# Supplementary material for: Whole-transcriptome analyses of ovine lung microvascular endothelial cells infected with bluetongue virus
Source: Vet Res. 2024 Sep 27;55:122. doi: 10.1186/s13567-024-01372-0 (PMC11438077; doi:10.1186/s13567-024-01372-0)
Supplement: Supplementary file 1 — Additional file 1. List of all differentially expressed RNAs in the BTV-infected group. [file 13567_2024_1372_MOESM1_ESM.xls]

## Sheet: Add file 1
Transcript id	Gene id	Gene name	Gene description	BTV_vs_Control	Sum	GO id	GO type	GO term	KO id	KO name	Pathway id	Pathway definition	EggNOG id	EggNOG Functional Categories	NR hit-name	NR description	Swiss-Prot hit-name	Swiss-Prot description	Pfam id	Domain	Domain description
1215				1215	1215
MSTRG.11231.1	ENSOARG00020005765	GRIP1	glutamate receptor interacting protein 1 [Source:HGNC Symbol;Acc:HGNC:18708]	yes|down	1	GO:0016358;;GO:0030159	biological_process;;molecular_function;;	BP:dendrite development;;MF:receptor signaling complex scaffold activity;;	K20251	GRIP	------	------	ENOG410XSUX	O:Posttranslational modification, protein turnover, chaperones	XP_042102879.1	glutamate receptor-interacting protein 1 isoform X1 [Ovis aries]	sp|Q9Y3R0|GRIP1_HUMAN;;	Glutamate receptor-interacting protein 1 OS=Homo sapiens OX=9606 GN=GRIP1 PE=1 SV=3;;	PF00595.26;;PF17820.3;;PF13180.8	PDZ;;PDZ_6;;PDZ_2	PDZ domain;;PDZ domain;;PDZ domain
ENSOART00020017400	ENSOARG00020011439	LRP3	LDL receptor related protein 3 [Source:NCBI gene (formerly Entrezgene);Acc:101118045]	yes|down	1	GO:0010629;;GO:0010628;;GO:0045669;;GO:0045599;;GO:0016021;;GO:0005515	biological_process;;biological_process;;biological_process;;biological_process;;cellular_component;;molecular_function;;	BP:negative regulation of gene expression;;BP:positive regulation of gene expression;;BP:positive regulation of osteoblast differentiation;;BP:negative regulation of fat cell differentiation;;CC:integral component of membrane;;MF:protein binding;;	K20050	LRP3_10_12	------	------	ENOG410XP34	S:Function unknown	XP_027833990.1	low-density lipoprotein receptor-related protein 3 isoform X4 [Ovis aries]	sp|O75074|LRP3_HUMAN;;	Low-density lipoprotein receptor-related protein 3 OS=Homo sapiens OX=9606 GN=LRP3 PE=2 SV=2;;	PF00057.20;;PF00431.22	Ldl_recept_a;;CUB	Low-density lipoprotein receptor domain class A;;CUB domain
ENSOART00020004888	ENSOARG00020002550	CADPS2	calcium-dependent secretion activator 2 [Source:NCBI gene (formerly Entrezgene);Acc:101104231]	yes|down	1	GO:1990504;;GO:0016079;;GO:0015031;;GO:0098793;;GO:0031410;;GO:0046872	biological_process;;biological_process;;biological_process;;cellular_component;;cellular_component;;molecular_function;;	BP:dense core granule exocytosis;;BP:synaptic vesicle exocytosis;;BP:protein transport;;CC:presynapse;;CC:cytoplasmic vesicle;;MF:metal ion binding;;	K19933	CADPS	------	------	ENOG410Y0FD	U:Intracellular trafficking, secretion, and vesicular transport	XP_015325670.1	calcium-dependent secretion activator 2 isoform X3 [Bos taurus]	sp|Q86UW7|CAPS2_HUMAN;;	Calcium-dependent secretion activator 2 OS=Homo sapiens OX=9606 GN=CADPS2 PE=1 SV=2;;	PF06292.19;;PF00169.31	MUN;;PH	MUN domain;;PH domain
ENSOART00020021386	ENSOARG00020013985	UGT8	UDP glycosyltransferase 8 [Source:NCBI gene (formerly Entrezgene);Acc:101113069]	yes|down	1	GO:0007010;;GO:0030913;;GO:0048812;;GO:0002175;;GO:0043231;;GO:0016021;;GO:0008194	biological_process;;biological_process;;biological_process;;biological_process;;cellular_component;;cellular_component;;molecular_function;;	BP:cytoskeleton organization;;BP:paranodal junction assembly;;BP:neuron projection morphogenesis;;BP:protein localization to paranode region of axon;;CC:intracellular membrane-bounded organelle;;CC:integral component of membrane;;MF:UDP-glycosyltransferase activity;;	K04628	CGT, UGT8	map00565;;map00600	Ether lipid metabolism;;Sphingolipid metabolism	COG1819	S:Function unknown	XP_004009645.2	2-hydroxyacylsphingosine 1-beta-galactosyltransferase [Ovis aries]	sp|Q16880|CGT_HUMAN;;	2-hydroxyacylsphingosine 1-beta-galactosyltransferase OS=Homo sapiens OX=9606 GN=UGT8 PE=1 SV=2;;	PF00201.20;;PF04101.18	UDPGT;;Glyco_tran_28_C	UDP-glucoronosyl and UDP-glucosyl transferase;;Glycosyltransferase family 28 C-terminal domain
ENSOART00020016418	ENSOARG00020010718	NAMPT	nicotinamide phosphoribosyltransferase [Source:NCBI gene (formerly Entrezgene);Acc:780506]	yes|up	1	GO:0032922;;GO:0009435;;GO:0051770;;GO:0045944;;GO:0007165;;GO:0007623;;GO:0048511;;GO:0019363;;GO:0005737;;GO:0016607;;GO:0005615;;GO:0005634;;GO:0005576;;GO:0030054;;GO:0005125;;GO:0004514;;GO:0042802;;GO:0003824;;GO:0016740;;GO:0016757;;GO:0047280	biological_process;;biological_process;;biological_process;;biological_process;;biological_process;;biological_process;;biological_process;;biological_process;;cellular_component;;cellular_component;;cellular_component;;cellular_component;;cellular_component;;cellular_component;;molecular_function;;molecular_function;;molecular_function;;molecular_function;;molecular_function;;molecular_function;…	BP:circadian regulation of gene expression;;BP:NAD biosynthetic process;;BP:positive regulation of nitric-oxide synthase biosynthetic process;;BP:positive regulation of transcription from RNA polymerase II promoter;;BP:signal transduction;;BP:circadian rhythm;;BP:rhythmic process;;BP:pyridine nucleotide biosynthetic process;;CC:cytoplasm;;CC:nuclear speck;;CC:extracellular space;;CC:nucleus;;CC:e…	K03462	NAMPT	map04621;;map00760	NOD-like receptor signaling pathway;;Nicotinate and nicotinamide metabolism	COG1488	H:Coenzyme transport and metabolism	XP_034876262.1	nicotinamide phosphoribosyltransferase [Mirounga leonina]	sp|Q52I78|NAMPT_PIG;;	Nicotinamide phosphoribosyltransferase OS=Sus scrofa OX=9823 GN=NAMPT PE=2 SV=2;;	PF04095.18;;PF18127.3	NAPRTase;;NAMPT_N	Nicotinate phosphoribosyltransferase;;Nicotinamide phosphoribosyltransferase, N-terminal domain
MSTRG.14482.1	ENSOARG00020004644	GRIK2	glutamate ionotropic receptor kainate type subunit 2 [Source:NCBI gene (formerly Entrezgene);Acc:101122701]	yes|up	1	GO:0045211;;GO:0016021;;GO:0004970	cellular_component;;cellular_component;;molecular_function;;	CC:postsynaptic membrane;;CC:integral component of membrane;;MF:ionotropic glutamate receptor activity;;	K05202	GRIK2	map04080;;map04724	Neuroactive ligand-receptor interaction;;Glutamatergic synapse	ENOG410XQQV;;ENOG410XPSH	S:Function unknown;;U:Intracellular trafficking, secretion, and vesicular transport	ERE83862.1	glutamate receptor, ionotropic kainate 2-like protein, partial [Cricetulus griseus]	sp|Q13002|GRIK2_HUMAN;;	Glutamate receptor ionotropic, kainate 2 OS=Homo sapiens OX=9606 GN=GRIK2 PE=1 SV=1;;	PF00060.28;;PF10613.11;;PF00497.22	Lig_chan;;Lig_chan-Glu_bd;;SBP_bac_3	Ligand-gated ion channel;;Ligated ion channel L-glutamate- and glycine-binding site;;Bacterial extracellular solute-binding proteins, family 3
MSTRG.14482.6	ENSOARG00020004644	GRIK2	glutamate ionotropic receptor kainate type subunit 2 [Source:NCBI gene (formerly Entrezgene);Acc:101122701]	yes|up	1	GO:0045211;;GO:0016021;;GO:0004970	cellular_component;;cellular_component;;molecular_function;;	CC:postsynaptic membrane;;CC:integral component of membrane;;MF:ionotropic glutamate receptor activity;;	K05202	GRIK2	map04080;;map04724	Neuroactive ligand-receptor interaction;;Glutamatergic synapse	ENOG410XPSH	U:Intracellular trafficking, secretion, and vesicular transport	XP_042109301.1	glutamate receptor ionotropic, kainate 2 isoform X2 [Ovis aries]	sp|Q13002|GRIK2_HUMAN;;	Glutamate receptor ionotropic, kainate 2 OS=Homo sapiens OX=9606 GN=GRIK2 PE=1 SV=1;;	PF01094.30;;PF00060.28;;PF10613.11;;PF00497.22;;PF13458.8	ANF_receptor;;Lig_chan;;Lig_chan-Glu_bd;;SBP_bac_3;;Peripla_BP_6	Receptor family ligand binding region;;Ligand-gated ion channel;;Ligated ion channel L-glutamate- and glycine-binding site;;Bacterial extracellular solute-binding proteins, family 3;;Periplasmic binding protein
ENSOART00020028287	ENSOARG00020015782	SORBS2	sorbin and SH3 domain containing 2 [Source:HGNC Symbol;Acc:HGNC:24098]	yes|down	1	GO:0007015;;GO:0005737;;GO:0016020;;GO:0005925;;GO:0005515	biological_process;;cellular_component;;cellular_component;;cellular_component;;molecular_function;;	BP:actin filament organization;;CC:cytoplasm;;CC:membrane;;CC:focal adhesion;;MF:protein binding;;	K23708	SORBS2	------	------	ENOG410XNVJ	S:Function unknown	XP_042097260.1	sorbin and SH3 domain-containing protein 2 isoform X12 [Ovis aries]	sp|O35413|SRBS2_RAT;;	Sorbin and SH3 domain-containing protein 2 OS=Rattus norvegicus OX=10116 GN=Sorbs2 PE=1 SV=2;;	PF00018.30;;PF14604.8;;PF07653.19;;PF02208.18	SH3_1;;SH3_9;;SH3_2;;Sorb	SH3 domain;;Variant SH3 domain;;Variant SH3 domain;;Sorbin homologous domain
MSTRG.820.15	ENSOARG00020001261	UAP1	UDP-N-acetylglucosamine pyrophosphorylase 1 [Source:NCBI gene (formerly Entrezgene);Acc:101109315]	yes|up	1	GO:0005654;;GO:0005829;;GO:0005886;;GO:0042802;;GO:0070569	cellular_component;;cellular_component;;cellular_component;;molecular_function;;molecular_function;;	CC:nucleoplasm;;CC:cytosol;;CC:plasma membrane;;MF:identical protein binding;;MF:uridylyltransferase activity;;	K00972	UAP1	map00520	Amino sugar and nucleotide sugar metabolism	COG4284	G:Carbohydrate transport and metabolism	XP_025143246.1	UDP-N-acetylhexosamine pyrophosphorylase isoform X4 [Bubalus bubalis]	sp|Q16222|UAP1_HUMAN;;	UDP-N-acetylhexosamine pyrophosphorylase OS=Homo sapiens OX=9606 GN=UAP1 PE=1 SV=3;;	PF01704.20	UDPGP	UTP--glucose-1-phosphate uridylyltransferase
MSTRG.1339.3	ENSOARG00020005334	PLSCR1	phospholipid scramblase 1 [Source:HGNC Symbol;Acc:HGNC:9092]	yes|up	1	GO:0017121;;GO:0010628;;GO:0045089;;GO:0035456;;GO:0050765;;GO:0045071;;GO:0070782;;GO:0010288;;GO:2000373;;GO:0051607;;GO:1905820;;GO:0005730;;GO:0016021;;GO:0005654;;GO:0048471;;GO:0005794;;GO:0062023;;GO:0005887;;GO:0005886;;GO:0005829;;GO:0045121;;GO:0017128;;GO:0042609;;GO:0017124;;GO:0019899;;GO:0008270;;GO:0045340;;GO:0000287;;GO:0005509;;GO:0046872;;GO:0005154;;GO:0032791;;GO:0004518;;GO:…	biological_process;;biological_process;;biological_process;;biological_process;;biological_process;;biological_process;;biological_process;;biological_process;;biological_process;;biological_process;;biological_process;;cellular_component;;cellular_component;;cellular_component;;cellular_component;;cellular_component;;cellular_component;;cellular_component;;cellular_component;;cellular_component;…	BP:phospholipid scrambling;;BP:positive regulation of gene expression;;BP:positive regulation of innate immune response;;BP:response to interferon-beta;;BP:negative regulation of phagocytosis;;BP:negative regulation of viral genome replication;;BP:phosphatidylserine exposure on apoptotic cell surface;;BP:response to lead ion;;BP:positive regulation of DNA topoisomeras;;BP:defense response to viru…	------	------	------	------	ENOG410XSYS	S:Function unknown	XP_027815347.1	phospholipid scramblase 1 isoform X1 [Ovis aries]	sp|Q3ZBG9|PLS2_BOVIN;;	Phospholipid scramblase 2 OS=Bos taurus OX=9913 GN=PLSCR2 PE=2 SV=1;;	PF03803.17	Scramblase	Scramblase
MSTRG.1339.2	ENSOARG00020005334	PLSCR1	phospholipid scramblase 1 [Source:HGNC Symbol;Acc:HGNC:9092]	yes|up	1	GO:0017121;;GO:0010628;;GO:0045089;;GO:0035456;;GO:0050765;;GO:0045071;;GO:0070782;;GO:0010288;;GO:2000373;;GO:0051607;;GO:1905820;;GO:0005730;;GO:0016021;;GO:0005654;;GO:0048471;;GO:0005794;;GO:0062023;;GO:0005887;;GO:0005886;;GO:0005829;;GO:0045121;;GO:0017128;;GO:0042609;;GO:0017124;;GO:0019899;;GO:0008270;;GO:0045340;;GO:0000287;;GO:0005509;;GO:0046872;;GO:0005154;;GO:0032791;;GO:0004518;;GO:…	biological_process;;biological_process;;biological_process;;biological_process;;biological_process;;biological_process;;biological_process;;biological_process;;biological_process;;biological_process;;biological_process;;cellular_component;;cellular_component;;cellular_component;;cellular_component;;cellular_component;;cellular_component;;cellular_component;;cellular_component;;cellular_component;…	BP:phospholipid scrambling;;BP:positive regulation of gene expression;;BP:positive regulation of innate immune response;;BP:response to interferon-beta;;BP:negative regulation of phagocytosis;;BP:negative regulation of viral genome replication;;BP:phosphatidylserine exposure on apoptotic cell surface;;BP:response to lead ion;;BP:positive regulation of DNA topoisomeras;;BP:defense response to viru…	------	------	------	------	ENOG410XSYS	S:Function unknown	XP_027815347.1	phospholipid scramblase 1 isoform X1 [Ovis aries]	sp|Q3ZBG9|PLS2_BOVIN;;	Phospholipid scramblase 2 OS=Bos taurus OX=9913 GN=PLSCR2 PE=2 SV=1;;	PF03803.17	Scramblase	Scramblase
MSTRG.1339.1	ENSOARG00020005334	PLSCR1	phospholipid scramblase 1 [Source:HGNC Symbol;Acc:HGNC:9092]	yes|up	1	GO:0017121;;GO:0010628;;GO:0045089;;GO:0035456;;GO:0050765;;GO:0045071;;GO:0070782;;GO:0010288;;GO:2000373;;GO:0051607;;GO:1905820;;GO:0005730;;GO:0016021;;GO:0005654;;GO:0048471;;GO:0005794;;GO:0062023;;GO:0005887;;GO:0005886;;GO:0005829;;GO:0045121;;GO:0017128;;GO:0042609;;GO:0017124;;GO:0019899;;GO:0008270;;GO:0045340;;GO:0000287;;GO:0005509;;GO:0046872;;GO:0005154;;GO:0032791;;GO:0004518;;GO:…	biological_process;;biological_process;;biological_process;;biological_process;;biological_process;;biological_process;;biological_process;;biological_process;;biological_process;;biological_process;;biological_process;;cellular_component;;cellular_component;;cellular_component;;cellular_component;;cellular_component;;cellular_component;;cellular_component;;cellular_component;;cellular_component;…	BP:phospholipid scrambling;;BP:positive regulation of gene expression;;BP:positive regulation of innate immune response;;BP:response to interferon-beta;;BP:negative regulation of phagocytosis;;BP:negative regulation of viral genome replication;;BP:phosphatidylserine exposure on apoptotic cell surface;;BP:response to lead ion;;BP:positive regulation of DNA topoisomeras;;BP:defense response to viru…	------	------	------	------	ENOG410XSYS	S:Function unknown	XP_027815347.1	phospholipid scramblase 1 isoform X1 [Ovis aries]	sp|Q3ZBG9|PLS2_BOVIN;;	Phospholipid scramblase 2 OS=Bos taurus OX=9913 GN=PLSCR2 PE=2 SV=1;;	PF03803.17	Scramblase	Scramblase
MSTRG.1339.4	ENSOARG00020005334	PLSCR1	phospholipid scramblase 1 [Source:HGNC Symbol;Acc:HGNC:9092]	yes|up	1	GO:0017121;;GO:0010628;;GO:0045089;;GO:0035456;;GO:0050765;;GO:0045071;;GO:0070782;;GO:0010288;;GO:2000373;;GO:0051607;;GO:1905820;;GO:0005730;;GO:0016021;;GO:0005654;;GO:0048471;;GO:0005794;;GO:0062023;;GO:0005887;;GO:0005886;;GO:0005829;;GO:0045121;;GO:0017128;;GO:0042609;;GO:0017124;;GO:0019899;;GO:0008270;;GO:0045340;;GO:0000287;;GO:0005509;;GO:0046872;;GO:0005154;;GO:0032791;;GO:0004518;;GO:…	biological_process;;biological_process;;biological_process;;biological_process;;biological_process;;biological_process;;biological_process;;biological_process;;biological_process;;biological_process;;biological_process;;cellular_component;;cellular_component;;cellular_component;;cellular_component;;cellular_component;;cellular_component;;cellular_component;;cellular_component;;cellular_component;…	BP:phospholipid scrambling;;BP:positive regulation of gene expression;;BP:positive regulation of innate immune response;;BP:response to interferon-beta;;BP:negative regulation of phagocytosis;;BP:negative regulation of viral genome replication;;BP:phosphatidylserine exposure on apoptotic cell surface;;BP:response to lead ion;;BP:positive regulation of DNA topoisomeras;;BP:defense response to viru…	------	------	------	------	ENOG410XSYS	S:Function unknown	XP_042091803.1	phospholipid scramblase 1 isoform X2 [Ovis aries]	sp|Q3ZBG9|PLS2_BOVIN;;	Phospholipid scramblase 2 OS=Bos taurus OX=9913 GN=PLSCR2 PE=2 SV=1;;	PF03803.17	Scramblase	Scramblase
MSTRG.1327.1	ENSOARG00020005177	TM4SF18	transmembrane 4 L six family member 18 [Source:HGNC Symbol;Acc:HGNC:25181]	yes|up	1	GO:0016021	cellular_component;;	CC:integral component of membrane;;	K24921	TM4SF18	------	------	ENOG41116VU	U:Intracellular trafficking, secretion, and vesicular transport	XP_005675516.2	PREDICTED: transmembrane 4 L6 family member 18 isoform X2 [Capra hircus]	sp|Q3T110|T4S18_BOVIN;;	Transmembrane 4 L6 family member 18 OS=Bos taurus OX=9913 GN=TM4SF18 PE=2 SV=1;;	PF05805.14	L6_membrane	L6 membrane protein
ENSOART00020038532	ENSOARG00020024396	RIF1	replication timing regulatory factor 1 [Source:HGNC Symbol;Acc:HGNC:23207]	yes|down	1	GO:0043247;;GO:2001034;;GO:0000723;;GO:0045830;;GO:1990830;;GO:0000122;;GO:0007049;;GO:0045814;;GO:0006974;;GO:0051574;;GO:0019827;;GO:2000042;;GO:0031509;;GO:0000781;;GO:0000785;;GO:0016604;;GO:0001940;;GO:0051233;;GO:0005634;;GO:0005654;;GO:0140445;;GO:0031965;;GO:0000793;;GO:0005886;;GO:0035861;;GO:0001939	biological_process;;biological_process;;biological_process;;biological_process;;biological_process;;biological_process;;biological_process;;biological_process;;biological_process;;biological_process;;biological_process;;biological_process;;biological_process;;cellular_component;;cellular_component;;cellular_component;;cellular_component;;cellular_component;;cellular_component;;cellular_component;…	BP:telomere maintenance in response to DNA damage;;BP:positive regulation of double-strand break repair via nonhomologous end joining;;BP:telomere maintenance;;BP:positive regulation of isotype switching;;BP:cellular response to leukemia inhibitory factor;;BP:negative regulation of transcription from RNA polymerase II promoter;;BP:cell cycle;;BP:negative regulation of gene expression, epigenetic;…	K11138	RIF1	map04550	Signaling pathways regulating pluripotency of stem cells	ENOG410YNMC	S:Function unknown	XP_011992782.3	telomere-associated protein RIF1 isoform X1 [Ovis aries]	sp|Q5UIP0|RIF1_HUMAN;;	Telomere-associated protein RIF1 OS=Homo sapiens OX=9606 GN=RIF1 PE=1 SV=2;;	PF12231.10	Rif1_N	Rap1-interacting factor 1 N terminal
ENSOART00020004824	ENSOARG00020002959	TLK1	tousled like kinase 1 [Source:HGNC Symbol;Acc:HGNC:11841]	yes|down	1	GO:0006468;;GO:0018105;;GO:0007059;;GO:0035556;;GO:0001672;;GO:0006886;;GO:0005634;;GO:0005654;;GO:0004674;;GO:0004672;;GO:0005524	biological_process;;biological_process;;biological_process;;biological_process;;biological_process;;biological_process;;cellular_component;;cellular_component;;molecular_function;;molecular_function;;molecular_function;;	BP:protein phosphorylation;;BP:peptidyl-serine phosphorylation;;BP:chromosome segregation;;BP:intracellular signal transduction;;BP:regulation of chromatin assembly or disassembly;;BP:intracellular protein transport;;CC:nucleus;;CC:nucleoplasm;;MF:protein serine/threonine kinase activity;;MF:protein kinase activity;;MF:ATP binding;;	K08864	TLK	------	------	ENOG410Y3FX	T:Signal transduction mechanisms	XP_027820670.2	serine/threonine-protein kinase tousled-like 1 isoform X1 [Ovis aries]	sp|Q9UKI8|TLK1_HUMAN;;	Serine/threonine-protein kinase tousled-like 1 OS=Homo sapiens OX=9606 GN=TLK1 PE=1 SV=2;;	PF00069.27;;PF07714.19	Pkinase;;PK_Tyr_Ser-Thr	Protein kinase domain;;Protein tyrosine and serine/threonine kinase
ENSOART00020010483	ENSOARG00020006742			yes|down	1	GO:0030199;;GO:0030198;;GO:0062023;;GO:0005515	biological_process;;biological_process;;cellular_component;;molecular_function;;	BP:collagen fibril organization;;BP:extracellular matrix organization;;CC:collagen-containing extracellular matrix;;MF:protein binding;;	K06252	TN	map05206;;map05165;;map04510;;map04151;;map04512	MicroRNAs in cancer;;Human papillomavirus infection;;Focal adhesion;;PI3K-Akt signaling pathway;;ECM-receptor interaction	ENOG410ZYS4	S:Function unknown	KAG5197019.1	hypothetical protein JEQ12_010473 [Ovis aries]	sp|P22105|TENX_HUMAN;;	Tenascin-X OS=Homo sapiens OX=9606 GN=TNXB PE=1 SV=5;;	PF00041.23;;PF07974.15;;PF18720.3	fn3;;EGF_2;;EGF_Tenascin	Fibronectin type III domain;;EGF-like domain;;Tenascin EGF domain
ENSOART00020007708	ENSOARG00020005022	EPCAM	Ovis aries epithelial cell adhesion molecule (EPCAM), mRNA. [Source:RefSeq mRNA;Acc:NM_001162564]	yes|down	1	GO:0008284;;GO:0001657;;GO:0016328;;GO:0016021;;GO:0005886;;GO:0005923;;GO:0009986	biological_process;;biological_process;;cellular_component;;cellular_component;;cellular_component;;cellular_component;;cellular_component;;	BP:positive regulation of cell proliferation;;BP:ureteric bud development;;CC:lateral plasma membrane;;CC:integral component of membrane;;CC:plasma membrane;;CC:bicellular tight junction;;CC:cell surface;;	K06737	EPCAM, TACSTD1, CD326	------	------	ENOG4111M3B	U:Intracellular trafficking, secretion, and vesicular transport	XP_017910689.1	PREDICTED: epithelial cell adhesion molecule [Capra hircus]	sp|Q3T0L5|EPCAM_BOVIN;;	Epithelial cell adhesion molecule OS=Bos taurus OX=9913 GN=EPCAM PE=2 SV=1;;	PF18635.3;;PF00086.20	EpCAM_N;;Thyroglobulin_1	Epithelial cell adhesion molecule N-terminal domain;;Thyroglobulin type-1 repeat
MSTRG.291.6	ENSOARG00020023337	CYP2J	Ovis aries cytochrome P450, family 2, subfamily J (CYP2J), mRNA. [Source:RefSeq mRNA;Acc:NM_001077210]	yes|up	1	GO:0016020;;GO:0016021;;GO:0005506;;GO:0020037;;GO:0016712	cellular_component;;cellular_component;;molecular_function;;molecular_function;;molecular_function;;	CC:membrane;;CC:integral component of membrane;;MF:iron ion binding;;MF:heme binding;;MF:oxidoreductase activity, acting on paired donors, with incorporation or reduction of molecular oxygen, reduced flavin or flavoprotein as one donor, and incorporation of one atom of oxygen;;	K07418	CYP2J	map04750;;map00590;;map00591;;map04726;;map04913	Inflammatory mediator regulation of TRP channels;;Arachidonic acid metabolism;;Linoleic acid metabolism;;Serotonergic synapse;;Ovarian steroidogenesis	COG2124	Q:Secondary metabolites biosynthesis, transport and catabolism	KAG5214818.1	hypothetical protein JEQ12_000394 [Ovis aries]	sp|P51589|CP2J2_HUMAN;;	Cytochrome P450 2J2 OS=Homo sapiens OX=9606 GN=CYP2J2 PE=1 SV=2;;	PF00067.24	p450	Cytochrome P450
ENSOART00020013447	ENSOARG00020008771	IFIT2	interferon induced protein with tetratricopeptide repeats 2 [Source:HGNC Symbol;Acc:HGNC:5409]	yes|up	1	GO:0032091;;GO:0051607;;GO:0009615;;GO:0043065;;GO:0035457;;GO:0005737;;GO:0005783;;GO:0005829;;GO:0042802;;GO:0005515;;GO:0003723	biological_process;;biological_process;;biological_process;;biological_process;;biological_process;;cellular_component;;cellular_component;;cellular_component;;molecular_function;;molecular_function;;molecular_function;;	BP:negative regulation of protein binding;;BP:defense response to virus;;BP:response to virus;;BP:positive regulation of apoptotic process;;BP:cellular response to interferon-alpha;;CC:cytoplasm;;CC:endoplasmic reticulum;;CC:cytosol;;MF:identical protein binding;;MF:protein binding;;MF:RNA binding;;	K24848	IFIT2	------	------	COG0457	S:Function unknown	XP_004020331.2	interferon-induced protein with tetratricopeptide repeats 2 [Ovis aries]	sp|P09913|IFIT2_HUMAN;;	Interferon-induced protein with tetratricopeptide repeats 2 OS=Homo sapiens OX=9606 GN=IFIT2 PE=1 SV=1;;	PF07719.19;;PF14559.8;;PF13424.8;;PF00515.30;;PF13414.8;;PF13428.8;;PF13432.8;;PF13176.8;;PF12569.10	TPR_2;;TPR_19;;TPR_12;;TPR_1;;TPR_11;;TPR_14;;TPR_16;;TPR_7;;NARP1	Tetratricopeptide repeat;;Tetratricopeptide repeat;;Tetratricopeptide repeat;;Tetratricopeptide repeat;;TPR repeat;;Tetratricopeptide repeat;;Tetratricopeptide repeat;;Tetratricopeptide repeat;;NMDA receptor-regulated protein 1
ENSOART00020015842	ENSOARG00020009050	PCSK5	proprotein convertase subtilisin/kexin type 5 [Source:NCBI gene (formerly Entrezgene);Acc:101121570]	yes|down	1	GO:0006508;;GO:0004252;;GO:0008236	biological_process;;molecular_function;;molecular_function;;	BP:proteolysis;;MF:serine-type endopeptidase activity;;MF:serine-type peptidase activity;;	K08654	PCSK5	------	------	COG4935	O:Posttranslational modification, protein turnover, chaperones	XP_004004349.1	proprotein convertase subtilisin/kexin type 5 isoform X4 [Ovis aries]	sp|Q92824|PCSK5_HUMAN;;	Proprotein convertase subtilisin/kexin type 5 OS=Homo sapiens OX=9606 GN=PCSK5 PE=1 SV=4;;	PF00082.24;;PF01483.22;;PF16470.7;;PF14843.8;;PF08686.13;;PF03302.15;;PF15913.7	Peptidase_S8;;P_proprotein;;S8_pro-domain;;GF_recep_IV;;PLAC;;VSP;;Furin-like_2	Subtilase family;;Proprotein convertase P-domain;;Peptidase S8 pro-domain;;Growth factor receptor domain IV;;PLAC;;Giardia variant-specific surface protein;;Furin-like repeat, cysteine-rich
ENSOART00020038277	ENSOARG00020024448		galectin-9 [Source:NCBI gene (formerly Entrezgene);Acc:101102156]	yes|up	1	GO:2000562;;GO:0002376;;GO:0010628;;GO:0032689;;GO:0005737;;GO:0005829;;GO:0005576;;GO:0005634;;GO:0030246;;GO:0016936	biological_process;;biological_process;;biological_process;;biological_process;;cellular_component;;cellular_component;;cellular_component;;cellular_component;;molecular_function;;molecular_function;;	BP:negative regulation of CD4-positive, alpha-beta T cell proliferation;;BP:immune system process;;BP:positive regulation of gene expression;;BP:negative regulation of interferon-gamma production;;CC:cytoplasm;;CC:cytosol;;CC:extracellular region;;CC:nucleus;;MF:carbohydrate binding;;MF:galactoside binding;;	K10093	LGALS9	------	------	ENOG4111EA0	S:Function unknown	XP_004012536.3	galectin-9 isoform X1 [Ovis aries]	sp|Q3MHZ8|LEG9_BOVIN;;	Galectin-9 OS=Bos taurus OX=9913 GN=LGALS9 PE=2 SV=1;;	PF00337.24	Gal-bind_lectin	Galactoside-binding lectin
ENSOART00020023134	ENSOARG00020014231	EML5	EMAP like 5 [Source:NCBI gene (formerly Entrezgene);Acc:101114197]	yes|down	1	GO:0005856;;GO:0008017;;GO:0005515	cellular_component;;molecular_function;;molecular_function;;	CC:cytoskeleton;;MF:microtubule binding;;MF:protein binding;;	K18597	EML5	------	------	ENOG410XNTQ	S:Function unknown	XP_042108768.1	echinoderm microtubule-associated protein-like 5 isoform X3 [Ovis aries]	sp|Q05BV3|EMAL5_HUMAN;;	Echinoderm microtubule-associated protein-like 5 OS=Homo sapiens OX=9606 GN=EML5 PE=2 SV=3;;	PF00400.34;;PF03451.16;;PF12894.9	WD40;;HELP;;ANAPC4_WD40	WD domain, G-beta repeat;;HELP motif;;Anaphase-promoting complex subunit 4 WD40 domain
ENSOART00020023130	ENSOARG00020015114	ANKH	ANKH inorganic pyrophosphate transport regulator [Source:NCBI gene (formerly Entrezgene);Acc:101103426]	yes|down	1	GO:0071529;;GO:0071344;;GO:0110148;;GO:0030505;;GO:0055062;;GO:0010467;;GO:0055074;;GO:0030500;;GO:1904383;;GO:0035435;;GO:0030282;;GO:0016021;;GO:0005576;;GO:0005887;;GO:0005886;;GO:0005315;;GO:0015114;;GO:0030504	biological_process;;biological_process;;biological_process;;biological_process;;biological_process;;biological_process;;biological_process;;biological_process;;biological_process;;biological_process;;biological_process;;cellular_component;;cellular_component;;cellular_component;;cellular_component;;molecular_function;;molecular_function;;molecular_function;;	BP:cementum mineralization;;BP:diphosphate metabolic process;;BP:biomineralization;;BP:inorganic diphosphate transport;;BP:phosphate ion homeostasis;;BP:gene expression;;BP:calcium ion homeostasis;;BP:regulation of bone mineralization;;BP:response to sodium phosphate;;BP:phosphate ion transmembrane transport;;BP:bone mineralization;;CC:integral component of membrane;;CC:extracellular region;;CC:i…	K22734	ANKH, SLC62A1	------	------	ENOG410ZCHM	U:Intracellular trafficking, secretion, and vesicular transport	VCX04253.1	unnamed protein product, partial [Gulo gulo]	sp|Q9HCJ1|ANKH_HUMAN;;	Progressive ankylosis protein homolog OS=Homo sapiens OX=9606 GN=ANKH PE=2 SV=2;;	PF07260.13	ANKH	Progressive ankylosis protein
MSTRG.13438.1	ENSOARG00020002867	RASSF6	Ras association domain family member 6 [Source:NCBI gene (formerly Entrezgene);Acc:101102984]	yes|up	1	GO:0042981;;GO:0007165	biological_process;;biological_process;;	BP:regulation of apoptotic process;;BP:signal transduction;;	K09854	RASSF6	map04392;;map04390	Hippo signaling pathway - multiple species;;Hippo signaling pathway	ENOG4111F26	O:Posttranslational modification, protein turnover, chaperones	XP_042107800.1	ras association domain-containing protein 6 isoform X1 [Ovis aries]	sp|Q6ZTQ3|RASF6_HUMAN;;	Ras association domain-containing protein 6 OS=Homo sapiens OX=9606 GN=RASSF6 PE=1 SV=1;;	PF00788.25;;PF16517.7	RA;;Nore1-SARAH	Ras association;;Novel Ras effector 1 C-terminal SARAH
MSTRG.13438.2	ENSOARG00020002867	RASSF6	Ras association domain family member 6 [Source:NCBI gene (formerly Entrezgene);Acc:101102984]	yes|up	1	GO:0042981;;GO:0007165	biological_process;;biological_process;;	BP:regulation of apoptotic process;;BP:signal transduction;;	K09854	RASSF6	map04392;;map04390	Hippo signaling pathway - multiple species;;Hippo signaling pathway	ENOG4111F26	O:Posttranslational modification, protein turnover, chaperones	XP_042107801.1	ras association domain-containing protein 6 isoform X2 [Ovis aries]	sp|Q6ZTQ3|RASF6_HUMAN;;	Ras association domain-containing protein 6 OS=Homo sapiens OX=9606 GN=RASSF6 PE=1 SV=1;;	PF00788.25;;PF16517.7	RA;;Nore1-SARAH	Ras association;;Novel Ras effector 1 C-terminal SARAH
MSTRG.10740.1	ENSOARG00020001505	IL1RN	Ovis aries interleukin 1 receptor antagonist (IL1RN), mRNA. [Source:RefSeq mRNA;Acc:NM_001308595]	yes|up	1	GO:2000660;;GO:0006954;;GO:0006955;;GO:0005615;;GO:0005152;;GO:0005125;;GO:0005149	biological_process;;biological_process;;biological_process;;cellular_component;;molecular_function;;molecular_function;;molecular_function;;	BP:negative regulation of interleukin-1-mediated signaling pathway;;BP:inflammatory response;;BP:immune response;;CC:extracellular space;;MF:interleukin-1 receptor antagonist activity;;MF:cytokine activity;;MF:interleukin-1 receptor binding;;	K05481	IL1RN, IL1F3	map04060	Cytokine-cytokine receptor interaction	ENOG41119SQ	O:Posttranslational modification, protein turnover, chaperones	XP_012025354.2	interleukin-1 receptor antagonist protein isoform X1 [Ovis aries]	sp|O77482|IL1RA_BOVIN;;	Interleukin-1 receptor antagonist protein OS=Bos taurus OX=9913 GN=IL1RN PE=2 SV=1;;	PF00340.21	IL1	Interleukin-1 / 18
ENSOART00020032629	ENSOARG00020021104	ALPL	alkaline phosphatase, biomineralization associated [Source:NCBI gene (formerly Entrezgene);Acc:101123195]	yes|down	1	GO:0016311;;GO:0031214;;GO:0046677;;GO:0055074;;GO:0033280;;GO:0010259;;GO:0003006;;GO:0030282;;GO:0042822;;GO:0034516;;GO:0019725;;GO:0110148;;GO:0055062;;GO:1904383;;GO:0120162;;GO:0001958;;GO:0071407;;GO:0031012;;GO:0031225;;GO:0005758;;GO:0031966;;GO:0005886;;GO:0065010;;GO:0016791;;GO:0004035;;GO:0052732;;GO:0005509;;GO:0046872;;GO:0033883;;GO:0003824;;GO:0050187;;GO:0016462	biological_process;;biological_process;;biological_process;;biological_process;;biological_process;;biological_process;;biological_process;;biological_process;;biological_process;;biological_process;;biological_process;;biological_process;;biological_process;;biological_process;;biological_process;;biological_process;;biological_process;;cellular_component;;cellular_component;;cellular_component;…	BP:dephosphorylation;;BP:biomineral tissue development;;BP:response to antibiotic;;BP:calcium ion homeostasis;;BP:response to vitamin D;;BP:multicellular organism aging;;BP:developmental process involved in reproduction;;BP:bone mineralization;;BP:pyridoxal phosphate metabolic process;;BP:response to vitamin B6;;BP:cellular homeostasis;;BP:biomineralization;;BP:phosphate ion homeostasis;;BP:respo…	K01077	E3.1.3.1, phoA, phoB	map00730;;map00790	Thiamine metabolism;;Folate biosynthesis	COG1785	P:Inorganic ion transport and metabolism	XP_006196798.2	alkaline phosphatase, tissue-nonspecific isozyme isoform X1 [Vicugna pacos]	sp|P09487|PPBT_BOVIN;;	Alkaline phosphatase, tissue-nonspecific isozyme OS=Bos taurus OX=9913 GN=ALPL PE=1 SV=2;;	PF00245.22	Alk_phosphatase	Alkaline phosphatase
MSTRG.4696.2	ENSOARG00020019782	NCAM1	neural cell adhesion molecule 1 [Source:NCBI gene (formerly Entrezgene);Acc:101112759]	yes|down	1	GO:0007155;;GO:0016021	biological_process;;cellular_component;;	BP:cell adhesion;;CC:integral component of membrane;;	K06491	NCAM, CD56	map04514;;map05020	Cell adhesion molecule;;Prion diseases	ENOG410XTGB	U:Intracellular trafficking, secretion, and vesicular transport	XP_027835007.1	neural cell adhesion molecule 1 isoform X13 [Ovis aries]	sp|P31836|NCAM1_BOVIN;;	Neural cell adhesion molecule 1 OS=Bos taurus OX=9913 GN=NCAM1 PE=1 SV=1;;	PF07679.18;;PF13927.8;;PF00047.27;;PF13895.8;;PF00041.23;;PF07686.19;;PF08205.14;;PF16681.7;;PF07654.17	I-set;;Ig_3;;ig;;Ig_2;;fn3;;V-set;;C2-set_2;;Ig_5;;C1-set	Immunoglobulin I-set domain;;Immunoglobulin domain;;Immunoglobulin domain;;Immunoglobulin domain;;Fibronectin type III domain;;Immunoglobulin V-set domain;;CD80-like C2-set immunoglobulin domain;;Ig-like domain on T-cell surface glycoprotein CD3 epsilon chain;;Immunoglobulin C1-set domain
ENSOART00020039253	ENSOARG00020025042	HHIP	hedgehog interacting protein [Source:NCBI gene (formerly Entrezgene);Acc:101111396]	yes|up	1	GO:0048705;;GO:0009953;;GO:0060441;;GO:0045879;;GO:0007405;;GO:0040036;;GO:0007165;;GO:0009986;;GO:0005887;;GO:0097108;;GO:0003824;;GO:0008270	biological_process;;biological_process;;biological_process;;biological_process;;biological_process;;biological_process;;biological_process;;cellular_component;;cellular_component;;molecular_function;;molecular_function;;molecular_function;;	BP:skeletal system morphogenesis;;BP:dorsal/ventral pattern formation;;BP:epithelial tube branching involved in lung morphogenesis;;BP:negative regulation of smoothened signaling pathway;;BP:neuroblast proliferation;;BP:regulation of fibroblast growth factor receptor signaling pathway;;BP:signal transduction;;CC:cell surface;;CC:integral component of plasma membrane;;MF:hedgehog family protein bi…	K06231	HHIP	map04024;;map05217;;map04340;;map05200	cAMP signaling pathway;;Basal cell carcinoma;;Hedgehog signaling pathway;;Pathways in cancer	ENOG410ZT1I	S:Function unknown	XP_004017273.1	hedgehog-interacting protein [Ovis aries]	sp|Q96QV1|HHIP_HUMAN;;	Hedgehog-interacting protein OS=Homo sapiens OX=9606 GN=HHIP PE=1 SV=3;;	PF03024.16;;PF07995.13	Folate_rec;;GSDH	Folate receptor family;;Glucose / Sorbosone dehydrogenase
ENSOART00020040477	ENSOARG00020025773	GLDN	gliomedin [Source:NCBI gene (formerly Entrezgene);Acc:101105662]	yes|down	1	GO:0034113;;GO:0032528;;GO:0045162;;GO:0005615;;GO:0009986;;GO:0005886;;GO:0086080	biological_process;;biological_process;;biological_process;;cellular_component;;cellular_component;;cellular_component;;molecular_function;;	BP:heterotypic cell-cell adhesion;;BP:microvillus organization;;BP:clustering of voltage-gated sodium channels;;CC:extracellular space;;CC:cell surface;;CC:plasma membrane;;MF:protein binding involved in heterotypic cell-cell adhesion;;	K16364	GLDN	------	------	ENOG4110Z7Z	U:Intracellular trafficking, secretion, and vesicular transport	XP_004010663.1	gliomedin isoform X1 [Ovis aries]	sp|Q6ZMI3|GLDN_HUMAN;;	Gliomedin OS=Homo sapiens OX=9606 GN=GLDN PE=1 SV=1;;	PF02191.18;;PF01391.20	OLF;;Collagen	Olfactomedin-like domain;;Collagen triple helix repeat
ENSOART00020041316	ENSOARG00020026261	TSPAN14	tetraspanin 14 [Source:NCBI gene (formerly Entrezgene);Acc:101109329]	yes|up	1	GO:0051604;;GO:0045747;;GO:0072659;;GO:0016021;;GO:0097197;;GO:0009986;;GO:0019899	biological_process;;biological_process;;biological_process;;cellular_component;;cellular_component;;cellular_component;;molecular_function;;	BP:protein maturation;;BP:positive regulation of Notch signaling pathway;;BP:protein localization to plasma membrane;;CC:integral component of membrane;;CC:tetraspanin-enriched microdomain;;CC:cell surface;;MF:enzyme binding;;	K17296	TSPAN14	------	------	ENOG4111IRY	S:Function unknown	KAB0351466.1	hypothetical protein FD754_016323 [Muntiacus muntjak]	sp|Q8NG11|TSN14_HUMAN;;	Tetraspanin-14 OS=Homo sapiens OX=9606 GN=TSPAN14 PE=1 SV=1;;	PF00335.22	Tetraspanin	Tetraspanin family
MSTRG.5320.1	ENSOARG00020022080	SEMA5A	semaphorin 5A [Source:NCBI gene (formerly Entrezgene);Acc:101123150]	yes|down	1	GO:0030154;;GO:0016021;;GO:0030215	biological_process;;cellular_component;;molecular_function;;	BP:cell differentiation;;CC:integral component of membrane;;MF:semaphorin receptor binding;;	K06841	SEMA5	map04360	Axon guidance	ENOG410XQZC	S:Function unknown	XP_027835971.1	semaphorin-5A [Ovis aries]	sp|Q13591|SEM5A_HUMAN;;	Semaphorin-5A OS=Homo sapiens OX=9606 GN=SEMA5A PE=1 SV=3;;	PF01403.21;;PF00090.21;;PF19028.2;;PF19030.2;;PF19035.2	Sema;;TSP_1;;TSP1_spondin;;TSP1_ADAMTS;;TSP1_CCN	Sema domain;;Thrombospondin type 1 domain;;Spondin-like TSP1 domain;;Thrombospondin type 1 domain;;CCN3 Nov like TSP1 domain
ENSOART00020015539	ENSOARG00020010135	RBP1	retinol binding protein 1 [Source:NCBI gene (formerly Entrezgene);Acc:101108977]	yes|down	1	GO:0006776;;GO:0030852;;GO:0002138;;GO:0033189;;GO:0042572;;GO:0042573;;GO:0005737;;GO:0005829;;GO:0005811;;GO:0005654;;GO:0008289	biological_process;;biological_process;;biological_process;;biological_process;;biological_process;;biological_process;;cellular_component;;cellular_component;;cellular_component;;cellular_component;;molecular_function;;	BP:vitamin A metabolic process;;BP:regulation of granulocyte differentiation;;BP:retinoic acid biosynthetic process;;BP:response to vitamin A;;BP:retinol metabolic process;;BP:retinoic acid metabolic process;;CC:cytoplasm;;CC:cytosol;;CC:lipid particle;;CC:nucleoplasm;;MF:lipid binding;;	------	------	------	------	ENOG4111US8	I:Lipid transport and metabolism	XP_027815669.1	LOW QUALITY PROTEIN: retinol-binding protein 1 [Ovis aries]	sp|P02694|RET1_BOVIN;;	Retinol-binding protein 1 OS=Bos taurus OX=9913 GN=RBP1 PE=1 SV=4;;	PF00061.25;;PF14651.8	Lipocalin;;Lipocalin_7	Lipocalin / cytosolic fatty-acid binding protein family;;Lipocalin / cytosolic fatty-acid binding protein family
MSTRG.3194.1	ENSOARG00020024179	PLCB4	phospholipase C beta 4 [Source:NCBI gene (formerly Entrezgene);Acc:101106864]	yes|down	1	GO:0035556;;GO:0016042;;GO:0004435;;GO:0005509	biological_process;;biological_process;;molecular_function;;molecular_function;;	BP:intracellular signal transduction;;BP:lipid catabolic process;;MF:phosphatidylinositol phospholipase C activity;;MF:calcium ion binding;;	K05858	PLCB	map05142;;map05143;;map05163;;map05146;;map04015;;map04540;;map04270;;map04371;;map05016;;map04022;;map04072;;map04071;;map04070;;map04310;;map04621;;map04750;;map04919;;map05200;;map04961;;map04921;;map05010;;map04922;;map04925;;map04924;;map04927;;map04926;;map04928;;map04725;;map04742;;map04745;;map04720;;map04261;;map00562;;map04728;;map04723;;map04020;;map04726;;map04062;;map04912;;map04724;…	Chagas diseas;;African trypanosomiasis;;Human cytomegalovirus infection;;Amoebiasis;;Rap1 signaling pathway;;Gap junction;;Vascular smooth muscle contraction;;Apelin signaling pathway;;Huntington disease;;cGMP-PKG signaling pathway;;Phospholipase D signaling pathway;;Sphingolipid signaling pathway;;Phosphatidylinositol signaling system;;Wnt signaling pathway;;NOD-like receptor signaling pathway;;…	ENOG410XPSW	S:Function unknown	XP_042086338.1	1-phosphatidylinositol 4,5-bisphosphate phosphodiesterase beta-4 isoform X3 [Ovis aries]	sp|Q15147|PLCB4_HUMAN;;	1-phosphatidylinositol 4,5-bisphosphate phosphodiesterase beta-4 OS=Homo sapiens OX=9606 GN=PLCB4 PE=1 SV=3;;	PF00388.21;;PF17787.3;;PF00387.21;;PF06631.13;;PF09279.13;;PF00168.32	PI-PLC-X;;PH_14;;PI-PLC-Y;;DUF1154;;EF-hand_like;;C2	Phosphatidylinositol-specific phospholipase C, X domain;;PH domain;;Phosphatidylinositol-specific phospholipase C, Y domain;;Protein of unknown function;;Phosphoinositide-specific phospholipase C, efhand-like;;C2 domain
ENSOART00020003454	ENSOARG00020002270	SLC2A6	solute carrier family 2 member 6 [Source:NCBI gene (formerly Entrezgene);Acc:101111705]	yes|up	1	GO:0008643;;GO:0006110;;GO:0055085;;GO:0016021;;GO:0016020;;GO:0005765;;GO:0005886;;GO:0022857	biological_process;;biological_process;;biological_process;;cellular_component;;cellular_component;;cellular_component;;cellular_component;;molecular_function;;	BP:carbohydrate transport;;BP:regulation of glycolytic process;;BP:transmembrane transport;;CC:integral component of membrane;;CC:membrane;;CC:lysosomal membrane;;CC:plasma membrane;;MF:transmembrane transporter activity;;	K08144	SLC2A6, GLUT6	------	------	ENOG410XNQK	G:Carbohydrate transport and metabolism	XP_027821935.1	solute carrier family 2, facilitated glucose transporter member 6 isoform X2 [Ovis aries]	sp|Q9UGQ3|GTR6_HUMAN;;	Solute carrier family 2, facilitated glucose transporter member 6 OS=Homo sapiens OX=9606 GN=SLC2A6 PE=1 SV=2;;	PF00083.26;;PF07690.18	Sugar_tr;;MFS_1	Sugar;;Major Facilitator Superfamily
MSTRG.14417.1	ENSOARG00020005590	FYN	FYN proto-oncogene, Src family tyrosine kinase [Source:NCBI gene (formerly Entrezgene);Acc:101109363]	yes|down	1	GO:0007166;;GO:0050966;;GO:1905664;;GO:0030154;;GO:0018108;;GO:0050804;;GO:0010629;;GO:0042177;;GO:0001764;;GO:0003015;;GO:0007169;;GO:0035556;;GO:0046777;;GO:0036120;;GO:0042531;;GO:1904646;;GO:0031397;;GO:1902951;;GO:0050852;;GO:0050798;;GO:0045087;;GO:0090314;;GO:0045471;;GO:0008360;;GO:0010976;;GO:1901216;;GO:1900449;;GO:1900182;;GO:0071560;;GO:0048813;;GO:0030900;;GO:0002250;;GO:0043123;;GO:…	biological_process;;biological_process;;biological_process;;biological_process;;biological_process;;biological_process;;biological_process;;biological_process;;biological_process;;biological_process;;biological_process;;biological_process;;biological_process;;biological_process;;biological_process;;biological_process;;biological_process;;biological_process;;biological_process;;biological_process;…	BP:cell surface receptor signaling pathway;;BP:detection of mechanical stimulus involved in sensory perception of pain;;BP:regulation of calcium ion import across plasma membrane;;BP:cell differentiation;;BP:peptidyl-tyrosine phosphorylation;;BP:modulation of synaptic transmission;;BP:negative regulation of gene expression;;BP:negative regulation of protein catabolic process;;BP:neuron migration;…	K05703	FYN	map04664;;map04650;;map04510;;map04660;;map04360;;map04520;;map05130;;map04380;;map05416;;map04072;;map04071;;map04725;;map04611;;map05020	Fc epsilon RI signaling pathway;;Natural killer cell mediated cytotoxicity;;Focal adhesion;;T cell receptor signaling pathway;;Axon guidance;;Adherens junction;;Pathogenic Escherichia coli infection;;Osteoclast differentiation;;Viral myocarditis;;Phospholipase D signaling pathway;;Sphingolipid signaling pathway;;Cholinergic synapse;;Platelet activation;;Prion diseases	COG0515	T:Signal transduction mechanisms	XP_030100741.1	tyrosine-protein kinase Fyn isoform X1 [Mus musculus]	sp|A0JNB0|FYN_BOVIN;;	Tyrosine-protein kinase Fyn OS=Bos taurus OX=9913 GN=FYN PE=2 SV=1;;	PF07714.19;;PF00069.27;;PF00017.26;;PF00018.30;;PF14604.8;;PF07653.19	PK_Tyr_Ser-Thr;;Pkinase;;SH2;;SH3_1;;SH3_9;;SH3_2	Protein tyrosine and serine/threonine kinase;;Protein kinase domain;;SH2 domain;;SH3 domain;;Variant SH3 domain;;Variant SH3 domain
ENSOART00020003663	ENSOARG00020002393	TRABD2B	TraB domain containing 2B [Source:HGNC Symbol;Acc:HGNC:44200]	yes|down	1	GO:0031334;;GO:1904808;;GO:0006508;;GO:0030178;;GO:0016021;;GO:0016020;;GO:0031301;;GO:0005887;;GO:0004175;;GO:0004222;;GO:0017147;;GO:0046872;;GO:0008237	biological_process;;biological_process;;biological_process;;biological_process;;cellular_component;;cellular_component;;cellular_component;;cellular_component;;molecular_function;;molecular_function;;molecular_function;;molecular_function;;molecular_function;;	BP:positive regulation of protein complex assembly;;BP:positive regulation of protein oxidation;;BP:proteolysis;;BP:negative regulation of Wnt signaling pathway;;CC:integral component of membrane;;CC:membrane;;CC:integral component of organelle membrane;;CC:integral component of plasma membrane;;MF:endopeptidase activity;;MF:metalloendopeptidase activity;;MF:Wnt-protein binding;;MF:metal ion bind…	K25185	TRABD2	------	------	ENOG410ZH8D	O:Posttranslational modification, protein turnover, chaperones	XP_043317333.1	metalloprotease TIKI2 isoform X1 [Cervus canadensis]	sp|A6NFA1|TIKI2_HUMAN;;	Metalloprotease TIKI2 OS=Homo sapiens OX=9606 GN=TRABD2B PE=1 SV=2;;	PF01963.19	TraB_PrgY_gumN	TraB/PrgY/gumN family
ENSOART00020004477	ENSOARG00020002906	ARHGEF26	Rho guanine nucleotide exchange factor 26 [Source:HGNC Symbol;Acc:HGNC:24490]	yes|down	1	GO:0090630;;GO:0001886;;GO:0097178;;GO:0005085;;GO:0005515	biological_process;;biological_process;;biological_process;;molecular_function;;molecular_function;;	BP:activation of GTPase activity;;BP:endothelial cell morphogenesis;;BP:ruffle assembly;;MF:guanyl-nucleotide exchange factor activity;;MF:protein binding;;	K13744	ARHGEF26, SGEF	map05100;;map05132	Bacterial invasion of epithelial cells;;Salmonella infection	COG5422	T:Signal transduction mechanisms	XP_004003285.3	rho guanine nucleotide exchange factor 26 isoform X1 [Ovis aries]	sp|Q96DR7|ARHGQ_HUMAN;;	Rho guanine nucleotide exchange factor 26 OS=Homo sapiens OX=9606 GN=ARHGEF26 PE=1 SV=4;;	PF00621.22;;PF00018.30;;PF14604.8;;PF07653.19;;PF00169.31;;PF16453.7	RhoGEF;;SH3_1;;SH3_9;;SH3_2;;PH;;IQ_SEC7_PH	RhoGEF domain;;SH3 domain;;Variant SH3 domain;;Variant SH3 domain;;PH domain;;PH domain
ENSOART00020035040	ENSOARG00020022317	MRC2	mannose receptor C type 2 [Source:NCBI gene (formerly Entrezgene);Acc:101122041]	yes|up	1	------	------	------	K06560	MRC, CD206, CD280	map05152;;map04145	Tuberculosis;;Phagosome	ENOG410XQ89	U:Intracellular trafficking, secretion, and vesicular transport	XP_027830160.1	C-type mannose receptor 2 isoform X1 [Ovis aries]	sp|Q9UBG0|MRC2_HUMAN;;	C-type mannose receptor 2 OS=Homo sapiens OX=9606 GN=MRC2 PE=1 SV=2;;	PF00059.23;;PF00040.21;;PF05473.14	Lectin_C;;fn2;;UL45	Lectin C-type domain;;Fibronectin type II domain;;UL45 protein, carbohydrate-binding C-type lectin-like
ENSOART00020006562	ENSOARG00020003474	VAV3	vav guanine nucleotide exchange factor 3 [Source:NCBI gene (formerly Entrezgene);Acc:101120709]	yes|down	1	GO:0050853;;GO:0030593;;GO:0030890;;GO:0042493;;GO:0007229;;GO:0045785;;GO:0006906;;GO:0006974;;GO:0008361;;GO:0043552;;GO:0035556;;GO:0007264;;GO:0043087;;GO:0030032;;GO:0005737;;GO:0001772;;GO:0005154;;GO:0005085;;GO:0046872;;GO:0005515	biological_process;;biological_process;;biological_process;;biological_process;;biological_process;;biological_process;;biological_process;;biological_process;;biological_process;;biological_process;;biological_process;;biological_process;;biological_process;;biological_process;;cellular_component;;cellular_component;;molecular_function;;molecular_function;;molecular_function;;molecular_function;;	BP:B cell receptor signaling pathway;;BP:neutrophil chemotaxis;;BP:positive regulation of B cell proliferation;;BP:response to drug;;BP:integrin-mediated signaling pathway;;BP:positive regulation of cell adhesion;;BP:vesicle fusion;;BP:cellular response to DNA damage stimulus;;BP:regulation of cell size;;BP:positive regulation of phosphatidylinositol 3-kinase activity;;BP:intracellular signal tra…	K05730	VAV	map04666;;map04024;;map05205;;map04650;;map04662;;map04810;;map04660;;map04015;;map04664;;map04510;;map04062;;map04670	Fc gamma R-mediated phagocytosis;;cAMP signaling pathway;;Proteoglycans in cancer;;Natural killer cell mediated cytotoxicity;;B cell receptor signaling pathway;;Regulation of actin cytoskeleton;;T cell receptor signaling pathway;;Rap1 signaling pathway;;Fc epsilon RI signaling pathway;;Focal adhesion;;Chemokine signaling pathway;;Leukocyte transendothelial migration	ENOG410XPH6	Z:Cytoskeleton	XP_004002304.1	guanine nucleotide exchange factor VAV3 isoform X5 [Ovis aries]	sp|Q9UKW4|VAV3_HUMAN;;	Guanine nucleotide exchange factor VAV3 OS=Homo sapiens OX=9606 GN=VAV3 PE=1 SV=1;;	PF00621.22;;PF07653.19;;PF14604.8;;PF00018.30;;PF00017.26;;PF00130.24;;PF00169.31	RhoGEF;;SH3_2;;SH3_9;;SH3_1;;SH2;;C1_1;;PH	RhoGEF domain;;Variant SH3 domain;;Variant SH3 domain;;SH3 domain;;SH2 domain;;Phorbol esters/diacylglycerol binding domain;;PH domain
ENSOART00020037359	ENSOARG00020023478	PLA2G12A	phospholipase A2 group XIIA [Source:NCBI gene (formerly Entrezgene);Acc:101119561]	yes|down	1	GO:0006644;;GO:0050482;;GO:0016042;;GO:0006956;;GO:0006508;;GO:0016020;;GO:0005576;;GO:0004252;;GO:0005044;;GO:0004197;;GO:0005509;;GO:0005515;;GO:0004623;;GO:0008234	biological_process;;biological_process;;biological_process;;biological_process;;biological_process;;cellular_component;;cellular_component;;molecular_function;;molecular_function;;molecular_function;;molecular_function;;molecular_function;;molecular_function;;molecular_function;;	BP:phospholipid metabolic process;;BP:arachidonic acid secretion;;BP:lipid catabolic process;;BP:complement activation;;BP:proteolysis;;CC:membrane;;CC:extracellular region;;MF:serine-type endopeptidase activity;;MF:scavenger receptor activity;;MF:cysteine-type endopeptidase activity;;MF:calcium ion binding;;MF:protein binding;;MF:phospholipase A2 activity;;MF:cysteine-type peptidase activity;;	K01047	PLA2G, SPLA2	map00565;;map00564;;map00590;;map00591;;map00592;;map04270;;map04975;;map04972;;map04014	Ether lipid metabolism;;Glycerophospholipid metabolism;;Arachidonic acid metabolism;;Linoleic acid metabolism;;alpha-Linolenic acid metabolism;;Vascular smooth muscle contraction;;Fat digestion and absorption;;Pancreatic secretion;;Ras signaling pathway	ENOG410ZQIE;;COG5640	O:Posttranslational modification, protein turnover, chaperones;;	XP_004009671.1	complement factor I [Ovis aries]	sp|Q5R5A4|CFAI_PONAB;;	Complement factor I OS=Pongo abelii OX=9601 GN=CFI PE=2 SV=1;;	PF00089.28;;PF06951.13;;PF00656.24;;PF00057.20;;PF00530.20;;PF13365.8	Trypsin;;PLA2G12;;Peptidase_C14;;Ldl_recept_a;;SRCR;;Trypsin_2	Trypsin;;Group XII secretory phospholipase A2 precursor;;Caspase domain;;Low-density lipoprotein receptor domain class A;;Scavenger receptor cysteine-rich domain;;Trypsin-like peptidase domain
ENSOART00020024843	ENSOARG00020015985	F8	Ovis aries coagulation factor VIII (F8), mRNA. [Source:RefSeq mRNA;Acc:NM_001172550]	yes|up	1	GO:0007597;;GO:0005615;;GO:0005507;;GO:0016491	biological_process;;cellular_component;;molecular_function;;molecular_function;;	BP:blood coagulation, intrinsic pathway;;CC:extracellular space;;MF:copper ion binding;;MF:oxidoreductase activity;;	K03899	F8	map04610	Complement and coagulation cascades	ENOG4111F6G	S:Function unknown	XP_042097484.1	coagulation factor VIII isoform X1 [Ovis aries]	sp|O18806|FA8_CANLF;;	Coagulation factor VIII OS=Canis lupus familiaris OX=9615 GN=F8 PE=2 SV=1;;	PF00754.27;;PF07732.17;;PF07731.16;;PF00394.24	F5_F8_type_C;;Cu-oxidase_3;;Cu-oxidase_2;;Cu-oxidase	F5/8 type C domain;;Multicopper oxidase;;Multicopper oxidase;;Multicopper oxidase
ENSOART00020007822	ENSOARG00020005041	NELL2	neural EGFL like 2 [Source:HGNC Symbol;Acc:HGNC:7751]	yes|down	1	GO:0070050;;GO:0005737;;GO:0005576;;GO:0005080;;GO:0016301;;GO:0005509;;GO:0005515;;GO:0008201	biological_process;;cellular_component;;cellular_component;;molecular_function;;molecular_function;;molecular_function;;molecular_function;;molecular_function;;	BP:neuron cellular homeostasis;;CC:cytoplasm;;CC:extracellular region;;MF:protein kinase C binding;;MF:kinase activity;;MF:calcium ion binding;;MF:protein binding;;MF:heparin binding;;	K24342	NELL	------	------	ENOG410XSZA	S:Function unknown	XP_025786642.1	protein kinase C-binding protein NELL2 isoform X1 [Puma concolor]	sp|A6QR11|NELL2_BOVIN;;	Protein kinase C-binding protein NELL2 OS=Bos taurus OX=9913 GN=NELL2 PE=2 SV=1;;	PF07645.17;;PF12947.9;;PF00093.20;;PF12662.9;;PF02210.26;;PF00008.29;;PF13385.8;;PF12946.9;;PF00054.25;;PF12661.9	EGF_CA;;EGF_3;;VWC;;cEGF;;Laminin_G_2;;EGF;;Laminin_G_3;;EGF_MSP1_1;;Laminin_G_1;;hEGF	Calcium-binding EGF domain;;EGF domain;;von Willebrand factor type C domain;;Complement Clr-like EGF-like;;Laminin G domain;;EGF-like domain;;Concanavalin A-like lectin/glucanases superfamily;;MSP1 EGF domain 1;;Laminin G domain;;Human growth factor-like EGF
ENSOART00020012806	ENSOARG00020008359		lymphocyte cytosolic protein 1 [Source:NCBI gene (formerly Entrezgene);Acc:101112579]	yes|down	1	GO:0033157;;GO:0071803;;GO:0002286;;GO:0016477;;GO:0022617;;GO:0051017;;GO:0010737;;GO:0030175;;GO:0005925;;GO:0001726;;GO:0002102;;GO:0048471;;GO:0001725;;GO:0005884;;GO:0001891;;GO:0005829;;GO:0051020;;GO:0005509;;GO:0042802;;GO:0005178;;GO:0051015;;GO:0005515	biological_process;;biological_process;;biological_process;;biological_process;;biological_process;;biological_process;;biological_process;;cellular_component;;cellular_component;;cellular_component;;cellular_component;;cellular_component;;cellular_component;;cellular_component;;cellular_component;;cellular_component;;molecular_function;;molecular_function;;molecular_function;;molecular_function;…	BP:regulation of intracellular protein transport;;BP:positive regulation of podosome assembly;;BP:T cell activation involved in immune response;;BP:cell migration;;BP:extracellular matrix disassembly;;BP:actin filament bundle assembly;;BP:protein kinase A signaling;;CC:filopodium;;CC:focal adhesion;;CC:ruffle;;CC:podosome;;CC:perinuclear region of cytoplasm;;CC:stress fiber;;CC:actin filament;;CC…	K17276	LCP1, PLS2	------	------	COG5069	Z:Cytoskeleton	XP_012039807.2	plastin-2 [Ovis aries]	sp|P13796|PLSL_HUMAN;;	Plastin-2 OS=Homo sapiens OX=9606 GN=LCP1 PE=1 SV=6;;	PF00307.33;;PF00036.34;;PF13499.8;;PF13833.8;;PF13405.8;;PF13202.8;;PF11971.10	CH;;EF-hand_1;;EF-hand_7;;EF-hand_8;;EF-hand_6;;EF-hand_5;;CAMSAP_CH	Calponin homology;;EF hand;;EF-hand domain pair;;EF-hand domain pair;;EF-hand domain;;EF hand;;CAMSAP CH domain
ENSOART00020026661	ENSOARG00020017221	CASP8	caspase 8 [Source:NCBI gene (formerly Entrezgene);Acc:101107334]	yes|up	1	GO:0097194;;GO:0008625;;GO:0071260;;GO:0097190;;GO:0097191;;GO:0010941;;GO:0042981;;GO:0097202;;GO:0006919;;GO:0030225;;GO:0036462;;GO:0043124;;GO:0006508;;GO:0043123;;GO:0060546;;GO:0034612;;GO:0006915;;GO:0012501;;GO:0051603;;GO:0045651;;GO:0045862;;GO:0032731;;GO:0031264;;GO:0031265;;GO:0005737;;GO:0005654;;GO:0032991;;GO:0005829;;GO:0097342;;GO:0097199;;GO:0008233;;GO:0008234;;GO:0097200;;GO:…	biological_process;;biological_process;;biological_process;;biological_process;;biological_process;;biological_process;;biological_process;;biological_process;;biological_process;;biological_process;;biological_process;;biological_process;;biological_process;;biological_process;;biological_process;;biological_process;;biological_process;;biological_process;;biological_process;;biological_process;…	BP:execution phase of apoptosis;;BP:extrinsic apoptotic signaling pathway via death domain receptors;;BP:cellular response to mechanical stimulus;;BP:apoptotic signaling pathway;;BP:extrinsic apoptotic signaling pathway;;BP:regulation of cell death;;BP:regulation of apoptotic process;;BP:activation of cysteine-type endopeptidase activity;;BP:activation of cysteine-type endopeptidase activity invo…	K04398	CASP8	map05167;;map05142;;map05165;;map04657;;map04115;;map05160;;map05161;;map05164;;map05168;;map05169;;map05163;;map05162;;map04210;;map04217;;map04215;;map04214;;map05010;;map04622;;map05134;;map04620;;map04621;;map05016;;map05130;;map04624;;map04625;;map05170;;map05152;;map05203;;map05200;;map05132;;map04668;;map05416;;map05145;;map04932;;map01524	Kaposi sarcoma-associated herpesvirus infection;;Chagas diseas;;Human papillomavirus infection;;IL-17 signaling pathway;;p53 signaling pathway;;Hepatitis C;;Hepatitis B;;Influenza A;;Herpes simplex infection;;Epstein-Barr virus infection;;Human cytomegalovirus infection;;Measles;;Apoptosis;;Necroptosis;;Apoptosis - multiple species;;Apoptosis - fly;;Alzheimer disease;;RIG-I-like receptor signalin…	ENOG410ZQIE	O:Posttranslational modification, protein turnover, chaperones	XP_011997867.1	caspase-8 isoform X1 [Ovis aries]	sp|Q14790|CASP8_HUMAN;;	Caspase-8 OS=Homo sapiens OX=9606 GN=CASP8 PE=1 SV=1;;	PF01335.23;;PF00656.24	DED;;Peptidase_C14	Death effector domain;;Caspase domain
MSTRG.4169.1	ENSOARG00020014802			yes|up	1	GO:0005634;;GO:0005730	cellular_component;;cellular_component;;	CC:nucleus;;CC:nucleolus;;	------	------	------	------	ENOG4110PN3	S:Function unknown	XP_004015276.1	immortalization up-regulated protein [Ovis aries]	sp|Q9GZP8|IMUP_HUMAN;;	Immortalization up-regulated protein OS=Homo sapiens OX=9606 GN=IMUP PE=1 SV=1;;	PF15761.7	IMUP	Immortalisation up-regulated protein
ENSOART00020014404	ENSOARG00020009421	ACAN	aggrecan [Source:NCBI gene (formerly Entrezgene);Acc:443001]	yes|down	1	GO:0030199;;GO:0007507;;GO:0030166;;GO:0001501;;GO:0001502;;GO:0007155;;GO:0002063;;GO:0007417;;GO:0005604;;GO:0031012;;GO:0005576;;GO:0098966;;GO:0098978;;GO:0098982;;GO:0005540;;GO:0030246;;GO:0005509	biological_process;;biological_process;;biological_process;;biological_process;;biological_process;;biological_process;;biological_process;;biological_process;;cellular_component;;cellular_component;;cellular_component;;cellular_component;;cellular_component;;cellular_component;;molecular_function;;molecular_function;;molecular_function;;	BP:collagen fibril organization;;BP:heart development;;BP:proteoglycan biosynthetic process;;BP:skeletal system development;;BP:cartilage condensation;;BP:cell adhesion;;BP:chondrocyte development;;BP:central nervous system development;;CC:basement membrane;;CC:extracellular matrix;;CC:extracellular region;;CC:perisynaptic extracellular matrix;;CC:glutamatergic synapse;;CC:GABA-ergic synapse;;MF:…	K06792	AGC1, CSPG1	------	------	ENOG410XRES	O:Posttranslational modification, protein turnover, chaperones	XP_027812863.1	aggrecan core protein isoform X2 [Ovis aries]	sp|P13608|PGCA_BOVIN;;	Aggrecan core protein OS=Bos taurus OX=9913 GN=ACAN PE=1 SV=3;;	PF00193.19;;PF00059.23;;PF07686.19;;PF00084.22;;PF07679.18;;PF00047.27	Xlink;;Lectin_C;;V-set;;Sushi;;I-set;;ig	Extracellular link domain;;Lectin C-type domain;;Immunoglobulin V-set domain;;Sushi repeat;;Immunoglobulin I-set domain;;Immunoglobulin domain
ENSOART00020002814	ENSOARG00020001847	STEAP4	STEAP4 metalloreductase [Source:NCBI gene (formerly Entrezgene);Acc:101111187]	yes|up	1	GO:0033212;;GO:0070207;;GO:0098706;;GO:0055072;;GO:0015677;;GO:0045444;;GO:0016021;;GO:0005654;;GO:0005886;;GO:0005768;;GO:0010008;;GO:0020037;;GO:0052851;;GO:0008823;;GO:0071949;;GO:0009055	biological_process;;biological_process;;biological_process;;biological_process;;biological_process;;biological_process;;cellular_component;;cellular_component;;cellular_component;;cellular_component;;cellular_component;;molecular_function;;molecular_function;;molecular_function;;molecular_function;;molecular_function;;	BP:iron assimilation;;BP:protein homotrimerization;;BP:ferric iron import across plasma membrane;;BP:iron ion homeostasis;;BP:copper ion import;;BP:fat cell differentiation;;CC:integral component of membrane;;CC:nucleoplasm;;CC:plasma membrane;;CC:endosome;;CC:endosome membrane;;MF:heme binding;;MF:ferric-chelate reductas;;MF:cupric reductase activity;;MF:FAD binding;;MF:electron carrier activity…	K19876	STEAP4	------	------	COG2085	S:Function unknown	XP_004008012.2	metalloreductase STEAP4 [Ovis aries]	sp|Q687X5|STEA4_HUMAN;;	Metalloreductase STEAP4 OS=Homo sapiens OX=9606 GN=STEAP4 PE=1 SV=1;;	PF01794.21;;PF03807.19;;PF07991.14;;PF02826.21;;PF03446.17	Ferric_reduct;;F420_oxidored;;IlvN;;2-Hacid_dh_C;;NAD_binding_2	Ferric reductase like transmembrane component;;NADP oxidoreductase coenzyme F420-dependent;;Acetohydroxy acid isomeroreductase, NADPH-binding domain;;D-isomer specific 2-hydroxyacid dehydrogenase, NAD binding domain;;NAD binding domain of 6-phosphogluconate dehydrogenase
ENSOART00020035665	ENSOARG00020022958	ZBTB16	zinc finger and BTB domain containing 16 [Source:NCBI gene (formerly Entrezgene);Acc:101110790]	yes|down	1	GO:0001501;;GO:0045892;;GO:0007417;;GO:0000122;;GO:0001823;;GO:0043065;;GO:0032332;;GO:0008285;;GO:0009880;;GO:0051138;;GO:0061036;;GO:0035116;;GO:0035136;;GO:0035137;;GO:0048133;;GO:0051216;;GO:0009952;;GO:0045778;;GO:0045600;;GO:0006355;;GO:0045638;;GO:0006357;;GO:0030097;;GO:0045893;;GO:0016607;;GO:0016605;;GO:0016604;;GO:0005634;;GO:0017053;;GO:0032991;;GO:0003677;;GO:0042802;;GO:0042803;;GO:…	biological_process;;biological_process;;biological_process;;biological_process;;biological_process;;biological_process;;biological_process;;biological_process;;biological_process;;biological_process;;biological_process;;biological_process;;biological_process;;biological_process;;biological_process;;biological_process;;biological_process;;biological_process;;biological_process;;biological_process;…	BP:skeletal system development;;BP:negative regulation of transcription, DNA-templated;;BP:central nervous system development;;BP:negative regulation of transcription from RNA polymerase II promoter;;BP:mesonephros development;;BP:positive regulation of apoptotic process;;BP:positive regulation of chondrocyte differentiation;;BP:negative regulation of cell proliferation;;BP:embryonic pattern spec…	K10055	ZBTB16, PLZF	map05221;;map05202;;map05200	Acute myeloid leukemia;;Transcriptional misregulation in cancer;;Pathways in cancer	COG5048	S:Function unknown	XP_027835022.1	zinc finger and BTB domain-containing protein 16 [Ovis aries]	sp|Q05516|ZBT16_HUMAN;;	Zinc finger and BTB domain-containing protein 16 OS=Homo sapiens OX=9606 GN=ZBTB16 PE=1 SV=2;;	PF13465.8;;PF13894.8;;PF00096.28;;PF00651.33;;PF12171.10;;PF12874.9;;PF13912.8	zf-H2C2_2;;zf-C2H2_4;;zf-C2H2;;BTB;;zf-C2H2_jaz;;zf-met;;zf-C2H2_6	Zinc-finger double domain;;C2H2-type zinc finger;;Zinc finger, C2H2 type;;BTB/POZ domain;;Zinc-finger double-stranded RNA-binding;;Zinc-finger of C2H2 type;;C2H2-type zinc finger
ENSOART00020037749	ENSOARG00020023478	PLA2G12A	phospholipase A2 group XIIA [Source:NCBI gene (formerly Entrezgene);Acc:101119561]	yes|down	1	GO:0006956;;GO:0006508;;GO:0016020;;GO:0004252;;GO:0005044;;GO:0005515	biological_process;;biological_process;;cellular_component;;molecular_function;;molecular_function;;molecular_function;;	BP:complement activation;;BP:proteolysis;;CC:membrane;;MF:serine-type endopeptidase activity;;MF:scavenger receptor activity;;MF:protein binding;;	K01047	PLA2G, SPLA2	map00565;;map00564;;map00590;;map00591;;map00592;;map04270;;map04975;;map04972;;map04014	Ether lipid metabolism;;Glycerophospholipid metabolism;;Arachidonic acid metabolism;;Linoleic acid metabolism;;alpha-Linolenic acid metabolism;;Vascular smooth muscle contraction;;Fat digestion and absorption;;Pancreatic secretion;;Ras signaling pathway	COG5640	O:Posttranslational modification, protein turnover, chaperones	XP_004009671.1	complement factor I [Ovis aries]	sp|Q5R5A4|CFAI_PONAB;;	Complement factor I OS=Pongo abelii OX=9601 GN=CFI PE=2 SV=1;;	PF00089.28;;PF00057.20;;PF00530.20;;PF13365.8	Trypsin;;Ldl_recept_a;;SRCR;;Trypsin_2	Trypsin;;Low-density lipoprotein receptor domain class A;;Scavenger receptor cysteine-rich domain;;Trypsin-like peptidase domain
ENSOART00020005668	ENSOARG00020003703	PCSK7	proprotein convertase subtilisin/kexin type 7 [Source:NCBI gene (formerly Entrezgene);Acc:101118814]	yes|up	1	GO:0016485;;GO:0006508;;GO:0005802;;GO:0016021;;GO:0016020;;GO:0030173;;GO:0004252;;GO:0008233;;GO:0008236	biological_process;;biological_process;;cellular_component;;cellular_component;;cellular_component;;cellular_component;;molecular_function;;molecular_function;;molecular_function;;	BP:protein processing;;BP:proteolysis;;CC:trans-Golgi network;;CC:integral component of membrane;;CC:membrane;;CC:integral component of Golgi membrane;;MF:serine-type endopeptidase activity;;MF:peptidase activity;;MF:serine-type peptidase activity;;	K08673	PCSK7	------	------	COG4935	O:Posttranslational modification, protein turnover, chaperones	XP_027835032.1	proprotein convertase subtilisin/kexin type 7 isoform X1 [Ovis aries]	sp|Q16549|PCSK7_HUMAN;;	Proprotein convertase subtilisin/kexin type 7 OS=Homo sapiens OX=9606 GN=PCSK7 PE=1 SV=2;;	PF00082.24;;PF01483.22;;PF16470.7;;PF16361.7	Peptidase_S8;;P_proprotein;;S8_pro-domain;;Peptidase_S8_N	Subtilase family;;Proprotein convertase P-domain;;Peptidase S8 pro-domain;;N-terminal of Subtilase family
MSTRG.9278.1	ENSOARG00020024567	LDLRAD4	low density lipoprotein receptor class A domain containing 4 [Source:HGNC Symbol;Acc:HGNC:1224]	yes|down	1	GO:0030512;;GO:0016021;;GO:0031901;;GO:0070412	biological_process;;cellular_component;;cellular_component;;molecular_function;;	BP:negative regulation of transforming growth factor beta receptor signaling pathway;;CC:integral component of membrane;;CC:early endosome membrane;;MF:R-SMAD binding;;	------	------	------	------	ENOG41126PF	S:Function unknown	XP_006051157.1	low-density lipoprotein receptor class A domain-containing protein 4 isoform X3 [Bubalus bubalis]	sp|O15165|LRAD4_HUMAN;;	Low-density lipoprotein receptor class A domain-containing protein 4 OS=Homo sapiens OX=9606 GN=LDLRAD4 PE=1 SV=1;;	PF00057.20	Ldl_recept_a	Low-density lipoprotein receptor domain class A
ENSOART00020039882	ENSOARG00020025421	CDKN2AIP	CDKN2A interacting protein [Source:NCBI gene (formerly Entrezgene);Acc:101108190]	yes|up	1	GO:0006974;;GO:0030308;;GO:0009967;;GO:0031647;;GO:0030307;;GO:0005730;;GO:0005634;;GO:0005654;;GO:0001652;;GO:0003723;;GO:0002039	biological_process;;biological_process;;biological_process;;biological_process;;biological_process;;cellular_component;;cellular_component;;cellular_component;;cellular_component;;molecular_function;;molecular_function;;	BP:cellular response to DNA damage stimulus;;BP:negative regulation of cell growth;;BP:positive regulation of signal transduction;;BP:regulation of protein stability;;BP:positive regulation of cell growth;;CC:nucleolus;;CC:nucleus;;CC:nucleoplasm;;CC:granular component;;MF:RNA binding;;MF:p53 binding;;	------	------	------	------	ENOG4111PSZ	S:Function unknown	XP_014960042.3	CDKN2A-interacting protein isoform X1 [Ovis aries]	sp|Q9NXV6|CARF_HUMAN;;	CDKN2A-interacting protein OS=Homo sapiens OX=9606 GN=CDKN2AIP PE=1 SV=3;;	PF11952.10	XTBD	XRN-Two Binding Domain, XTBD
MSTRG.9697.2	ENSOARG00020016674	CALN1	calneuron 1 [Source:HGNC Symbol;Acc:HGNC:13248]	yes|down	1	GO:0016021;;GO:0005509	cellular_component;;molecular_function;;	CC:integral component of membrane;;MF:calcium ion binding;;	K23849	CABP7_8, CALN2_1	------	------	COG5126;;COG5126;;COG5126	D:Cell cycle control, cell division, chromosome partitioning;;T:Signal transduction mechanisms;;Z:Cytoskeleton	XP_037670265.1	calcium-binding protein 8 isoform X1 [Choloepus didactylus]	sp|Q9BXU9|CABP8_HUMAN;;	Calcium-binding protein 8 OS=Homo sapiens OX=9606 GN=CALN1 PE=1 SV=2;;	PF00036.34;;PF13499.8;;PF13405.8;;PF13833.8;;PF13202.8;;PF14658.8	EF-hand_1;;EF-hand_7;;EF-hand_6;;EF-hand_8;;EF-hand_5;;EF-hand_9	EF hand;;EF-hand domain pair;;EF-hand domain;;EF-hand domain pair;;EF hand;;EF-hand domain
MSTRG.6031.1	ENSOARG00020024281			yes|up	1	GO:0032922;;GO:0032206;;GO:0032691;;GO:0030308;;GO:1902187;;GO:0048146;;GO:0030155;;GO:2001238;;GO:0097191;;GO:0009411;;GO:0045165;;GO:0001666;;GO:0051457;;GO:0048384;;GO:1990830;;GO:0043161;;GO:0010332;;GO:0071353;;GO:2000059;;GO:0065003;;GO:0060444;;GO:0007182;;GO:0032469;;GO:0010761;;GO:0010522;;GO:0008285;;GO:0006919;;GO:0045087;;GO:2000779;;GO:0006606;;GO:0007050;;GO:0006977;;GO:0045892;;GO:…	biological_process;;biological_process;;biological_process;;biological_process;;biological_process;;biological_process;;biological_process;;biological_process;;biological_process;;biological_process;;biological_process;;biological_process;;biological_process;;biological_process;;biological_process;;biological_process;;biological_process;;biological_process;;biological_process;;biological_process;…	BP:circadian regulation of gene expression;;BP:positive regulation of telomere maintenance;;BP:negative regulation of interleukin-1 beta production;;BP:negative regulation of cell growth;;BP:negative regulation of viral release from host cell;;BP:positive regulation of fibroblast proliferation;;BP:regulation of cell adhesion;;BP:positive regulation of extrinsic apoptotic signaling pathway;;BP:ext…	K10054	PML, TRIM19	map05164;;map05202;;map05200;;map05168;;map04120;;map04144;;map05221	Influenza A;;Transcriptional misregulation in cancer;;Pathways in cancer;;Herpes simplex infection;;Ubiquitin mediated proteolysis;;Endocytosis;;Acute myeloid leukemia	ENOG4111G04	S:Function unknown	XP_004017910.2	protein PML isoform X1 [Ovis aries]	sp|P29590|PML_HUMAN;;	Protein PML OS=Homo sapiens OX=9606 GN=PML PE=1 SV=3;;	PF12126.10;;PF00643.26;;PF13920.8	DUF3583;;zf-B_box;;zf-C3HC4_3	Protein of unknown function;;B-box zinc finger;;Zinc finger, C3HC4 type
MSTRG.6031.3	ENSOARG00020024281			yes|up	1	GO:0032922;;GO:0032206;;GO:0032691;;GO:0030308;;GO:1902187;;GO:0048146;;GO:0030155;;GO:2001238;;GO:0097191;;GO:0009411;;GO:0045165;;GO:0001666;;GO:0051457;;GO:0048384;;GO:1990830;;GO:0043161;;GO:0010332;;GO:0071353;;GO:2000059;;GO:0065003;;GO:0060444;;GO:0007182;;GO:0032469;;GO:0010761;;GO:0010522;;GO:0008285;;GO:0006919;;GO:0045087;;GO:2000779;;GO:0006606;;GO:0007050;;GO:0006977;;GO:0045892;;GO:…	biological_process;;biological_process;;biological_process;;biological_process;;biological_process;;biological_process;;biological_process;;biological_process;;biological_process;;biological_process;;biological_process;;biological_process;;biological_process;;biological_process;;biological_process;;biological_process;;biological_process;;biological_process;;biological_process;;biological_process;…	BP:circadian regulation of gene expression;;BP:positive regulation of telomere maintenance;;BP:negative regulation of interleukin-1 beta production;;BP:negative regulation of cell growth;;BP:negative regulation of viral release from host cell;;BP:positive regulation of fibroblast proliferation;;BP:regulation of cell adhesion;;BP:positive regulation of extrinsic apoptotic signaling pathway;;BP:ext…	K10054	PML, TRIM19	map05164;;map05202;;map05200;;map05168;;map04120;;map04144;;map05221	Influenza A;;Transcriptional misregulation in cancer;;Pathways in cancer;;Herpes simplex infection;;Ubiquitin mediated proteolysis;;Endocytosis;;Acute myeloid leukemia	ENOG4111G04	S:Function unknown	XP_042091201.1	protein PML isoform X3 [Ovis aries]	sp|P29590|PML_HUMAN;;	Protein PML OS=Homo sapiens OX=9606 GN=PML PE=1 SV=3;;	PF12126.10	DUF3583	Protein of unknown function
MSTRG.6031.2	ENSOARG00020024281			yes|up	1	GO:0032922;;GO:0032206;;GO:0032691;;GO:0030308;;GO:1902187;;GO:0048146;;GO:0030155;;GO:2001238;;GO:0097191;;GO:0009411;;GO:0045165;;GO:0001666;;GO:0051457;;GO:0048384;;GO:1990830;;GO:0043161;;GO:0010332;;GO:0071353;;GO:2000059;;GO:0065003;;GO:0060444;;GO:0007182;;GO:0032469;;GO:0010761;;GO:0010522;;GO:0008285;;GO:0006919;;GO:0045087;;GO:2000779;;GO:0006606;;GO:0007050;;GO:0006977;;GO:0045892;;GO:…	biological_process;;biological_process;;biological_process;;biological_process;;biological_process;;biological_process;;biological_process;;biological_process;;biological_process;;biological_process;;biological_process;;biological_process;;biological_process;;biological_process;;biological_process;;biological_process;;biological_process;;biological_process;;biological_process;;biological_process;…	BP:circadian regulation of gene expression;;BP:positive regulation of telomere maintenance;;BP:negative regulation of interleukin-1 beta production;;BP:negative regulation of cell growth;;BP:negative regulation of viral release from host cell;;BP:positive regulation of fibroblast proliferation;;BP:regulation of cell adhesion;;BP:positive regulation of extrinsic apoptotic signaling pathway;;BP:ext…	K10054	PML, TRIM19	map05164;;map05202;;map05200;;map05168;;map04120;;map04144;;map05221	Influenza A;;Transcriptional misregulation in cancer;;Pathways in cancer;;Herpes simplex infection;;Ubiquitin mediated proteolysis;;Endocytosis;;Acute myeloid leukemia	ENOG4111G04	S:Function unknown	XP_011954101.2	protein PML isoform X4 [Ovis aries]	sp|P29590|PML_HUMAN;;	Protein PML OS=Homo sapiens OX=9606 GN=PML PE=1 SV=3;;	PF12126.10;;PF00643.26;;PF13920.8	DUF3583;;zf-B_box;;zf-C3HC4_3	Protein of unknown function;;B-box zinc finger;;Zinc finger, C3HC4 type
ENSOART00020011609	ENSOARG00020007610	CPXM1	probable carboxypeptidase X1 [Source:NCBI gene (formerly Entrezgene);Acc:101103413]	yes|down	1	GO:0006508;;GO:0005576;;GO:0005615;;GO:0004181;;GO:0008270	biological_process;;cellular_component;;cellular_component;;molecular_function;;molecular_function;;	BP:proteolysis;;CC:extracellular region;;CC:extracellular space;;MF:metallocarboxypeptidase activity;;MF:zinc ion binding;;	K08638	CPXM1	------	------	ENOG410XX0H	E:Amino acid transport and metabolism	XP_004014432.2	probable carboxypeptidase X1 [Ovis aries]	sp|Q9Z100|CPXM1_MOUSE;;	Probable carboxypeptidase X1 OS=Mus musculus OX=10090 GN=Cpxm1 PE=2 SV=2;;	PF00246.26;;PF00754.27;;PF13620.8;;PF13715.8	Peptidase_M14;;F5_F8_type_C;;CarboxypepD_reg;;CarbopepD_reg_2	Zinc carboxypeptidase;;F5/8 type C domain;;Carboxypeptidase regulatory-like domain;;CarboxypepD_reg-like domain
MSTRG.8945.2	ENSOARG00020022896	SLC25A28	solute carrier family 25 member 28 [Source:NCBI gene (formerly Entrezgene);Acc:101110892]	yes|up	1	GO:0016021;;GO:0005739	cellular_component;;cellular_component;;	CC:integral component of membrane;;CC:mitochondrion;;	K15113	SLC25A28_37, MFRN	------	------	ENOG410XNT2	O:Posttranslational modification, protein turnover, chaperones	XP_041517720.1	mitoferrin-2 isoform X3 [Microtus oregoni]	sp|Q96A46|MFRN2_HUMAN;;	Mitoferrin-2 OS=Homo sapiens OX=9606 GN=SLC25A28 PE=2 SV=1;;	PF00153.29	Mito_carr	Mitochondrial carrier protein
MSTRG.8945.1	ENSOARG00020022896	SLC25A28	solute carrier family 25 member 28 [Source:NCBI gene (formerly Entrezgene);Acc:101110892]	yes|up	1	GO:0055072;;GO:0048250;;GO:0016021;;GO:0005739;;GO:0005743;;GO:0005381	biological_process;;biological_process;;cellular_component;;cellular_component;;cellular_component;;molecular_function;;	BP:iron ion homeostasis;;BP:mitochondrial iron ion transport;;CC:integral component of membrane;;CC:mitochondrion;;CC:mitochondrial inner membrane;;MF:iron ion transmembrane transporter activity;;	K15113	SLC25A28_37, MFRN	------	------	ENOG410XNT2	O:Posttranslational modification, protein turnover, chaperones	XP_020752977.1	mitoferrin-2 isoform X4 [Odocoileus virginianus texanus]	sp|Q96A46|MFRN2_HUMAN;;	Mitoferrin-2 OS=Homo sapiens OX=9606 GN=SLC25A28 PE=2 SV=1;;	PF00153.29	Mito_carr	Mitochondrial carrier protein
MSTRG.8081.7	ENSOARG00020016816			yes|up	1	GO:0019882;;GO:0006955;;GO:0016021	biological_process;;biological_process;;cellular_component;;	BP:antigen processing and presentation;;BP:immune response;;CC:integral component of membrane;;	K06751	MHC1	map05166;;map05167;;map05165;;map05203;;map05163;;map05320;;map05332;;map05330;;map05168;;map05169;;map04514;;map04218;;map04940;;map05416;;map05170;;map04145;;map04144;;map04612	Human T-cell leukemia virus 1 infection;;Kaposi sarcoma-associated herpesvirus infection;;Human papillomavirus infection;;Viral carcinogenesis;;Human cytomegalovirus infection;;Autoimmune thyroid disease;;Graft-versus-host disease;;Allograft rejection;;Herpes simplex infection;;Epstein-Barr virus infection;;Cell adhesion molecule;;Cellular senescence;;Type I diabetes mellitus;;Viral myocarditis;;…	ENOG4111K8F	U:Intracellular trafficking, secretion, and vesicular transport	KAG5197071.1	hypothetical protein JEQ12_010525 [Ovis aries]	sp|P13753|HA1B_BOVIN;;	BOLA class I histocompatibility antigen, alpha chain BL3-7 OS=Bos taurus OX=9913 PE=2 SV=1;;	PF00129.20;;PF07654.17;;PF13927.8;;PF08205.14;;PF06623.13;;PF13895.8	MHC_I;;C1-set;;Ig_3;;C2-set_2;;MHC_I_C;;Ig_2	Class I Histocompatibility antigen, domains alpha 1 and 2;;Immunoglobulin C1-set domain;;Immunoglobulin domain;;CD80-like C2-set immunoglobulin domain;;MHC_I C-terminus;;Immunoglobulin domain
ENSOART00020021269	ENSOARG00020013938	TPPP	tubulin polymerization promoting protein [Source:NCBI gene (formerly Entrezgene);Acc:101110090]	yes|down	1	GO:0032288;;GO:0031334;;GO:0051301;;GO:0051418;;GO:0030953;;GO:0046785;;GO:1904428;;GO:0032273;;GO:0048709;;GO:0014003;;GO:0001578;;GO:0031643;;GO:0070507;;GO:0150051;;GO:0097427;;GO:0005874;;GO:0005737;;GO:0072686;;GO:0005634;;GO:0005739;;GO:0048471;;GO:0005829;;GO:0000287;;GO:0042803;;GO:0015631;;GO:0008017;;GO:0003924	biological_process;;biological_process;;biological_process;;biological_process;;biological_process;;biological_process;;biological_process;;biological_process;;biological_process;;biological_process;;biological_process;;biological_process;;biological_process;;cellular_component;;cellular_component;;cellular_component;;cellular_component;;cellular_component;;cellular_component;;cellular_component;…	BP:myelin assembly;;BP:positive regulation of protein complex assembly;;BP:cell division;;BP:microtubule nucleation by microtubule organizing center;;BP:astral microtubule organization;;BP:microtubule polymerization;;BP:negative regulation of tubulin deacetylation;;BP:positive regulation of protein polymerization;;BP:oligodendrocyte differentiation;;BP:oligodendrocyte development;;BP:microtubule …	------	------	------	------	ENOG4111H9J	S:Function unknown	XP_027836005.1	tubulin polymerization-promoting protein isoform X2 [Ovis aries]	sp|Q27957|TPPP_BOVIN;;	Tubulin polymerization-promoting protein OS=Bos taurus OX=9913 GN=TPPP PE=1 SV=1;;	PF05517.14	p25-alpha	p25-alpha
ENSOART00020013994	ENSOARG00020009058	EIF3M	eukaryotic translation initiation factor 3 subunit M [Source:NCBI gene (formerly Entrezgene);Acc:101121881]	yes|up	1	GO:0016032;;GO:0001732;;GO:0006413;;GO:0002183;;GO:0071541;;GO:0005852;;GO:0016282;;GO:0005829;;GO:0033290;;GO:0031369;;GO:0003743	biological_process;;biological_process;;biological_process;;biological_process;;cellular_component;;cellular_component;;cellular_component;;cellular_component;;cellular_component;;molecular_function;;molecular_function;;	BP:viral process;;BP:formation of cytoplasmic translation initiation complex;;BP:translational initiation;;BP:cytoplasmic translational initiation;;CC:eukaryotic translation initiation factor 3 complex, eIF3m;;CC:eukaryotic translation initiation factor 3 complex;;CC:eukaryotic 43S preinitiation complex;;CC:cytosol;;CC:eukaryotic 48S preinitiation complex;;MF:translation initiation factor binding…	K15030	EIF3M	------	------	ENOG410XNP7	J:Translation, ribosomal structure and biogenesis	NP_001294858.1	eukaryotic translation initiation factor 3 subunit M isoform 2 [Homo sapiens]	sp|Q7L2H7|EIF3M_HUMAN;;	Eukaryotic translation initiation factor 3 subunit M OS=Homo sapiens OX=9606 GN=EIF3M PE=1 SV=1;;	PF01399.29;;PF18005.3	PCI;;eIF3m_C_helix	PCI domain;;eIF3 subunit M, C-terminal helix
MSTRG.7777.2	ENSOARG00020009910	CLIC4	chloride intracellular channel 4 [Source:NCBI gene (formerly Entrezgene);Acc:101115514]	yes|down	1	GO:0009566;;GO:0048754;;GO:0006821;;GO:0035264;;GO:0034765;;GO:0001525;;GO:0001886;;GO:0030336;;GO:0030216;;GO:0071277;;GO:0061299;;GO:0007035;;GO:0034707;;GO:0005902;;GO:0005737;;GO:0045177;;GO:0005813;;GO:0005634;;GO:0005739;;GO:0048471;;GO:0016363;;GO:0009986;;GO:0005911;;GO:0005886;;GO:0005829;;GO:0030496;;GO:0005254;;GO:0005244	biological_process;;biological_process;;biological_process;;biological_process;;biological_process;;biological_process;;biological_process;;biological_process;;biological_process;;biological_process;;biological_process;;biological_process;;cellular_component;;cellular_component;;cellular_component;;cellular_component;;cellular_component;;cellular_component;;cellular_component;;cellular_component;…	BP:fertilization;;BP:branching morphogenesis of an epithelial tube;;BP:chloride transport;;BP:multicellular organism growth;;BP:regulation of ion transmembrane transport;;BP:angiogenesis;;BP:endothelial cell morphogenesis;;BP:negative regulation of cell migration;;BP:keratinocyte differentiation;;BP:cellular response to calcium ion;;BP:retina vasculature morphogenesis in camera-type eye;;BP:vacuo…	K05024	CLIC4	------	------	ENOG410ZRK6	U:Intracellular trafficking, secretion, and vesicular transport	XP_004005159.1	chloride intracellular channel protein 4 [Ovis aries]	sp|Q9XSA7|CLIC4_BOVIN;;	Chloride intracellular channel protein 4 OS=Bos taurus OX=9913 GN=CLIC4 PE=2 SV=3;;	PF13410.8;;PF13409.8;;PF13417.8	GST_C_2;;GST_N_2;;GST_N_3	Glutathione S-transferase, C-terminal domain;;Glutathione S-transferase, N-terminal domain;;Glutathione S-transferase, N-terminal domain
MSTRG.8775.8	ENSOARG00020007754	IGF2	Ovis aries insulin like growth factor 2 (IGF2), mRNA. [Source:RefSeq mRNA;Acc:NM_001009311]	yes|down	1	GO:0008284;;GO:0045840;;GO:0031017;;GO:0051146;;GO:0038028;;GO:0001503;;GO:0051147;;GO:0031056;;GO:0051148;;GO:0051897;;GO:0001649;;GO:0001701;;GO:0000122;;GO:0045725;;GO:0048633;;GO:0046622;;GO:0009887;;GO:2000467;;GO:0042104;;GO:0043410;;GO:0060669;;GO:0001892;;GO:0046628;;GO:0050731;;GO:0040018;;GO:0051781;;GO:0045944;;GO:0006006;;GO:0060720;;GO:0005615;;GO:0008083;;GO:0005179;;GO:0005178;;GO:…	biological_process;;biological_process;;biological_process;;biological_process;;biological_process;;biological_process;;biological_process;;biological_process;;biological_process;;biological_process;;biological_process;;biological_process;;biological_process;;biological_process;;biological_process;;biological_process;;biological_process;;biological_process;;biological_process;;biological_process;…	BP:positive regulation of cell proliferation;;BP:positive regulation of mitotic nuclear division;;BP:exocrine pancreas development;;BP:striated muscle cell differentiation;;BP:insulin receptor signaling pathway via phosphatidylinositol 3-kinase;;BP:ossification;;BP:regulation of muscle cell differentiation;;BP:regulation of histone modification;;BP:negative regulation of muscle cell differentiati…	K13769	IGF2	map05205;;map05200;;map04014;;map04010;;map05225;;map04151	Proteoglycans in cancer;;Pathways in cancer;;Ras signaling pathway;;MAPK signaling pathway;;Hepatocellular carcinoma;;PI3K-Akt signaling pathway	ENOG4111KP2	K:Transcription	XP_023509541.1	insulin-like growth factor II isoform X4 [Equus caballus]	sp|P10764|IGF2_SHEEP;;	Insulin-like growth factor II OS=Ovis aries OX=9940 GN=IGF2 PE=1 SV=2;;	PF08365.13;;PF00049.20	IGF2_C;;Insulin	Insulin-like growth factor II E-peptide;;Insulin/IGF/Relaxin family
MSTRG.8775.9	ENSOARG00020007754	IGF2	Ovis aries insulin like growth factor 2 (IGF2), mRNA. [Source:RefSeq mRNA;Acc:NM_001009311]	yes|down	1	GO:0008284;;GO:0045840;;GO:0031017;;GO:0051146;;GO:0038028;;GO:0001503;;GO:0051147;;GO:0031056;;GO:0051148;;GO:0051897;;GO:0001649;;GO:0001701;;GO:0000122;;GO:0045725;;GO:0048633;;GO:0046622;;GO:0009887;;GO:2000467;;GO:0042104;;GO:0043410;;GO:0060669;;GO:0001892;;GO:0046628;;GO:0050731;;GO:0040018;;GO:0051781;;GO:0045944;;GO:0006006;;GO:0060720;;GO:0005615;;GO:0008083;;GO:0005179;;GO:0005178;;GO:…	biological_process;;biological_process;;biological_process;;biological_process;;biological_process;;biological_process;;biological_process;;biological_process;;biological_process;;biological_process;;biological_process;;biological_process;;biological_process;;biological_process;;biological_process;;biological_process;;biological_process;;biological_process;;biological_process;;biological_process;…	BP:positive regulation of cell proliferation;;BP:positive regulation of mitotic nuclear division;;BP:exocrine pancreas development;;BP:striated muscle cell differentiation;;BP:insulin receptor signaling pathway via phosphatidylinositol 3-kinase;;BP:ossification;;BP:regulation of muscle cell differentiation;;BP:regulation of histone modification;;BP:negative regulation of muscle cell differentiati…	K13769	IGF2	map05205;;map05200;;map04014;;map04010;;map05225;;map04151	Proteoglycans in cancer;;Pathways in cancer;;Ras signaling pathway;;MAPK signaling pathway;;Hepatocellular carcinoma;;PI3K-Akt signaling pathway	ENOG4111KP2	K:Transcription	XP_023509541.1	insulin-like growth factor II isoform X4 [Equus caballus]	sp|P10764|IGF2_SHEEP;;	Insulin-like growth factor II OS=Ovis aries OX=9940 GN=IGF2 PE=1 SV=2;;	PF08365.13;;PF00049.20	IGF2_C;;Insulin	Insulin-like growth factor II E-peptide;;Insulin/IGF/Relaxin family
MSTRG.8775.4	ENSOARG00020007754	IGF2	Ovis aries insulin like growth factor 2 (IGF2), mRNA. [Source:RefSeq mRNA;Acc:NM_001009311]	yes|down	1	GO:0008284;;GO:0045840;;GO:0031017;;GO:0051146;;GO:0038028;;GO:0001503;;GO:0051147;;GO:0031056;;GO:0051148;;GO:0051897;;GO:0001649;;GO:0001701;;GO:0000122;;GO:0045725;;GO:0048633;;GO:0046622;;GO:0009887;;GO:2000467;;GO:0042104;;GO:0043410;;GO:0060669;;GO:0001892;;GO:0046628;;GO:0050731;;GO:0040018;;GO:0051781;;GO:0045944;;GO:0006006;;GO:0060720;;GO:0005615;;GO:0008083;;GO:0005179;;GO:0005178;;GO:…	biological_process;;biological_process;;biological_process;;biological_process;;biological_process;;biological_process;;biological_process;;biological_process;;biological_process;;biological_process;;biological_process;;biological_process;;biological_process;;biological_process;;biological_process;;biological_process;;biological_process;;biological_process;;biological_process;;biological_process;…	BP:positive regulation of cell proliferation;;BP:positive regulation of mitotic nuclear division;;BP:exocrine pancreas development;;BP:striated muscle cell differentiation;;BP:insulin receptor signaling pathway via phosphatidylinositol 3-kinase;;BP:ossification;;BP:regulation of muscle cell differentiation;;BP:regulation of histone modification;;BP:negative regulation of muscle cell differentiati…	K13769	IGF2	map05205;;map05200;;map04014;;map04010;;map05225;;map04151	Proteoglycans in cancer;;Pathways in cancer;;Ras signaling pathway;;MAPK signaling pathway;;Hepatocellular carcinoma;;PI3K-Akt signaling pathway	ENOG4111KP2	K:Transcription	XP_023509541.1	insulin-like growth factor II isoform X4 [Equus caballus]	sp|P10764|IGF2_SHEEP;;	Insulin-like growth factor II OS=Ovis aries OX=9940 GN=IGF2 PE=1 SV=2;;	PF08365.13;;PF00049.20	IGF2_C;;Insulin	Insulin-like growth factor II E-peptide;;Insulin/IGF/Relaxin family
ENSOART00020025633	ENSOARG00020014792	PTPRT	protein tyrosine phosphatase receptor type T [Source:HGNC Symbol;Acc:HGNC:9682]	yes|down	1	GO:0016311;;GO:0006470;;GO:0007169;;GO:0035335;;GO:0071354;;GO:1990264;;GO:0030336;;GO:0007156;;GO:1904893;;GO:0016020;;GO:0009986;;GO:0005887;;GO:0005886;;GO:0016791;;GO:0016790;;GO:0070097;;GO:0097677;;GO:0042803;;GO:0051393;;GO:0008013;;GO:0019903;;GO:0004725;;GO:0045294;;GO:0045295;;GO:0045296;;GO:0005001;;GO:0005515	biological_process;;biological_process;;biological_process;;biological_process;;biological_process;;biological_process;;biological_process;;biological_process;;biological_process;;cellular_component;;cellular_component;;cellular_component;;cellular_component;;molecular_function;;molecular_function;;molecular_function;;molecular_function;;molecular_function;;molecular_function;;molecular_function;…	BP:dephosphorylation;;BP:protein dephosphorylation;;BP:transmembrane receptor protein tyrosine kinase signaling pathway;;BP:peptidyl-tyrosine dephosphorylation;;BP:cellular response to interleukin-6;;BP:peptidyl-tyrosine dephosphorylation involved in inactivation of protein kinase activity;;BP:negative regulation of cell migration;;BP:homophilic cell adhesion via plasma membrane adhesion molecule…	K13297	PTPRT	------	------	COG5599	T:Signal transduction mechanisms	XP_017913375.1	PREDICTED: receptor-type tyrosine-protein phosphatase T isoform X3 [Capra hircus]	sp|O14522|PTPRT_HUMAN;;	Receptor-type tyrosine-protein phosphatase T OS=Homo sapiens OX=9606 GN=PTPRT PE=1 SV=6;;	PF00102.29;;PF00629.25;;PF00041.23;;PF00782.22;;PF13350.8	Y_phosphatase;;MAM;;fn3;;DSPc;;Y_phosphatase3	Protein-tyrosine phosphatase;;MAM domain, meprin/A5/mu;;Fibronectin type III domain;;Dual specificity phosphatase, catalytic domain;;Tyrosine phosphatase family
ENSOART00020005366	ENSOARG00020003497	COL4A1	collagen type IV alpha 1 chain [Source:NCBI gene (formerly Entrezgene);Acc:101115552]	yes|down	1	GO:0061304;;GO:0001569;;GO:0038063;;GO:0048514;;GO:0030855;;GO:0061333;;GO:0071230;;GO:0007528;;GO:0007420;;GO:0030199;;GO:0030198;;GO:0071711;;GO:0005788;;GO:0031012;;GO:0005587;;GO:0005615;;GO:0016020;;GO:0005576;;GO:0062023;;GO:0005581;;GO:0005604;;GO:0005201;;GO:0030020;;GO:0048407	biological_process;;biological_process;;biological_process;;biological_process;;biological_process;;biological_process;;biological_process;;biological_process;;biological_process;;biological_process;;biological_process;;biological_process;;cellular_component;;cellular_component;;cellular_component;;cellular_component;;cellular_component;;cellular_component;;cellular_component;;cellular_component;…	BP:retinal blood vessel morphogenesis;;BP:patterning of blood vessels;;BP:collagen-activated tyrosine kinase receptor signaling pathway;;BP:blood vessel morphogenesis;;BP:epithelial cell differentiation;;BP:renal tubule morphogenesis;;BP:cellular response to amino acid stimulus;;BP:neuromuscular junction development;;BP:brain development;;BP:collagen fibril organization;;BP:extracellular matrix o…	K06237	COL4A	map05165;;map04510;;map05146;;map04512;;map05200;;map04974;;map04151;;map04926;;map04933;;map05222	Human papillomavirus infection;;Focal adhesion;;Amoebiasis;;ECM-receptor interaction;;Pathways in cancer;;Protein digestion and absorption;;PI3K-Akt signaling pathway;;Relaxin signaling pathway;;AGE-RAGE signaling pathway in diabetic complications;;Small cell lung cancer	ENOG410XNMM	S:Function unknown	AAH89096.1	Col4a1 protein, partial [Rattus norvegicus]	sp|Q7SIB2|CO4A1_BOVIN;;	Collagen alpha-;;	PF01391.20;;PF01413.21	Collagen;;C4	Collagen triple helix repeat;;C-terminal tandem repeated domain in type 4 procollagen
ENSOART00020001994	ENSOARG00020001295	AGBL3	ATP/GTP binding protein like 3 [Source:HGNC Symbol;Acc:HGNC:27981]	yes|up	1	GO:0006508;;GO:0005829;;GO:0004181;;GO:0008270	biological_process;;cellular_component;;molecular_function;;molecular_function;;	BP:proteolysis;;CC:cytosol;;MF:metallocarboxypeptidase activity;;MF:zinc ion binding;;	K23437	AGBL2_3, CCP2_3	------	------	COG2866	E:Amino acid transport and metabolism	XP_042104810.1	cytosolic carboxypeptidase 3 [Ovis aries]	sp|E1B9D8|CBPC3_BOVIN;;	Cytosolic carboxypeptidase 3 OS=Bos taurus OX=9913 GN=AGBL3 PE=3 SV=1;;	PF18027.3;;PF00246.26	Pepdidase_M14_N;;Peptidase_M14	Cytosolic carboxypeptidase N-terminal domain;;Zinc carboxypeptidase
ENSOART00020027877	ENSOARG00020018034	MGAT5	alpha-1,6-mannosylglycoprotein 6-beta-N-acetylglucosaminyltransferase [Source:NCBI gene (formerly Entrezgene);Acc:101107672]	yes|up	1	GO:0030335;;GO:0006487;;GO:1903614;;GO:0018279;;GO:1904894;;GO:0016021;;GO:0000139;;GO:0005576;;GO:0030144;;GO:0030145;;GO:0004864	biological_process;;biological_process;;biological_process;;biological_process;;biological_process;;cellular_component;;cellular_component;;cellular_component;;molecular_function;;molecular_function;;molecular_function;;	BP:positive regulation of cell migration;;BP:protein N-linked glycosylation;;BP:negative regulation of protein tyrosine phosphatase activity;;BP:protein N-linked glycosylation via asparagine;;BP:positive regulation of STAT cascade;;CC:integral component of membrane;;CC:Golgi membrane;;CC:extracellular region;;MF:alpha-1,6-mannosylglycoprotein 6-beta-N-acetylglucosaminyltransferase activity;;MF:ma…	K00744	MGAT5	map00510	N-Glycan biosynthesis	ENOG410XTV7	S:Function unknown	KAG5213867.1	hypothetical protein JEQ12_009653 [Ovis aries]	sp|Q09328|MGT5A_HUMAN;;	Alpha-1,6-mannosylglycoprotein 6-beta-N-acetylglucosaminyltransferase A OS=Homo sapiens OX=9606 GN=MGAT5 PE=1 SV=1;;	PF15024.8;;PF15027.8	Glyco_transf_18;;DUF4525	Glycosyltransferase family 18;;Domain of unknown function
ENSOART00020026833	ENSOARG00020017454	KCNS3	potassium voltage-gated channel modifier subfamily S member 3 [Source:HGNC Symbol;Acc:HGNC:6302]	yes|up	1	GO:0071805;;GO:0006813;;GO:0006811;;GO:0051260;;GO:0055085;;GO:0034765;;GO:0005794;;GO:0016021;;GO:0016020;;GO:0008076;;GO:0005829;;GO:0005267;;GO:0005515;;GO:0005249;;GO:0005244;;GO:0005216	biological_process;;biological_process;;biological_process;;biological_process;;biological_process;;biological_process;;cellular_component;;cellular_component;;cellular_component;;cellular_component;;cellular_component;;molecular_function;;molecular_function;;molecular_function;;molecular_function;;molecular_function;;	BP:potassium ion transmembrane transport;;BP:potassium ion transport;;BP:ion transport;;BP:protein homooligomerization;;BP:transmembrane transport;;BP:regulation of ion transmembrane transport;;CC:Golgi apparatus;;CC:integral component of membrane;;CC:membrane;;CC:voltage-gated potassium channel complex;;CC:cytosol;;MF:potassium channel activity;;MF:protein binding;;MF:voltage-gated potassium cha…	K04933	KCNS3, KV9.3	------	------	COG1226	P:Inorganic ion transport and metabolism	XP_042101761.1	potassium voltage-gated channel subfamily S member 3 isoform X3 [Ovis aries]	sp|Q9TT17|KCNS3_RABIT;;	Potassium voltage-gated channel subfamily S member 3 OS=Oryctolagus cuniculus OX=9986 GN=KCNS3 PE=2 SV=1;;	PF00520.33;;PF02214.24;;PF07885.18	Ion_trans;;BTB_2;;Ion_trans_2	Ion transport protein;;BTB/POZ domain;;Ion channel
ENSOART00020008105	ENSOARG00020005286	DENND2A	DENN domain containing 2A [Source:NCBI gene (formerly Entrezgene);Acc:101112131]	yes|down	1	GO:0042147;;GO:0005829;;GO:0015629;;GO:0005085	biological_process;;cellular_component;;cellular_component;;molecular_function;;	BP:retrograde transport, endosome to Golgi;;CC:cytosol;;CC:actin cytoskeleton;;MF:guanyl-nucleotide exchange factor activity;;	K20161	DENND2	------	------	ENOG410XT3N	S:Function unknown	KAG5210579.1	hypothetical protein JEQ12_015773 [Ovis aries]	sp|Q9ULE3|DEN2A_HUMAN;;	DENN domain-containing protein 2A OS=Homo sapiens OX=9606 GN=DENND2A PE=1 SV=4;;	PF02141.23;;PF03456.20;;PF03455.21	DENN;;uDENN;;dDENN	DENN;;uDENN domain;;dDENN domain
ENSOART00020015071	ENSOARG00020009750	ACTG2	actin gamma 2, smooth muscle [Source:NCBI gene (formerly Entrezgene);Acc:101114256]	yes|down	1	GO:0010628;;GO:0090131;;GO:0005737;;GO:0032982;;GO:0030027;;GO:0071944;;GO:0044297;;GO:0030175;;GO:0008237;;GO:0070122	biological_process;;biological_process;;cellular_component;;cellular_component;;cellular_component;;cellular_component;;cellular_component;;cellular_component;;molecular_function;;molecular_function;;	BP:positive regulation of gene expression;;BP:mesenchyme migration;;CC:cytoplasm;;CC:myosin filament;;CC:lamellipodium;;CC:cell periphery;;CC:cell body;;CC:filopodium;;MF:metallopeptidase activity;;MF:isopeptidase activity;;	K12315	ACTG2	map04270	Vascular smooth muscle contraction	COG5277	Z:Cytoskeleton	VCX19966.1	unnamed protein product, partial [Gulo gulo]	sp|Q5E9B5|ACTH_BOVIN;;	Actin, gamma-enteric smooth muscle OS=Bos taurus OX=9913 GN=ACTG2 PE=2 SV=1;;	PF00022.21	Actin	Actin
MSTRG.4064.1	ENSOARG00020015255	CMTR2	cap methyltransferase 2 [Source:NCBI gene (formerly Entrezgene);Acc:101106100]	yes|up	1	GO:0097309;;GO:0006370;;GO:0097310;;GO:0032259;;GO:0005737;;GO:0005634;;GO:0004483;;GO:0008168	biological_process;;biological_process;;biological_process;;biological_process;;cellular_component;;cellular_component;;molecular_function;;molecular_function;;	BP:cap1 mRNA methylation;;BP:7-methylguanosine mRNA capping;;BP:cap2 mRNA methylation;;BP:methylation;;CC:cytoplasm;;CC:nucleus;;MF:mRN;;MF:methyltransferase activity;;	K14590	CMTR2, FTSJD1, AFT	------	------	ENOG410XQ0Z	S:Function unknown	XP_004015176.2	cap-specific mRN	sp|Q8IYT2|CMTR2_HUMAN;;	Cap-specific mRNA;;	PF01728.21	FtsJ	FtsJ-like methyltransferase
MSTRG.6976.1	ENSOARG00020007083			yes|up	1	------	------	------	K18449	PRUNE2, BMCC1	------	------	ENOG410ZS9Z	S:Function unknown	XP_042099259.1	protein prune homolog 2 isoform X6 [Ovis aries]	sp|Q8WUY3|PRUN2_HUMAN;;	Protein prune homolog 2 OS=Homo sapiens OX=9606 GN=PRUNE2 PE=1 SV=3;;	PF12496.10;;PF13716.8;;PF02833.16;;PF00650.22	BNIP2;;CRAL_TRIO_2;;DHHA2;;CRAL_TRIO	Bcl2-/adenovirus E1B nineteen kDa-interacting protein 2;;Divergent CRAL/TRIO domain;;DHHA2 domain;;CRAL/TRIO domain
MSTRG.13759.1	ENSOARG00020007960			yes|up	1	GO:0046006;;GO:0010922;;GO:0032649;;GO:0032147;;GO:0002819;;GO:0070235;;GO:2000379;;GO:0007165;;GO:0046777;;GO:0043029;;GO:0048538;;GO:0048536;;GO:2001244;;GO:0048535;;GO:0070266;;GO:0060545;;GO:0033077;;GO:0070301;;GO:0012501;;GO:1990000;;GO:0051092;;GO:0051607;;GO:0007249;;GO:0051351;;GO:0051353;;GO:0097527;;GO:0001914;;GO:2000452;;GO:0097528;;GO:0005737;;GO:0005634;;GO:0032991;;GO:0005829;;GO:…	biological_process;;biological_process;;biological_process;;biological_process;;biological_process;;biological_process;;biological_process;;biological_process;;biological_process;;biological_process;;biological_process;;biological_process;;biological_process;;biological_process;;biological_process;;biological_process;;biological_process;;biological_process;;biological_process;;biological_process;…	BP:regulation of activated T cell proliferation;;BP:positive regulation of phosphatase activity;;BP:regulation of interferon-gamma production;;BP:activation of protein kinase activity;;BP:regulation of adaptive immune response;;BP:regulation of activation-induced cell death of T cells;;BP:positive regulation of reactive oxygen species metabolic process;;BP:signal transduction;;BP:protein autophos…	K08847	RIPK3	map04623;;map04621;;map04217;;map04668;;map05132	Cytosolic DNA-sensing pathway;;NOD-like receptor signaling pathway;;Necroptosis;;TNF signaling pathway;;Salmonella infection	COG0515	T:Signal transduction mechanisms	XP_004010942.2	receptor-interacting serine/threonine-protein kinase 3 isoform X1 [Ovis aries]	sp|Q9Y572|RIPK3_HUMAN;;	Receptor-interacting serine/threonine-protein kinase 3 OS=Homo sapiens OX=9606 GN=RIPK3 PE=1 SV=2;;	PF12721.9;;PF07714.19;;PF00069.27;;PF01636.25	RHIM;;PK_Tyr_Ser-Thr;;Pkinase;;APH	RIP homotypic interaction motif;;Protein tyrosine and serine/threonine kinase;;Protein kinase domain;;Phosphotransferase enzyme family
ENSOART00020030617	ENSOARG00020019877	MEOX1	mesenchyme homeobox 1 [Source:NCBI gene (formerly Entrezgene);Acc:101110776]	yes|up	1	GO:0061056;;GO:0006355;;GO:0006357;;GO:0045944;;GO:0001757;;GO:0061053;;GO:0005737;;GO:0005634;;GO:0043565;;GO:1990837;;GO:0003700;;GO:0001228;;GO:0003677;;GO:0000978;;GO:0003682;;GO:0071837;;GO:0000981	biological_process;;biological_process;;biological_process;;biological_process;;biological_process;;biological_process;;cellular_component;;cellular_component;;molecular_function;;molecular_function;;molecular_function;;molecular_function;;molecular_function;;molecular_function;;molecular_function;;molecular_function;;molecular_function;;	BP:sclerotome development;;BP:regulation of transcription, DNA-templated;;BP:regulation of transcription from RNA polymerase II promoter;;BP:positive regulation of transcription from RNA polymerase II promoter;;BP:somite specification;;BP:somite development;;CC:cytoplasm;;CC:nucleus;;MF:sequence-specific DNA binding;;MF:sequence-specific double-stranded DNA binding;;MF:transcription factor activi…	K09322	MEOX, MOX	------	------	ENOG410ZTBY	K:Transcription	KAG5203113.1	hypothetical protein JEQ12_002696 [Ovis aries]	sp|A1YGA4|MEOX1_PANPA;;	Homeobox protein MOX-1 OS=Pan paniscus OX=9597 GN=MEOX1 PE=3 SV=1;;	PF00046.31	Homeodomain	Homeodomain
ENSOART00020008399	ENSOARG00020005457	HCN1	hyperpolarization activated cyclic nucleotide gated potassium channel 1 [Source:HGNC Symbol;Acc:HGNC:4845]	yes|up	1	GO:0042391;;GO:0051289;;GO:0045176;;GO:0071805;;GO:0046549;;GO:0035725;;GO:0006811;;GO:0006813;;GO:0055085;;GO:0071320;;GO:0003254;;GO:0051967;;GO:0030425;;GO:0030424;;GO:0016020;;GO:0005887;;GO:0005886;;GO:0098855;;GO:0005222;;GO:0022843;;GO:0042802;;GO:0005272;;GO:0005216;;GO:0030552;;GO:0005249;;GO:0005248	biological_process;;biological_process;;biological_process;;biological_process;;biological_process;;biological_process;;biological_process;;biological_process;;biological_process;;biological_process;;biological_process;;biological_process;;cellular_component;;cellular_component;;cellular_component;;cellular_component;;cellular_component;;cellular_component;;molecular_function;;molecular_function;…	BP:regulation of membrane potential;;BP:protein homotetramerization;;BP:apical protein localization;;BP:potassium ion transmembrane transport;;BP:retinal cone cell development;;BP:sodium ion transmembrane transport;;BP:ion transport;;BP:potassium ion transport;;BP:transmembrane transport;;BP:cellular response to cAMP;;BP:regulation of membrane depolarization;;BP:negative regulation of synaptic tr…	K04954	HCN1	------	------	ENOG410XPSE	U:Intracellular trafficking, secretion, and vesicular transport	XP_014956790.2	potassium/sodium hyperpolarization-activated cyclic nucleotide-gated channel 1 [Ovis aries]	sp|O88704|HCN1_MOUSE;;	Potassium/sodium hyperpolarization-activated cyclic nucleotide-gated channel 1 OS=Mus musculus OX=10090 GN=Hcn1 PE=1 SV=1;;	PF08412.12;;PF00520.33;;PF00027.31	Ion_trans_N;;Ion_trans;;cNMP_binding	Ion transport protein N-terminal;;Ion transport protein;;Cyclic nucleotide-binding domain
MSTRG.1532.1	ENSOARG00020022035	SATB1	SATB homeobox 1 [Source:HGNC Symbol;Acc:HGNC:10541]	yes|down	1	GO:0006338;;GO:0006357;;GO:0005634;;GO:0016605;;GO:0001227;;GO:0003677;;GO:0000978;;GO:0000981	biological_process;;biological_process;;cellular_component;;cellular_component;;molecular_function;;molecular_function;;molecular_function;;molecular_function;;	BP:chromatin remodeling;;BP:regulation of transcription from RNA polymerase II promoter;;CC:nucleus;;CC:PML body;;MF:transcriptional repressor activity, RNA polymerase II transcription regulatory region sequence-specific binding;;MF:DNA binding;;MF:RNA polymerase II core promoter proximal region sequence-specific DNA binding;;MF:RNA polymerase II transcription factor activity, sequence-specific D…	K23225	SATB1	------	------	ENOG410YYG8	K:Transcription	XP_042094753.1	DNA-binding protein SATB1 isoform X1 [Ovis aries]	sp|Q60611|SATB1_MOUSE;;	DNA-binding protein SATB1 OS=Mus musculus OX=10090 GN=Satb1 PE=1 SV=2;;	PF16557.7;;PF16534.7;;PF02376.17;;PF00046.31	CUTL;;ULD;;CUT;;Homeodomain	CUT1-like DNA-binding domain of SATB;;Ubiquitin-like oligomerisation domain of SATB;;CUT domain;;Homeodomain
ENSOART00020008686	ENSOARG00020005649	RGCC	regulator of cell cycle [Source:HGNC Symbol;Acc:HGNC:20369]	yes|down	1	GO:0045840;;GO:0010628;;GO:1901991;;GO:1901203;;GO:0071158;;GO:0071850;;GO:0071456;;GO:0045944;;GO:1900087;;GO:0008285;;GO:2000353;;GO:0043537;;GO:0001100;;GO:0090272;;GO:0072537;;GO:0051091;;GO:0010718;;GO:0003331;;GO:0051726;;GO:2000048;;GO:0032967;;GO:0045737;;GO:0001937;;GO:0051496;;GO:0006956;;GO:0001819;;GO:0001818;;GO:0016525;;GO:0005737;;GO:0005730;;GO:0005813;;GO:0005634;;GO:0005654;;GO:…	biological_process;;biological_process;;biological_process;;biological_process;;biological_process;;biological_process;;biological_process;;biological_process;;biological_process;;biological_process;;biological_process;;biological_process;;biological_process;;biological_process;;biological_process;;biological_process;;biological_process;;biological_process;;biological_process;;biological_process;…	BP:positive regulation of mitotic nuclear division;;BP:positive regulation of gene expression;;BP:negative regulation of mitotic cell cycle phase transition;;BP:positive regulation of extracellular matrix assembly;;BP:positive regulation of cell cycle arrest;;BP:mitotic cell cycle arrest;;BP:cellular response to hypoxia;;BP:positive regulation of transcription from RNA polymerase II promoter;;BP:…	------	------	------	------	ENOG4111Y7V	K:Transcription	XP_027829715.2	regulator of cell cycle RGCC [Ovis aries]	sp|Q9Z2P4|RGCC_RAT;;	Regulator of cell cycle RGCC OS=Rattus norvegicus OX=10116 GN=Rgcc PE=1 SV=1;;	PF15151.8	RGCC	Response gene to complement 32 protein family
ENSOART00020004738	ENSOARG00020003092	TGFB3	transforming growth factor beta 3 [Source:NCBI gene (formerly Entrezgene);Acc:554323]	yes|down	1	GO:0042127;;GO:0043932;;GO:0030509;;GO:0032967;;GO:0060325;;GO:0030501;;GO:0001666;;GO:0007435;;GO:0051496;;GO:0010862;;GO:0070483;;GO:1904706;;GO:0008284;;GO:0008285;;GO:0010936;;GO:1905075;;GO:0045893;;GO:0045216;;GO:0007179;;GO:0010718;;GO:0060395;;GO:0050714;;GO:0051781;;GO:0032570;;GO:0031012;;GO:0005615;;GO:0016021;;GO:0062023;;GO:0043231;;GO:0005576;;GO:0005125;;GO:0034713;;GO:0005160;;GO:…	biological_process;;biological_process;;biological_process;;biological_process;;biological_process;;biological_process;;biological_process;;biological_process;;biological_process;;biological_process;;biological_process;;biological_process;;biological_process;;biological_process;;biological_process;;biological_process;;biological_process;;biological_process;;biological_process;;biological_process;…	BP:regulation of cell proliferation;;BP:ossification involved in bone remodeling;;BP:BMP signaling pathway;;BP:positive regulation of collagen biosynthetic process;;BP:face morphogenesis;;BP:positive regulation of bone mineralization;;BP:response to hypoxia;;BP:salivary gland morphogenesis;;BP:positive regulation of stress fiber assembly;;BP:positive regulation of pathway-restricted SMAD protein …	K13377	TGFB3	map04110;;map05140;;map05142;;map05144;;map05145;;map04390;;map05161;;map04350;;map04010;;map04218;;map05210;;map05211;;map05146;;map05225;;map05226;;map05220;;map05152;;map05212;;map05200;;map05321;;map05323;;map04068;;map04060;;map05414;;map05410;;map04933;;map05166	Cell cycle;;Leishmaniasis;;Chagas diseas;;Malaria;;Toxoplasmosis;;Hippo signaling pathway;;Hepatitis B;;TGF-beta signaling pathway;;MAPK signaling pathway;;Cellular senescence;;Colorectal cancer;;Renal cell carcinoma;;Amoebiasis;;Hepatocellular carcinoma;;Gastric cancer;;Chronic myeloid leukemia;;Tuberculosis;;Pancreatic cancer;;Pathways in cancer;;Inflammatory bowel diseas;;Rheumatoid arthritis;…	ENOG410XT8Z	O:Posttranslational modification, protein turnover, chaperones	OWK09456.1	TGFB3 [Cervus elaphus hippelaphus]	sp|P15203|TGFB3_PIG;;	Transforming growth factor beta-3 proprotein OS=Sus scrofa OX=9823 GN=TGFB3 PE=2 SV=1;;	PF00688.20;;PF00019.22	TGFb_propeptide;;TGF_beta	TGF-beta propeptide;;Transforming growth factor beta like domain
ENSOART00020038995	ENSOARG00020024879	DSP	desmoplakin [Source:NCBI gene (formerly Entrezgene);Acc:101119169]	yes|down	1	GO:0018149;;GO:0034332;;GO:0003223;;GO:0150105;;GO:0098911;;GO:0043588;;GO:0030216;;GO:0098609;;GO:0002934;;GO:0090136;;GO:0086073;;GO:0045109;;GO:0045104;;GO:0086091;;GO:0014704;;GO:0030057;;GO:0030054;;GO:0005856;;GO:0001533;;GO:0005737;;GO:0016323;;GO:0005882;;GO:0005911;;GO:0005886;;GO:0005080;;GO:0050839;;GO:0097110;;GO:0005515	biological_process;;biological_process;;biological_process;;biological_process;;biological_process;;biological_process;;biological_process;;biological_process;;biological_process;;biological_process;;biological_process;;biological_process;;biological_process;;biological_process;;cellular_component;;cellular_component;;cellular_component;;cellular_component;;cellular_component;;cellular_component;…	BP:peptide cross-linking;;BP:adherens junction organization;;BP:ventricular compact myocardium morphogenesis;;BP:protein localization to cell-cell junction;;BP:regulation of ventricular cardiac muscle cell action potential;;BP:skin development;;BP:keratinocyte differentiation;;BP:cell-cell adhesion;;BP:desmosome organization;;BP:epithelial cell-cell adhesion;;BP:bundle of His cell-Purkinje myocyt…	K10381	DSP	map05412	Arrhythmogenic right ventricular cardiomyopath	ENOG4111ACS	Z:Cytoskeleton	XP_027814264.2	desmoplakin isoform X1 [Ovis aries]	sp|P15924|DESP_HUMAN;;	Desmoplakin OS=Homo sapiens OX=9606 GN=DSP PE=1 SV=3;;	PF00681.22;;PF18373.3;;PF17902.3;;PF00769.21	Plectin;;Spectrin_like;;SH3_10;;ERM	Plectin repeat;;Spectrin like domain;;SH3 domain;;Ezrin/radixin/moesin family
MSTRG.13441.1	ENSOARG00020002961			yes|up	1	GO:0006952;;GO:0006955;;GO:0005615;;GO:0008009	biological_process;;biological_process;;cellular_component;;molecular_function;;	BP:defense response;;BP:immune response;;CC:extracellular space;;MF:chemokine activity;;	K05505	CXCL1_2_3, GRO	map05167;;map04657;;map05146;;map05323;;map04668;;map05134;;map05120;;map04621;;map04060;;map04062;;map04064	Kaposi sarcoma-associated herpesvirus infection;;IL-17 signaling pathway;;Amoebiasis;;Rheumatoid arthritis;;TNF signaling pathway;;Legionellosis;;Epithelial cell signaling in Helicobacter pylori infection;;NOD-like receptor signaling pathway;;Cytokine-cytokine receptor interaction;;Chemokine signaling pathway;;NF-kappa B signaling pathway	ENOG410ZT1C	S:Function unknown	XP_004009956.1	growth-regulated protein homolog gamma isoform X1 [Ovis aries]	sp|O46678|GROA_SHEEP;;	Growth-regulated alpha protein OS=Ovis aries OX=9940 GN=CXCL1 PE=3 SV=1;;	PF00048.22	IL8	Small cytokines
ENSOART00020010576	ENSOARG00020006911	SLCO3A1	solute carrier organic anion transporter family member 3A1 [Source:NCBI gene (formerly Entrezgene);Acc:101120608]	yes|down	1	GO:0051092;;GO:0015732;;GO:0055085;;GO:0006811;;GO:0043252;;GO:0001934;;GO:0005887;;GO:0016021;;GO:0016020;;GO:0005886;;GO:0015347;;GO:0005515	biological_process;;biological_process;;biological_process;;biological_process;;biological_process;;biological_process;;cellular_component;;cellular_component;;cellular_component;;cellular_component;;molecular_function;;molecular_function;;	BP:positive regulation of NF-kappaB transcription factor activity;;BP:prostaglandin transport;;BP:transmembrane transport;;BP:ion transport;;BP:sodium-independent organic anion transport;;BP:positive regulation of protein phosphorylation;;CC:integral component of plasma membrane;;CC:integral component of membrane;;CC:membrane;;CC:plasma membrane;;MF:sodium-independent organic anion transmembrane …	K14353	SLCO3A	------	------	ENOG410XRSF	P:Inorganic ion transport and metabolism	XP_011953802.2	solute carrier organic anion transporter family member 3A1 isoform X2 [Ovis aries]	sp|Q8HYW2|SO3A1_BOVIN;;	Solute carrier organic anion transporter family member 3A1 OS=Bos taurus OX=9913 GN=SLCO3A1 PE=2 SV=1;;	PF03137.22;;PF07690.18;;PF07648.17	OATP;;MFS_1;;Kazal_2	Organic Anion Transporter Polypeptide;;Major Facilitator Superfamily;;Kazal-type serine protease inhibitor domain
ENSOART00020011228	ENSOARG00020007334	CCL20	C-C motif chemokine ligand 20 [Source:NCBI gene (formerly Entrezgene);Acc:101104302]	yes|up	1	GO:0070098;;GO:0060326;;GO:0048247;;GO:0071356;;GO:0035584;;GO:2000406;;GO:0007186;;GO:0030593;;GO:0006935;;GO:0006954;;GO:0006955;;GO:0072678;;GO:0072679;;GO:0043547;;GO:0002548;;GO:0071347;;GO:0071346;;GO:0070374;;GO:0005615;;GO:0005576;;GO:0008009;;GO:0031731;;GO:0048020	biological_process;;biological_process;;biological_process;;biological_process;;biological_process;;biological_process;;biological_process;;biological_process;;biological_process;;biological_process;;biological_process;;biological_process;;biological_process;;biological_process;;biological_process;;biological_process;;biological_process;;biological_process;;cellular_component;;cellular_component;…	BP:chemokine-mediated signaling pathway;;BP:cell chemotaxis;;BP:lymphocyte chemotaxis;;BP:cellular response to tumor necrosis factor;;BP:calcium-mediated signaling using intracellular calcium source;;BP:positive regulation of T cell migration;;BP:G-protein coupled receptor signaling pathway;;BP:neutrophil chemotaxis;;BP:chemotaxis;;BP:inflammatory response;;BP:immune response;;BP:T cell migration…	K14625	CCL20	map04657;;map05323;;map04668;;map04060;;map04062	IL-17 signaling pathway;;Rheumatoid arthritis;;TNF signaling pathway;;Cytokine-cytokine receptor interaction;;Chemokine signaling pathway	ENOG410ZGME	O:Posttranslational modification, protein turnover, chaperones	XP_005676701.2	PREDICTED: C-C motif chemokine 20 isoform X1 [Capra hircus]	sp|Q8SQB1|CCL20_BOVIN;;	C-C motif chemokine 20 OS=Bos taurus OX=9913 GN=CCL20 PE=3 SV=1;;	PF00048.22	IL8	Small cytokines
ENSOART00020012880	ENSOARG00020008416	OLFML1	olfactomedin like 1 [Source:NCBI gene (formerly Entrezgene);Acc:101112085]	yes|down	1	------	------	------	------	------	------	------	ENOG410ZJ72	S:Function unknown	XP_004016238.1	olfactomedin-like protein 1 [Ovis aries]	sp|Q6UWY5|OLFL1_HUMAN;;	Olfactomedin-like protein 1 OS=Homo sapiens OX=9606 GN=OLFML1 PE=1 SV=2;;	PF02191.18	OLF	Olfactomedin-like domain
ENSOART00020014489	ENSOARG00020009476		hyaluronan and proteoglycan link protein 3 [Source:NCBI gene (formerly Entrezgene);Acc:101102761]	yes|down	1	GO:0001501;;GO:0007155;;GO:0007417;;GO:0031012;;GO:0005576;;GO:0005540	biological_process;;biological_process;;biological_process;;cellular_component;;cellular_component;;molecular_function;;	BP:skeletal system development;;BP:cell adhesion;;BP:central nervous system development;;CC:extracellular matrix;;CC:extracellular region;;MF:hyaluronic acid binding;;	K06852	HAPLN3	------	------	ENOG410Z8AC	S:Function unknown	KAG5198019.1	hypothetical protein JEQ12_007709 [Ovis aries]	sp|Q96S86|HPLN3_HUMAN;;	Hyaluronan and proteoglycan link protein 3 OS=Homo sapiens OX=9606 GN=HAPLN3 PE=2 SV=1;;	PF00193.19;;PF07686.19;;PF13927.8;;PF00047.27	Xlink;;V-set;;Ig_3;;ig	Extracellular link domain;;Immunoglobulin V-set domain;;Immunoglobulin domain;;Immunoglobulin domain
ENSOART00020022610	ENSOARG00020014210	PALLD	palladin, cytoskeletal associated protein [Source:HGNC Symbol;Acc:HGNC:17068]	yes|down	1	------	------	------	K22029	PALLD	------	------	ENOG41103YT	S:Function unknown	KAB0363794.1	hypothetical protein FD754_007950 [Muntiacus muntjak]	sp|Q8WX93|PALLD_HUMAN;;	Palladin OS=Homo sapiens OX=9606 GN=PALLD PE=1 SV=3;;	PF07679.18;;PF13927.8;;PF00047.27;;PF13895.8;;PF07686.19	I-set;;Ig_3;;ig;;Ig_2;;V-set	Immunoglobulin I-set domain;;Immunoglobulin domain;;Immunoglobulin domain;;Immunoglobulin domain;;Immunoglobulin V-set domain
MSTRG.5232.1	ENSOARG00020005999	HMGCS1	3-hydroxy-3-methylglutaryl-CoA synthase 1 [Source:NCBI gene (formerly Entrezgene);Acc:101122979]	yes|up	1	GO:0019222;;GO:0008584;;GO:0001889;;GO:0014074;;GO:0071372;;GO:0010142;;GO:0006629;;GO:0019216;;GO:0071397;;GO:0009645;;GO:0006084;;GO:0007420;;GO:0071404;;GO:0042493;;GO:0006695;;GO:0033197;;GO:0046690;;GO:0005829;;GO:0005737;;GO:0004421;;GO:0042803;;GO:0016853;;GO:0043177	biological_process;;biological_process;;biological_process;;biological_process;;biological_process;;biological_process;;biological_process;;biological_process;;biological_process;;biological_process;;biological_process;;biological_process;;biological_process;;biological_process;;biological_process;;biological_process;;biological_process;;cellular_component;;cellular_component;;molecular_function;…	BP:regulation of metabolic process;;BP:male gonad development;;BP:liver development;;BP:response to purine-containing compound;;BP:cellular response to follicle-stimulating hormone stimulus;;BP:farnesyl diphosphate biosynthetic process, mevalonate pathway;;BP:lipid metabolic process;;BP:regulation of lipid metabolic process;;BP:cellular response to cholesterol;;BP:response to low light intensity …	K01641	HMGCS	map00900;;map00280;;map03320;;map00650	Terpenoid backbone biosynthesis;;Valine, leucine and isoleucine degradation;;PPAR signaling pathway;;Butanoate metabolism	COG3425	I:Lipid transport and metabolism	AAI02851.1	HMGCS1 protein, partial [Bos taurus]	sp|Q01581|HMCS1_HUMAN;;	Hydroxymethylglutaryl-CoA synthase, cytoplasmic OS=Homo sapiens OX=9606 GN=HMGCS1 PE=1 SV=2;;	PF08540.12;;PF01154.19;;PF00069.27;;PF07714.19	HMG_CoA_synt_C;;HMG_CoA_synt_N;;Pkinase;;PK_Tyr_Ser-Thr	Hydroxymethylglutaryl-coenzyme A synthase C terminal;;Hydroxymethylglutaryl-coenzyme A synthase N terminal;;Protein kinase domain;;Protein tyrosine and serine/threonine kinase
ENSOART00020032749	ENSOARG00020021170	PDK4	pyruvate dehydrogenase kinase 4 [Source:NCBI gene (formerly Entrezgene);Acc:101117752]	yes|down	1	GO:0008286;;GO:0042594;;GO:0006468;;GO:0046320;;GO:0006885;;GO:0010565;;GO:0045124;;GO:0010906;;GO:0042593;;GO:2000811;;GO:0072593;;GO:0009267;;GO:0010510;;GO:0042304;;GO:0071398;;GO:0005739;;GO:0005759;;GO:0004672;;GO:0005524;;GO:0004740	biological_process;;biological_process;;biological_process;;biological_process;;biological_process;;biological_process;;biological_process;;biological_process;;biological_process;;biological_process;;biological_process;;biological_process;;biological_process;;biological_process;;biological_process;;cellular_component;;cellular_component;;molecular_function;;molecular_function;;molecular_function;;	BP:insulin receptor signaling pathway;;BP:response to starvation;;BP:protein phosphorylation;;BP:regulation of fatty acid oxidation;;BP:regulation of pH;;BP:regulation of cellular ketone metabolic process;;BP:regulation of bone resorption;;BP:regulation of glucose metabolic process;;BP:glucose homeostasis;;BP:negative regulation of anoikis;;BP:reactive oxygen species metabolic process;;BP:cellula…	K00898	PDK2_3_4	------	------	COG0642	T:Signal transduction mechanisms	XP_004007787.2	pyruvate dehydrogenase kinase, isozyme 4 [Ovis aries]	sp|Q16654|PDK4_HUMAN;;	[Pyruvate dehydrogenase;;	PF10436.11;;PF02518.28	BCDHK_Adom3;;HATPase_c	Mitochondrial branched-chain alpha-ketoacid dehydrogenase kinase;;Histidine kinase-, DNA gyrase B-, and HSP90-like ATPase
ENSOART00020009461	ENSOARG00020006072	PCOLCE2	procollagen C-endopeptidase enhancer 2 [Source:NCBI gene (formerly Entrezgene);Acc:101104952]	yes|up	1	GO:1990830;;GO:0005581;;GO:0005576;;GO:0016504;;GO:0005518;;GO:0008201	biological_process;;cellular_component;;cellular_component;;molecular_function;;molecular_function;;molecular_function;;	BP:cellular response to leukemia inhibitory factor;;CC:collagen trimer;;CC:extracellular region;;MF:peptidase activator activity;;MF:collagen binding;;MF:heparin binding;;	K24361	PCOLCE	------	------	ENOG410Y9AW	O:Posttranslational modification, protein turnover, chaperones	PNJ36207.1	PCOLCE2 isoform 5 [Pongo abelii]	sp|Q9UKZ9|PCOC2_HUMAN;;	Procollagen C-endopeptidase enhancer 2 OS=Homo sapiens OX=9606 GN=PCOLCE2 PE=1 SV=1;;	PF00431.22;;PF02408.22	CUB;;CUB_2	CUB domain;;CUB-like domain
ENSOART00020002673	ENSOARG00020001768	TDRD7	tudor domain containing 7 [Source:NCBI gene (formerly Entrezgene);Acc:101104963]	yes|up	1	GO:0010608;;GO:0070306;;GO:0007283;;GO:0002089;;GO:0005737;;GO:0035770;;GO:0003723;;GO:0003729	biological_process;;biological_process;;biological_process;;biological_process;;cellular_component;;cellular_component;;molecular_function;;molecular_function;;	BP:posttranscriptional regulation of gene expression;;BP:lens fiber cell differentiation;;BP:spermatogenesis;;BP:lens morphogenesis in camera-type eye;;CC:cytoplasm;;CC:ribonucleoprotein granule;;MF:RNA binding;;MF:mRNA binding;;	K18405	TDRD1_4_6_7	------	------	ENOG410XST4	J:Translation, ribosomal structure and biogenesis	KAG5213222.1	hypothetical protein JEQ12_009008 [Ovis aries]	sp|A6QLE1|TDRD7_BOVIN;;	Tudor domain-containing protein 7 OS=Bos taurus OX=9913 GN=TDRD7 PE=2 SV=1;;	PF00567.26;;PF12872.9	TUDOR;;OST-HTH	Tudor domain;;OST-HTH/LOTUS domain
MSTRG.12027.1	ENSOARG00020013107	CPVL	carboxypeptidase vitellogenic like [Source:HGNC Symbol;Acc:HGNC:14399]	yes|down	1	GO:0004185	molecular_function;;	MF:serine-type carboxypeptidase activity;;	K09645	CPVL	------	------	COG2939	E:Amino acid transport and metabolism	XP_027395218.1	probable serine carboxypeptidase CPVL isoform X1 [Bos indicus x Bos taurus]	sp|Q9H3G5|CPVL_HUMAN;;	Probable serine carboxypeptidase CPVL OS=Homo sapiens OX=9606 GN=CPVL PE=1 SV=2;;	PF00450.24	Peptidase_S10	Serine carboxypeptidase
MSTRG.8806.1	ENSOARG00020014727	IRF7	interferon regulatory factor 7 [Source:NCBI gene (formerly Entrezgene);Acc:101103683]	yes|up	1	GO:0016064;;GO:0051607;;GO:0060340;;GO:0034127;;GO:0034124;;GO:0002819;;GO:0045944;;GO:0060337;;GO:0032728;;GO:0032727;;GO:0005737;;GO:0005654;;GO:0005634;;GO:0005829;;GO:0000976;;GO:0003700;;GO:0000978;;GO:0000981	biological_process;;biological_process;;biological_process;;biological_process;;biological_process;;biological_process;;biological_process;;biological_process;;biological_process;;biological_process;;cellular_component;;cellular_component;;cellular_component;;cellular_component;;molecular_function;;molecular_function;;molecular_function;;molecular_function;;	BP:immunoglobulin mediated immune response;;BP:defense response to virus;;BP:positive regulation of type I interferon-mediated signaling pathway;;BP:regulation of MyD88-independent toll-like receptor signaling pathway;;BP:regulation of MyD88-dependent toll-like receptor signaling pathway;;BP:regulation of adaptive immune response;;BP:positive regulation of transcription from RNA polymerase II pro…	K09447	IRF7	map05167;;map05164;;map05162;;map05160;;map05161;;map05168;;map05169;;map04622;;map04623;;map04620;;map04621;;map05203	Kaposi sarcoma-associated herpesvirus infection;;Influenza A;;Measles;;Hepatitis C;;Hepatitis B;;Herpes simplex infection;;Epstein-Barr virus infection;;RIG-I-like receptor signaling pathway;;Cytosolic DNA-sensing pathway;;Toll-like receptor signaling pathway;;NOD-like receptor signaling pathway;;Viral carcinogenesis	ENOG4111G85	K:Transcription	XP_027815761.1	interferon regulatory factor 7 isoform X1 [Ovis aries]	sp|Q92985|IRF7_HUMAN;;	Interferon regulatory factor 7 OS=Homo sapiens OX=9606 GN=IRF7 PE=1 SV=2;;	PF10401.11;;PF00605.19	IRF-3;;IRF	Interferon-regulatory factor 3;;Interferon regulatory factor transcription factor
MSTRG.11050.3	ENSOARG00020009720	DCN	Ovis aries decorin (DCN), mRNA. [Source:RefSeq mRNA;Acc:NM_001009218]	yes|down	1	GO:0016239;;GO:0051901;;GO:0090141;;GO:1904027;;GO:0010508;;GO:0045944;;GO:0014068;;GO:0019800;;GO:1900747;;GO:0010596;;GO:0016525;;GO:0005615;;GO:0005576;;GO:0062023;;GO:0050840;;GO:0098633;;GO:0030021;;GO:0005539;;GO:0042803;;GO:0005518	biological_process;;biological_process;;biological_process;;biological_process;;biological_process;;biological_process;;biological_process;;biological_process;;biological_process;;biological_process;;biological_process;;cellular_component;;cellular_component;;cellular_component;;molecular_function;;molecular_function;;molecular_function;;molecular_function;;molecular_function;;molecular_function;;	BP:positive regulation of macroautophagy;;BP:positive regulation of mitochondrial depolarization;;BP:positive regulation of mitochondrial fission;;BP:negative regulation of collagen fibril organization;;BP:positive regulation of autophagy;;BP:positive regulation of transcription from RNA polymerase II promoter;;BP:positive regulation of phosphatidylinositol 3-kinase signaling;;BP:peptide cross-li…	K04660	DCN	map04350;;map05205	TGF-beta signaling pathway;;Proteoglycans in cancer	COG4886	S:Function unknown	XP_012014711.1	decorin isoform X1 [Ovis aries]	sp|Q9TTE2|PGS2_SHEEP;;	Decorin OS=Ovis aries OX=9940 GN=DCN PE=2 SV=1;;	PF13855.8;;PF12799.9;;PF13306.8;;PF14580.8;;PF01462.20	LRR_8;;LRR_4;;LRR_5;;LRR_9;;LRRNT	Leucine rich repeat;;Leucine Rich repeats;;BspA type Leucine rich repeat region;;Leucine-rich repeat;;Leucine rich repeat N-terminal domain
MSTRG.3819.1	ENSOARG00020007552	WFDC1	WAP four-disulfide core domain 1 [Source:HGNC Symbol;Acc:HGNC:15466]	yes|down	1	GO:0050728;;GO:0001558;;GO:0061045;;GO:0005615;;GO:0005576;;GO:0030414	biological_process;;biological_process;;biological_process;;cellular_component;;cellular_component;;molecular_function;;	BP:negative regulation of inflammatory response;;BP:regulation of cell growth;;BP:negative regulation of wound healing;;CC:extracellular space;;CC:extracellular region;;MF:peptidase inhibitor activity;;	K23635	WFDC1	------	------	ENOG41106Q5	O:Posttranslational modification, protein turnover, chaperones	XP_027833485.1	WAP four-disulfide core domain protein 1 [Ovis aries]	sp|Q9HC57|WFDC1_HUMAN;;	WAP four-disulfide core domain protein 1 OS=Homo sapiens OX=9606 GN=WFDC1 PE=2 SV=2;;	PF00095.23	WAP	WAP-type
ENSOART00020037540	ENSOARG00020024024	EDNRA	endothelin receptor type A [Source:NCBI gene (formerly Entrezgene);Acc:443465]	yes|up	1	GO:0048675;;GO:0060322;;GO:0007165;;GO:0055078;;GO:0061028;;GO:0007005;;GO:0014032;;GO:0014033;;GO:0072112;;GO:0014034;;GO:0003094;;GO:0009611;;GO:0032835;;GO:0014824;;GO:0097084;;GO:0003357;;GO:0010033;;GO:0010467;;GO:0007186;;GO:0070588;;GO:0010737;;GO:0071373;;GO:0061626;;GO:0030202;;GO:0048484;;GO:0048485;;GO:0031175;;GO:0042310;;GO:0086101;;GO:0086100;;GO:0097492;;GO:0003207;;GO:0060385;;GO:…	biological_process;;biological_process;;biological_process;;biological_process;;biological_process;;biological_process;;biological_process;;biological_process;;biological_process;;biological_process;;biological_process;;biological_process;;biological_process;;biological_process;;biological_process;;biological_process;;biological_process;;biological_process;;biological_process;;biological_process;…	BP:axon extension;;BP:head development;;BP:signal transduction;;BP:sodium ion homeostasis;;BP:establishment of endothelial barrier;;BP:mitochondrion organization;;BP:neural crest cell development;;BP:neural crest cell differentiation;;BP:glomerular visceral epithelial cell differentiation;;BP:neural crest cell fate commitment;;BP:glomerular filtration;;BP:response to wounding;;BP:glomerulus devel…	K04197	EDNRA	map05200;;map04270;;map04024;;map04080;;map04020;;map04924;;map04022	Pathways in cancer;;Vascular smooth muscle contraction;;cAMP signaling pathway;;Neuroactive ligand-receptor interaction;;Calcium signaling pathway;;Renin secretion;;cGMP-PKG signaling pathway	ENOG410XRW9	U:Intracellular trafficking, secretion, and vesicular transport	XP_014956851.1	endothelin-1 receptor isoform X1 [Ovis aries]	sp|Q95L55|EDNRA_SHEEP;;	Endothelin-1 receptor OS=Ovis aries OX=9940 GN=EDNRA PE=2 SV=1;;	PF00001.23;;PF10320.11	7tm_1;;7TM_GPCR_Srsx	7 transmembrane receptor;;Serpentine type 7TM GPCR chemoreceptor Srsx
MSTRG.705.4	ENSOARG00020002136	ADAR	adenosine deaminase RNA specific [Source:NCBI gene (formerly Entrezgene);Acc:101104366]	yes|up	1	GO:0044387;;GO:0031054;;GO:0035280;;GO:0035455;;GO:0001649;;GO:1900369;;GO:0045070;;GO:0002244;;GO:0043066;;GO:0006382;;GO:0098586;;GO:0030218;;GO:0060216;;GO:0060339;;GO:0002566;;GO:0051607;;GO:0061484;;GO:0006396;;GO:0005737;;GO:0005730;;GO:0005654;;GO:0044530;;GO:0003726;;GO:0003723	biological_process;;biological_process;;biological_process;;biological_process;;biological_process;;biological_process;;biological_process;;biological_process;;biological_process;;biological_process;;biological_process;;biological_process;;biological_process;;biological_process;;biological_process;;biological_process;;biological_process;;biological_process;;cellular_component;;cellular_component;…	BP:negative regulation of protein kinase activity by regulation of protein phosphorylation;;BP:pre-miRNA processing;;BP:miRNA loading onto RISC involved in gene silencing by miRNA;;BP:response to interferon-alpha;;BP:osteoblast differentiation;;BP:negative regulation of RNA interference;;BP:positive regulation of viral genome replication;;BP:hematopoietic progenitor cell differentiation;;BP:negat…	K12968	ADAR, ADAR1	map04623;;map05164;;map05162	Cytosolic DNA-sensing pathway;;Influenza A;;Measles	ENOG410XT0Z	S:Function unknown	XP_017901685.1	PREDICTED: double-stranded RNA-specific adenosine deaminase isoform X2 [Capra hircus]	sp|P55265|DSRAD_HUMAN;;	Double-stranded RNA-specific adenosine deaminase OS=Homo sapiens OX=9606 GN=ADAR PE=1 SV=4;;	PF02137.20;;PF02295.19;;PF00035.28;;PF01978.21	A_deamin;;z-alpha;;dsrm;;TrmB	Adenosine-deaminase;;Adenosine deaminase z-alpha domain;;Double-stranded RNA binding motif;;Sugar-specific transcriptional regulator TrmB
ENSOART00020001138	ENSOARG00020000796	PIK3R3	phosphoinositide-3-kinase regulatory subunit 3 [Source:NCBI gene (formerly Entrezgene);Acc:101123247]	yes|up	1	GO:0043491;;GO:0010628;;GO:0001934;;GO:0002042;;GO:0016301;;GO:0001784	biological_process;;biological_process;;biological_process;;biological_process;;molecular_function;;molecular_function;;	BP:protein kinase B signaling;;BP:positive regulation of gene expression;;BP:positive regulation of protein phosphorylation;;BP:cell migration involved in sprouting angiogenesis;;MF:kinase activity;;MF:phosphotyrosine binding;;	K02649	PIK3R1_2_3	map04620;;map04625;;map04550;;map04722;;map04630;;map05230;;map05231;;map05142;;map04650;;map05146;;map04015;;map04014;;map04012;;map04810;;map05131;;map05225;;map05224;;map04725;;map05226;;map05221;;map05220;;map05223;;map05222;;map04666;;map04664;;map04662;;map04660;;map04668;;map04068;;map01522;;map05418;;map04062;;map04066;;map04973;;map04150;;map04151;;map04152;;map05020;;map05166;;map05167;…	Toll-like receptor signaling pathway;;C-type lectin receptor signaling pathway;;Signaling pathways regulating pluripotency of stem cells;;Neurotrophin signaling pathway;;Jak-STAT signaling pathway;;Central carbon metabolism in cancer;;Choline metabolism in cancer;;Chagas diseas;;Natural killer cell mediated cytotoxicity;;Amoebiasis;;Rap1 signaling pathway;;Ras signaling pathway;;ErbB signaling pa…	ENOG410XP6R	T:Signal transduction mechanisms	XP_004001976.1	phosphatidylinositol 3-kinase regulatory subunit gamma isoform X1 [Ovis aries]	sp|O46404|P55G_BOVIN;;	Phosphatidylinositol 3-kinase regulatory subunit gamma OS=Bos taurus OX=9913 GN=PIK3R3 PE=2 SV=1;;	PF16454.7;;PF00017.26	PI3K_P85_iSH2;;SH2	Phosphatidylinositol 3-kinase regulatory subunit P85 inter-SH2 domain;;SH2 domain
ENSOART00020010439	ENSOARG00020004538	SLC12A4	Ovis aries solute carrier family 12 member 4 (SLC12A4), mRNA. [Source:RefSeq mRNA;Acc:NM_001009756]	yes|down	1	GO:0006884;;GO:1902476;;GO:0006811;;GO:0055085;;GO:0055075;;GO:0055064;;GO:0007268;;GO:1990573;;GO:0016020;;GO:0016021;;GO:0045202;;GO:0019901;;GO:0022857;;GO:0015377;;GO:0015379	biological_process;;biological_process;;biological_process;;biological_process;;biological_process;;biological_process;;biological_process;;biological_process;;cellular_component;;cellular_component;;cellular_component;;molecular_function;;molecular_function;;molecular_function;;molecular_function;;	BP:cell volume homeostasis;;BP:chloride transmembrane transport;;BP:ion transport;;BP:transmembrane transport;;BP:potassium ion homeostasis;;BP:chloride ion homeostasis;;BP:chemical synaptic transmission;;BP:potassium ion import across plasma membrane;;CC:membrane;;CC:integral component of membrane;;CC:synapse;;MF:protein kinase binding;;MF:transmembrane transporter activity;;MF:catio;;MF:potassi…	K14427	SLC12A4_6, KCC1_3	------	------	COG0531	E:Amino acid transport and metabolism	XP_042086641.1	solute carrier family 12 member 4 isoform X2 [Ovis aries]	sp|Q28677|S12A4_RABIT;;	Solute carrier family 12 member 4 OS=Oryctolagus cuniculus OX=9986 GN=SLC12A4 PE=1 SV=1;;	PF00324.23;;PF03522.17;;PF13520.8	AA_permease;;SLC12;;AA_permease_2	Amino acid permease;;Solute carrier family 12;;Amino acid permease
ENSOART00020000779	ENSOARG00020000596	CYP1B1	cytochrome P450 1B1 [Source:NCBI gene (formerly Entrezgene);Acc:101119706]	yes|down	1	GO:0061304;;GO:0030336;;GO:0006805;;GO:0008210;;GO:0045766;;GO:0042572;;GO:0001525;;GO:0042574;;GO:0006809;;GO:0043542;;GO:0009636;;GO:0043065;;GO:0033629;;GO:0048514;;GO:0061298;;GO:0046466;;GO:0071603;;GO:0008285;;GO:0046427;;GO:0070301;;GO:0006725;;GO:2000377;;GO:0009404;;GO:0007155;;GO:0002930;;GO:0008202;;GO:0032088;;GO:0008631;;GO:0071407;;GO:0010575;;GO:0030199;;GO:0019369;;GO:0016020;;GO:…	biological_process;;biological_process;;biological_process;;biological_process;;biological_process;;biological_process;;biological_process;;biological_process;;biological_process;;biological_process;;biological_process;;biological_process;;biological_process;;biological_process;;biological_process;;biological_process;;biological_process;;biological_process;;biological_process;;biological_process;…	BP:retinal blood vessel morphogenesis;;BP:negative regulation of cell migration;;BP:xenobiotic metabolic process;;BP:estrogen metabolic process;;BP:positive regulation of angiogenesis;;BP:retinol metabolic process;;BP:angiogenesis;;BP:retinal metabolic process;;BP:nitric oxide biosynthetic process;;BP:endothelial cell migration;;BP:response to toxic substance;;BP:positive regulation of apoptotic …	K07410	CYP1B1	map05206;;map05204;;map00140;;map00980;;map04913;;map00380	MicroRNAs in cancer;;Chemical carcinogenesis;;Steroid hormone biosynthesis;;Metabolism of xenobiotics by cytochrome P450;;Ovarian steroidogenesis;;Tryptophan metabolism	COG2124	Q:Secondary metabolites biosynthesis, transport and catabolism	KAG5211611.1	hypothetical protein JEQ12_014040 [Ovis aries]	sp|Q16678|CP1B1_HUMAN;;	Cytochrome P450 1B1 OS=Homo sapiens OX=9606 GN=CYP1B1 PE=1 SV=2;;	PF00067.24	p450	Cytochrome P450
ENSOART00020020138	ENSOARG00020012970	DGKK	diacylglycerol kinase kappa [Source:HGNC Symbol;Acc:HGNC:32395]	yes|down	1	GO:0007205;;GO:0046486;;GO:0007165;;GO:0035556;;GO:0046339;;GO:0006979;;GO:0005886;;GO:0046872;;GO:0016301;;GO:0003951;;GO:0004143;;GO:0005524	biological_process;;biological_process;;biological_process;;biological_process;;biological_process;;biological_process;;cellular_component;;molecular_function;;molecular_function;;molecular_function;;molecular_function;;molecular_function;;	BP:protein kinase C-activating G-protein coupled receptor signaling pathway;;BP:glycerolipid metabolic process;;BP:signal transduction;;BP:intracellular signal transduction;;BP:diacylglycerol metabolic process;;BP:response to oxidative stress;;CC:plasma membrane;;MF:metal ion binding;;MF:kinase activity;;MF:NAD+ kinase activity;;MF:diacylglycerol kinase activity;;MF:ATP binding;;	K00901	dgkA, DGK	map00564;;map05231;;map00561;;map04072;;map04070	Glycerophospholipid metabolism;;Choline metabolism in cancer;;Glycerolipid metabolism;;Phospholipase D signaling pathway;;Phosphatidylinositol signaling system	ENOG410XSJR	T:Signal transduction mechanisms	XP_042098251.1	diacylglycerol kinase kappa [Ovis aries]	sp|Q5KSL6|DGKK_HUMAN;;	Diacylglycerol kinase kappa OS=Homo sapiens OX=9606 GN=DGKK PE=1 SV=1;;	PF00609.21;;PF00781.26;;PF00169.31;;PF00130.24	DAGK_acc;;DAGK_cat;;PH;;C1_1	Diacylglycerol kinase accessory domain;;Diacylglycerol kinase catalytic domain;;PH domain;;Phorbol esters/diacylglycerol binding domain
ENSOART00020026789	ENSOARG00020017333	NETO1	neuropilin and tolloid like 1 [Source:NCBI gene (formerly Entrezgene);Acc:101102607]	yes|up	1	GO:2000463;;GO:0007613;;GO:0008542;;GO:0097120;;GO:2000312;;GO:0048169;;GO:0048168;;GO:0098978;;GO:0016021;;GO:0016020;;GO:0060076;;GO:0099061;;GO:0035255;;GO:0005515	biological_process;;biological_process;;biological_process;;biological_process;;biological_process;;biological_process;;biological_process;;cellular_component;;cellular_component;;cellular_component;;cellular_component;;cellular_component;;molecular_function;;molecular_function;;	BP:positive regulation of excitatory postsynaptic potential;;BP:memory;;BP:visual learning;;BP:receptor localization to synapse;;BP:regulation of kainate selective glutamate receptor activity;;BP:regulation of long-term neuronal synaptic plasticity;;BP:regulation of neuronal synaptic plasticity;;CC:glutamatergic synapse;;CC:integral component of membrane;;CC:membrane;;CC:excitatory synapse;;CC:in…	K24360	NETO	------	------	ENOG410ZS19	U:Intracellular trafficking, secretion, and vesicular transport	XP_004020448.1	neuropilin and tolloid-like protein 1 isoform X2 [Ovis aries]	sp|Q8R4I7|NETO1_MOUSE;;	Neuropilin and tolloid-like protein 1 OS=Mus musculus OX=10090 GN=Neto1 PE=1 SV=2;;	PF00431.22;;PF00057.20	CUB;;Ldl_recept_a	CUB domain;;Low-density lipoprotein receptor domain class A
ENSOART00020038481	ENSOARG00020024549	PRICKLE2	prickle planar cell polarity protein 2 [Source:HGNC Symbol;Acc:HGNC:20340]	yes|down	1	GO:0008270	molecular_function;;	MF:zinc ion binding;;	K04511	PRICKLE	map04310	Wnt signaling pathway	ENOG410XP0W	S:Function unknown	XP_017893766.1	PREDICTED: prickle-like protein 2 isoform X1 [Capra hircus]	sp|Q7Z3G6|PRIC2_HUMAN;;	Prickle-like protein 2 OS=Homo sapiens OX=9606 GN=PRICKLE2 PE=1 SV=2;;	PF06297.16;;PF00412.24	PET;;LIM	PET Domain;;LIM domain
ENSOART00020023440	ENSOARG00020014883	SLC6A4	solute carrier family 6 member 4 [Source:HGNC Symbol;Acc:HGNC:11050]	yes|up	1	GO:0006836;;GO:0010628;;GO:0051610;;GO:0045787;;GO:0009636;;GO:0035725;;GO:0090067;;GO:0071310;;GO:0015844;;GO:0035176;;GO:0046621;;GO:0006837;;GO:0098810;;GO:0048854;;GO:0005887;;GO:0045202;;GO:0005925;;GO:0010008;;GO:0016021;;GO:0016324;;GO:0043005;;GO:0012505;;GO:0005886;;GO:0045121;;GO:0098793;;GO:0005326;;GO:0008504;;GO:0046872;;GO:0042802;;GO:0005335;;GO:0051015;;GO:0050998;;GO:0051378	biological_process;;biological_process;;biological_process;;biological_process;;biological_process;;biological_process;;biological_process;;biological_process;;biological_process;;biological_process;;biological_process;;biological_process;;biological_process;;biological_process;;cellular_component;;cellular_component;;cellular_component;;cellular_component;;cellular_component;;cellular_component;…	BP:neurotransmitter transport;;BP:positive regulation of gene expression;;BP:serotonin uptake;;BP:positive regulation of cell cycle;;BP:response to toxic substance;;BP:sodium ion transmembrane transport;;BP:regulation of thalamus size;;BP:cellular response to organic substance;;BP:monoamine transport;;BP:social behavior;;BP:negative regulation of organ growth;;BP:serotonin transport;;BP:neurotran…	K05037	SLC6A4, SERT	map04726;;map04721	Serotonergic synapse;;Synaptic vesicle cycle	COG0733	P:Inorganic ion transport and metabolism	XP_017919848.1	PREDICTED: sodium-dependent serotonin transporter [Capra hircus]	sp|Q9XT49|SC6A4_BOVIN;;	Sodium-dependent serotonin transporter OS=Bos taurus OX=9913 GN=SLC6A4 PE=2 SV=1;;	PF00209.20;;PF03491.15	SNF;;5HT_transport_N	Sodiu;;Serotonin
ENSOART00020030464	ENSOARG00020019804	DDIT4	DNA damage inducible transcript 4 [Source:NCBI gene (formerly Entrezgene);Acc:101114584]	yes|up	1	GO:0033137;;GO:0010801;;GO:1901216;;GO:0001764;;GO:0001666;;GO:0032984;;GO:0009968;;GO:0042771;;GO:0048011;;GO:0030182;;GO:0006915;;GO:0072593;;GO:1902532;;GO:0051607;;GO:0071549;;GO:0007420;;GO:0045820;;GO:0032007;;GO:0032006;;GO:0005737;;GO:0005739;;GO:0005829;;GO:0071889	biological_process;;biological_process;;biological_process;;biological_process;;biological_process;;biological_process;;biological_process;;biological_process;;biological_process;;biological_process;;biological_process;;biological_process;;biological_process;;biological_process;;biological_process;;biological_process;;biological_process;;biological_process;;biological_process;;cellular_component;…	BP:negative regulation of peptidyl-serine phosphorylation;;BP:negative regulation of peptidyl-threonine phosphorylation;;BP:positive regulation of neuron death;;BP:neuron migration;;BP:response to hypoxia;;BP:macromolecular complex disassembly;;BP:negative regulation of signal transduction;;BP:intrinsic apoptotic signaling pathway in response to DNA damage by p53 class mediator;;BP:neurotrophin T…	K08270	DDIT4, REDD1	map05206;;map04150;;map04151;;map04140	MicroRNAs in cancer;;mTOR signaling pathway;;PI3K-Akt signaling pathway;;Autophagy - animal	ENOG4111N0W	O:Posttranslational modification, protein turnover, chaperones	TKC39242.1	hypothetical protein EI555_016361, partial [Monodon monoceros]	sp|Q08E62|DDIT4_BOVIN;;	DNA damage-inducible transcript 4 protein OS=Bos taurus OX=9913 GN=DDIT4 PE=2 SV=1;;	PF07809.13	RTP801_C	RTP801 C-terminal region
ENSOART00020030462	ENSOARG00020019726	RARB	retinoic acid receptor beta [Source:NCBI gene (formerly Entrezgene);Acc:101122663]	yes|down	1	GO:0055012;;GO:0048566;;GO:0030154;;GO:0060348;;GO:0035264;;GO:0048384;;GO:0048048;;GO:0009755;;GO:0000122;;GO:0002068;;GO:0043066;;GO:0003417;;GO:0043068;;GO:0008285;;GO:0032331;;GO:0021756;;GO:0061037;;GO:0035116;;GO:0001657;;GO:0022008;;GO:0003148;;GO:0006355;;GO:0043065;;GO:0045944;;GO:0005634;;GO:0005654;;GO:0008270;;GO:0003677;;GO:0043565;;GO:1990837;;GO:0004879;;GO:0003700;;GO:0000978	biological_process;;biological_process;;biological_process;;biological_process;;biological_process;;biological_process;;biological_process;;biological_process;;biological_process;;biological_process;;biological_process;;biological_process;;biological_process;;biological_process;;biological_process;;biological_process;;biological_process;;biological_process;;biological_process;;biological_process;…	BP:ventricular cardiac muscle cell differentiation;;BP:embryonic digestive tract development;;BP:cell differentiation;;BP:bone development;;BP:multicellular organism growth;;BP:retinoic acid receptor signaling pathway;;BP:embryonic eye morphogenesis;;BP:hormone-mediated signaling pathway;;BP:negative regulation of transcription from RNA polymerase II promoter;;BP:glandular epithelial cell develop…	K08528	RARB, NR1B2	map05226;;map05222;;map05223;;map05200	Gastric cancer;;Small cell lung cancer;;Non-small cell lung cancer;;Pathways in cancer	ENOG410XRZC	K:Transcription	XP_004021867.1	retinoic acid receptor beta isoform X2 [Ovis aries]	sp|P22605|RARB_MOUSE;;	Retinoic acid receptor beta OS=Mus musculus OX=10090 GN=Rarb PE=1 SV=1;;	PF00105.20;;PF00104.32	zf-C4;;Hormone_recep	Zinc finger, C4 type;;Ligand-binding domain of nuclear hormone receptor
ENSOART00020013491	ENSOARG00020008646	DAB2	DAB adaptor protein 2 [Source:NCBI gene (formerly Entrezgene);Acc:101104604]	yes|down	1	GO:0032436;;GO:0035026;;GO:0010862;;GO:0032091;;GO:0000122;;GO:0043066;;GO:2000643;;GO:0090090;;GO:0030335;;GO:2000096;;GO:2000370;;GO:1903077;;GO:0030511;;GO:0060766;;GO:0010718;;GO:0060391;;GO:0045944;;GO:0005905;;GO:0030136;;GO:0001650;;GO:0008022;;GO:0038024;;GO:0046332;;GO:0035615	biological_process;;biological_process;;biological_process;;biological_process;;biological_process;;biological_process;;biological_process;;biological_process;;biological_process;;biological_process;;biological_process;;biological_process;;biological_process;;biological_process;;biological_process;;biological_process;;biological_process;;cellular_component;;cellular_component;;cellular_component;…	BP:positive regulation of proteasomal ubiquitin-dependent protein catabolic process;;BP:leading edge cell differentiation;;BP:positive regulation of pathway-restricted SMAD protein phosphorylation;;BP:negative regulation of protein binding;;BP:negative regulation of transcription from RNA polymerase II promoter;;BP:negative regulation of apoptotic process;;BP:positive regulation of early endosome…	K12475	DAB2	map04144	Endocytosis	ENOG410XZ1H	U:Intracellular trafficking, secretion, and vesicular transport	XP_014956800.1	disabled homolog 2 isoform X3 [Ovis aries]	sp|P98082|DAB2_HUMAN;;	Disabled homolog 2 OS=Homo sapiens OX=9606 GN=DAB2 PE=1 SV=3;;	PF00640.25	PID	Phosphotyrosine interaction domain
ENSOART00020022422	ENSOARG00020014646	YPEL2	yippee like 2 [Source:NCBI gene (formerly Entrezgene);Acc:101104253]	yes|down	1	GO:0046872	molecular_function;;	MF:metal ion binding;;	------	------	------	------	ENOG4111VJ1	S:Function unknown	XP_037060371.1	protein yippee-like 2 [Peromyscus leucopus]	sp|Q2YDI3|YPEL2_BOVIN;;	Protein yippee-like 2 OS=Bos taurus OX=9913 GN=YPEL2 PE=3 SV=1;;	PF03226.16	Yippee-Mis18	Yippee zinc-binding/DNA-binding /Mis18, centromere assembly
MSTRG.878.1	ENSOARG00020001378	TIAM1	TIAM Rac1 associated GEF 1 [Source:HGNC Symbol;Acc:HGNC:11805]	yes|down	1	GO:0008284;;GO:0030335;;GO:0016477;;GO:0016601;;GO:0010717;;GO:0090630;;GO:0032092;;GO:0007160;;GO:0034622;;GO:0007264;;GO:0044291;;GO:0031234;;GO:0005829;;GO:0005085;;GO:0019900	biological_process;;biological_process;;biological_process;;biological_process;;biological_process;;biological_process;;biological_process;;biological_process;;biological_process;;biological_process;;cellular_component;;cellular_component;;cellular_component;;molecular_function;;molecular_function;;	BP:positive regulation of cell proliferation;;BP:positive regulation of cell migration;;BP:cell migration;;BP:Rac protein signal transduction;;BP:regulation of epithelial to mesenchymal transition;;BP:activation of GTPase activity;;BP:positive regulation of protein binding;;BP:cell-matrix adhesion;;BP:cellular macromolecular complex assembly;;BP:small GTPase mediated signal transduction;;CC:cell-…	K05731	TIAM1	map05205;;map04810;;map04015;;map04014;;map04024;;map04530;;map04062	Proteoglycans in cancer;;Regulation of actin cytoskeleton;;Rap1 signaling pathway;;Ras signaling pathway;;cAMP signaling pathway;;Tight junction;;Chemokine signaling pathway	ENOG410XPCM;;ENOG410XT9S	T:Signal transduction mechanisms;;	KAG5215613.1	hypothetical protein JEQ12_001189 [Ovis aries]	sp|Q13009|TIAM1_HUMAN;;	Rho guanine nucleotide exchange factor TIAM1 OS=Homo sapiens OX=9606 GN=TIAM1 PE=1 SV=2;;	PF18385.3;;PF02196.17;;PF00169.31;;PF15410.8;;PF00595.26;;PF13180.8;;PF17820.3;;PF00621.22	Tiam_CC_Ex;;RBD;;PH;;PH_9;;PDZ;;PDZ_2;;PDZ_6;;RhoGEF	T-lymphoma invasion and metastasis CC-Ex domain;;Raf-like Ras-binding domain;;PH domain;;Pleckstrin homology domain;;PDZ domain;;PDZ domain;;PDZ domain;;RhoGEF domain
MSTRG.11441.1	ENSOARG00020000543			yes|down	1	GO:0005576;;GO:0032991;;GO:0005615;;GO:0042802	cellular_component;;cellular_component;;cellular_component;;molecular_function;;	CC:extracellular region;;CC:macromolecular complex;;CC:extracellular space;;MF:identical protein binding;;	K19470	C1QTNF1_6_8	------	------	ENOG410XQIM	S:Function unknown	XP_004006780.1	complement C1q tumor necrosis factor-related protein 6 [Ovis aries]	sp|Q3T1I2|C1QT6_RAT;;	Complement C1q tumor necrosis factor-related protein 6 OS=Rattus norvegicus OX=10116 GN=C1qtnf6 PE=2 SV=1;;	PF00386.23;;PF01391.20	C1q;;Collagen	C1q domain;;Collagen triple helix repeat
MSTRG.13797.1	ENSOARG00020017603		HAUS augmin like complex subunit 4 [Source:NCBI gene (formerly Entrezgene);Acc:101102395]	yes|down	1	GO:0007098;;GO:0051225;;GO:0070652	biological_process;;biological_process;;cellular_component;;	BP:centrosome cycle;;BP:spindle assembly;;CC:HAUS complex;;	K16587	HAUS4	------	------	ENOG4111KUB	S:Function unknown	XP_012036382.1	HAUS augmin-like complex subunit 4 [Ovis aries]	sp|Q9H6D7|HAUS4_HUMAN;;	HAUS augmin-like complex subunit 4 OS=Homo sapiens OX=9606 GN=HAUS4 PE=1 SV=1;;	PF14735.8	HAUS4	HAUS augmin-like complex subunit 4
MSTRG.11872.2	ENSOARG00020002586	HDAC9	histone deacetylase 9 [Source:HGNC Symbol;Acc:HGNC:14065]	yes|up	1	GO:0000118;;GO:0032041	cellular_component;;molecular_function;;	CC:histone deacetylase complex;;MF:NAD-dependent histone deacetylase activit;;	K11409	HDAC9	map05034;;map05203	Alcoholism;;Viral carcinogenesis	COG0123;;COG0123	B:Chromatin structure and dynamics;;Q:Secondary metabolites biosynthesis, transport and catabolism	XP_005908804.1	PREDICTED: histone deacetylase 9 isoform X3 [Bos mutus]	sp|Q9UKV0|HDAC9_HUMAN;;	Histone deacetylase 9 OS=Homo sapiens OX=9606 GN=HDAC9 PE=1 SV=2;;	PF12203.10	HDAC4_Gln	Glutamine rich N terminal domain of histone deacetylase 4
MSTRG.7735.3	ENSOARG00020021024	IFI6	interferon alpha inducible protein 6 [Source:NCBI gene (formerly Entrezgene);Acc:101106828]	yes|up	1	GO:0045087;;GO:0098586;;GO:0051607;;GO:0072593;;GO:0006915;;GO:0097190;;GO:0097193;;GO:0043154;;GO:0043066;;GO:0001836;;GO:0051902;;GO:0042058;;GO:2001240;;GO:0016021;;GO:0005739;;GO:0005743	biological_process;;biological_process;;biological_process;;biological_process;;biological_process;;biological_process;;biological_process;;biological_process;;biological_process;;biological_process;;biological_process;;biological_process;;biological_process;;cellular_component;;cellular_component;;cellular_component;;	BP:innate immune response;;BP:cellular response to virus;;BP:defense response to virus;;BP:reactive oxygen species metabolic process;;BP:apoptotic process;;BP:apoptotic signaling pathway;;BP:intrinsic apoptotic signaling pathway;;BP:negative regulation of cysteine-type endopeptidase activity involved in apoptotic process;;BP:negative regulation of apoptotic process;;BP:release of cytochrome c fro…	------	------	------	------	ENOG41115QI	U:Intracellular trafficking, secretion, and vesicular transport	CAE00379.1	TPA: putative 6-16 protein, partial [Ovis aries]	sp|Q6IED8|IFI6_BOVIN;;	Interferon alpha-inducible protein 6 OS=Bos taurus OX=9913 GN=IFI6 PE=2 SV=1;;	PF06140.15	Ifi-6-16	Interferon-induced 6-16 family
MSTRG.7735.2	ENSOARG00020021024	IFI6	interferon alpha inducible protein 6 [Source:NCBI gene (formerly Entrezgene);Acc:101106828]	yes|up	1	GO:0045087;;GO:0098586;;GO:0051607;;GO:0072593;;GO:0006915;;GO:0097190;;GO:0097193;;GO:0043154;;GO:0043066;;GO:0001836;;GO:0051902;;GO:0042058;;GO:2001240;;GO:0016021;;GO:0005739;;GO:0005743	biological_process;;biological_process;;biological_process;;biological_process;;biological_process;;biological_process;;biological_process;;biological_process;;biological_process;;biological_process;;biological_process;;biological_process;;biological_process;;cellular_component;;cellular_component;;cellular_component;;	BP:innate immune response;;BP:cellular response to virus;;BP:defense response to virus;;BP:reactive oxygen species metabolic process;;BP:apoptotic process;;BP:apoptotic signaling pathway;;BP:intrinsic apoptotic signaling pathway;;BP:negative regulation of cysteine-type endopeptidase activity involved in apoptotic process;;BP:negative regulation of apoptotic process;;BP:release of cytochrome c fro…	------	------	------	------	ENOG41115QI	U:Intracellular trafficking, secretion, and vesicular transport	XP_027821233.1	interferon alpha-inducible protein 6 [Ovis aries]	sp|Q6IED8|IFI6_BOVIN;;	Interferon alpha-inducible protein 6 OS=Bos taurus OX=9913 GN=IFI6 PE=2 SV=1;;	PF06140.15	Ifi-6-16	Interferon-induced 6-16 family
MSTRG.10257.1	ENSOARG00020019726	RARB	retinoic acid receptor beta [Source:NCBI gene (formerly Entrezgene);Acc:101122663]	yes|down	1	GO:0055012;;GO:0048566;;GO:0030154;;GO:0035264;;GO:0048384;;GO:0048048;;GO:0009755;;GO:0000122;;GO:0002068;;GO:0043066;;GO:0003417;;GO:0008285;;GO:0032331;;GO:0021756;;GO:0035116;;GO:0001657;;GO:0022008;;GO:0003148;;GO:0043065;;GO:0045944;;GO:0005634;;GO:0005654;;GO:0008270;;GO:0043565;;GO:1990837;;GO:0004879;;GO:0000978	biological_process;;biological_process;;biological_process;;biological_process;;biological_process;;biological_process;;biological_process;;biological_process;;biological_process;;biological_process;;biological_process;;biological_process;;biological_process;;biological_process;;biological_process;;biological_process;;biological_process;;biological_process;;biological_process;;biological_process;…	BP:ventricular cardiac muscle cell differentiation;;BP:embryonic digestive tract development;;BP:cell differentiation;;BP:multicellular organism growth;;BP:retinoic acid receptor signaling pathway;;BP:embryonic eye morphogenesis;;BP:hormone-mediated signaling pathway;;BP:negative regulation of transcription from RNA polymerase II promoter;;BP:glandular epithelial cell development;;BP:negative reg…	K08528	RARB, NR1B2	map05226;;map05200;;map05223;;map05222	Gastric cancer;;Pathways in cancer;;Non-small cell lung cancer;;Small cell lung cancer	ENOG410XRZC	K:Transcription	XP_004021867.1	retinoic acid receptor beta isoform X2 [Ovis aries]	sp|P22605|RARB_MOUSE;;	Retinoic acid receptor beta OS=Mus musculus OX=10090 GN=Rarb PE=1 SV=1;;	PF00105.20;;PF00104.32	zf-C4;;Hormone_recep	Zinc finger, C4 type;;Ligand-binding domain of nuclear hormone receptor
MSTRG.15430.1	MSTRG.15430			yes|down	1	------	------	------	------	------	------	------	------	------	XP_042097897.1	LOW QUALITY PROTEIN: uncharacterized protein LOC121818243 [Ovis aries]	sp|P03341|GAG_BAEVM;;	Gag polyprotein OS=Baboon endogenous virus;;	PF00429.21;;PF18697.3;;PF02093.18;;PF01140.21	TLV_coat;;MLVIN_C;;Gag_p30;;Gag_MA	ENV polyprotein;;Murine leukemia virus;;Gag P30 core shell protein;;Matrix protein
ENSOART00020033285	ENSOARG00020021528	RFTN1	raftlin, lipid raft linker 1 [Source:NCBI gene (formerly Entrezgene);Acc:101113723]	yes|down	1	GO:0040010;;GO:0033227;;GO:0034138;;GO:0050853;;GO:0001765;;GO:0043330;;GO:0005737;;GO:0032991;;GO:0045121;;GO:0005886;;GO:0005768;;GO:0003725	biological_process;;biological_process;;biological_process;;biological_process;;biological_process;;biological_process;;cellular_component;;cellular_component;;cellular_component;;cellular_component;;cellular_component;;molecular_function;;	BP:positive regulation of growth rate;;BP:dsRNA transport;;BP:toll-like receptor 3 signaling pathway;;BP:B cell receptor signaling pathway;;BP:membrane raft assembly;;BP:response to exogenous dsRNA;;CC:cytoplasm;;CC:macromolecular complex;;CC:membrane raft;;CC:plasma membrane;;CC:endosome;;MF:double-stranded RNA binding;;	------	------	------	------	ENOG410ZCAE	S:Function unknown	XP_027817793.2	raftlin isoform X1 [Ovis aries]	sp|Q14699|RFTN1_HUMAN;;	Raftlin OS=Homo sapiens OX=9606 GN=RFTN1 PE=1 SV=4;;	PF15250.8	Raftlin	Raftlin
MSTRG.12952.1	ENSOARG00020019371		fibroblast growth factor 1 [Source:NCBI gene (formerly Entrezgene);Acc:101109353]	yes|down	1	GO:0000187;;GO:2000544;;GO:0032148;;GO:0030324;;GO:0034605;;GO:0030154;;GO:0009887;;GO:0043406;;GO:0010628;;GO:1903672;;GO:0007165;;GO:2000347;;GO:0001525;;GO:0008543;;GO:0007275;;GO:0009653;;GO:0051897;;GO:0000165;;GO:0045766;;GO:0045542;;GO:0060681;;GO:0008284;;GO:0030335;;GO:0030334;;GO:0042060;;GO:0072163;;GO:0001759;;GO:1902533;;GO:0010595;;GO:0050679;;GO:0051781;;GO:0045944;;GO:1901509;;GO:…	biological_process;;biological_process;;biological_process;;biological_process;;biological_process;;biological_process;;biological_process;;biological_process;;biological_process;;biological_process;;biological_process;;biological_process;;biological_process;;biological_process;;biological_process;;biological_process;;biological_process;;biological_process;;biological_process;;biological_process;…	BP:activation of MAPK activity;;BP:regulation of endothelial cell chemotaxis to fibroblast growth factor;;BP:activation of protein kinase B activity;;BP:lung development;;BP:cellular response to heat;;BP:cell differentiation;;BP:animal organ morphogenesis;;BP:positive regulation of MAP kinase activity;;BP:positive regulation of gene expression;;BP:positive regulation of sprouting angiogenesis;;BP…	K18496	FGF1	map04810;;map04390;;map05200;;map04015;;map04014;;map05218;;map04010;;map04020;;map05224;;map05226;;map04151	Regulation of actin cytoskeleton;;Hippo signaling pathway;;Pathways in cancer;;Rap1 signaling pathway;;Ras signaling pathway;;Melanoma;;MAPK signaling pathway;;Calcium signaling pathway;;Breast cancer;;Gastric cancer;;PI3K-Akt signaling pathway	ENOG4111IPH	T:Signal transduction mechanisms	XP_004008958.1	fibroblast growth factor 1 isoform X1 [Ovis aries]	sp|Q7M303|FGF1_SHEEP;;	Fibroblast growth factor 1 OS=Ovis aries OX=9940 GN=FGF1 PE=2 SV=1;;	PF00167.20;;PF06268.15	FGF;;Fascin	Fibroblast growth factor;;Fascin domain
ENSOART00020011095	ENSOARG00020006780	FRAS1	Fraser extracellular matrix complex subunit 1 [Source:HGNC Symbol;Acc:HGNC:19185]	yes|down	1	GO:0002009;;GO:0030326;;GO:0003338;;GO:0060021;;GO:0015031;;GO:0007154;;GO:0043588;;GO:0005604;;GO:0016021;;GO:0005515	biological_process;;biological_process;;biological_process;;biological_process;;biological_process;;biological_process;;biological_process;;cellular_component;;cellular_component;;molecular_function;;	BP:morphogenesis of an epithelium;;BP:embryonic limb morphogenesis;;BP:metanephros morphogenesis;;BP:palate development;;BP:protein transport;;BP:cell communication;;BP:skin development;;CC:basement membrane;;CC:integral component of membrane;;MF:protein binding;;	K23379	FRAS1	map04512	ECM-receptor interaction	COG1404;;ENOG410XQ7P	O:Posttranslational modification, protein turnover, chaperones;;U:Intracellular trafficking, secretion, and vesicular transport	XP_027826563.2	extracellular matrix organizing protein FRAS1 [Ovis aries]	sp|Q86XX4|FRAS1_HUMAN;;	Extracellular matrix organizing protein FRAS1 OS=Homo sapiens OX=9606 GN=FRAS1 PE=1 SV=2;;	PF16184.7;;PF03160.16;;PF00093.20;;PF17963.3;;PF15913.7;;PF03302.15	Cadherin_3;;Calx-beta;;VWC;;Big_9;;Furin-like_2;;VSP	Cadherin-like;;Calx-beta domain;;von Willebrand factor type C domain;;Bacterial Ig domain;;Furin-like repeat, cysteine-rich;;Giardia variant-specific surface protein
ENSOART00020019396	ENSOARG00020012577	PLIN1	Ovis aries perilipin 1 (PLIN1), mRNA. [Source:RefSeq mRNA;Acc:NM_001113773]	yes|down	1	GO:0006629;;GO:0016042;;GO:0005829;;GO:0005811	biological_process;;biological_process;;cellular_component;;cellular_component;;	BP:lipid metabolic process;;BP:lipid catabolic process;;CC:cytosol;;CC:lipid particle;;	K08768	PLIN1	map04714;;map04923;;map04371;;map03320	Thermogenesis;;Regulation of lipolysis in adipocytes;;Apelin signaling pathway;;PPAR signaling pathway	ENOG4111TBF	O:Posttranslational modification, protein turnover, chaperones	NP_001107245.1	perilipin-1 [Ovis aries]	sp|O60240|PLIN1_HUMAN;;	Perilipin-1 OS=Homo sapiens OX=9606 GN=PLIN1 PE=1 SV=2;;	PF03036.18	Perilipin	Perilipin family
MSTRG.2614.1	ENSOARG00020019723			yes|up	1	------	------	------	K24458;K24457	SLFN11;SLFN12, SLFN12L	------	------	ENOG4111BZ2	S:Function unknown	XP_027831100.2	LOW QUALITY PROTEIN: schlafen family member 11 [Ovis aries]	sp|P11369|LORF2_MOUSE;;	LINE-1 retrotransposable element ORF2 protein OS=Mus musculus OX=10090 GN=Pol PE=1 SV=2;;	PF04326.16;;PF17057.7	AlbA_2;;B3R	Putative DNA-binding domain;;Poxviridae B3 protein
MSTRG.15008.1	ENSOARG00020024259	MATN2	matrilin 2 [Source:NCBI gene (formerly Entrezgene);Acc:101107106]	yes|down	1	GO:0062023;;GO:0005509	cellular_component;;molecular_function;;	CC:collagen-containing extracellular matrix;;MF:calcium ion binding;;	K19467	MATN	------	------	ENOG410XSTY	S:Function unknown	XP_027828990.1	matrilin-2 isoform X1 [Ovis aries]	sp|O00339|MATN2_HUMAN;;	Matrilin-2 OS=Homo sapiens OX=9606 GN=MATN2 PE=1 SV=4;;	PF00092.30;;PF14670.8;;PF12662.9;;PF07645.17;;PF13519.8;;PF00008.29;;PF12947.9;;PF10393.11;;PF12661.9	VWA;;FXa_inhibition;;cEGF;;EGF_CA;;VWA_2;;EGF;;EGF_3;;Matrilin_ccoil;;hEGF	von Willebrand factor type A domain;;Coagulation Factor Xa inhibitory site;;Complement Clr-like EGF-like;;Calcium-binding EGF domain;;von Willebrand factor type A domain;;EGF-like domain;;EGF domain;;Trimeric coiled-coil oligomerisation domain of matrilin;;Human growth factor-like EGF
ENSOART00020038137	ENSOARG00020024395	DUSP4	dual specificity phosphatase 4 [Source:NCBI gene (formerly Entrezgene);Acc:101103535]	yes|down	1	GO:0001706;;GO:0006470;;GO:0000188;;GO:0016311;;GO:0035970;;GO:0035335;;GO:0070373;;GO:0005737;;GO:0005654;;GO:0005634;;GO:0106306;;GO:0106307;;GO:0051019;;GO:0016791;;GO:0008138;;GO:0008330;;GO:0004725;;GO:0017017;;GO:0004721;;GO:1990439	biological_process;;biological_process;;biological_process;;biological_process;;biological_process;;biological_process;;biological_process;;cellular_component;;cellular_component;;cellular_component;;deleted;;deleted;;molecular_function;;molecular_function;;molecular_function;;molecular_function;;molecular_function;;molecular_function;;molecular_function;;molecular_function;;	BP:endoderm formation;;BP:protein dephosphorylation;;BP:inactivation of MAPK activity;;BP:dephosphorylation;;BP:peptidyl-threonine dephosphorylation;;BP:peptidyl-tyrosine dephosphorylation;;BP:negative regulation of ERK1 and ERK2 cascade;;CC:cytoplasm;;CC:nucleoplasm;;CC:nucleus;;CC:old GO;;CC:old GO;;MF:mitogen-activated protein kinase binding;;MF:phosphatase activity;;MF:protein tyrosine/serine…	K04459	DUSP, MKP	map04010	MAPK signaling pathway	COG2453	T:Signal transduction mechanisms	NP_001193882.1	dual specificity protein phosphatase 4 [Bos taurus]	sp|Q8BFV3|DUS4_MOUSE;;	Dual specificity protein phosphatase 4 OS=Mus musculus OX=10090 GN=Dusp4 PE=2 SV=1;;	PF00782.22;;PF00581.22;;PF00102.29	DSPc;;Rhodanese;;Y_phosphatase	Dual specificity phosphatase, catalytic domain;;Rhodanese-like domain;;Protein-tyrosine phosphatase
ENSOART00020038136	ENSOARG00020024380	ANGPT2	angiopoietin 2 [Source:NCBI gene (formerly Entrezgene);Acc:497273]	yes|up	1	GO:0010812;;GO:0030154;;GO:0043537;;GO:0010467;;GO:0048514;;GO:0001525;;GO:0050928;;GO:0048014;;GO:0016525;;GO:0005615;;GO:0046872;;GO:0030971	biological_process;;biological_process;;biological_process;;biological_process;;biological_process;;biological_process;;biological_process;;biological_process;;biological_process;;cellular_component;;molecular_function;;molecular_function;;	BP:negative regulation of cell-substrate adhesion;;BP:cell differentiation;;BP:negative regulation of blood vessel endothelial cell migration;;BP:gene expression;;BP:blood vessel morphogenesis;;BP:angiogenesis;;BP:negative regulation of positive chemotaxis;;BP:Tie signaling pathway;;BP:negative regulation of angiogenesis;;CC:extracellular space;;MF:metal ion binding;;MF:receptor tyrosine kinase b…	K05466	ANGPT2	map05167;;map04015;;map04014;;map04010;;map04151;;map04066	Kaposi sarcoma-associated herpesvirus infection;;Rap1 signaling pathway;;Ras signaling pathway;;MAPK signaling pathway;;PI3K-Akt signaling pathway;;HIF-1 signaling pathway	ENOG410ZYS4	S:Function unknown	XP_004021720.1	angiopoietin-2 [Ovis aries]	sp|O77802|ANGP2_BOVIN;;	Angiopoietin-2 OS=Bos taurus OX=9913 GN=ANGPT2 PE=2 SV=3;;	PF00147.20	Fibrinogen_C	Fibrinogen beta and gamma chains, C-terminal globular domain
ENSOART00020025954	ENSOARG00020016276	B4GALNT4	beta-1,4-N-acetyl-galactosaminyltransferase 4 [Source:HGNC Symbol;Acc:HGNC:26315]	yes|down	1	GO:0016021;;GO:0032580;;GO:0008376;;GO:0033842	cellular_component;;cellular_component;;molecular_function;;molecular_function;;	CC:integral component of membrane;;CC:Golgi cisterna membrane;;MF:acetylgalactosaminyltransferase activity;;MF:N-acetyl-beta-glucosaminyl-glycoprotein 4-beta-N-acetylgalactosaminyltransferase activity;;	K09657	B4GALNT4	map00513	Various types of N-glycan biosynthesis	ENOG410XNYM	S:Function unknown	XP_027815736.2	N-acetyl-beta-glucosaminyl-glycoprotein 4-beta-N-acetylgalactosaminyltransferase 1 [Ovis aries]	sp|Q76KP1|B4GN4_HUMAN;;	N-acetyl-beta-glucosaminyl-glycoprotein 4-beta-N-acetylgalactosaminyltransferase 1 OS=Homo sapiens OX=9606 GN=B4GALNT4 PE=1 SV=1;;	PF05679.18;;PF02709.16	CHGN;;Glyco_transf_7C	Chondroitin N-acetylgalactosaminyltransferase;;N-terminal domain of galactosyltransferase
ENSOART00020035003	ENSOARG00020022386	CGNL1	cingulin like 1 [Source:NCBI gene (formerly Entrezgene);Acc:101119219]	yes|down	1	GO:0051497;;GO:0007015;;GO:0150105;;GO:0051058;;GO:0016459	biological_process;;biological_process;;biological_process;;biological_process;;cellular_component;;	BP:negative regulation of stress fiber assembly;;BP:actin filament organization;;BP:protein localization to cell-cell junction;;BP:negative regulation of small GTPase mediated signal transduction;;CC:myosin complex;;	K21110	CGNL1	map04530	Tight junction	ENOG410YEC7	Z:Cytoskeleton	XP_042108334.1	cingulin-like protein 1 isoform X2 [Ovis aries]	sp|Q0VF96|CGNL1_HUMAN;;	Cingulin-like protein 1 OS=Homo sapiens OX=9606 GN=CGNL1 PE=1 SV=2;;	PF01576.21	Myosin_tail_1	Myosin tail
ENSOART00020017614	ENSOARG00020010720	PTPRD	protein tyrosine phosphatase receptor type D [Source:NCBI gene (formerly Entrezgene);Acc:101118505]	yes|down	1	GO:0016311;;GO:0006470;;GO:0016021;;GO:0016791;;GO:0004725;;GO:0005515	biological_process;;biological_process;;cellular_component;;molecular_function;;molecular_function;;molecular_function;;	BP:dephosphorylation;;BP:protein dephosphorylation;;CC:integral component of membrane;;MF:phosphatase activity;;MF:protein tyrosine phosphatase activity;;MF:protein binding;;	K06777	PTPRD	------	------	COG5599	T:Signal transduction mechanisms	XP_019821520.1	PREDICTED: receptor-type tyrosine-protein phosphatase delta isoform X5 [Bos indicus]	sp|P23468|PTPRD_HUMAN;;	Receptor-type tyrosine-protein phosphatase delta OS=Homo sapiens OX=9606 GN=PTPRD PE=1 SV=2;;	PF00102.29;;PF00041.23;;PF07679.18;;PF13927.8;;PF13895.8;;PF00047.27;;PF00782.22;;PF14566.8	Y_phosphatase;;fn3;;I-set;;Ig_3;;Ig_2;;ig;;DSPc;;PTPlike_phytase	Protein-tyrosine phosphatase;;Fibronectin type III domain;;Immunoglobulin I-set domain;;Immunoglobulin domain;;Immunoglobulin domain;;Immunoglobulin domain;;Dual specificity phosphatase, catalytic domain;;Inositol hexakisphosphate
ENSOART00020012399	ENSOARG00020008066	KL	klotho [Source:NCBI gene (formerly Entrezgene);Acc:101110249]	yes|up	1	GO:0008286;;GO:0005975;;GO:0090080;;GO:0008543;;GO:0030501;;GO:0006112;;GO:0055074;;GO:0007568;;GO:0005615;;GO:0016021;;GO:0005783;;GO:0008422;;GO:0017134;;GO:0004553;;GO:0005104	biological_process;;biological_process;;biological_process;;biological_process;;biological_process;;biological_process;;biological_process;;biological_process;;cellular_component;;cellular_component;;cellular_component;;molecular_function;;molecular_function;;molecular_function;;molecular_function;;	BP:insulin receptor signaling pathway;;BP:carbohydrate metabolic process;;BP:positive regulation of MAPKKK cascade by fibroblast growth factor receptor signaling pathway;;BP:fibroblast growth factor receptor signaling pathway;;BP:positive regulation of bone mineralization;;BP:energy reserve metabolic process;;BP:calcium ion homeostasis;;BP:aging;;CC:extracellular space;;CC:integral component of m…	K14756	KL	map04928;;map00040;;map04961;;map04211;;map00053	Parathyroid hormone synthesis, secretion and action;;Pentose and glucuronate interconversions;;Endocrine and other factor-regulated calcium reabsorption;;Longevity regulating pathway;;Ascorbate and aldarate metabolism	COG2723	G:Carbohydrate transport and metabolism	XP_004012328.3	klotho [Ovis aries]	sp|Q8WP17|KLOT_MACFA;;	Klotho OS=Macaca fascicularis OX=9541 GN=KL PE=2 SV=1;;	PF00232.20	Glyco_hydro_1	Glycosyl hydrolase family 1
MSTRG.3897.1	ENSOARG00020005726	N4BP1	NEDD4 binding protein 1 [Source:HGNC Symbol;Acc:HGNC:29850]	yes|up	1	GO:0045088;;GO:0032435;;GO:0045071;;GO:0034644;;GO:0031397;;GO:0001818;;GO:0005730;;GO:0016605;;GO:0005829;;GO:0004540;;GO:0043130;;GO:0003729	biological_process;;biological_process;;biological_process;;biological_process;;biological_process;;biological_process;;cellular_component;;cellular_component;;cellular_component;;molecular_function;;molecular_function;;molecular_function;;	BP:regulation of innate immune response;;BP:negative regulation of proteasomal ubiquitin-dependent protein catabolic process;;BP:negative regulation of viral genome replication;;BP:cellular response to UV;;BP:negative regulation of protein ubiquitination;;BP:negative regulation of cytokine production;;CC:nucleolus;;CC:PML body;;CC:cytosol;;MF:ribonuclease activity;;MF:ubiquitin binding;;MF:mRNA b…	------	------	------	------	ENOG410ZNK1	S:Function unknown	XP_014955657.2	NEDD4-binding protein 1 isoform X1 [Ovis aries]	sp|O75113|N4BP1_HUMAN;;	NEDD4-binding protein 1 OS=Homo sapiens OX=9606 GN=N4BP1 PE=1 SV=4;;	PF11977.10	RNase_Zc3h12a	Zc3h12a-like Ribonuclease NYN domain
MSTRG.2399.2	ENSOARG00020012888	EIF4A1	eukaryotic translation initiation factor 4A1 [Source:NCBI gene (formerly Entrezgene);Acc:105601858]	yes|down	1	GO:0002183;;GO:0005737;;GO:0005730;;GO:0071013;;GO:0016787;;GO:0003724;;GO:0003725;;GO:0003723;;GO:0003676;;GO:0003729;;GO:0005524;;GO:0003743	biological_process;;cellular_component;;cellular_component;;cellular_component;;molecular_function;;molecular_function;;molecular_function;;molecular_function;;molecular_function;;molecular_function;;molecular_function;;molecular_function;;	BP:cytoplasmic translational initiation;;CC:cytoplasm;;CC:nucleolus;;CC:catalytic step 2 spliceosome;;MF:hydrolase activity;;MF:RNA helicase activity;;MF:double-stranded RNA binding;;MF:RNA binding;;MF:nucleic acid binding;;MF:mRNA binding;;MF:ATP binding;;MF:translation initiation factor activity;;	K03257	EIF4A	------	------	COG0513	L:Replication, recombination and repair	NP_001029400.1	eukaryotic initiation factor 4A-I [Bos taurus]	sp|Q3SZ54|IF4A1_BOVIN;;	Eukaryotic initiation factor 4A-I OS=Bos taurus OX=9913 GN=EIF4A1 PE=2 SV=1;;	PF00270.31;;PF00271.33;;PF04851.17;;PF13245.8;;PF01299.19	DEAD;;Helicase_C;;ResIII;;AAA_19;;Lamp	DEAD/DEAH box helicase;;Helicase conserved C-terminal domain;;Type III restriction enzyme, res subunit;;AAA domain;;Lysosome-associated membrane glycoprotein
ENSOART00020014575	ENSOARG00020009450		deltex E3 ubiquitin ligase 3L [Source:NCBI gene (formerly Entrezgene);Acc:101119106]	yes|up	1	GO:0008333;;GO:0006511;;GO:0070936;;GO:2001034;;GO:0032092;;GO:0007219;;GO:0033523;;GO:0006302;;GO:1901666;;GO:0051865;;GO:2000646;;GO:0010390;;GO:0045893;;GO:0035563;;GO:0033522;;GO:0051444;;GO:1900182;;GO:0016567;;GO:0002230;;GO:1902966;;GO:0005737;;GO:0005654;;GO:0032991;;GO:0005829;;GO:0005764;;GO:0005769;;GO:0042393;;GO:0044389;;GO:0008047;;GO:0004857;;GO:0097677;;GO:0046872;;GO:0061630	biological_process;;biological_process;;biological_process;;biological_process;;biological_process;;biological_process;;biological_process;;biological_process;;biological_process;;biological_process;;biological_process;;biological_process;;biological_process;;biological_process;;biological_process;;biological_process;;biological_process;;biological_process;;biological_process;;biological_process;…	BP:endosome to lysosome transport;;BP:ubiquitin-dependent protein catabolic process;;BP:protein K48-linked ubiquitination;;BP:positive regulation of double-strand break repair via nonhomologous end joining;;BP:positive regulation of protein binding;;BP:Notch signaling pathway;;BP:histone H2B ubiquitination;;BP:double-strand break repair;;BP:positive regulation of NAD+ ADP-ribosyltransferase activ…	K06058	DTX	map04330	Notch signaling pathway	ENOG4111QEI	O:Posttranslational modification, protein turnover, chaperones	XP_027812175.1	E3 ubiquitin-protein ligase DTX3L [Ovis aries]	sp|Q8TDB6|DTX3L_HUMAN;;	E3 ubiquitin-protein ligase DTX3L OS=Homo sapiens OX=9606 GN=DTX3L PE=1 SV=1;;	PF18102.3;;PF13639.8;;PF00097.27;;PF13923.8;;PF13920.8;;PF14634.8;;PF12678.9	DTC;;zf-RING_2;;zf-C3HC4;;zf-C3HC4_2;;zf-C3HC4_3;;zf-RING_5;;zf-rbx1	Deltex C-terminal domain;;Ring finger domain;;Zinc finger, C3HC4 type;;Zinc finger, C3HC4 type;;Zinc finger, C3HC4 type;;zinc-RING finger domain;;RING-H2 zinc finger domain
ENSOART00020033588	ENSOARG00020021636	LOXL4	lysyl oxidase like 4 [Source:HGNC Symbol;Acc:HGNC:17171]	yes|down	1	GO:0018057;;GO:0043235;;GO:0005615;;GO:0016020;;GO:0005044;;GO:0016641;;GO:0004720;;GO:0005507	biological_process;;cellular_component;;cellular_component;;cellular_component;;molecular_function;;molecular_function;;molecular_function;;molecular_function;;	BP:peptidyl-lysine oxidation;;CC:receptor complex;;CC:extracellular space;;CC:membrane;;MF:scavenger receptor activity;;MF:oxidoreductase activity, acting on the CH-NH2 group of donors, oxygen as acceptor;;MF:protein-lysine 6-oxidase activity;;MF:copper ion binding;;	K00280	LOXL2_3_4	------	------	ENOG410XSN1	O:Posttranslational modification, protein turnover, chaperones	XP_011958136.3	lysyl oxidase homolog 4 isoform X2 [Ovis aries]	sp|Q8MJ24|LOXL4_BOVIN;;	Lysyl oxidase homolog 4 OS=Bos taurus OX=9913 GN=LOXL4 PE=2 SV=1;;	PF01186.19;;PF00530.20;;PF15494.8	Lysyl_oxidase;;SRCR;;SRCR_2	Lysyl oxidase;;Scavenger receptor cysteine-rich domain;;Scavenger receptor cysteine-rich domain
MSTRG.7140.1	ENSOARG00020009445		TOP1 binding arginine/serine rich protein, E3 ubiquitin ligase [Source:NCBI gene (formerly Entrezgene);Acc:101113202]	yes|up	1	GO:0009597;;GO:0039529;;GO:0002230;;GO:0032728;;GO:0032727;;GO:0032725;;GO:0032760;;GO:0030334;;GO:0045087;;GO:0060760;;GO:0051091;;GO:0051607;;GO:0071360;;GO:0045944;;GO:0032757;;GO:0140374;;GO:0032755;;GO:0015629;;GO:0005923;;GO:0005737;;GO:0032587;;GO:0005829;;GO:1990904;;GO:0042802;;GO:0008270;;GO:0003677;;GO:0005524;;GO:0016787;;GO:0031625;;GO:0003727;;GO:0003724;;GO:0003725;;GO:0003723	biological_process;;biological_process;;biological_process;;biological_process;;biological_process;;biological_process;;biological_process;;biological_process;;biological_process;;biological_process;;biological_process;;biological_process;;biological_process;;biological_process;;biological_process;;biological_process;;biological_process;;cellular_component;;cellular_component;;cellular_component;…	BP:detection of virus;;BP:RIG-I signaling pathway;;BP:positive regulation of defense response to virus by host;;BP:positive regulation of interferon-beta production;;BP:positive regulation of interferon-alpha production;;BP:positive regulation of granulocyte macrophage colony-stimulating factor production;;BP:positive regulation of tumor necrosis factor production;;BP:regulation of cell migration…	K12646	DDX58, RIG-I	map05164;;map05162;;map05160;;map05161;;map05168;;map05169;;map04622;;map04623;;map04064	Influenza A;;Measles;;Hepatitis C;;Hepatitis B;;Herpes simplex infection;;Epstein-Barr virus infection;;RIG-I-like receptor signaling pathway;;Cytosolic DNA-sensing pathway;;NF-kappa B signaling pathway	COG1111	L:Replication, recombination and repair	XP_004005372.1	antiviral innate immune response receptor RIG-I [Ovis aries]	sp|Q9GLV6|DDX58_PIG;;	Antiviral innate immune response receptor RIG-I OS=Sus scrofa OX=9823 GN=DDX58 PE=2 SV=1;;	PF16739.7;;PF18119.3;;PF11648.10;;PF04851.17;;PF00270.31;;PF00271.33;;PF13401.8	CARD_2;;RIG-I_C;;RIG-I_C-RD;;ResIII;;DEAD;;Helicase_C;;AAA_22	Caspase recruitment domain;;RIG-I receptor C-terminal domain;;C-terminal domain of RIG-I;;Type III restriction enzyme, res subunit;;DEAD/DEAH box helicase;;Helicase conserved C-terminal domain;;AAA domain
ENSOART00020033632	ENSOARG00020021739	LMOD1	leiomodin 1 [Source:NCBI gene (formerly Entrezgene);Acc:114117265]	yes|down	1	GO:0045010;;GO:0006936;;GO:0007015;;GO:0030838;;GO:0030239;;GO:0051694;;GO:0005856;;GO:0030016;;GO:0005829;;GO:0030017;;GO:0005865;;GO:0003779;;GO:0005523	biological_process;;biological_process;;biological_process;;biological_process;;biological_process;;biological_process;;cellular_component;;cellular_component;;cellular_component;;cellular_component;;cellular_component;;molecular_function;;molecular_function;;	BP:actin nucleation;;BP:muscle contraction;;BP:actin filament organization;;BP:positive regulation of actin filament polymerization;;BP:myofibril assembly;;BP:pointed-end actin filament capping;;CC:cytoskeleton;;CC:myofibril;;CC:cytosol;;CC:sarcomere;;CC:striated muscle thin filament;;MF:actin binding;;MF:tropomyosin binding;;	K22030	LMOD	------	------	ENOG410YAHM	S:Function unknown	XP_027831840.1	leiomodin-1 isoform X2 [Ovis aries]	sp|P29536|LMOD1_HUMAN;;	Leiomodin-1 OS=Homo sapiens OX=9606 GN=LMOD1 PE=1 SV=3;;	PF02205.22;;PF13516.8	WH2;;LRR_6	WH2 motif;;Leucine Rich repeat
ENSOART00020029587	ENSOARG00020017689		dystrophin [Source:NCBI gene (formerly Entrezgene);Acc:101114682]	yes|down	1	GO:0035633;;GO:0014819;;GO:0033137;;GO:0034622;;GO:0060048;;GO:0035994;;GO:0007517;;GO:0086001;;GO:0043043;;GO:0002027;;GO:0045666;;GO:1901385;;GO:0044458;;GO:0010881;;GO:0014809;;GO:0034613;;GO:1902083;;GO:0090287;;GO:0048747;;GO:0030049;;GO:0046716;;GO:0060314;;GO:0010976;;GO:0010880;;GO:2000651;;GO:0030175;;GO:0030018;;GO:0030055;;GO:0044306;;GO:0005634;;GO:0005856;;GO:0042383;;GO:0045211;;GO:…	biological_process;;biological_process;;biological_process;;biological_process;;biological_process;;biological_process;;biological_process;;biological_process;;biological_process;;biological_process;;biological_process;;biological_process;;biological_process;;biological_process;;biological_process;;biological_process;;biological_process;;biological_process;;biological_process;;biological_process;…	BP:maintenance of permeability of blood-brain barrier;;BP:regulation of skeletal muscle contraction;;BP:negative regulation of peptidyl-serine phosphorylation;;BP:cellular macromolecular complex assembly;;BP:cardiac muscle contraction;;BP:response to muscle stretch;;BP:muscle organ development;;BP:cardiac muscle cell action potential;;BP:peptide biosynthetic process;;BP:regulation of heart rate;;…	------	------	------	------	ENOG410XQUI	Z:Cytoskeleton	XP_004022038.1	dystrophin isoform X13 [Ovis aries]	sp|P11531|DMD_MOUSE;;	Dystrophin OS=Mus musculus OX=10090 GN=Dmd PE=1 SV=3;;	PF09068.13;;PF09069.13;;PF00569.19	EF-hand_2;;EF-hand_3;;ZZ	EF hand;;EF-hand;;Zinc finger, ZZ type
ENSOART00020028987	ENSOARG00020018709	GRIK4	glutamate ionotropic receptor kainate type subunit 4 [Source:NCBI gene (formerly Entrezgene);Acc:101110444]	yes|down	1	GO:0006811;;GO:0032983;;GO:0042734;;GO:0016020;;GO:0045211;;GO:0045202;;GO:0099055;;GO:0099056;;GO:0098686;;GO:0038023;;GO:0005216;;GO:0015276;;GO:0004970	biological_process;;cellular_component;;cellular_component;;cellular_component;;cellular_component;;cellular_component;;cellular_component;;cellular_component;;cellular_component;;molecular_function;;molecular_function;;molecular_function;;molecular_function;;	BP:ion transport;;CC:kainate selective glutamate receptor complex;;CC:presynaptic membrane;;CC:membrane;;CC:postsynaptic membrane;;CC:synapse;;CC:integral component of postsynaptic membrane;;CC:integral component of presynaptic membrane;;CC:hippocampal mossy fiber to CA3 synapse;;MF:signaling receptor activity;;MF:ion channel activity;;MF:ligand-gated ion channel activity;;MF:ionotropic glutamate…	K05204	GRIK4	map04080;;map04724	Neuroactive ligand-receptor interaction;;Glutamatergic synapse	ENOG4110PNJ;;ENOG410XQQV	U:Intracellular trafficking, secretion, and vesicular transport;;S:Function unknown	XP_017915133.1	PREDICTED: glutamate receptor ionotropic, kainate 4 [Capra hircus]	sp|Q5IS46|GRIK4_PANTR;;	Glutamate receptor ionotropic, kainate 4 OS=Pan troglodytes OX=9598 GN=GRIK4 PE=2 SV=1;;	PF01094.30;;PF00060.28;;PF10613.11;;PF00497.22	ANF_receptor;;Lig_chan;;Lig_chan-Glu_bd;;SBP_bac_3	Receptor family ligand binding region;;Ligand-gated ion channel;;Ligated ion channel L-glutamate- and glycine-binding site;;Bacterial extracellular solute-binding proteins, family 3
ENSOART00020028983	ENSOARG00020017799	SHANK1	SH3 and multiple ankyrin repeat domains 1 [Source:NCBI gene (formerly Entrezgene);Acc:101118813]	yes|up	1	GO:0005515	molecular_function;;	MF:protein binding;;	K15009	SHANK	map04724	Glutamatergic synapse	COG0666	S:Function unknown	XP_042086924.1	SH3 and multiple ankyrin repeat domains protein 1 isoform X3 [Ovis aries]	sp|Q9Y566|SHAN1_HUMAN;;	SH3 and multiple ankyrin repeat domains protein 1 OS=Homo sapiens OX=9606 GN=SHANK1 PE=1 SV=2;;	PF12796.9;;PF13637.8;;PF00536.32;;PF13857.8;;PF07653.19;;PF00023.32;;PF07647.19;;PF17820.3;;PF00018.30;;PF00595.26;;PF14604.8;;PF16511.7	Ank_2;;Ank_4;;SAM_1;;Ank_5;;SH3_2;;Ank;;SAM_2;;PDZ_6;;SH3_1;;PDZ;;SH3_9;;FERM_f0	Ankyrin repeats;;Ankyrin repeats;;SAM domain;;Ankyrin repeats;;Variant SH3 domain;;Ankyrin repeat;;SAM domain;;PDZ domain;;SH3 domain;;PDZ domain;;Variant SH3 domain;;N-terminal or F0 domain of Talin-head FERM
ENSOART00020005985	ENSOARG00020003888	COL4A2	collagen type IV alpha 2 chain [Source:NCBI gene (formerly Entrezgene);Acc:101115805]	yes|down	1	GO:0038063;;GO:0071560;;GO:0006351;;GO:0035987;;GO:0016525;;GO:0005587;;GO:0005581;;GO:0016020;;GO:0005604;;GO:0005201	biological_process;;biological_process;;biological_process;;biological_process;;biological_process;;cellular_component;;cellular_component;;cellular_component;;cellular_component;;molecular_function;;	BP:collagen-activated tyrosine kinase receptor signaling pathway;;BP:cellular response to transforming growth factor beta stimulus;;BP:transcription, DNA-templated;;BP:endodermal cell differentiation;;BP:negative regulation of angiogenesis;;CC:collagen type IV trimer;;CC:collagen trimer;;CC:membrane;;CC:basement membrane;;MF:extracellular matrix structural constituent;;	K06237	COL4A	map05165;;map04510;;map05146;;map04512;;map05200;;map04974;;map04151;;map04926;;map04933;;map05222	Human papillomavirus infection;;Focal adhesion;;Amoebiasis;;ECM-receptor interaction;;Pathways in cancer;;Protein digestion and absorption;;PI3K-Akt signaling pathway;;Relaxin signaling pathway;;AGE-RAGE signaling pathway in diabetic complications;;Small cell lung cancer	ENOG410XNMM	S:Function unknown	KAG5204346.1	hypothetical protein JEQ12_002322 [Ovis aries]	sp|Q7SIB3|CO4A2_BOVIN;;	Collagen alpha-;;	PF01391.20;;PF01413.21	Collagen;;C4	Collagen triple helix repeat;;C-terminal tandem repeated domain in type 4 procollagen
ENSOART00020017186	ENSOARG00020011267	ARSG	arylsulfatase G [Source:HGNC Symbol;Acc:HGNC:24102]	yes|down	1	GO:0006790;;GO:0005783;;GO:0005764;;GO:0005615;;GO:0033889;;GO:0003824;;GO:0008484;;GO:0004065	biological_process;;cellular_component;;cellular_component;;cellular_component;;molecular_function;;molecular_function;;molecular_function;;molecular_function;;	BP:sulfur compound metabolic process;;CC:endoplasmic reticulum;;CC:lysosome;;CC:extracellular space;;MF:N-sulfoglucosamine-3-sulfatase activity;;MF:catalytic activity;;MF:sulfuric ester hydrolase activity;;MF:arylsulfatase activity;;	K12381	ARSG	map04142	Lysosome	COG3119	P:Inorganic ion transport and metabolism	XP_027829789.1	arylsulfatase G isoform X3 [Ovis aries]	sp|Q32KH9|ARSG_CANLF;;	Arylsulfatase G OS=Canis lupus familiaris OX=9615 GN=ARSG PE=2 SV=1;;	PF00884.25;;PF14707.8	Sulfatase;;Sulfatase_C	Sulfatase;;C-terminal region of aryl-sulfatase
MSTRG.11842.5	ENSOARG00020021331	DYNC1I1	dynein cytoplasmic 1 intermediate chain 1 [Source:HGNC Symbol;Acc:HGNC:2963]	yes|down	1	GO:0007018;;GO:0010970;;GO:0005737;;GO:0031982;;GO:0000922;;GO:0005868;;GO:0005874;;GO:0000777;;GO:0045504;;GO:0045503	biological_process;;biological_process;;cellular_component;;cellular_component;;cellular_component;;cellular_component;;cellular_component;;cellular_component;;molecular_function;;molecular_function;;	BP:microtubule-based movement;;BP:transport along microtubule;;CC:cytoplasm;;CC:vesicle;;CC:spindle pole;;CC:cytoplasmic dynein complex;;CC:microtubule;;CC:condensed chromosome kinetochore;;MF:dynein heavy chain binding;;MF:dynein light chain binding;;	K10415	DYNC1I, DNCI	map04145;;map05132;;map04962	Phagosome;;Salmonella infection;;Vasopressin-regulated water reabsorption	ENOG410XQ99	S:Function unknown	XP_004007789.2	cytoplasmic dynein 1 intermediate chain 1 isoform X5 [Ovis aries]	sp|Q29RQ3|DC1I1_BOVIN;;	Cytoplasmic dynein 1 intermediate chain 1 OS=Bos taurus OX=9913 GN=DYNC1I1 PE=1 SV=1;;	PF11540.10	Dynein_IC2	Cytoplasmic dynein 1 intermediate chain 2
ENSOART00020013602	ENSOARG00020008837	RPS27L	ribosomal protein S27 like [Source:NCBI gene (formerly Entrezgene);Acc:101112227]	yes|up	1	GO:0000028;;GO:0045727;;GO:0006919;;GO:0031571;;GO:0042771;;GO:0006978;;GO:0006412;;GO:0005840;;GO:0005634;;GO:0022627;;GO:0003735;;GO:0046872;;GO:0008494;;GO:0003723;;GO:0008656	biological_process;;biological_process;;biological_process;;biological_process;;biological_process;;biological_process;;biological_process;;cellular_component;;cellular_component;;cellular_component;;molecular_function;;molecular_function;;molecular_function;;molecular_function;;molecular_function;;	BP:ribosomal small subunit assembly;;BP:positive regulation of translation;;BP:activation of cysteine-type endopeptidase activity involved in apoptotic process;;BP:mitotic G1 DNA damage checkpoint;;BP:intrinsic apoptotic signaling pathway in response to DNA damage by p53 class mediator;;BP:DNA damage response, signal transduction by p53 class mediator resulting in transcription of p21 class media…	K02978	RP-S27e, RPS27	map03010	Ribosome	COG2051	J:Translation, ribosomal structure and biogenesis	XP_017361700.1	40S ribosomal protein S27-like [Cebus imitator]	sp|Q3T0B7|RS27L_BOVIN;;	40S ribosomal protein S27-like OS=Bos taurus OX=9913 GN=RPS27L PE=3 SV=3;;	PF01667.19	Ribosomal_S27e	Ribosomal protein S27
ENSOART00020014373	ENSOARG00020009317	PARP9	poly(ADP-ribose) polymerase family member 9 [Source:NCBI gene (formerly Entrezgene);Acc:101114071]	yes|up	1	GO:0006471;;GO:0010629;;GO:2001034;;GO:0006302;;GO:0000122;;GO:0010608;;GO:0042531;;GO:1900182;;GO:0045893;;GO:0060335;;GO:0035563;;GO:0002230;;GO:0090734;;GO:0005739;;GO:0005654;;GO:0032991;;GO:0005829;;GO:0042393;;GO:0044389;;GO:0003950;;GO:0004857;;GO:0097677;;GO:0003714;;GO:0072570	biological_process;;biological_process;;biological_process;;biological_process;;biological_process;;biological_process;;biological_process;;biological_process;;biological_process;;biological_process;;biological_process;;biological_process;;cellular_component;;cellular_component;;cellular_component;;cellular_component;;cellular_component;;molecular_function;;molecular_function;;molecular_function;…	BP:protein ADP-ribosylation;;BP:negative regulation of gene expression;;BP:positive regulation of double-strand break repair via nonhomologous end joining;;BP:double-strand break repair;;BP:negative regulation of transcription from RNA polymerase II promoter;;BP:posttranscriptional regulation of gene expression;;BP:positive regulation of tyrosine phosphorylation of STAT protein;;BP:positive regul…	K15260	PARP9	------	------	COG2110	S:Function unknown	XP_011951065.2	protein mono-ADP-ribosyltransferase PARP9 isoform X1 [Ovis aries]	sp|Q8IXQ6|PARP9_HUMAN;;	Protein mono-ADP-ribosyltransferase PARP9 OS=Homo sapiens OX=9606 GN=PARP9 PE=1 SV=2;;	PF01661.23;;PF00644.22	Macro;;PARP	Macro domain;;Pol
MSTRG.3713.1	ENSOARG00020023841	ZNFX1	zinc finger NFX1-type containing 1 [Source:NCBI gene (formerly Entrezgene);Acc:101121112]	yes|up	1	GO:0005634;;GO:0008270;;GO:0004386	cellular_component;;molecular_function;;molecular_function;;	CC:nucleus;;MF:zinc ion binding;;MF:helicase activity;;	------	------	------	------	COG1112	L:Replication, recombination and repair	KAG5201966.1	hypothetical protein JEQ12_004729 [Ovis aries]	sp|Q9P2E3|ZNFX1_HUMAN;;	NFX1-type zinc finger-containing protein 1 OS=Homo sapiens OX=9606 GN=ZNFX1 PE=2 SV=2;;	PF13087.8;;PF13086.8;;PF13245.8;;PF13604.8;;PF09848.11;;PF00078.29	AAA_12;;AAA_11;;AAA_19;;AAA_30;;DUF2075;;RVT_1	AAA domain;;AAA domain;;AAA domain;;AAA domain;;Uncharacterized conserved protein;;Reverse transcriptase
ENSOART00020022821	ENSOARG00020014809	GRIN2A	glutamate ionotropic receptor NMDA type subunit 2A [Source:NCBI gene (formerly Entrezgene);Acc:101106989]	yes|down	1	GO:0007612;;GO:0007613;;GO:0007611;;GO:0009410;;GO:0042177;;GO:0042428;;GO:0006811;;GO:0008542;;GO:1903539;;GO:0009611;;GO:0043065;;GO:0001964;;GO:0033058;;GO:0019233;;GO:0042391;;GO:0006816;;GO:0042417;;GO:0030431;;GO:0007268;;GO:0060079;;GO:0060078;;GO:0022008;;GO:0050804;;GO:0040011;;GO:0045471;;GO:0060291;;GO:0048167;;GO:0001975;;GO:0097553;;GO:0008021;;GO:0005783;;GO:0005886;;GO:0045202;;GO:…	biological_process;;biological_process;;biological_process;;biological_process;;biological_process;;biological_process;;biological_process;;biological_process;;biological_process;;biological_process;;biological_process;;biological_process;;biological_process;;biological_process;;biological_process;;biological_process;;biological_process;;biological_process;;biological_process;;biological_process;…	BP:learning;;BP:memory;;BP:learning or memory;;BP:response to xenobiotic stimulus;;BP:negative regulation of protein catabolic process;;BP:serotonin metabolic process;;BP:ion transport;;BP:visual learning;;BP:protein localization to postsynaptic membrane;;BP:response to wounding;;BP:positive regulation of apoptotic process;;BP:startle response;;BP:directional locomotion;;BP:sensory perception of …	K05209	GRIN2A	map05020;;map04015;;map04014;;map05322;;map05010;;map05033;;map04024;;map04713;;map04080;;map04020;;map05014;;map04728;;map05034;;map04724;;map05030;;map05031;;map04720	Prion diseases;;Rap1 signaling pathway;;Ras signaling pathway;;Systemic lupus erythematosus;;Alzheimer disease;;Nicotine addiction;;cAMP signaling pathway;;Circadian entrainment;;Neuroactive ligand-receptor interaction;;Calcium signaling pathway;;Amyotrophic lateral sclerosi;;Dopaminergic synapse;;Alcoholism;;Glutamatergic synapse;;Cocaine addiction;;Amphetamine addiction;;Long-term potentiation	ENOG410XNUR	U:Intracellular trafficking, secretion, and vesicular transport	XP_027817681.1	glutamate receptor ionotropic, NMDA 2A [Ovis aries]	sp|P35436|NMDE1_MOUSE;;	Glutamate receptor ionotropic, NMDA 2A OS=Mus musculus OX=10090 GN=Grin2a PE=1 SV=2;;	PF10565.11;;PF00060.28;;PF10613.11;;PF00497.22;;PF01094.30	NMDAR2_C;;Lig_chan;;Lig_chan-Glu_bd;;SBP_bac_3;;ANF_receptor	N-methyl D-aspartate receptor 2B3 C-terminus;;Ligand-gated ion channel;;Ligated ion channel L-glutamate- and glycine-binding site;;Bacterial extracellular solute-binding proteins, family 3;;Receptor family ligand binding region
ENSOART00020033776	ENSOARG00020021809	AKAP12	A-kinase anchoring protein 12 [Source:NCBI gene (formerly Entrezgene);Acc:101105509]	yes|down	1	GO:0090036;;GO:0050804;;GO:0007193;;GO:0010739;;GO:0016020;;GO:0098685;;GO:0005829;;GO:0005886;;GO:0051018;;GO:0016301;;GO:0005516;;GO:0008179	biological_process;;biological_process;;biological_process;;biological_process;;cellular_component;;cellular_component;;cellular_component;;cellular_component;;molecular_function;;molecular_function;;molecular_function;;molecular_function;;	BP:regulation of protein kinase C signaling;;BP:modulation of synaptic transmission;;BP:adenylate cyclase-inhibiting G-protein coupled receptor signaling pathway;;BP:positive regulation of protein kinase A signaling;;CC:membrane;;CC:Schaffer collateral - CA1 synapse;;CC:cytosol;;CC:plasma membrane;;MF:protein kinase A binding;;MF:kinase activity;;MF:calmodulin binding;;MF:adenylate cyclase bindin…	K16528	AKAP12	------	------	ENOG4110Y3C	T:Signal transduction mechanisms	XP_027828361.1	A-kinase anchor protein 12 isoform X2 [Ovis aries]	sp|Q02952|AKA12_HUMAN;;	A-kinase anchor protein 12 OS=Homo sapiens OX=9606 GN=AKAP12 PE=1 SV=4;;	PF03832.15	WSK	WSK motif
MSTRG.2616.1	ENSOARG00020019896			yes|up	1	GO:0005524	molecular_function;;	MF:ATP binding;;	K24458	SLFN11	------	------	ENOG410Z5MV	S:Function unknown	KAG5203745.1	hypothetical protein JEQ12_003328 [Ovis aries]	sp|Q68D06|SLN13_HUMAN;;	Schlafen family member 13 OS=Homo sapiens OX=9606 GN=SLFN13 PE=1 SV=1;;	PF04326.16;;PF09848.11;;PF04851.17	AlbA_2;;DUF2075;;ResIII	Putative DNA-binding domain;;Uncharacterized conserved protein;;Type III restriction enzyme, res subunit
ENSOART00020029426	ENSOARG00020019132	FUBP1	far upstream element binding protein 1 [Source:NCBI gene (formerly Entrezgene);Acc:101123163]	yes|down	1	GO:0006355;;GO:0005634;;GO:0003723;;GO:0003676	biological_process;;cellular_component;;molecular_function;;molecular_function;;	BP:regulation of transcription, DNA-templated;;CC:nucleus;;MF:RNA binding;;MF:nucleic acid binding;;	K13210	FUBP	------	------	ENOG410XZYE	S:Function unknown	XP_020138093.1	far upstream element-binding protein 1 isoform X12 [Microcebus murinus]	sp|Q96AE4|FUBP1_HUMAN;;	Far upstream element-binding protein 1 OS=Homo sapiens OX=9606 GN=FUBP1 PE=1 SV=3;;	PF00013.31;;PF07650.19;;PF09005.12	KH_1;;KH_2;;DUF1897	KH domain;;KH domain;;Domain of unknown function
ENSOART00020038892	ENSOARG00020024849	VGF	VGF nerve growth factor inducible [Source:HGNC Symbol;Acc:HGNC:12684]	yes|up	1	GO:0019953;;GO:0042593;;GO:0051591;;GO:0002021;;GO:0009409;;GO:0032868;;GO:0006091;;GO:0030073;;GO:0001541;;GO:0005794;;GO:0005615;;GO:0031410;;GO:0043231;;GO:0005184	biological_process;;biological_process;;biological_process;;biological_process;;biological_process;;biological_process;;biological_process;;biological_process;;biological_process;;cellular_component;;cellular_component;;cellular_component;;cellular_component;;molecular_function;;	BP:sexual reproduction;;BP:glucose homeostasis;;BP:response to cAMP;;BP:response to dietary excess;;BP:response to cold;;BP:response to insulin;;BP:generation of precursor metabolites and energy;;BP:insulin secretion;;BP:ovarian follicle development;;CC:Golgi apparatus;;CC:extracellular space;;CC:cytoplasmic vesicle;;CC:intracellular membrane-bounded organelle;;MF:neuropeptide hormone activity;;	------	------	------	------	ENOG410YR85	A:RNA processing and modification	XP_025131212.1	neurosecretory protein VGF isoform X1 [Bubalus bubalis]	sp|P86435|VGF_BOVIN;;	Neurosecretory protein VGF OS=Bos taurus OX=9913 GN=VGF PE=1 SV=2;;	------	------	------
ENSOART00020037846	ENSOARG00020024233	FAM184B	family with sequence similarity 184 member B [Source:NCBI gene (formerly Entrezgene);Acc:101121264]	yes|down	1	------	------	------	------	------	------	------	ENOG410YCXK	S:Function unknown	XP_027826686.1	protein FAM184B isoform X1 [Ovis aries]	sp|Q9ULE4|F184B_HUMAN;;	Protein FAM184B OS=Homo sapiens OX=9606 GN=FAM184B PE=2 SV=3;;	PF15665.7	FAM184	Family with sequence similarity 184, A and B
ENSOART00020015336	ENSOARG00020007228	NRG1	neuregulin 1 [Source:NCBI gene (formerly Entrezgene);Acc:678677]	yes|up	1	GO:0007399;;GO:0005576;;GO:0016021;;GO:0005102;;GO:0008083	biological_process;;cellular_component;;cellular_component;;molecular_function;;molecular_function;;	BP:nervous system development;;CC:extracellular region;;CC:integral component of membrane;;MF:receptor binding;;MF:growth factor activity;;	K05455	NRG1	map01521;;map05014;;map04012	EGFR tyrosine kinase inhibitor resistance;;Amyotrophic lateral sclerosi;;ErbB signaling pathway	ENOG4110ST7	U:Intracellular trafficking, secretion, and vesicular transport	XP_027818510.1	pro-neuregulin-1, membrane-bound isoform isoform X5 [Ovis aries]	sp|Q02297|NRG1_HUMAN;;	Pro-neuregulin-1, membrane-bound isoform OS=Homo sapiens OX=9606 GN=NRG1 PE=1 SV=3;;	PF02158.17;;PF07679.18;;PF13927.8;;PF00047.27;;PF13895.8;;PF07686.19;;PF00008.29;;PF18452.3	Neuregulin;;I-set;;Ig_3;;ig;;Ig_2;;V-set;;EGF;;Ig_6	Neuregulin intracellular region;;Immunoglobulin I-set domain;;Immunoglobulin domain;;Immunoglobulin domain;;Immunoglobulin domain;;Immunoglobulin V-set domain;;EGF-like domain;;Immunoglobulin domain
ENSOART00020021931	ENSOARG00020014075	MOV10	Mov10 RISC complex RNA helicase [Source:NCBI gene (formerly Entrezgene);Acc:101117713]	yes|up	1	GO:0051607;;GO:0150011;;GO:0035194;;GO:0035195;;GO:0061014;;GO:0061158;;GO:0035279;;GO:0010526;;GO:0010494;;GO:0043186;;GO:0005829;;GO:0000932;;GO:0005634;;GO:0036464;;GO:0032574;;GO:0003723;;GO:0005524	biological_process;;biological_process;;biological_process;;biological_process;;biological_process;;biological_process;;biological_process;;biological_process;;cellular_component;;cellular_component;;cellular_component;;cellular_component;;cellular_component;;cellular_component;;molecular_function;;molecular_function;;molecular_function;;	BP:defense response to virus;;BP:regulation of neuron projection arborization;;BP:posttranscriptional gene silencing by RNA;;BP:gene silencing by miRNA;;BP:positive regulation of mRNA catabolic process;;BP:3'-UTR-mediated mRNA destabilization;;BP:mRNA cleavage involved in gene silencing by miRNA;;BP:negative regulation of transposition, RNA-mediated;;CC:cytoplasmic stress granule;;CC:P granule;;C…	K18422	MOV10	------	------	COG1112	L:Replication, recombination and repair	XP_012034083.1	helicase MOV-10 isoform X2 [Ovis aries]	sp|Q0V8H6|MOV10_BOVIN;;	Putative helicase MOV-10 OS=Bos taurus OX=9913 GN=MOV10 PE=2 SV=1;;	PF13087.8;;PF13086.8;;PF13604.8;;PF13245.8;;PF04851.17;;PF13401.8	AAA_12;;AAA_11;;AAA_30;;AAA_19;;ResIII;;AAA_22	AAA domain;;AAA domain;;AAA domain;;AAA domain;;Type III restriction enzyme, res subunit;;AAA domain
MSTRG.6146.4	ENSOARG00020013040			yes|up	1	GO:0016021	cellular_component;;	CC:integral component of membrane;;	------	------	------	------	ENOG410Z2RX	U:Intracellular trafficking, secretion, and vesicular transport	XP_017921648.1	PREDICTED: interferon alpha-inducible protein 27, mitochondrial isoform X2 [Capra hircus]	sp|Q96BM0|I27L1_HUMAN;;	Interferon alpha-inducible protein 27-like protein 1 OS=Homo sapiens OX=9606 GN=IFI27L1 PE=1 SV=1;;	PF06140.15	Ifi-6-16	Interferon-induced 6-16 family
MSTRG.3178.1	ENSOARG00020021739	LMOD1	leiomodin 1 [Source:NCBI gene (formerly Entrezgene);Acc:114117265]	yes|down	1	GO:0007015;;GO:0045010;;GO:0006936;;GO:0030239;;GO:0051694;;GO:0005856;;GO:0005829;;GO:0030016;;GO:0030017;;GO:0005865;;GO:0003779;;GO:0005523	biological_process;;biological_process;;biological_process;;biological_process;;biological_process;;cellular_component;;cellular_component;;cellular_component;;cellular_component;;cellular_component;;molecular_function;;molecular_function;;	BP:actin filament organization;;BP:actin nucleation;;BP:muscle contraction;;BP:myofibril assembly;;BP:pointed-end actin filament capping;;CC:cytoskeleton;;CC:cytosol;;CC:myofibril;;CC:sarcomere;;CC:striated muscle thin filament;;MF:actin binding;;MF:tropomyosin binding;;	K22030	LMOD	------	------	ENOG410YAHM	S:Function unknown	XP_027831839.1	leiomodin-1 isoform X1 [Ovis aries]	sp|P29536|LMOD1_HUMAN;;	Leiomodin-1 OS=Homo sapiens OX=9606 GN=LMOD1 PE=1 SV=3;;	PF03250.16;;PF02205.22;;PF13516.8	Tropomodulin;;WH2;;LRR_6	Tropomodulin;;WH2 motif;;Leucine Rich repeat
MSTRG.1561.3	ENSOARG00020006110	EPSTI1	epithelial stromal interaction 1 [Source:NCBI gene (formerly Entrezgene);Acc:101123642]	yes|up	1	------	------	------	K06767	DSCAM	------	------	------	------	KAF7251836.1	LINE-1 retrotransposable element ORF2 protein [Varanus komodoensis]	sp|Q96J88|ESIP1_HUMAN;;	Epithelial-stromal interaction protein 1 OS=Homo sapiens OX=9606 GN=EPSTI1 PE=1 SV=2;;	PF00078.29	RVT_1	Reverse transcriptase
MSTRG.7928.1	ENSOARG00020023947	CDKN1A	cyclin dependent kinase inhibitor 1A [Source:NCBI gene (formerly Entrezgene);Acc:100302083]	yes|up	1	GO:1905179;;GO:0000086;;GO:0048146;;GO:0000082;;GO:0010629;;GO:0034198;;GO:0072331;;GO:0032091;;GO:0007346;;GO:0071480;;GO:1904706;;GO:2000379;;GO:0071493;;GO:0007507;;GO:2000279;;GO:0006606;;GO:0071479;;GO:0042060;;GO:0007050;;GO:0006977;;GO:0007265;;GO:0006978;;GO:0071850;;GO:0042771;;GO:0090399;;GO:0090398;;GO:0042246;;GO:0043068;;GO:0030890;;GO:0030308;;GO:0007095;;GO:0000307;;GO:0016604;;GO:…	biological_process;;biological_process;;biological_process;;biological_process;;biological_process;;biological_process;;biological_process;;biological_process;;biological_process;;biological_process;;biological_process;;biological_process;;biological_process;;biological_process;;biological_process;;biological_process;;biological_process;;biological_process;;biological_process;;biological_process;…	BP:negative regulation of cardiac muscle tissue regeneration;;BP:G2/M transition of mitotic cell cycle;;BP:positive regulation of fibroblast proliferation;;BP:G1/S transition of mitotic cell cycle;;BP:negative regulation of gene expression;;BP:cellular response to amino acid starvation;;BP:signal transduction by p53 class mediator;;BP:negative regulation of protein binding;;BP:regulation of mitot…	K06625	CDKN1A, P21, CIP1	map04110;;map05166;;map05216;;map05165;;map05210;;map04115;;map05160;;map05161;;map05218;;map05219;;map04012;;map05214;;map04218;;map05167;;map05163;;map05212;;map05211;;map05213;;map04921;;map05215;;map05225;;map05224;;map05226;;map05220;;map05223;;map05222;;map05206;;map05205;;map05203;;map05202;;map05200;;map04068;;map04928;;map05169;;map04066;;map05217;;map04630;;map01522;;map04934;;map04151;…	Cell cycle;;Human T-cell leukemia virus 1 infection;;Thyroid cancer;;Human papillomavirus infection;;Colorectal cancer;;p53 signaling pathway;;Hepatitis C;;Hepatitis B;;Melanoma;;Bladder cancer;;ErbB signaling pathway;;Glioma;;Cellular senescence;;Kaposi sarcoma-associated herpesvirus infection;;Human cytomegalovirus infection;;Pancreatic cancer;;Renal cell carcinoma;;Endometrial cancer;;Oxytocin…	ENOG410XXN5	T:Signal transduction mechanisms	ELR60175.1	Cyclin-dependent kinase inhibitor 1, partial [Bos mutus]	sp|O19002|CDN1A_FELCA;;	Cyclin-dependent kinase inhibitor 1 OS=Felis catus OX=9685 GN=CDKN1A PE=2 SV=3;;	PF02234.21	CDI	Cyclin-dependent kinase inhibitor
ENSOART00020024410	ENSOARG00020015377	SLC7A11	solute carrier family 7 member 11 [Source:NCBI gene (formerly Entrezgene);Acc:100820755]	yes|up	1	GO:1904717;;GO:0140206;;GO:0006865;;GO:0050807;;GO:0098712;;GO:0050804;;GO:2000211;;GO:0051223;;GO:0048021;;GO:0014070;;GO:0051775;;GO:0021591;;GO:0009636;;GO:0008542;;GO:1903204;;GO:0006749;;GO:0071702;;GO:0042127;;GO:0060173;;GO:1903786;;GO:1901494;;GO:0021756;;GO:0034775;;GO:0034599;;GO:0090461;;GO:0055085;;GO:0030534;;GO:1900407;;GO:0007420;;GO:0048286;;GO:0033029;;GO:0070527;;GO:0045177;;GO:…	biological_process;;biological_process;;biological_process;;biological_process;;biological_process;;biological_process;;biological_process;;biological_process;;biological_process;;biological_process;;biological_process;;biological_process;;biological_process;;biological_process;;biological_process;;biological_process;;biological_process;;biological_process;;biological_process;;biological_process;…	BP:regulation of AMPA glutamate receptor clustering;;BP:dipeptide import across plasma membrane;;BP:amino acid transport;;BP:regulation of synapse organization;;BP:L-glutamate import across plasma membrane;;BP:modulation of synaptic transmission;;BP:regulation of glutamate metabolic process;;BP:regulation of protein transport;;BP:regulation of melanin biosynthetic process;;BP:response to organic …	K13869	SLC7A11	map04216	Ferroptosis	COG0531	E:Amino acid transport and metabolism	XP_011952660.1	cystine/glutamate transporter isoform X1 [Ovis aries]	sp|Q9UPY5|XCT_HUMAN;;	Cystine/glutamate transporter OS=Homo sapiens OX=9606 GN=SLC7A11 PE=1 SV=1;;	PF13520.8;;PF00324.23	AA_permease_2;;AA_permease	Amino acid permease;;Amino acid permease
ENSOART00020026982	ENSOARG00020017262	NOX4	NADPH oxidase 4 [Source:NCBI gene (formerly Entrezgene);Acc:100034665]	yes|down	1	GO:0043406;;GO:0006801;;GO:0051897;;GO:0042554;;GO:0050667;;GO:0000902;;GO:0010467;;GO:0071333;;GO:0061098;;GO:2000573;;GO:0008285;;GO:0055007;;GO:0072593;;GO:0006952;;GO:0045453;;GO:0007569;;GO:0070374;;GO:0003015;;GO:0016021;;GO:0016020;;GO:0005739;;GO:0005654;;GO:0043020;;GO:0048471;;GO:0005886;;GO:0016175;;GO:0016491;;GO:1990782;;GO:0072341	biological_process;;biological_process;;biological_process;;biological_process;;biological_process;;biological_process;;biological_process;;biological_process;;biological_process;;biological_process;;biological_process;;biological_process;;biological_process;;biological_process;;biological_process;;biological_process;;biological_process;;biological_process;;cellular_component;;cellular_component;…	BP:positive regulation of MAP kinase activity;;BP:superoxide metabolic process;;BP:positive regulation of protein kinase B signaling;;BP:superoxide anion generation;;BP:homocysteine metabolic process;;BP:cell morphogenesis;;BP:gene expression;;BP:cellular response to glucose stimulus;;BP:positive regulation of protein tyrosine kinase activity;;BP:positive regulation of DNA biosynthetic process;;B…	K21423	NOX4, RENOX	map05010;;map04933	Alzheimer disease;;AGE-RAGE signaling pathway in diabetic complications	ENOG410XNZY	U:Intracellular trafficking, secretion, and vesicular transport	XP_005699483.2	PREDICTED: NADPH oxidase 4 isoform X1 [Capra hircus]	sp|Q5R5C5|NOX4_PONAB;;	NADPH oxidase 4 OS=Pongo abelii OX=9601 GN=NOX4 PE=2 SV=2;;	PF01794.21;;PF08030.14;;PF08022.14	Ferric_reduct;;NAD_binding_6;;FAD_binding_8	Ferric reductase like transmembrane component;;Ferric reductase NAD binding domain;;FAD-binding domain
ENSOART00020032557	ENSOARG00020021115	GRIK5	glutamate ionotropic receptor kainate type subunit 5 [Source:NCBI gene (formerly Entrezgene);Acc:101103501]	yes|down	1	GO:0006811;;GO:0016021;;GO:0016020;;GO:0045211;;GO:0038023;;GO:0005216;;GO:0015276;;GO:0004970	biological_process;;cellular_component;;cellular_component;;cellular_component;;molecular_function;;molecular_function;;molecular_function;;molecular_function;;	BP:ion transport;;CC:integral component of membrane;;CC:membrane;;CC:postsynaptic membrane;;MF:signaling receptor activity;;MF:ion channel activity;;MF:ligand-gated ion channel activity;;MF:ionotropic glutamate receptor activity;;	K05205	GRIK5	map04080;;map04724	Neuroactive ligand-receptor interaction;;Glutamatergic synapse	ENOG410XRUE	U:Intracellular trafficking, secretion, and vesicular transport	XP_025280607.2	glutamate receptor ionotropic, kainate 5 isoform X2 [Canis lupus dingo]	sp|Q16478|GRIK5_HUMAN;;	Glutamate receptor ionotropic, kainate 5 OS=Homo sapiens OX=9606 GN=GRIK5 PE=2 SV=2;;	PF01094.30;;PF00060.28;;PF10613.11;;PF00497.22	ANF_receptor;;Lig_chan;;Lig_chan-Glu_bd;;SBP_bac_3	Receptor family ligand binding region;;Ligand-gated ion channel;;Ligated ion channel L-glutamate- and glycine-binding site;;Bacterial extracellular solute-binding proteins, family 3
MSTRG.2463.1	ENSOARG00020010998	WSCD1	WSC domain containing 1 [Source:HGNC Symbol;Acc:HGNC:29060]	yes|down	1	GO:0016021;;GO:0016020;;GO:0008146	cellular_component;;cellular_component;;molecular_function;;	CC:integral component of membrane;;CC:membrane;;MF:sulfotransferase activity;;	------	------	------	------	ENOG4111D3F	S:Function unknown	XP_027830897.2	WSC domain-containing protein 1 [Ovis aries]	sp|Q658N2|WSCD1_HUMAN;;	WSC domain-containing protein 1 OS=Homo sapiens OX=9606 GN=WSCD1 PE=2 SV=1;;	PF01822.21;;PF00685.29	WSC;;Sulfotransfer_1	WSC domain;;Sulfotransferase domain
ENSOART00020006663	ENSOARG00020004359	THBS4(血小板反应蛋白）	thrombospondin 4 [Source:NCBI gene (formerly Entrezgene);Acc:101115211]	yes|down	1	GO:0048771;;GO:0051451;;GO:0048266;;GO:0006986;;GO:0090023;;GO:0071603;;GO:0034103;;GO:0007155;;GO:0050731;;GO:0001938;;GO:0051781;;GO:0016525;;GO:0034976;;GO:0005783;;GO:0005615;;GO:0005576;;GO:0062023;;GO:0005604;;GO:0016529;;GO:0005509;;GO:0005178;;GO:0008201;;GO:0008083	biological_process;;biological_process;;biological_process;;biological_process;;biological_process;;biological_process;;biological_process;;biological_process;;biological_process;;biological_process;;biological_process;;biological_process;;biological_process;;cellular_component;;cellular_component;;cellular_component;;cellular_component;;cellular_component;;cellular_component;;molecular_function;…	BP:tissue remodeling;;BP:myoblast migration;;BP:behavioral response to pain;;BP:response to unfolded protein;;BP:positive regulation of neutrophil chemotaxis;;BP:endothelial cell-cell adhesion;;BP:regulation of tissue remodeling;;BP:cell adhesion;;BP:positive regulation of peptidyl-tyrosine phosphorylation;;BP:positive regulation of endothelial cell proliferation;;BP:positive regulation of cell d…	K04659	THBS2S	map05165;;map05144;;map04512;;map04510;;map04145;;map04151	Human papillomavirus infection;;Malaria;;ECM-receptor interaction;;Focal adhesion;;Phagosome;;PI3K-Akt signaling pathway	ENOG410XQKE	O:Posttranslational modification, protein turnover, chaperones	XP_027827293.1	thrombospondin-4 [Ovis aries]	sp|Q3SWW8|TSP4_BOVIN;;	Thrombospondin-4 OS=Bos taurus OX=9913 GN=THBS4 PE=2 SV=1;;	PF05735.14;;PF02412.20;;PF11598.10;;PF07645.17;;PF12947.9;;PF00008.29	TSP_C;;TSP_3;;COMP;;EGF_CA;;EGF_3;;EGF	Thrombospondin C-terminal region;;Thrombospondin type 3 repeat;;Cartilage oligomeric matrix protein;;Calcium-binding EGF domain;;EGF domain;;EGF-like domain
MSTRG.13472.3	ENSOARG00020006780	FRAS1	Fraser extracellular matrix complex subunit 1 [Source:HGNC Symbol;Acc:HGNC:19185]	yes|down	1	GO:0007154;;GO:0016021	biological_process;;cellular_component;;	BP:cell communication;;CC:integral component of membrane;;	K23379	FRAS1	map04512	ECM-receptor interaction	ENOG410XQ7P;;COG1404	U:Intracellular trafficking, secretion, and vesicular transport;;O:Posttranslational modification, protein turnover, chaperones	XP_027826563.2	extracellular matrix organizing protein FRAS1 [Ovis aries]	sp|Q86XX4|FRAS1_HUMAN;;	Extracellular matrix organizing protein FRAS1 OS=Homo sapiens OX=9606 GN=FRAS1 PE=1 SV=2;;	PF16184.7;;PF03160.16;;PF17963.3	Cadherin_3;;Calx-beta;;Big_9	Cadherin-like;;Calx-beta domain;;Bacterial Ig domain
ENSOART00020002733	ENSOARG00020001802	ARHGAP31	Rho GTPase activating protein 31 [Source:NCBI gene (formerly Entrezgene);Acc:101105202]	yes|down	1	GO:0043547;;GO:0007165;;GO:0007264;;GO:0030027;;GO:0005096;;GO:0017124	biological_process;;biological_process;;biological_process;;cellular_component;;molecular_function;;molecular_function;;	BP:positive regulation of GTPase activity;;BP:signal transduction;;BP:small GTPase mediated signal transduction;;CC:lamellipodium;;MF:GTPase activator activity;;MF:SH3 domain binding;;	K20646	ARHGAP31, CDGAP	------	------	ENOG410ZIYP	U:Intracellular trafficking, secretion, and vesicular transport	XP_004002990.2	rho GTPase-activating protein 31 [Ovis aries]	sp|Q2M1Z3|RHG31_HUMAN;;	Rho GTPase-activating protein 31 OS=Homo sapiens OX=9606 GN=ARHGAP31 PE=1 SV=2;;	PF00620.29	RhoGAP	RhoGAP domain
ENSOART00020018942	ENSOARG00020012420	IGSF8	immunoglobulin superfamily member 8 [Source:NCBI gene (formerly Entrezgene);Acc:101102283]	yes|up	1	GO:0016021;;GO:0043231	cellular_component;;cellular_component;;	CC:integral component of membrane;;CC:intracellular membrane-bounded organelle;;	K06730	IGSF8, CD316	------	------	ENOG410XSYU	S:Function unknown	XP_027832788.1	immunoglobulin superfamily member 8 [Ovis aries]	sp|Q969P0|IGSF8_HUMAN;;	Immunoglobulin superfamily member 8 OS=Homo sapiens OX=9606 GN=IGSF8 PE=1 SV=1;;	PF07686.19;;PF13927.8;;PF07679.18;;PF00047.27	V-set;;Ig_3;;I-set;;ig	Immunoglobulin V-set domain;;Immunoglobulin domain;;Immunoglobulin I-set domain;;Immunoglobulin domain
MSTRG.4815.1	ENSOARG00020016612	ADM	adrenomedullin [Source:HGNC Symbol;Acc:HGNC:259]	yes|up	1	GO:0045906;;GO:0048589;;GO:0060712;;GO:0060670;;GO:0003073;;GO:2001214;;GO:0045766;;GO:0007189;;GO:0010460;;GO:0001843;;GO:0008284;;GO:0001570;;GO:0097084;;GO:0097647;;GO:0035809;;GO:0007507;;GO:0002031;;GO:1990410;;GO:0043116;;GO:0005737;;GO:0005615;;GO:0005576;;GO:0005179;;GO:0031700	biological_process;;biological_process;;biological_process;;biological_process;;biological_process;;biological_process;;biological_process;;biological_process;;biological_process;;biological_process;;biological_process;;biological_process;;biological_process;;biological_process;;biological_process;;biological_process;;biological_process;;biological_process;;biological_process;;cellular_component;…	BP:negative regulation of vasoconstriction;;BP:developmental growth;;BP:spongiotrophoblast layer development;;BP:branching involved in labyrinthine layer morphogenesis;;BP:regulation of systemic arterial blood pressure;;BP:positive regulation of vasculogenesis;;BP:positive regulation of angiogenesis;;BP:adenylate cyclase-activating G-protein coupled receptor signaling pathway;;BP:positive regulat…	K12333	ADM	map04080;;map04270	Neuroactive ligand-receptor interaction;;Vascular smooth muscle contraction	ENOG41120TV	O:Posttranslational modification, protein turnover, chaperones	KAG5199602.1	hypothetical protein JEQ12_006081 [Ovis aries]	sp|O62827|ADML_BOVIN;;	Pro-adrenomedullin OS=Bos taurus OX=9913 GN=ADM PE=2 SV=2;;	PF00214.21	Calc_CGRP_IAPP	Calcitonin / CGRP / IAPP family
ENSOART00020001073	ENSOARG00020000778	COL8A1	collagen type VIII alpha 1 chain [Source:NCBI gene (formerly Entrezgene);Acc:101107564]	yes|down	1	GO:0010811;;GO:0048593;;GO:0050673;;GO:0030198;;GO:0035987;;GO:0005581;;GO:0005576;;GO:0031012;;GO:0005615;;GO:0005201;;GO:0005515	biological_process;;biological_process;;biological_process;;biological_process;;biological_process;;cellular_component;;cellular_component;;cellular_component;;cellular_component;;molecular_function;;molecular_function;;	BP:positive regulation of cell-substrate adhesion;;BP:camera-type eye morphogenesis;;BP:epithelial cell proliferation;;BP:extracellular matrix organization;;BP:endodermal cell differentiation;;CC:collagen trimer;;CC:extracellular region;;CC:extracellular matrix;;CC:extracellular space;;MF:extracellular matrix structural constituent;;MF:protein binding;;	K23455	COL8A	map04974	Protein digestion and absorption	ENOG410Y928	O:Posttranslational modification, protein turnover, chaperones	XP_027413357.1	collagen alpha-	sp|P27658|CO8A1_HUMAN;;	Collagen alpha-;;	PF01391.20;;PF00386.23	Collagen;;C1q	Collagen triple helix repeat;;C1q domain
ENSOART00020001388	ENSOARG00020000951	PLXNA4	plexin A4 [Source:NCBI gene (formerly Entrezgene);Acc:101119554]	yes|down	1	GO:0021784;;GO:0021785;;GO:0021602;;GO:0048485;;GO:0007165;;GO:0050923;;GO:0007411;;GO:0021644;;GO:0097492;;GO:0048841;;GO:1902287;;GO:0021793;;GO:0035050;;GO:0021636;;GO:0021637;;GO:0021615;;GO:0021612;;GO:0021610;;GO:0008045;;GO:0007399;;GO:0071526;;GO:0021960;;GO:0048812;;GO:0017154;;GO:0005515	biological_process;;biological_process;;biological_process;;biological_process;;biological_process;;biological_process;;biological_process;;biological_process;;biological_process;;biological_process;;biological_process;;biological_process;;biological_process;;biological_process;;biological_process;;biological_process;;biological_process;;biological_process;;biological_process;;biological_process;…	BP:postganglionic parasympathetic fiber development;;BP:branchiomotor neuron axon guidance;;BP:cranial nerve morphogenesis;;BP:sympathetic nervous system development;;BP:signal transduction;;BP:regulation of negative chemotaxis;;BP:axon guidance;;BP:vagus nerve morphogenesis;;BP:sympathetic neuron axon guidance;;BP:regulation of axon extension involved in axon guidance;;BP:semaphorin-plexin signa…	K06820	PLXNA	map04360	Axon guidance	ENOG410XR88	S:Function unknown	XP_012032542.3	plexin-A4 isoform X1 [Ovis aries]	sp|Q9HCM2|PLXA4_HUMAN;;	Plexin-A4 OS=Homo sapiens OX=9606 GN=PLXNA4 PE=1 SV=4;;	PF08337.14;;PF01403.21;;PF01833.26;;PF18020.3;;PF01437.27;;PF17960.3	Plexin_cytopl;;Sema;;TIG;;TIG_2;;PSI;;TIG_plexin	Plexin cytoplasmic RasGAP domain;;Sema domain;;IPT/TIG domain;;TIG domain found in plexin;;Plexin repeat;;TIG domain
ENSOART00020016343	ENSOARG00020010603	SHC2	SHC adaptor protein 2 [Source:HGNC Symbol;Acc:HGNC:29869]	yes|down	1	GO:0043410;;GO:0035556;;GO:0030971	biological_process;;biological_process;;molecular_function;;	BP:positive regulation of MAPK cascade;;BP:intracellular signal transduction;;MF:receptor tyrosine kinase binding;;	K17447	SHC2	map05214;;map04650;;map04014;;map04012;;map01522;;map04370;;map04072;;map04926;;map05034;;map05224;;map05226;;map05220;;map04510;;map05225;;map04062;;map01521;;map04722;;map04910;;map05100;;map04915;;map04917	Glioma;;Natural killer cell mediated cytotoxicity;;Ras signaling pathway;;ErbB signaling pathway;;Endocrine resistance;;VEGF signaling pathway;;Phospholipase D signaling pathway;;Relaxin signaling pathway;;Alcoholism;;Breast cancer;;Gastric cancer;;Chronic myeloid leukemia;;Focal adhesion;;Hepatocellular carcinoma;;Chemokine signaling pathway;;EGFR tyrosine kinase inhibitor resistance;;Neurotroph…	ENOG410XTJN	O:Posttranslational modification, protein turnover, chaperones	XP_027825927.1	SHC-transforming protein 2 [Ovis aries]	sp|O70142|SHC2_RAT;;	SHC-transforming protein 2 OS=Rattus norvegicus OX=10116 GN=Shc2 PE=2 SV=2;;	PF00640.25;;PF00017.26	PID;;SH2	Phosphotyrosine interaction domain;;SH2 domain
ENSOART00020022506	ENSOARG00020012965	ARMC8	armadillo repeat containing 8 [Source:NCBI gene (formerly Entrezgene);Acc:101111147]	yes|up	1	GO:0005515	molecular_function;;	MF:protein binding;;	K23336	ARMC8	------	------	COG5369	S:Function unknown	XP_035886593.1	armadillo repeat-containing protein 8 isoform X1 [Phyllostomus discolor]	sp|Q2KI54|ARMC8_BOVIN;;	Armadillo repeat-containing protein 8 OS=Bos taurus OX=9913 GN=ARMC8 PE=2 SV=1;;	PF00514.25;;PF13513.8	Arm;;HEAT_EZ	Armadillo/beta-catenin-like repeat;;HEAT-like repeat
ENSOART00020031074	ENSOARG00020019825	RGS3	regulator of G protein signaling 3 [Source:NCBI gene (formerly Entrezgene);Acc:101104962]	yes|down	1	GO:0005737;;GO:0005634;;GO:0005886;;GO:0005515	cellular_component;;cellular_component;;cellular_component;;molecular_function;;	CC:cytoplasm;;CC:nucleus;;CC:plasma membrane;;MF:protein binding;;	K07524	RGS3	map04360	Axon guidance	ENOG410YMJD	K:Transcription	XP_042098790.1	regulator of G-protein signaling 3 isoform X3 [Ovis aries]	sp|P49796|RGS3_HUMAN;;	Regulator of G-protein signaling 3 OS=Homo sapiens OX=9606 GN=RGS3 PE=1 SV=2;;	PF00615.21;;PF00168.32;;PF00595.26;;PF17820.3;;PF13180.8	RGS;;C2;;PDZ;;PDZ_6;;PDZ_2	Regulator of G protein signaling domain;;C2 domain;;PDZ domain;;PDZ domain;;PDZ domain
ENSOART00020031078	ENSOARG00020017470	RIMS2	regulating synaptic membrane exocytosis 2 [Source:HGNC Symbol;Acc:HGNC:17283]	yes|down	1	GO:0006886;;GO:0048791;;GO:0006887;;GO:1903861;;GO:0017157;;GO:0048786;;GO:0016020;;GO:0031267;;GO:0005515;;GO:0046872	biological_process;;biological_process;;biological_process;;biological_process;;biological_process;;cellular_component;;cellular_component;;molecular_function;;molecular_function;;molecular_function;;	BP:intracellular protein transport;;BP:calcium ion-regulated exocytosis of neurotransmitter;;BP:exocytosis;;BP:positive regulation of dendrite extension;;BP:regulation of exocytosis;;CC:presynaptic active zone;;CC:membrane;;MF:small GTPase binding;;MF:protein binding;;MF:metal ion binding;;	K15297	RIMS2, RIM2	map04911	Insulin secretion	ENOG410ZNB1	S:Function unknown	XP_027417148.1	regulating synaptic membrane exocytosis protein 2 isoform X4 [Bos indicus x Bos taurus]	sp|Q9JIS1|RIMS2_RAT;;	Regulating synaptic membrane exocytosis protein 2 OS=Rattus norvegicus OX=10116 GN=Rims2 PE=1 SV=1;;	PF00168.32;;PF02318.18;;PF17820.3;;PF00595.26	C2;;FYVE_2;;PDZ_6;;PDZ	C2 domain;;FYVE-type zinc finger;;PDZ domain;;PDZ domain
ENSOART00020028907	ENSOARG00020018778	CRYM	crystallin mu [Source:NCBI gene (formerly Entrezgene);Acc:101102280]	yes|up	1	GO:0070327;;GO:0000122;;GO:0007605;;GO:0042403;;GO:0005737;;GO:0005634;;GO:0005739;;GO:0005829;;GO:0050661;;GO:0003714;;GO:0042562;;GO:0070324;;GO:0047127;;GO:0042803	biological_process;;biological_process;;biological_process;;biological_process;;cellular_component;;cellular_component;;cellular_component;;cellular_component;;molecular_function;;molecular_function;;molecular_function;;molecular_function;;molecular_function;;molecular_function;;	BP:thyroid hormone transport;;BP:negative regulation of transcription from RNA polymerase II promoter;;BP:sensory perception of sound;;BP:thyroid hormone metabolic process;;CC:cytoplasm;;CC:nucleus;;CC:mitochondrion;;CC:cytosol;;MF:NADP binding;;MF:transcription corepressor activity;;MF:hormone binding;;MF:thyroid hormone binding;;MF:thiomorpholine-carboxylate dehydrogenase activity;;MF:protein h…	K18258	CRYM	------	------	COG2423	E:Amino acid transport and metabolism	XP_005697648.1	PREDICTED: ketimine reductase mu-crystallin [Capra hircus]	sp|Q2KHX6|CRYM_BOVIN;;	Ketimine reductase mu-crystallin OS=Bos taurus OX=9913 GN=CRYM PE=2 SV=1;;	PF02423.17;;PF01488.22;;PF03446.17	OCD_Mu_crystall;;Shikimate_DH;;NAD_binding_2	Ornithine cyclodeaminase/mu-crystallin family;;Shikimate / quinate 5-dehydrogenase;;NAD binding domain of 6-phosphogluconate dehydrogenase
ENSOART00020025047	ENSOARG00020016278	NREP	neuronal regeneration related protein [Source:NCBI gene (formerly Entrezgene);Acc:101105161]	yes|down	1	GO:0045664;;GO:0031103;;GO:0017015;;GO:0005737;;GO:0005634	biological_process;;biological_process;;biological_process;;cellular_component;;cellular_component;;	BP:regulation of neuron differentiation;;BP:axon regeneration;;BP:regulation of transforming growth factor beta receptor signaling pathway;;CC:cytoplasm;;CC:nucleus;;	------	------	------	------	ENOG4111AXH	S:Function unknown	XP_007451266.1	PREDICTED: neuronal regeneration-related protein-like [Lipotes vexillifer]	sp|Q5NVD3|NREP_PONAB;;	Neuronal regeneration-related protein OS=Pongo abelii OX=9601 GN=NREP PE=3 SV=1;;	PF11092.10	Alveol-reg_P311	Neuronal protein 3.1
MSTRG.12058.1	ENSOARG00020001114	ADAM22	ADAM metallopeptidase domain 22 [Source:NCBI gene (formerly Entrezgene);Acc:101116564]	yes|up	1	------	------	------	K16068	ADAM22	------	------	ENOG410XX2M	S:Function unknown	XP_042104615.1	disintegrin and metalloproteinase domain-containing protein 22 isoform X8 [Ovis aries]	sp|Q9P0K1|ADA22_HUMAN;;	Disintegrin and metalloproteinase domain-containing protein 22 OS=Homo sapiens OX=9606 GN=ADAM22 PE=1 SV=1;;	PF01421.21;;PF01562.21;;PF08516.14;;PF00200.25;;PF13582.8;;PF07974.15	Reprolysin;;Pep_M12B_propep;;ADAM_CR;;Disintegrin;;Reprolysin_3;;EGF_2	Reprolysin;;Reprolysin family propeptide;;ADAM cysteine-rich;;Disintegrin;;Metallo-peptidase family M12B Reprolysin-like;;EGF-like domain
ENSOART00020034365	ENSOARG00020022159	Ovar-DRA	mamu class II histocompatibility antigen, DR alpha chain-like [Source:NCBI gene (formerly Entrezgene);Acc:101109747]	yes|up	1	GO:0002491;;GO:0043382;;GO:0045622;;GO:0001916;;GO:0019882;;GO:0019886;;GO:0032831;;GO:0006955;;GO:0002504;;GO:0002503;;GO:0050890;;GO:0002469;;GO:0002376;;GO:0002250;;GO:0016021;;GO:0016020;;GO:0031902;;GO:0009986;;GO:0001772;;GO:0042613;;GO:0005765;;GO:0030247;;GO:0042605;;GO:0042608	biological_process;;biological_process;;biological_process;;biological_process;;biological_process;;biological_process;;biological_process;;biological_process;;biological_process;;biological_process;;biological_process;;biological_process;;biological_process;;biological_process;;cellular_component;;cellular_component;;cellular_component;;cellular_component;;cellular_component;;cellular_component;…	BP:antigen processing and presentation of endogenous peptide antigen via MHC class II;;BP:positive regulation of memory T cell differentiation;;BP:regulation of T-helper cell differentiation;;BP:positive regulation of T cell mediated cytotoxicity;;BP:antigen processing and presentation;;BP:antigen processing and presentation of exogenous peptide antigen via MHC class II;;BP:positive regulation of…	K06752	MHC2	map05140;;map05310;;map05164;;map05145;;map05332;;map04659;;map04658;;map05168;;map05169;;map04940;;map04145;;map04640;;map05152;;map05150;;map05320;;map05321;;map05322;;map05323;;map05416;;map05330;;map04514;;map04672;;map04612;;map05166	Leishmaniasis;;Asthma;;Influenza A;;Toxoplasmosis;;Graft-versus-host disease;;Th17 cell differentiation;;Th1 and Th2 cell differentiation;;Herpes simplex infection;;Epstein-Barr virus infection;;Type I diabetes mellitus;;Phagosome;;Hematopoietic cell lineage;;Tuberculosis;;Staphylococcus aureus infection;;Autoimmune thyroid disease;;Inflammatory bowel diseas;;Systemic lupus erythematosus;;Rheumat…	ENOG410YHX9	U:Intracellular trafficking, secretion, and vesicular transport	NP_001267646.1	mamu class II histocompatibility antigen, DR alpha chain-like precursor [Ovis aries]	sp|P01903|DRA_HUMAN;;	HLA class II histocompatibility antigen, DR alpha chain OS=Homo sapiens OX=9606 GN=HLA-DRA PE=1 SV=2;;	PF00993.22;;PF07654.17;;PF13927.8	MHC_II_alpha;;C1-set;;Ig_3	Class II histocompatibility antigen, alpha domain;;Immunoglobulin C1-set domain;;Immunoglobulin domain
MSTRG.14971.1	ENSOARG00020015343	ANGPT1	angiopoietin 1 [Source:HGNC Symbol;Acc:HGNC:484]	yes|up	1	GO:1905605;;GO:0030154;;GO:0007162;;GO:0010628;;GO:0001525;;GO:0051897;;GO:0034394;;GO:0031398;;GO:0002040;;GO:0014842;;GO:0030210;;GO:2000352;;GO:0043536;;GO:0002092;;GO:0007171;;GO:0050918;;GO:0048014;;GO:0050731;;GO:0070374;;GO:0043116;;GO:0005615;;GO:0005886;;GO:0045121;;GO:0005902;;GO:0030971	biological_process;;biological_process;;biological_process;;biological_process;;biological_process;;biological_process;;biological_process;;biological_process;;biological_process;;biological_process;;biological_process;;biological_process;;biological_process;;biological_process;;biological_process;;biological_process;;biological_process;;biological_process;;biological_process;;biological_process;…	BP:positive regulation of maintenance of permeability of blood-brain barrier;;BP:cell differentiation;;BP:negative regulation of cell adhesion;;BP:positive regulation of gene expression;;BP:angiogenesis;;BP:positive regulation of protein kinase B signaling;;BP:protein localization to cell surface;;BP:positive regulation of protein ubiquitination;;BP:sprouting angiogenesis;;BP:regulation of skelet…	K05465	ANGPT1	map04015;;map04014;;map05323;;map04010;;map04151;;map04066	Rap1 signaling pathway;;Ras signaling pathway;;Rheumatoid arthritis;;MAPK signaling pathway;;PI3K-Akt signaling pathway;;HIF-1 signaling pathway	ENOG410ZYS4	S:Function unknown	XP_004011836.1	angiopoietin-1 [Ovis aries]	sp|O18920|ANGP1_BOVIN;;	Angiopoietin-1 OS=Bos taurus OX=9913 GN=ANGPT1 PE=2 SV=3;;	PF00147.20	Fibrinogen_C	Fibrinogen beta and gamma chains, C-terminal globular domain
ENSOART00020004193	ENSOARG00020002743	TMPRSS2	transmembrane serine protease 2 [Source:NCBI gene (formerly Entrezgene);Acc:101120216]	yes|down	1	GO:0016540;;GO:0006508;;GO:0046598;;GO:0016021;;GO:0016020;;GO:0005654;;GO:0005886;;GO:0004252;;GO:0005044;;GO:0005515	biological_process;;biological_process;;biological_process;;cellular_component;;cellular_component;;cellular_component;;cellular_component;;molecular_function;;molecular_function;;molecular_function;;	BP:protein autoprocessing;;BP:proteolysis;;BP:positive regulation of viral entry into host cell;;CC:integral component of membrane;;CC:membrane;;CC:nucleoplasm;;CC:plasma membrane;;MF:serine-type endopeptidase activity;;MF:scavenger receptor activity;;MF:protein binding;;	K09633	TMPRSS2	map05215;;map05164;;map05202	Prostate cancer;;Influenza A;;Transcriptional misregulation in cancer	COG5640	O:Posttranslational modification, protein turnover, chaperones	KAG5216265.1	hypothetical protein JEQ12_001841 [Ovis aries]	sp|O15393|TMPS2_HUMAN;;	Transmembrane protease serine 2 OS=Homo sapiens OX=9606 GN=TMPRSS2 PE=1 SV=3;;	PF00089.28;;PF15494.8;;PF09342.13;;PF09272.12;;PF00530.20;;PF13365.8	Trypsin;;SRCR_2;;DUF1986;;Hepsin-SRCR;;SRCR;;Trypsin_2	Trypsin;;Scavenger receptor cysteine-rich domain;;Domain of unknown function;;Hepsin, SRCR domain;;Scavenger receptor cysteine-rich domain;;Trypsin-like peptidase domain
ENSOART00020018764	ENSOARG00020012287	RASL11A	RAS like family 11 member A [Source:HGNC Symbol;Acc:HGNC:23802]	yes|down	1	GO:0045943;;GO:0007165;;GO:0005730;;GO:0016020;;GO:0003924;;GO:0005525	biological_process;;biological_process;;cellular_component;;cellular_component;;molecular_function;;molecular_function;;	BP:positive regulation of transcription from RNA polymerase I promoter;;BP:signal transduction;;CC:nucleolus;;CC:membrane;;MF:GTPase activity;;MF:GTP binding;;	K07852	RASL11A	------	------	COG1100	S:Function unknown	XP_017912075.1	PREDICTED: ras-like protein family member 11A, partial [Capra hircus]	sp|Q6T310|RSLBA_HUMAN;;	Ras-like protein family member 11A OS=Homo sapiens OX=9606 GN=RASL11A PE=1 SV=1;;	PF00071.24;;PF08477.15;;PF01926.25	Ras;;Roc;;MMR_HSR1	Ras family;;Ras of Complex, Roc, domain of DAPkinase;;50S ribosome-binding GTPase
MSTRG.10002.1	ENSOARG00020013561	ADAMTS14	ADAM metallopeptidase with thrombospondin type 1 motif 14 [Source:NCBI gene (formerly Entrezgene);Acc:101106305]	yes|down	1	GO:0030199;;GO:0030198;;GO:0031012;;GO:0005576;;GO:0004222;;GO:0046872	biological_process;;biological_process;;cellular_component;;cellular_component;;molecular_function;;molecular_function;;	BP:collagen fibril organization;;BP:extracellular matrix organization;;CC:extracellular matrix;;CC:extracellular region;;MF:metalloendopeptidase activity;;MF:metal ion binding;;	K08628	ADAMTS14	------	------	ENOG410XPKZ	S:Function unknown	XP_027818017.1	A disintegrin and metalloproteinase with thrombospondin motifs 14 isoform X3 [Ovis aries]	sp|Q8WXS8|ATS14_HUMAN;;	A disintegrin and metalloproteinase with thrombospondin motifs 14 OS=Homo sapiens OX=9606 GN=ADAMTS14 PE=2 SV=2;;	PF01562.21;;PF19030.2;;PF05986.16;;PF00090.21;;PF01421.21;;PF17771.3;;PF13688.8;;PF13582.8;;PF19028.2;;PF19236.1;;PF13583.8;;PF13574.8	Pep_M12B_propep;;TSP1_ADAMTS;;ADAM_spacer1;;TSP_1;;Reprolysin;;ADAM_CR_2;;Reprolysin_5;;Reprolysin_3;;TSP1_spondin;;ADAM_CR_3;;Reprolysin_4;;Reprolysin_2	Reprolysin family propeptide;;Thrombospondin type 1 domain;;ADAM-TS Spacer 1;;Thrombospondin type 1 domain;;Reprolysin;;ADAM cysteine-rich domain;;Metallo-peptidase family M12;;Metallo-peptidase family M12B Reprolysin-like;;Spondin-like TSP1 domain;;ADAM cysteine-rich domain;;Metallo-peptidase family M12B Reprolysin-like;;Metallo-peptidase family M12B Reprolysin-like
MSTRG.12010.1	ENSOARG00020007058	PDE1C	phosphodiesterase 1C [Source:NCBI gene (formerly Entrezgene);Acc:101121508]	yes|up	1	GO:0007165;;GO:0004114;;GO:0046872	biological_process;;molecular_function;;molecular_function;;	BP:signal transduction;;MF:3',5'-cyclic-nucleotide phosphodiesterase activity;;MF:metal ion binding;;	K13755	PDE1	map00230;;map04020;;map04924;;map04740;;map04742;;map05032	Purine metabolism;;Calcium signaling pathway;;Renin secretion;;Olfactory transduction;;Taste transduction;;Morphine addiction	ENOG410XQDD	S:Function unknown	XP_042105152.1	calcium/calmodulin-dependent 3',5'-cyclic nucleotide phosphodiesterase 1C isoform X4 [Ovis aries]	sp|Q63421|PDE1C_RAT;;	Calcium/calmodulin-dependent 3',5'-cyclic nucleotide phosphodiesterase 1C OS=Rattus norvegicus OX=10116 GN=Pde1c PE=1 SV=1;;	PF00233.21;;PF08499.14	PDEase_I;;PDEase_I_N	3'5'-cyclic nucleotide phosphodiesterase;;3'5'-cyclic nucleotide phosphodiesterase N-terminal
ENSOART00020026319	ENSOARG00020016919	PDZRN3	PDZ domain containing ring finger 3 [Source:NCBI gene (formerly Entrezgene);Acc:101104097]	yes|down	1	GO:0007528;;GO:0031594;;GO:0061630;;GO:0005515	biological_process;;cellular_component;;molecular_function;;molecular_function;;	BP:neuromuscular junction development;;CC:neuromuscular junction;;MF:ubiquitin protein ligase activity;;MF:protein binding;;	K15682	PDZRN3_4, LNX3_4	------	------	ENOG4111S26;;ENOG410YT6N	O:Posttranslational modification, protein turnover, chaperones;;S:Function unknown	XP_042091889.1	E3 ubiquitin-protein ligase PDZRN3 isoform X2 [Ovis aries]	sp|Q9UPQ7|PZRN3_HUMAN;;	E3 ubiquitin-protein ligase PDZRN3 OS=Homo sapiens OX=9606 GN=PDZRN3 PE=1 SV=2;;	PF00595.26;;PF17820.3;;PF13180.8	PDZ;;PDZ_6;;PDZ_2	PDZ domain;;PDZ domain;;PDZ domain
ENSOART00020024817	ENSOARG00020016121	TNF	Ovis aries tumor necrosis factor (TNF), mRNA. [Source:RefSeq mRNA;Acc:NM_001024860]	yes|up	1	GO:0000187;;GO:0000185;;GO:0090208;;GO:0051046;;GO:2001238;;GO:0043406;;GO:0043507;;GO:0002532;;GO:0043243;;GO:0043242;;GO:0008625;;GO:0043065;;GO:0045944;;GO:0065008;;GO:0043123;;GO:0033209;;GO:0071230;;GO:0006919;;GO:0050793;;GO:2000252;;GO:1903488;;GO:0050729;;GO:0006955;;GO:0051092;;GO:0010573;;GO:0097527;;GO:0010756;;GO:0001934;;GO:0009897;;GO:0005886;;GO:0005615;;GO:0016021;;GO:0016020;;GO:…	biological_process;;biological_process;;biological_process;;biological_process;;biological_process;;biological_process;;biological_process;;biological_process;;biological_process;;biological_process;;biological_process;;biological_process;;biological_process;;biological_process;;biological_process;;biological_process;;biological_process;;biological_process;;biological_process;;biological_process;…	BP:activation of MAPK activity;;BP:activation of MAPKKK activity;;BP:positive regulation of triglyceride metabolic process;;BP:regulation of secretion;;BP:positive regulation of extrinsic apoptotic signaling pathway;;BP:positive regulation of MAP kinase activity;;BP:positive regulation of JUN kinase activity;;BP:production of molecular mediator involved in inflammatory response;;BP:positive regul…	K03156	TNF, TNFA	map05140;;map05310;;map05142;;map04650;;map04657;;map05145;;map05160;;map05161;;map05332;;map04350;;map05330;;map04010;;map05168;;map05169;;map05165;;map05144;;map04071;;map04210;;map04217;;map05163;;map05146;;map05134;;map04933;;map04940;;map04622;;map04920;;map04620;;map04621;;map05131;;map05130;;map05133;;map05132;;map04380;;map05164;;map04612;;map04640;;map05152;;map04664;;map05323;;map05014;…	Leishmaniasis;;Asthma;;Chagas diseas;;Natural killer cell mediated cytotoxicity;;IL-17 signaling pathway;;Toxoplasmosis;;Hepatitis C;;Hepatitis B;;Graft-versus-host disease;;TGF-beta signaling pathway;;Allograft rejection;;MAPK signaling pathway;;Herpes simplex infection;;Epstein-Barr virus infection;;Human papillomavirus infection;;Malaria;;Sphingolipid signaling pathway;;Apoptosis;;Necroptosis;…	ENOG410YQC4	T:Signal transduction mechanisms	KAG5197058.1	hypothetical protein JEQ12_010512 [Ovis aries]	sp|P23383|TNFA_SHEEP;;	Tumor necrosis factor OS=Ovis aries OX=9940 GN=TNF PE=2 SV=2;;	PF00229.20	TNF	TN
ENSOART00020030269	ENSOARG00020018385	SVIL	supervillin [Source:NCBI gene (formerly Entrezgene);Acc:101119493]	yes|up	1	GO:0007010;;GO:0003779;;GO:0051015	biological_process;;molecular_function;;molecular_function;;	BP:cytoskeleton organization;;MF:actin binding;;MF:actin filament binding;;	K10369	SVIL	------	------	ENOG410XPWY	S:Function unknown	XP_043336233.1	supervillin isoform X15 [Cervus canadensis]	sp|O46385|SVIL_BOVIN;;	Supervillin OS=Bos taurus OX=9913 GN=SVIL PE=1 SV=2;;	PF00626.24;;PF02209.21;;PF15766.7	Gelsolin;;VHP;;DUF4695	Gelsolin repeat;;Villin headpiece domain;;Domain of unknown function
MSTRG.11443.1	ENSOARG00020000842	USP18	ubl carboxyl-terminal hydrolase 18 [Source:NCBI gene (formerly Entrezgene);Acc:101103965]	yes|up	1	GO:0006511;;GO:0016579;;GO:0004843	biological_process;;biological_process;;molecular_function;;	BP:ubiquitin-dependent protein catabolic process;;BP:protein deubiquitination;;MF:thiol-dependent ubiquitin-specific protease activity;;	K11846	USP18_41	------	------	COG5077	O:Posttranslational modification, protein turnover, chaperones	XP_027823568.1	ubl carboxyl-terminal hydrolase 18 [Ovis aries]	sp|Q9UMW8|UBP18_HUMAN;;	Ubl carboxyl-terminal hydrolase 18 OS=Homo sapiens OX=9606 GN=USP18 PE=1 SV=1;;	PF00443.31;;PF13423.8	UCH;;UCH_1	Ubiquitin carboxyl-terminal hydrolase;;Ubiquitin carboxyl-terminal hydrolase
ENSOART00020006347	ENSOARG00020002954	TTC26	tetratricopeptide repeat domain 26 [Source:NCBI gene (formerly Entrezgene);Acc:101104570]	yes|up	1	GO:0007224;;GO:1905198;;GO:0035720;;GO:0042073;;GO:0035082;;GO:0061512;;GO:0035735;;GO:0036064;;GO:0031514;;GO:0005813;;GO:0030992;;GO:0005929;;GO:0097546;;GO:0005515;;GO:0120170	biological_process;;biological_process;;biological_process;;biological_process;;biological_process;;biological_process;;biological_process;;cellular_component;;cellular_component;;cellular_component;;cellular_component;;cellular_component;;cellular_component;;molecular_function;;molecular_function;;	BP:smoothened signaling pathway;;BP:manchette assembly;;BP:intraciliary anterograde transport;;BP:intraciliary transport;;BP:axoneme assembly;;BP:protein localization to cilium;;BP:intraciliary transport involved in cilium assembly;;CC:ciliary basal body;;CC:motile cilium;;CC:centrosome;;CC:intraciliary transport particle B;;CC:cilium;;CC:ciliary base;;MF:protein binding;;MF:intraciliary transpor…	K19685	TTC26, IFT56, DYF13	------	------	ENOG410XRMP	S:Function unknown	XP_012905404.1	PREDICTED: intraflagellar transport protein 56 isoform X2 [Mustela putorius furo]	sp|Q8BS45|IFT56_MOUSE;;	Intraflagellar transport protein 56 OS=Mus musculus OX=10090 GN=Ttc26 PE=1 SV=1;;	PF14559.8;;PF12895.9;;PF07719.19;;PF13414.8	TPR_19;;ANAPC3;;TPR_2;;TPR_11	Tetratricopeptide repeat;;Anaphase-promoting complex, cyclosome, subunit 3;;Tetratricopeptide repeat;;TPR repeat
ENSOART00020004873	ENSOARG00020003172	EREG	epiregulin [Source:HGNC Symbol;Acc:HGNC:3443]	yes|up	1	GO:0045840;;GO:0019221;;GO:0048146;;GO:0009299;;GO:0043616;;GO:0045740;;GO:0045741;;GO:0008284;;GO:0008285;;GO:0045089;;GO:0051151;;GO:0007173;;GO:0007267;;GO:0042327;;GO:0045892;;GO:0045860;;GO:0032755;;GO:0001819;;GO:0005615;;GO:0016021;;GO:0005154;;GO:0008083	biological_process;;biological_process;;biological_process;;biological_process;;biological_process;;biological_process;;biological_process;;biological_process;;biological_process;;biological_process;;biological_process;;biological_process;;biological_process;;biological_process;;biological_process;;biological_process;;biological_process;;biological_process;;cellular_component;;cellular_component;…	BP:positive regulation of mitotic nuclear division;;BP:cytokine-mediated signaling pathway;;BP:positive regulation of fibroblast proliferation;;BP:mRNA transcription;;BP:keratinocyte proliferation;;BP:positive regulation of DNA replication;;BP:positive regulation of epidermal growth factor-activated receptor activity;;BP:positive regulation of cell proliferation;;BP:negative regulation of cell pr…	K09784	EREG	map04012;;map05210;;map04010;;map04151	ErbB signaling pathway;;Colorectal cancer;;MAPK signaling pathway;;PI3K-Akt signaling pathway	ENOG410YNFA	S:Function unknown	DAA28582.1	TPA: epiregulin preproprotein-like [Bos taurus]	sp|O14944|EREG_HUMAN;;	Proepiregulin OS=Homo sapiens OX=9606 GN=EREG PE=1 SV=1;;	------	------	------
MSTRG.10548.1	ENSOARG00020017609	OSR1	odd-skipped related transcription factor 1 [Source:NCBI gene (formerly Entrezgene);Acc:101102632]	yes|up	1	GO:2000543;;GO:0050679;;GO:0048793;;GO:0048389;;GO:0010628;;GO:0072268;;GO:0030501;;GO:0072075;;GO:0072111;;GO:0072208;;GO:0048863;;GO:0000122;;GO:0036023;;GO:0008406;;GO:0072207;;GO:0043066;;GO:0002062;;GO:0072190;;GO:1905408;;GO:0090094;;GO:0007507;;GO:0035115;;GO:0072162;;GO:0001655;;GO:0001657;;GO:0072168;;GO:0072169;;GO:0060021;;GO:0072143;;GO:0042474;;GO:0042733;;GO:0072239;;GO:0042476;;GO:…	biological_process;;biological_process;;biological_process;;biological_process;;biological_process;;biological_process;;biological_process;;biological_process;;biological_process;;biological_process;;biological_process;;biological_process;;biological_process;;biological_process;;biological_process;;biological_process;;biological_process;;biological_process;;biological_process;;biological_process;…	BP:positive regulation of gastrulation;;BP:positive regulation of epithelial cell proliferation;;BP:pronephros development;;BP:intermediate mesoderm development;;BP:positive regulation of gene expression;;BP:pattern specification involved in metanephros development;;BP:positive regulation of bone mineralization;;BP:metanephric mesenchyme development;;BP:cell proliferation involved in kidney devel…	K09215	OSR, ODD	------	------	COG5048	S:Function unknown	KAG5211243.1	hypothetical protein JEQ12_013672 [Ovis aries]	sp|Q08DS3|OSR1_BOVIN;;	Protein odd-skipped-related 1 OS=Bos taurus OX=9913 GN=OSR1 PE=2 SV=2;;	PF00096.28;;PF13465.8;;PF13894.8;;PF13912.8;;PF01428.18	zf-C2H2;;zf-H2C2_2;;zf-C2H2_4;;zf-C2H2_6;;zf-AN1	Zinc finger, C2H2 type;;Zinc-finger double domain;;C2H2-type zinc finger;;C2H2-type zinc finger;;AN1-like Zinc finger
ENSOART00020040207	ENSOARG00020025633	IKBKB	inhibitor of nuclear factor kappa B kinase subunit beta [Source:NCBI gene (formerly Entrezgene);Acc:780484]	yes|down	1	GO:0018105;;GO:0070498;;GO:0106311;;GO:0106310;;GO:0071356;;GO:0043123;;GO:0006468;;GO:0033209;;GO:1903347;;GO:0035509;;GO:0072659;;GO:0042325;;GO:0051092;;GO:0030866;;GO:0045944;;GO:1903140;;GO:0005737;;GO:0005634;;GO:0008385;;GO:0005829;;GO:0045121;;GO:1990459;;GO:0004674;;GO:0004672;;GO:0097110;;GO:0005524;;GO:0019901;;GO:0042803;;GO:0008384;;GO:0046982	biological_process;;biological_process;;deleted;;deleted;;biological_process;;biological_process;;biological_process;;biological_process;;biological_process;;biological_process;;biological_process;;biological_process;;biological_process;;biological_process;;biological_process;;biological_process;;cellular_component;;cellular_component;;cellular_component;;cellular_component;;cellular_component;;m…	BP:peptidyl-serine phosphorylation;;BP:interleukin-1-mediated signaling pathway;;BP:old GO;;BP:old GO;;BP:cellular response to tumor necrosis factor;;BP:positive regulation of I-kappaB kinase/NF-kappaB signaling;;BP:protein phosphorylation;;BP:tumor necrosis factor-mediated signaling pathway;;BP:negative regulation of bicellular tight junction assembly;;BP:negative regulation of myosin-light-chai…	K07209	IKBKB, IKKB	map05166;;map05167;;map05142;;map05165;;map04657;;map05145;;map05160;;map05161;;map04014;;map04659;;map04658;;map04010;;map05168;;map05169;;map05162;;map04210;;map05163;;map04622;;map05212;;map04920;;map05010;;map04623;;map04620;;map04621;;map05131;;map05130;;map04624;;map05132;;map04380;;map05164;;map05221;;map05220;;map05222;;map05206;;map04662;;map04660;;map05200;;map04625;;map04668;;map04068;…	Human T-cell leukemia virus 1 infection;;Kaposi sarcoma-associated herpesvirus infection;;Chagas diseas;;Human papillomavirus infection;;IL-17 signaling pathway;;Toxoplasmosis;;Hepatitis C;;Hepatitis B;;Ras signaling pathway;;Th17 cell differentiation;;Th1 and Th2 cell differentiation;;MAPK signaling pathway;;Herpes simplex infection;;Epstein-Barr virus infection;;Measles;;Apoptosis;;Human cytome…	ENOG410XRMU	T:Signal transduction mechanisms	XP_027818486.1	inhibitor of nuclear factor kappa-B kinase subunit beta isoform X4 [Ovis aries]	sp|Q95KV0|IKKB_BOVIN;;	Inhibitor of nuclear factor kappa-B kinase subunit beta OS=Bos taurus OX=9913 GN=IKBKB PE=2 SV=1;;	PF18397.3;;PF00069.27;;PF07714.19;;PF12179.10;;PF17667.3;;PF06293.16	IKBKB_SDD;;Pkinase;;PK_Tyr_Ser-Thr;;IKKbetaNEMObind;;Pkinase_fungal;;Kdo	IQBAL scaffold dimerization domain;;Protein kinase domain;;Protein tyrosine and serine/threonine kinase;;I-kappa-kinase-beta NEMO binding domain;;Fungal protein kinase;;Lipopolysaccharide kinase
ENSOART00020001757	ENSOARG00020000831	CHN1	chimerin 1 [Source:HGNC Symbol;Acc:HGNC:1943]	yes|up	1	GO:0035556;;GO:0007165;;GO:0043547;;GO:0005096	biological_process;;biological_process;;biological_process;;molecular_function;;	BP:intracellular signal transduction;;BP:signal transduction;;BP:positive regulation of GTPase activity;;MF:GTPase activator activity;;	K20630	CHN1_2, ARHGAP2_3	------	------	------	------	XP_013374253.1	PREDICTED: N-chimaerin isoform X2 [Chinchilla lanigera]	sp|P15882|CHIN_HUMAN;;	N-chimaerin OS=Homo sapiens OX=9606 GN=CHN1 PE=1 SV=3;;	PF00620.29;;PF00130.24	RhoGAP;;C1_1	RhoGAP domain;;Phorbol esters/diacylglycerol binding domain
ENSOART00020016608	ENSOARG00020010652	UNC5A	unc-5 netrin receptor A [Source:HGNC Symbol;Acc:HGNC:12567]	yes|down	1	GO:0006915;;GO:0007165;;GO:0007275;;GO:0007411;;GO:0033564;;GO:0038007;;GO:0016021;;GO:0005886;;GO:0005042;;GO:0005515	biological_process;;biological_process;;biological_process;;biological_process;;biological_process;;biological_process;;cellular_component;;cellular_component;;molecular_function;;molecular_function;;	BP:apoptotic process;;BP:signal transduction;;BP:multicellular organism development;;BP:axon guidance;;BP:anterior/posterior axon guidance;;BP:netrin-activated signaling pathway;;CC:integral component of membrane;;CC:plasma membrane;;MF:netrin receptor activity;;MF:protein binding;;	K07521	UNC5	map04360	Axon guidance	ENOG410XRS6	U:Intracellular trafficking, secretion, and vesicular transport	XP_042106282.1	netrin receptor UNC5A isoform X2 [Ovis aries]	sp|Q6ZN44|UNC5A_HUMAN;;	Netrin receptor UNC5A OS=Homo sapiens OX=9606 GN=UNC5A PE=1 SV=3;;	PF17217.5;;PF00791.22;;PF00531.24;;PF13927.8;;PF07679.18;;PF13895.8;;PF00047.27	UPA;;ZU5;;Death;;Ig_3;;I-set;;Ig_2;;ig	UPA domain;;ZU5 domain;;Death domain;;Immunoglobulin domain;;Immunoglobulin I-set domain;;Immunoglobulin domain;;Immunoglobulin domain
MSTRG.10772.1	ENSOARG00020000229	PNPT1	polyribonucleotide nucleotidyltransferase 1 [Source:NCBI gene (formerly Entrezgene);Acc:101120906]	yes|up	1	------	------	------	K17491	SMEK, PPP4R3	map04212;;map04922	Longevity regulating pathway - worm;;Glucagon signaling pathway	ENOG410XQ7A	S:Function unknown	XP_004005986.3	serine/threonine-protein phosphatase 4 regulatory subunit 3B isoform X1 [Ovis aries]	sp|Q922R5|P4R3B_MOUSE;;	Serine/threonine-protein phosphatase 4 regulatory subunit 3B OS=Mus musculus OX=10090 GN=Ppp4r3b PE=1 SV=2;;	PF04802.17;;PF00568.25;;PF01138.23;;PF03725.17;;PF00013.31;;PF03726.16;;PF00575.25	SMK-1;;WH1;;RNase_PH;;RNase_PH_C;;KH_1;;PNPase;;S1	Component of IIS longevity pathway SMK-1;;WH1 domain;;3' exoribonuclease family, domain 1;;3' exoribonuclease family, domain 2;;KH domain;;Polyribonucleotide nucleotidyltransferase, RNA binding domain;;S1 RNA binding domain
MSTRG.5966.1	ENSOARG00020023147	ARNT2	Ovis aries aryl hydrocarbon receptor nuclear translocator 2 (ARNT2), mRNA. [Source:RefSeq mRNA;Acc:NM_001308560]	yes|down	1	GO:0001701;;GO:0007420;;GO:0001666;;GO:0006357;;GO:0005737;;GO:0005634;;GO:0005654;;GO:0005667;;GO:0034751;;GO:0017162;;GO:0001228;;GO:0003700;;GO:0003677;;GO:0000978;;GO:0046982;;GO:0046983;;GO:0000981	biological_process;;biological_process;;biological_process;;biological_process;;cellular_component;;cellular_component;;cellular_component;;cellular_component;;cellular_component;;molecular_function;;molecular_function;;molecular_function;;molecular_function;;molecular_function;;molecular_function;;molecular_function;;molecular_function;;	BP:in utero embryonic development;;BP:brain development;;BP:response to hypoxia;;BP:regulation of transcription from RNA polymerase II promoter;;CC:cytoplasm;;CC:nucleus;;CC:nucleoplasm;;CC:transcription factor complex;;CC:aryl hydrocarbon receptor complex;;MF:aryl hydrocarbon receptor binding;;MF:transcriptional activator activity, RNA polymerase II transcription regulatory region sequence-speci…	K15589	ARNT2	map05202;;map05211;;map05200	Transcriptional misregulation in cancer;;Renal cell carcinoma;;Pathways in cancer	ENOG410XS5S	K:Transcription	XP_017921798.1	PREDICTED: aryl hydrocarbon receptor nuclear translocator 2 isoform X2 [Capra hircus]	sp|Q9HBZ2|ARNT2_HUMAN;;	Aryl hydrocarbon receptor nuclear translocator 2 OS=Homo sapiens OX=9606 GN=ARNT2 PE=1 SV=2;;	PF08447.14;;PF00989.27;;PF14598.8;;PF00010.28;;PF13426.9	PAS_3;;PAS;;PAS_11;;HLH;;PAS_9	PAS fold;;PAS fold;;PAS domain;;Helix-loop-helix DNA-binding domain;;PAS domain
MSTRG.5966.3	ENSOARG00020023147	ARNT2	Ovis aries aryl hydrocarbon receptor nuclear translocator 2 (ARNT2), mRNA. [Source:RefSeq mRNA;Acc:NM_001308560]	yes|down	1	GO:0001701;;GO:0007420;;GO:0001666;;GO:0006357;;GO:0005737;;GO:0005634;;GO:0005654;;GO:0005667;;GO:0034751;;GO:0017162;;GO:0001228;;GO:0003700;;GO:0003677;;GO:0000978;;GO:0046982;;GO:0046983;;GO:0000981	biological_process;;biological_process;;biological_process;;biological_process;;cellular_component;;cellular_component;;cellular_component;;cellular_component;;cellular_component;;molecular_function;;molecular_function;;molecular_function;;molecular_function;;molecular_function;;molecular_function;;molecular_function;;molecular_function;;	BP:in utero embryonic development;;BP:brain development;;BP:response to hypoxia;;BP:regulation of transcription from RNA polymerase II promoter;;CC:cytoplasm;;CC:nucleus;;CC:nucleoplasm;;CC:transcription factor complex;;CC:aryl hydrocarbon receptor complex;;MF:aryl hydrocarbon receptor binding;;MF:transcriptional activator activity, RNA polymerase II transcription regulatory region sequence-speci…	K15589	ARNT2	map05202;;map05211;;map05200	Transcriptional misregulation in cancer;;Renal cell carcinoma;;Pathways in cancer	ENOG410XS5S	K:Transcription	XP_017921798.1	PREDICTED: aryl hydrocarbon receptor nuclear translocator 2 isoform X2 [Capra hircus]	sp|Q9HBZ2|ARNT2_HUMAN;;	Aryl hydrocarbon receptor nuclear translocator 2 OS=Homo sapiens OX=9606 GN=ARNT2 PE=1 SV=2;;	PF08447.14;;PF00989.27;;PF14598.8;;PF00010.28;;PF13426.9	PAS_3;;PAS;;PAS_11;;HLH;;PAS_9	PAS fold;;PAS fold;;PAS domain;;Helix-loop-helix DNA-binding domain;;PAS domain
MSTRG.5966.2	ENSOARG00020023147	ARNT2	Ovis aries aryl hydrocarbon receptor nuclear translocator 2 (ARNT2), mRNA. [Source:RefSeq mRNA;Acc:NM_001308560]	yes|down	1	GO:0001701;;GO:0007420;;GO:0001666;;GO:0006357;;GO:0005737;;GO:0005634;;GO:0005654;;GO:0005667;;GO:0034751;;GO:0017162;;GO:0003700;;GO:0001228;;GO:0003677;;GO:0046983;;GO:0046982;;GO:0000978;;GO:0000981	biological_process;;biological_process;;biological_process;;biological_process;;cellular_component;;cellular_component;;cellular_component;;cellular_component;;cellular_component;;molecular_function;;molecular_function;;molecular_function;;molecular_function;;molecular_function;;molecular_function;;molecular_function;;molecular_function;;	BP:in utero embryonic development;;BP:brain development;;BP:response to hypoxia;;BP:regulation of transcription from RNA polymerase II promoter;;CC:cytoplasm;;CC:nucleus;;CC:nucleoplasm;;CC:transcription factor complex;;CC:aryl hydrocarbon receptor complex;;MF:aryl hydrocarbon receptor binding;;MF:transcription factor activity, sequence-specific DNA binding;;MF:transcriptional activator activity,…	K15589	ARNT2	map05202;;map05211;;map05200	Transcriptional misregulation in cancer;;Renal cell carcinoma;;Pathways in cancer	ENOG410XS5S	K:Transcription	XP_010841533.1	PREDICTED: aryl hydrocarbon receptor nuclear translocator 2 isoform X2 [Bison bison bison]	sp|Q9HBZ2|ARNT2_HUMAN;;	Aryl hydrocarbon receptor nuclear translocator 2 OS=Homo sapiens OX=9606 GN=ARNT2 PE=1 SV=2;;	PF08447.14;;PF00989.27;;PF14598.8;;PF00010.28;;PF13426.9	PAS_3;;PAS;;PAS_11;;HLH;;PAS_9	PAS fold;;PAS fold;;PAS domain;;Helix-loop-helix DNA-binding domain;;PAS domain
MSTRG.3690.1	ENSOARG00020015749	ACOT8	acyl-CoA thioesterase 8 [Source:NCBI gene (formerly Entrezgene);Acc:101115474]	yes|up	1	GO:0043649;;GO:0006637;;GO:0016559;;GO:0009062;;GO:0045225;;GO:0005782;;GO:0016290;;GO:0052815;;GO:0047617	biological_process;;biological_process;;biological_process;;biological_process;;biological_process;;cellular_component;;molecular_function;;molecular_function;;molecular_function;;	BP:dicarboxylic acid catabolic process;;BP:acyl-CoA metabolic process;;BP:peroxisome fission;;BP:fatty acid catabolic process;;BP:negative regulation of CD4 biosynthetic process;;CC:peroxisomal matrix;;MF:palmitoyl-CoA hydrolase activity;;MF:medium-chain acyl-CoA hydrolase activity;;MF:acyl-CoA hydrolase activity;;	K11992	ACOT8, PTE	map04146;;map00120	Peroxisome;;Primary bile acid biosynthesis	COG1946	I:Lipid transport and metabolism	XP_004014656.1	acyl-coenzyme A thioesterase 8 [Ovis aries]	sp|O14734|ACOT8_HUMAN;;	Acyl-coenzyme A thioesterase 8 OS=Homo sapiens OX=9606 GN=ACOT8 PE=1 SV=1;;	PF13622.8;;PF02551.17;;PF00787.26;;PF13424.8	4HBT_3;;Acyl_CoA_thio;;PX;;TPR_12	Thioesterase-like superfamily;;Acyl-CoA thioesterase;;PX domain;;Tetratricopeptide repeat
ENSOART00020039176	ENSOARG00020024839	FN1	fibronectin 1 [Source:NCBI gene (formerly Entrezgene);Acc:100216462]	yes|down	1	GO:0018149;;GO:0034446;;GO:0048146;;GO:0007160;;GO:0007161;;GO:0007044;;GO:0010628;;GO:0001525;;GO:0072378;;GO:1904237;;GO:1901166;;GO:0008360;;GO:0042060;;GO:0006953;;GO:0014068;;GO:0007155;;GO:0051702;;GO:0035987;;GO:0033622;;GO:0007507;;GO:0007399;;GO:0007229;;GO:0045773;;GO:0070527;;GO:0001932;;GO:0071635;;GO:0070372;;GO:0062023;;GO:0070062;;GO:0005793;;GO:0016324;;GO:0005615;;GO:0005604;;GO:…	biological_process;;biological_process;;biological_process;;biological_process;;biological_process;;biological_process;;biological_process;;biological_process;;biological_process;;biological_process;;biological_process;;biological_process;;biological_process;;biological_process;;biological_process;;biological_process;;biological_process;;biological_process;;biological_process;;biological_process;…	BP:peptide cross-linking;;BP:substrate adhesion-dependent cell spreading;;BP:positive regulation of fibroblast proliferation;;BP:cell-matrix adhesion;;BP:calcium-independent cell-matrix adhesion;;BP:cell-substrate junction assembly;;BP:positive regulation of gene expression;;BP:angiogenesis;;BP:blood coagulation, fibrin clot formation;;BP:positive regulation of substrate-dependent cell migration,…	K05717	FN1	map05205;;map05165;;map04510;;map04810;;map05146;;map05200;;map04512;;map04933;;map05100;;map04151;;map05222	Proteoglycans in cancer;;Human papillomavirus infection;;Focal adhesion;;Regulation of actin cytoskeleton;;Amoebiasis;;Pathways in cancer;;ECM-receptor interaction;;AGE-RAGE signaling pathway in diabetic complications;;Bacterial invasion of epithelial cells;;PI3K-Akt signaling pathway;;Small cell lung cancer	ENOG410Y2NH	O:Posttranslational modification, protein turnover, chaperones	XP_004004956.2	fibronectin isoform X1 [Ovis aries]	sp|P07589|FINC_BOVIN;;	Fibronectin OS=Bos taurus OX=9913 GN=FN1 PE=1 SV=4;;	PF00041.23;;PF00039.20;;PF16656.7;;PF00040.21	fn3;;fn1;;Pur_ac_phosph_N;;fn2	Fibronectin type III domain;;Fibronectin type I domain;;Purple acid Phosphatase, N-terminal domain;;Fibronectin type II domain
MSTRG.14539.1	ENSOARG00020003702	TBX18	T-box transcription factor 18 [Source:NCBI gene (formerly Entrezgene);Acc:101117084]	yes|up	1	GO:0016331;;GO:0060930;;GO:0060931;;GO:0001708;;GO:0072189;;GO:0098907;;GO:0006357;;GO:0001756;;GO:0005654;;GO:0005634;;GO:0003700;;GO:0003677;;GO:0000978;;GO:0000981	biological_process;;biological_process;;biological_process;;biological_process;;biological_process;;biological_process;;biological_process;;biological_process;;cellular_component;;cellular_component;;molecular_function;;molecular_function;;molecular_function;;molecular_function;;	BP:morphogenesis of embryonic epithelium;;BP:sinoatrial node cell fate commitment;;BP:sinoatrial node cell development;;BP:cell fate specification;;BP:ureter development;;BP:regulation of SA node cell action potential;;BP:regulation of transcription from RNA polymerase II promoter;;BP:somitogenesis;;CC:nucleoplasm;;CC:nucleus;;MF:transcription factor activity, sequence-specific DNA binding;;MF:DN…	K10183	TBX18	------	------	ENOG410Y98J	K:Transcription	XP_043313265.1	T-box transcription factor TBX18 isoform X3 [Cervus canadensis]	sp|O95935|TBX18_HUMAN;;	T-box transcription factor TBX18 OS=Homo sapiens OX=9606 GN=TBX18 PE=1 SV=3;;	PF00907.24	T-box	T-box
ENSOART00020012481	ENSOARG00020008132	RIC1	programmed cell death 1 ligand 2 [Source:NCBI gene (formerly Entrezgene);Acc:114108624]	yes|up	1	GO:0042147;;GO:1903363;;GO:0003330;;GO:1904888;;GO:0006886;;GO:0043547;;GO:0032991;;GO:0005829;;GO:0016020;;GO:0000139;;GO:0034066;;GO:0005085;;GO:0031267;;GO:0005515	biological_process;;biological_process;;biological_process;;biological_process;;biological_process;;biological_process;;cellular_component;;cellular_component;;cellular_component;;cellular_component;;cellular_component;;molecular_function;;molecular_function;;molecular_function;;	BP:retrograde transport, endosome to Golgi;;BP:negative regulation of cellular protein catabolic process;;BP:regulation of extracellular matrix constituent secretion;;BP:cranial skeletal system development;;BP:intracellular protein transport;;BP:positive regulation of GTPase activity;;CC:macromolecular complex;;CC:cytosol;;CC:membrane;;CC:Golgi membrane;;CC:RIC1-RGP1 guanyl-nucleotide exchange fa…	K20476	RIC1	------	------	ENOG410XT5J	S:Function unknown	XP_042099361.1	guanine nucleotide exchange factor subunit RIC1 isoform X1 [Ovis aries]	sp|Q4ADV7|RIC1_HUMAN;;	Guanine nucleotide exchange factor subunit RIC1 OS=Homo sapiens OX=9606 GN=RIC1 PE=1 SV=2;;	PF07064.15;;PF13927.8;;PF13895.8;;PF08205.14	RIC1;;Ig_3;;Ig_2;;C2-set_2	RIC1;;Immunoglobulin domain;;Immunoglobulin domain;;CD80-like C2-set immunoglobulin domain
ENSOART00020009142	ENSOARG00020005939	KYNU	kynureninase [Source:NCBI gene (formerly Entrezgene);Acc:101101867]	yes|up	1	GO:0009435;;GO:0097053;;GO:0034354;;GO:0034516;;GO:0006569;;GO:0034341;;GO:0043420;;GO:0019441;;GO:0019805;;GO:0019363;;GO:0005737;;GO:0005829;;GO:0005654;;GO:0005739;;GO:0016787;;GO:0030429;;GO:0003824;;GO:0061981;;GO:0042803;;GO:0030170	biological_process;;biological_process;;biological_process;;biological_process;;biological_process;;biological_process;;biological_process;;biological_process;;biological_process;;biological_process;;cellular_component;;cellular_component;;cellular_component;;cellular_component;;molecular_function;;molecular_function;;molecular_function;;molecular_function;;molecular_function;;molecular_function;;	BP:NAD biosynthetic process;;BP:L-kynurenine catabolic process;;BP:'de novo' NAD biosynthetic process from tryptophan;;BP:response to vitamin B6;;BP:tryptophan catabolic process;;BP:response to interferon-gamma;;BP:anthranilate metabolic process;;BP:tryptophan catabolic process to kynurenine;;BP:quinolinate biosynthetic process;;BP:pyridine nucleotide biosynthetic process;;CC:cytoplasm;;CC:cytoso…	K01556	KYNU, kynU	map00380	Tryptophan metabolism	COG3844	E:Amino acid transport and metabolism	XP_004004770.1	kynureninase isoform X1 [Ovis aries]	sp|Q16719|KYNU_HUMAN;;	Kynureninase OS=Homo sapiens OX=9606 GN=KYNU PE=1 SV=1;;	PF00266.21	Aminotran_5	Aminotransferase class-V
ENSOART00020008898	ENSOARG00020005697	CELSR2	cadherin EGF LAG seven-pass G-type receptor 2 [Source:HGNC Symbol;Acc:HGNC:3231]	yes|down	1	GO:0033326;;GO:0001764;;GO:0007166;;GO:0003341;;GO:0007275;;GO:0032880;;GO:0021591;;GO:0007186;;GO:0060271;;GO:0098609;;GO:0021999;;GO:0007155;;GO:0007156;;GO:0016055;;GO:0006355;;GO:0005737;;GO:0016021;;GO:0016020;;GO:0005911;;GO:0005886;;GO:0004930;;GO:0005509;;GO:0004888	biological_process;;biological_process;;biological_process;;biological_process;;biological_process;;biological_process;;biological_process;;biological_process;;biological_process;;biological_process;;biological_process;;biological_process;;biological_process;;biological_process;;biological_process;;cellular_component;;cellular_component;;cellular_component;;cellular_component;;cellular_component;…	BP:cerebrospinal fluid secretion;;BP:neuron migration;;BP:cell surface receptor signaling pathway;;BP:cilium movement;;BP:multicellular organism development;;BP:regulation of protein localization;;BP:ventricular system development;;BP:G-protein coupled receptor signaling pathway;;BP:cilium assembly;;BP:cell-cell adhesion;;BP:neural plate anterior/posterior regionalization;;BP:cell adhesion;;BP:ho…	K04601	CELSR2	------	------	ENOG410XTGH	S:Function unknown	XP_027828406.2	cadherin EGF LAG seven-pass G-type receptor 2 isoform X1 [Ovis aries]	sp|Q9HCU4|CELR2_HUMAN;;	Cadherin EGF LAG seven-pass G-type receptor 2 OS=Homo sapiens OX=9606 GN=CELSR2 PE=1 SV=1;;	PF00028.19;;PF16489.7;;PF02210.26;;PF00002.26;;PF00054.25;;PF01825.23;;PF00008.29;;PF00053.26;;PF12661.9	Cadherin;;GAIN;;Laminin_G_2;;7tm_2;;Laminin_G_1;;GPS;;EGF;;Laminin_EGF;;hEGF	Cadherin domain;;GPCR-Autoproteolysis INducing;;Laminin G domain;;7 transmembrane receptor;;Laminin G domain;;GPCR proteolysis site, GPS, motif;;EGF-like domain;;Laminin EGF domain;;Human growth factor-like EGF
ENSOART00020023740	ENSOARG00020014732	ARHGAP44	Rho GTPase activating protein 44 [Source:NCBI gene (formerly Entrezgene);Acc:101104674]	yes|down	1	GO:0043547;;GO:0098886;;GO:0061001;;GO:0098887;;GO:0007165;;GO:0032956;;GO:0099152;;GO:0035021;;GO:0005737;;GO:0043197;;GO:0031256;;GO:0098978;;GO:0005543;;GO:0005096;;GO:0031267;;GO:0005515	biological_process;;biological_process;;biological_process;;biological_process;;biological_process;;biological_process;;biological_process;;biological_process;;cellular_component;;cellular_component;;cellular_component;;cellular_component;;molecular_function;;molecular_function;;molecular_function;;molecular_function;;	BP:positive regulation of GTPase activity;;BP:modification of dendritic spine;;BP:regulation of dendritic spine morphogenesis;;BP:neurotransmitter receptor transport, endosome to postsynaptic membrane;;BP:signal transduction;;BP:regulation of actin cytoskeleton organization;;BP:regulation of neurotransmitter receptor transport, endosome to postsynaptic membrane;;BP:negative regulation of Rac prot…	K21067	ARHGAP44, RICH2	------	------	ENOG410XRR2	S:Function unknown	XP_027830657.1	rho GTPase-activating protein 44 isoform X1 [Ovis aries]	sp|Q17R89|RHG44_HUMAN;;	Rho GTPase-activating protein 44 OS=Homo sapiens OX=9606 GN=ARHGAP44 PE=1 SV=1;;	PF03114.20;;PF00620.29	BAR;;RhoGAP	BAR domain;;RhoGAP domain
ENSOART00020023748	ENSOARG00020015376	HPN	hepsin [Source:NCBI gene (formerly Entrezgene);Acc:101117692]	yes|down	1	GO:2000611;;GO:2000347;;GO:0030307;;GO:0050680;;GO:0010628;;GO:0034769;;GO:0090103;;GO:0097066;;GO:0071805;;GO:0043066;;GO:0097195;;GO:0050910;;GO:0008360;;GO:0043923;;GO:0006508;;GO:0010719;;GO:0010756;;GO:0005911;;GO:0005886;;GO:0005789;;GO:0005737;;GO:0016021;;GO:0016020;;GO:0043025;;GO:0009986;;GO:0031965;;GO:0005887;;GO:0004252;;GO:0008233;;GO:0008236;;GO:0070008	biological_process;;biological_process;;biological_process;;biological_process;;biological_process;;biological_process;;biological_process;;biological_process;;biological_process;;biological_process;;biological_process;;biological_process;;biological_process;;biological_process;;biological_process;;biological_process;;biological_process;;cellular_component;;cellular_component;;cellular_component;…	BP:positive regulation of thyroid hormone generation;;BP:positive regulation of hepatocyte proliferation;;BP:positive regulation of cell growth;;BP:negative regulation of epithelial cell proliferation;;BP:positive regulation of gene expression;;BP:basement membrane disassembly;;BP:cochlea morphogenesis;;BP:response to thyroid hormone;;BP:potassium ion transmembrane transport;;BP:negative regulati…	K08665	HPN	map05203	Viral carcinogenesis	COG5640	O:Posttranslational modification, protein turnover, chaperones	XP_017918859.1	PREDICTED: serine protease hepsin isoform X2 [Capra hircus]	sp|P05981|HEPS_HUMAN;;	Serine protease hepsin OS=Homo sapiens OX=9606 GN=HPN PE=1 SV=1;;	PF00089.28;;PF09272.12;;PF15494.8;;PF13365.8;;PF09342.13	Trypsin;;Hepsin-SRCR;;SRCR_2;;Trypsin_2;;DUF1986	Trypsin;;Hepsin, SRCR domain;;Scavenger receptor cysteine-rich domain;;Trypsin-like peptidase domain;;Domain of unknown function
ENSOART00020037110	ENSOARG00020023653	ADGRD1	adhesion G protein-coupled receptor D1 [Source:NCBI gene (formerly Entrezgene);Acc:101113363]	yes|down	1	GO:0007189;;GO:0007166;;GO:0007186;;GO:0005887;;GO:0016021;;GO:0016020;;GO:0005654;;GO:0005886;;GO:0004930;;GO:0004888	biological_process;;biological_process;;biological_process;;cellular_component;;cellular_component;;cellular_component;;cellular_component;;cellular_component;;molecular_function;;molecular_function;;	BP:adenylate cyclase-activating G-protein coupled receptor signaling pathway;;BP:cell surface receptor signaling pathway;;BP:G-protein coupled receptor signaling pathway;;CC:integral component of plasma membrane;;CC:integral component of membrane;;CC:membrane;;CC:nucleoplasm;;CC:plasma membrane;;MF:G-protein coupled receptor activity;;MF:transmembrane signaling receptor activity;;	K08465	ADGRD1, GPR133	------	------	ENOG410XSD2	S:Function unknown	XP_004017353.1	adhesion G-protein coupled receptor D1 isoform X1 [Ovis aries]	sp|A6QLU6|AGRD1_BOVIN;;	Adhesion G-protein coupled receptor D1 OS=Bos taurus OX=9913 GN=ADGRD1 PE=2 SV=1;;	PF00002.26;;PF13385.8;;PF01825.23;;PF05462.13;;PF00354.19	7tm_2;;Laminin_G_3;;GPS;;Dicty_CAR;;Pentaxin	7 transmembrane receptor;;Concanavalin A-like lectin/glucanases superfamily;;GPCR proteolysis site, GPS, motif;;Slime mold cyclic AMP receptor;;Pentaxin family
MSTRG.2109.1	ENSOARG00020021421	IFI35	interferon induced protein 35 [Source:HGNC Symbol;Acc:HGNC:5399]	yes|up	1	GO:0008285;;GO:0050729;;GO:0045089;;GO:1901224;;GO:0034145;;GO:0002281;;GO:1901223;;GO:0005615;;GO:0005829;;GO:0016020;;GO:0005634;;GO:0042802	biological_process;;biological_process;;biological_process;;biological_process;;biological_process;;biological_process;;biological_process;;cellular_component;;cellular_component;;cellular_component;;cellular_component;;molecular_function;;	BP:negative regulation of cell proliferation;;BP:positive regulation of inflammatory response;;BP:positive regulation of innate immune response;;BP:positive regulation of NIK/NF-kappaB signaling;;BP:positive regulation of toll-like receptor 4 signaling pathway;;BP:macrophage activation involved in immune response;;BP:negative regulation of NIK/NF-kappaB signaling;;CC:extracellular space;;CC:cytos…	------	------	------	------	ENOG4111RNW	S:Function unknown	XP_004013004.2	interferon-induced 35 kDa protein isoform X1 [Ovis aries]	sp|P80217|IN35_HUMAN;;	Interferon-induced 35 kDa protein OS=Homo sapiens OX=9606 GN=IFI35 PE=1 SV=5;;	PF07292.15;;PF07334.15	NID;;IFP_35_N	Nmi/IFP 35 domain;;Interferon-induced 35 kDa protein
MSTRG.12162.5	ENSOARG00020001213	CALD1	caldesmon 1 [Source:HGNC Symbol;Acc:HGNC:1441]	yes|up	1	GO:0006936;;GO:0030478;;GO:0005886;;GO:0017022;;GO:0003779;;GO:0005516	biological_process;;cellular_component;;cellular_component;;molecular_function;;molecular_function;;molecular_function;;	BP:muscle contraction;;CC:actin cap;;CC:plasma membrane;;MF:myosin binding;;MF:actin binding;;MF:calmodulin binding;;	K12327	CALD1	map04270	Vascular smooth muscle contraction	ENOG410ZMZI	Z:Cytoskeleton	XP_042104806.1	caldesmon isoform X5 [Ovis aries]	sp|Q62736|CALD1_RAT;;	Non-muscle caldesmon OS=Rattus norvegicus OX=10116 GN=Cald1 PE=1 SV=1;;	PF02029.17	Caldesmon	Caldesmon
ENSOART00020041123	ENSOARG00020026144	ABCC3	ATP binding cassette subfamily C member 3 [Source:NCBI gene (formerly Entrezgene);Acc:101116746]	yes|up	1	GO:0006855;;GO:0055085;;GO:0071716;;GO:0042908;;GO:0016021;;GO:0005886;;GO:0016323;;GO:0005887;;GO:0015431;;GO:0042910;;GO:0140359;;GO:0042626;;GO:0008559;;GO:0022857;;GO:0015164;;GO:0071714;;GO:0005524	biological_process;;biological_process;;biological_process;;biological_process;;cellular_component;;cellular_component;;cellular_component;;cellular_component;;molecular_function;;molecular_function;;molecular_function;;molecular_function;;molecular_function;;molecular_function;;molecular_function;;molecular_function;;molecular_function;;	BP:drug transmembrane transport;;BP:transmembrane transport;;BP:leukotriene transport;;BP:xenobiotic transport;;CC:integral component of membrane;;CC:plasma membrane;;CC:basolateral plasma membrane;;CC:integral component of plasma membrane;;MF:glutathione S-conjugate-exporting ATPase activity;;MF:xenobiotic transporter activity;;MF:ABC-type transmembrane transporter activity;;MF:ATPase activity, …	K05667	ABCC3	map01523;;map02010;;map04976	Antifolate resistance;;ABC transporters;;Bile secretion	COG1132	V:Defense mechanisms	XP_027830534.1	ATP-binding cassette sub-family C member 3 isoform X1 [Ovis aries]	sp|O15438|MRP3_HUMAN;;	ATP-binding cassette sub-family C member 3 OS=Homo sapiens OX=9606 GN=ABCC3 PE=1 SV=3;;	PF00664.25;;PF00005.29;;PF02463.21	ABC_membrane;;ABC_tran;;SMC_N	ABC transporter transmembrane region;;ABC transporter;;RecF/RecN/SMC N terminal domain
ENSOART00020039407	ENSOARG00020025074	LTF	Ovis aries lactotransferrin (LTF), mRNA. [Source:RefSeq mRNA;Acc:NM_001024862]	yes|up	1	GO:0019732;;GO:0019731;;GO:0060349;;GO:0001503;;GO:0032680;;GO:0043066;;GO:0006508;;GO:0045669;;GO:1900229;;GO:2001205;;GO:1902732;;GO:0006811;;GO:0002227;;GO:0033690;;GO:0031665;;GO:0002376;;GO:0001817;;GO:0055072;;GO:2000308;;GO:1900159;;GO:0005615;;GO:0005576;;GO:0042581;;GO:0004252;;GO:0008233;;GO:0008236;;GO:0005506;;GO:0046872;;GO:0016787	biological_process;;biological_process;;biological_process;;biological_process;;biological_process;;biological_process;;biological_process;;biological_process;;biological_process;;biological_process;;biological_process;;biological_process;;biological_process;;biological_process;;biological_process;;biological_process;;biological_process;;biological_process;;biological_process;;biological_process;…	BP:antifungal humoral response;;BP:antibacterial humoral response;;BP:bone morphogenesis;;BP:ossification;;BP:regulation of tumor necrosis factor production;;BP:negative regulation of apoptotic process;;BP:proteolysis;;BP:positive regulation of osteoblast differentiation;;BP:negative regulation of single-species biofilm formation in or on host organism;;BP:negative regulation of osteoclast develo…	K17283	LTF	------	------	ENOG410XQ36	O:Posttranslational modification, protein turnover, chaperones	ACT76166.1	lactoferrin [Ovis aries]	sp|Q29477|TRFL_CAPHI;;	Lactotransferrin OS=Capra hircus OX=9925 GN=LTF PE=1 SV=1;;	PF00405.19;;PF12974.9	Transferrin;;Phosphonate-bd	Transferrin;;ABC transporter, phosphonate, periplasmic substrate-binding protein
ENSOART00020021875	ENSOARG00020014151	BLVRB	biliverdin reductase B [Source:NCBI gene (formerly Entrezgene);Acc:101119750]	yes|up	1	GO:0042167;;GO:0005829;;GO:0042602;;GO:0106276;;GO:0106277;;GO:0004074	biological_process;;cellular_component;;molecular_function;;deleted;;deleted;;molecular_function;;	BP:heme catabolic process;;CC:cytosol;;MF:riboflavin reductas;;MF:old GO;;MF:old GO;;MF:biliverdin reductase activity;;	K05901	BLVRB	map00860;;map00740	Porphyrin and chlorophyll metabolism;;Riboflavin metabolism	ENOG4111JAS	S:Function unknown	XP_027834111.1	flavin reductas	sp|P52556|BLVRB_BOVIN;;	Flavin reductase;;	PF13460.8;;PF05368.15;;PF01370.23;;PF01073.21	NAD_binding_10;;NmrA;;Epimerase;;3Beta_HSD	NA;;NmrA-like family;;NAD dependent epimerase/dehydratase family;;3-beta hydroxysteroid dehydrogenase/isomerase family
ENSOART00020015561	ENSOARG00020007228	NRG1	neuregulin 1 [Source:NCBI gene (formerly Entrezgene);Acc:678677]	yes|up	1	GO:0007399;;GO:0005576;;GO:0016021;;GO:0005102;;GO:0008083	biological_process;;cellular_component;;cellular_component;;molecular_function;;molecular_function;;	BP:nervous system development;;CC:extracellular region;;CC:integral component of membrane;;MF:receptor binding;;MF:growth factor activity;;	K05455	NRG1	map01521;;map05014;;map04012	EGFR tyrosine kinase inhibitor resistance;;Amyotrophic lateral sclerosi;;ErbB signaling pathway	ENOG4110ST7	U:Intracellular trafficking, secretion, and vesicular transport	XP_027818510.1	pro-neuregulin-1, membrane-bound isoform isoform X5 [Ovis aries]	sp|Q02297|NRG1_HUMAN;;	Pro-neuregulin-1, membrane-bound isoform OS=Homo sapiens OX=9606 GN=NRG1 PE=1 SV=3;;	PF02158.17;;PF07679.18;;PF13927.8;;PF00047.27;;PF13895.8;;PF07686.19;;PF00008.29;;PF18452.3	Neuregulin;;I-set;;Ig_3;;ig;;Ig_2;;V-set;;EGF;;Ig_6	Neuregulin intracellular region;;Immunoglobulin I-set domain;;Immunoglobulin domain;;Immunoglobulin domain;;Immunoglobulin domain;;Immunoglobulin V-set domain;;EGF-like domain;;Immunoglobulin domain
MSTRG.1348.1	ENSOARG00020006303	PLS1	plastin 1 [Source:NCBI gene (formerly Entrezgene);Acc:101105619]	yes|up	1	GO:1903078;;GO:0040018;;GO:0051017;;GO:0051639;;GO:0001951;;GO:0060088;;GO:0060121;;GO:0032532;;GO:1902896;;GO:0032432;;GO:0032420;;GO:1990357;;GO:0005737;;GO:0005903;;GO:0005884;;GO:0051015;;GO:0005509	biological_process;;biological_process;;biological_process;;biological_process;;biological_process;;biological_process;;biological_process;;biological_process;;biological_process;;cellular_component;;cellular_component;;cellular_component;;cellular_component;;cellular_component;;cellular_component;;molecular_function;;molecular_function;;	BP:positive regulation of protein localization to plasma membrane;;BP:positive regulation of multicellular organism growth;;BP:actin filament bundle assembly;;BP:actin filament network formation;;BP:intestinal D-glucose absorption;;BP:auditory receptor cell stereocilium organization;;BP:vestibular receptor cell stereocilium organization;;BP:regulation of microvillus length;;BP:terminal web assemb…	K17275	PLS1	------	------	COG5069	Z:Cytoskeleton	XP_011957464.1	plastin-1 [Ovis aries]	sp|A6H742|PLSI_BOVIN;;	Plastin-1 OS=Bos taurus OX=9913 GN=PLS1 PE=2 SV=1;;	PF00307.33;;PF00036.34;;PF13499.8;;PF13405.8;;PF13833.8;;PF11971.10	CH;;EF-hand_1;;EF-hand_7;;EF-hand_6;;EF-hand_8;;CAMSAP_CH	Calponin homology;;EF hand;;EF-hand domain pair;;EF-hand domain;;EF-hand domain pair;;CAMSAP CH domain
MSTRG.2435.1	ENSOARG00020021553	ALOX12	arachidonate 12-lipoxygenase, 12S type [Source:NCBI gene (formerly Entrezgene);Acc:101113685]	yes|up	1	------	------	------	K00458	ALOX12	map00590;;map01523;;map04750;;map04726	Arachidonic acid metabolism;;Antifolate resistance;;Inflammatory mediator regulation of TRP channels;;Serotonergic synapse	ENOG410YN4N	S:Function unknown	XP_027830858.2	polyunsaturated fatty acid lipoxygenase ALOX12 isoform X4 [Ovis aries]	sp|P18054|LOX12_HUMAN;;	Polyunsaturated fatty acid lipoxygenase ALOX12 OS=Homo sapiens OX=9606 GN=ALOX12 PE=1 SV=4;;	PF00305.21;;PF01477.25	Lipoxygenase;;PLAT	Lipoxygenase;;PLAT/LH2 domain
MSTRG.2435.2	ENSOARG00020021553	ALOX12	arachidonate 12-lipoxygenase, 12S type [Source:NCBI gene (formerly Entrezgene);Acc:101113685]	yes|up	1	GO:2001303;;GO:0051122;;GO:0034440;;GO:1901751;;GO:0043651;;GO:2001306;;GO:0090331;;GO:0019369;;GO:0019395;;GO:0010656;;GO:0061436;;GO:0019372;;GO:0005737;;GO:0042383;;GO:0005886;;GO:0005829;;GO:0050473;;GO:0004052;;GO:0016702;;GO:0016165;;GO:0005506	biological_process;;biological_process;;biological_process;;biological_process;;biological_process;;biological_process;;biological_process;;biological_process;;biological_process;;biological_process;;biological_process;;biological_process;;cellular_component;;cellular_component;;cellular_component;;cellular_component;;molecular_function;;molecular_function;;molecular_function;;molecular_function;…	BP:lipoxin A4 biosynthetic process;;BP:hepoxilin biosynthetic process;;BP:lipid oxidation;;BP:leukotriene A4 metabolic process;;BP:linoleic acid metabolic process;;BP:lipoxin B4 biosynthetic process;;BP:negative regulation of platelet aggregation;;BP:arachidonic acid metabolic process;;BP:fatty acid oxidation;;BP:negative regulation of muscle cell apoptotic process;;BP:establishment of skin barri…	K00458	ALOX12	map00590;;map01523;;map04750;;map04726	Arachidonic acid metabolism;;Antifolate resistance;;Inflammatory mediator regulation of TRP channels;;Serotonergic synapse	ENOG410YN4N	S:Function unknown	XP_027830855.2	polyunsaturated fatty acid lipoxygenase ALOX12 isoform X1 [Ovis aries]	sp|P18054|LOX12_HUMAN;;	Polyunsaturated fatty acid lipoxygenase ALOX12 OS=Homo sapiens OX=9606 GN=ALOX12 PE=1 SV=4;;	PF00305.21;;PF01477.25	Lipoxygenase;;PLAT	Lipoxygenase;;PLAT/LH2 domain
ENSOART00020013513	ENSOARG00020008812	IFIT3	interferon induced protein with tetratricopeptide repeats 3 [Source:HGNC Symbol;Acc:HGNC:5411]	yes|up	1	GO:0008285;;GO:0051607;;GO:0009615;;GO:0043066;;GO:0035457;;GO:0005829;;GO:0005739;;GO:0005515;;GO:0042802;;GO:0003723	biological_process;;biological_process;;biological_process;;biological_process;;biological_process;;cellular_component;;cellular_component;;molecular_function;;molecular_function;;molecular_function;;	BP:negative regulation of cell proliferation;;BP:defense response to virus;;BP:response to virus;;BP:negative regulation of apoptotic process;;BP:cellular response to interferon-alpha;;CC:cytosol;;CC:mitochondrion;;MF:protein binding;;MF:identical protein binding;;MF:RNA binding;;	K24849	IFIT3	------	------	COG0457	S:Function unknown	XP_027816094.2	interferon-induced protein with tetratricopeptide repeats 3 isoform X1 [Ovis aries]	sp|O14879|IFIT3_HUMAN;;	Interferon-induced protein with tetratricopeptide repeats 3 OS=Homo sapiens OX=9606 GN=IFIT3 PE=1 SV=1;;	PF07719.19;;PF00515.30;;PF13424.8	TPR_2;;TPR_1;;TPR_12	Tetratricopeptide repeat;;Tetratricopeptide repeat;;Tetratricopeptide repeat
MSTRG.14907.1	ENSOARG00020008564	SLCO5A1	solute carrier organic anion transporter family member 5A1 [Source:NCBI gene (formerly Entrezgene);Acc:101103733]	yes|down	1	GO:0043252;;GO:0006811;;GO:0043231;;GO:0016021;;GO:0005887;;GO:0005886;;GO:0015347;;GO:0022857	biological_process;;biological_process;;cellular_component;;cellular_component;;cellular_component;;cellular_component;;molecular_function;;molecular_function;;	BP:sodium-independent organic anion transport;;BP:ion transport;;CC:intracellular membrane-bounded organelle;;CC:integral component of membrane;;CC:integral component of plasma membrane;;CC:plasma membrane;;MF:sodium-independent organic anion transmembrane transporter activity;;MF:transmembrane transporter activity;;	K14356	SLCO5A	------	------	ENOG410XRSF	P:Inorganic ion transport and metabolism	XP_013824605.2	PREDICTED: solute carrier organic anion transporter family member 5A1 isoform X1 [Capra hircus]	sp|Q9H2Y9|SO5A1_HUMAN;;	Solute carrier organic anion transporter family member 5A1 OS=Homo sapiens OX=9606 GN=SLCO5A1 PE=2 SV=2;;	PF03137.22;;PF07690.18;;PF07648.17;;PF00050.23	OATP;;MFS_1;;Kazal_2;;Kazal_1	Organic Anion Transporter Polypeptide;;Major Facilitator Superfamily;;Kazal-type serine protease inhibitor domain;;Kazal-type serine protease inhibitor domain
ENSOART00020023973	ENSOARG00020015294			yes|up	1	GO:0005737	cellular_component;;	CC:cytoplasm;;	K17570	HYDIN	------	------	ENOG410XT7J	S:Function unknown	XP_027833969.1	LOW QUALITY PROTEIN: hydrocephalus-inducing protein homolog [Ovis aries]	sp|Q4G0P3|HYDIN_HUMAN;;	Hydrocephalus-inducing protein homolog OS=Homo sapiens OX=9606 GN=HYDIN PE=1 SV=3;;	PF15780.7;;PF14874.8;;PF00635.28;;PF07610.13	ASH;;PapD-like;;Motile_Sperm;;DUF1573	Abnormal spindle-like microcephaly-assoc'd, ASPM-SPD-2-Hydin;;Flagellar-associated PapD-like;;MSP;;Protein of unknown function
ENSOART00020002166	ENSOARG00020001430	RGS4	regulator of G protein signaling 4 [Source:HGNC Symbol;Acc:HGNC:10000]	yes|down	1	GO:0043547;;GO:0009968;;GO:0050790;;GO:0007186;;GO:0005737;;GO:0005634;;GO:0005096	biological_process;;biological_process;;biological_process;;biological_process;;cellular_component;;cellular_component;;molecular_function;;	BP:positive regulation of GTPase activity;;BP:negative regulation of signal transduction;;BP:regulation of catalytic activity;;BP:G-protein coupled receptor signaling pathway;;CC:cytoplasm;;CC:nucleus;;MF:GTPase activator activity;;	K16449	RGS	------	------	ENOG410YMJD	K:Transcription	KAB0388151.1	hypothetical protein FD755_003107 [Muntiacus reevesi]	sp|Q29RM9|RGS4_BOVIN;;	Regulator of G-protein signaling 4 OS=Bos taurus OX=9913 GN=RGS4 PE=2 SV=1;;	PF00615.21	RGS	Regulator of G protein signaling domain
ENSOART00020012366	ENSOARG00020007980	CA13	carbonic anhydrase 13 [Source:NCBI gene (formerly Entrezgene);Acc:101113860]	yes|down	1	GO:0004089;;GO:0008270	molecular_function;;molecular_function;;	MF:carbonate dehydratase activity;;MF:zinc ion binding;;	K01672	CA	map00910	Nitrogen metabolism	COG3338	P:Inorganic ion transport and metabolism	XP_006077474.1	carbonic anhydrase 13 [Bubalus bubalis]	sp|Q9D6N1|CAH13_MOUSE;;	Carbonic anhydrase 13 OS=Mus musculus OX=10090 GN=Ca13 PE=1 SV=1;;	PF00194.23	Carb_anhydrase	Eukaryotic-type carbonic anhydrase
ENSOART00020008917	ENSOARG00020005782	AGTR1	Ovis aries angiotensin II receptor type 1 (AGTR1), mRNA. [Source:RefSeq mRNA;Acc:NM_001009744]	yes|up	1	GO:0046718;;GO:0032430;;GO:0038166;;GO:0060326;;GO:0019229;;GO:0007165;;GO:0007266;;GO:0001822;;GO:0032270;;GO:1903589;;GO:0007186;;GO:0019722;;GO:0006954;;GO:0010873;;GO:0050896;;GO:0007204;;GO:0003081;;GO:0086097;;GO:0051482;;GO:0016021;;GO:0016020;;GO:0005886;;GO:0031711;;GO:0004930;;GO:0004945;;GO:0001596;;GO:0046982	biological_process;;biological_process;;biological_process;;biological_process;;biological_process;;biological_process;;biological_process;;biological_process;;biological_process;;biological_process;;biological_process;;biological_process;;biological_process;;biological_process;;biological_process;;biological_process;;biological_process;;biological_process;;biological_process;;cellular_component;…	BP:viral entry into host cell;;BP:positive regulation of phospholipase A2 activity;;BP:angiotensin-activated signaling pathway;;BP:cell chemotaxis;;BP:regulation of vasoconstriction;;BP:signal transduction;;BP:Rho protein signal transduction;;BP:kidney development;;BP:positive regulation of cellular protein metabolic process;;BP:positive regulation of blood vessel endothelial cell proliferation i…	K04166	AGTR1	map04614;;map04022;;map05200;;map04261;;map04270;;map04080;;map04925;;map04924;;map04927;;map04072;;map04934;;map04020;;map04933;;map04371	Renin-angiotensin system;;cGMP-PKG signaling pathway;;Pathways in cancer;;Adrenergic signaling in cardiomyocytes;;Vascular smooth muscle contraction;;Neuroactive ligand-receptor interaction;;Aldosterone synthesis and secretion;;Renin secretion;;Cortisol synthesis and secretion;;Phospholipase D signaling pathway;;Cushing syndrome;;Calcium signaling pathway;;AGE-RAGE signaling pathway in diabetic c…	ENOG410XRW9	U:Intracellular trafficking, secretion, and vesicular transport	NP_001009744.1	type-1 angiotensin II receptor [Ovis aries]	sp|O77590|AGTR1_SHEEP;;	Type-1 angiotensin II receptor OS=Ovis aries OX=9940 GN=AGTR1 PE=2 SV=2;;	PF00001.23;;PF10320.11	7tm_1;;7TM_GPCR_Srsx	7 transmembrane receptor;;Serpentine type 7TM GPCR chemoreceptor Srsx
ENSOART00020008918	ENSOARG00020005705	PLD5	phospholipase D family member 5 [Source:HGNC Symbol;Acc:HGNC:26879]	yes|up	1	GO:0016021;;GO:0003824	cellular_component;;molecular_function;;	CC:integral component of membrane;;MF:catalytic activity;;	K16861	PLD5	------	------	ENOG410XQZ4	I:Lipid transport and metabolism	XP_042113133.1	inactive phospholipase D5 isoform X1 [Ovis aries]	sp|Q8N7P1|PLD5_HUMAN;;	Inactive phospholipase D5 OS=Homo sapiens OX=9606 GN=PLD5 PE=2 SV=2;;	PF13918.8;;PF13091.8;;PF00614.24	PLDc_3;;PLDc_2;;PLDc	PLD-like domain;;PLD-like domain;;Phospholipase D Active site motif
MSTRG.10824.2	ENSOARG00020006134	SLC3A1	solute carrier family 3 member 1 [Source:NCBI gene (formerly Entrezgene);Acc:101111950]	yes|down	1	GO:0005975;;GO:0015813;;GO:0015811;;GO:0015810;;GO:0010467;;GO:0016324;;GO:0031526;;GO:0005764;;GO:0016021;;GO:0003824;;GO:0046982	biological_process;;biological_process;;biological_process;;biological_process;;biological_process;;cellular_component;;cellular_component;;cellular_component;;cellular_component;;molecular_function;;molecular_function;;	BP:carbohydrate metabolic process;;BP:L-glutamate transport;;BP:L-cystine transport;;BP:aspartate transport;;BP:gene expression;;CC:apical plasma membrane;;CC:brush border membrane;;CC:lysosome;;CC:integral component of membrane;;MF:catalytic activity;;MF:protein heterodimerization activity;;	K14210	SLC3A1, RBAT	map04974	Protein digestion and absorption	COG0366	G:Carbohydrate transport and metabolism	KAG5211578.1	hypothetical protein JEQ12_014007 [Ovis aries]	sp|Q07837|SLC31_HUMAN;;	Neutral and basic amino acid transport protein rBAT OS=Homo sapiens OX=9606 GN=SLC3A1 PE=1 SV=2;;	PF00128.26;;PF16028.7	Alpha-amylase;;SLC3A2_N	Alpha amylase, catalytic domain;;Solute carrier family 3 member 2 N-terminus
ENSOART00020029557	ENSOARG00020019133	SERPINE2	serpin family E member 2 [Source:NCBI gene (formerly Entrezgene);Acc:101122004]	yes|up	1	GO:0030308;;GO:0048711;;GO:0007596;;GO:0032940;;GO:0042177;;GO:0061108;;GO:0060384;;GO:0042628;;GO:0010766;;GO:0008285;;GO:0050974;;GO:0045879;;GO:0090331;;GO:0010951;;GO:0014067;;GO:0033363;;GO:0060291;;GO:0048505;;GO:0010757;;GO:0051966;;GO:0021683;;GO:0031594;;GO:0031091;;GO:0005615;;GO:0062023;;GO:0031232;;GO:0005829;;GO:0008233;;GO:0004867;;GO:0008201;;GO:0005102	biological_process;;biological_process;;biological_process;;biological_process;;biological_process;;biological_process;;biological_process;;biological_process;;biological_process;;biological_process;;biological_process;;biological_process;;biological_process;;biological_process;;biological_process;;biological_process;;biological_process;;biological_process;;biological_process;;biological_process;…	BP:negative regulation of cell growth;;BP:positive regulation of astrocyte differentiation;;BP:blood coagulation;;BP:secretion by cell;;BP:negative regulation of protein catabolic process;;BP:seminal vesicle epithelium development;;BP:innervation;;BP:mating plug formation;;BP:negative regulation of sodium ion transport;;BP:negative regulation of cell proliferation;;BP:detection of mechanical stim…	K16643	SERPINE2	------	------	COG4826	O:Posttranslational modification, protein turnover, chaperones	KAG5214116.1	hypothetical protein JEQ12_009902 [Ovis aries]	sp|P07093|GDN_HUMAN;;	Glia-derived nexin OS=Homo sapiens OX=9606 GN=SERPINE2 PE=1 SV=1;;	PF00079.22	Serpin	Serpin
ENSOART00020035306	ENSOARG00020022691	TRIM25	tripartite motif containing 25 [Source:HGNC Symbol;Acc:HGNC:12932]	yes|up	1	GO:0032880;;GO:0051092;;GO:1990830;;GO:0006513;;GO:1902187;;GO:0045087;;GO:0046597;;GO:0030433;;GO:0043627;;GO:0043123;;GO:0016604;;GO:0005829;;GO:0010494;;GO:0016874;;GO:0003713;;GO:0039552;;GO:0005515;;GO:0046872;;GO:0061630	biological_process;;biological_process;;biological_process;;biological_process;;biological_process;;biological_process;;biological_process;;biological_process;;biological_process;;biological_process;;cellular_component;;cellular_component;;cellular_component;;molecular_function;;molecular_function;;molecular_function;;molecular_function;;molecular_function;;molecular_function;;	BP:regulation of protein localization;;BP:positive regulation of NF-kappaB transcription factor activity;;BP:cellular response to leukemia inhibitory factor;;BP:protein monoubiquitination;;BP:negative regulation of viral release from host cell;;BP:innate immune response;;BP:negative regulation of viral entry into host cell;;BP:ER-associated ubiquitin-dependent protein catabolic process;;BP:respon…	K10652	TRIM25, EFP	map04622;;map05164;;map04064	RIG-I-like receptor signaling pathway;;Influenza A;;NF-kappa B signaling pathway	ENOG410XQS1	O:Posttranslational modification, protein turnover, chaperones	XP_014953928.2	E3 ubiquitin/ISG15 ligase TRIM25 [Ovis aries]	sp|Q14258|TRI25_HUMAN;;	E3 ubiquitin/ISG15 ligase TRIM25 OS=Homo sapiens OX=9606 GN=TRIM25 PE=1 SV=2;;	PF13765.8;;PF00622.30;;PF00097.27;;PF13445.8;;PF15227.8;;PF14634.8;;PF13923.8;;PF13639.8;;PF13920.8;;PF14447.8	PRY;;SPRY;;zf-C3HC4;;zf-RING_UBOX;;zf-C3HC4_4;;zf-RING_5;;zf-C3HC4_2;;zf-RING_2;;zf-C3HC4_3;;Prok-RING_4	SPRY-associated domain;;SPRY domain;;Zinc finger, C3HC4 type;;RING-type zinc-finger;;zinc finger of C3HC4-type, RING;;zinc-RING finger domain;;Zinc finger, C3HC4 type;;Ring finger domain;;Zinc finger, C3HC4 type;;Prokaryotic RING finger family 4
ENSOART00020019801	ENSOARG00020012927	KISS1R	KISS1 receptor [Source:NCBI gene (formerly Entrezgene);Acc:100144753]	yes|up	1	GO:0007186;;GO:0016020;;GO:0016021;;GO:0004930	biological_process;;cellular_component;;cellular_component;;molecular_function;;	BP:G-protein coupled receptor signaling pathway;;CC:membrane;;CC:integral component of membrane;;MF:G-protein coupled receptor activity;;	K08374	KISS1R	map04080	Neuroactive ligand-receptor interaction	ENOG410XRW9	U:Intracellular trafficking, secretion, and vesicular transport	NP_001305006.1	kiSS-1 receptor [Ovis aries]	sp|Q969F8|KISSR_HUMAN;;	KiSS-1 receptor OS=Homo sapiens OX=9606 GN=KISS1R PE=1 SV=2;;	PF00001.23;;PF10320.11;;PF13853.8	7tm_1;;7TM_GPCR_Srsx;;7tm_4	7 transmembrane receptor;;Serpentine type 7TM GPCR chemoreceptor Srsx;;Olfactory receptor
ENSOART00020019805	ENSOARG00020012720	LIN54	lin-54 DREAM MuvB core complex component [Source:NCBI gene (formerly Entrezgene);Acc:101116730]	yes|down	1	GO:0006355;;GO:0005634;;GO:0003680;;GO:0001067	biological_process;;cellular_component;;molecular_function;;molecular_function;;	BP:regulation of transcription, DNA-templated;;CC:nucleus;;MF:AT DNA binding;;MF:regulatory region nucleic acid binding;;	K21776	LIN54	map04218	Cellular senescence	ENOG4110UR5	S:Function unknown	XP_005681900.1	PREDICTED: protein lin-54 homolog isoform X1 [Capra hircus]	sp|Q6MZP7|LIN54_HUMAN;;	Protein lin-54 homolog OS=Homo sapiens OX=9606 GN=LIN54 PE=1 SV=3;;	PF03638.17	TCR	Tesmin/TSO1-like CXC domain, cysteine-rich domain
MSTRG.4806.5	ENSOARG00020012153	DKK3	dickkopf WNT signaling pathway inhibitor 3 [Source:HGNC Symbol;Acc:HGNC:2893]	yes|down	1	GO:0090090;;GO:0030178;;GO:0007275;;GO:0005576;;GO:0005615;;GO:0039706;;GO:0048019	biological_process;;biological_process;;biological_process;;cellular_component;;cellular_component;;molecular_function;;molecular_function;;	BP:negative regulation of canonical Wnt signaling pathway;;BP:negative regulation of Wnt signaling pathway;;BP:multicellular organism development;;CC:extracellular region;;CC:extracellular space;;MF:co-receptor binding;;MF:receptor antagonist activity;;	------	------	------	------	ENOG4111WWP	S:Function unknown	XP_042088991.1	dickkopf-related protein 3 [Ovis aries]	sp|Q9UBP4|DKK3_HUMAN;;	Dickkopf-related protein 3 OS=Homo sapiens OX=9606 GN=DKK3 PE=1 SV=2;;	PF04706.14	Dickkopf_N	Dickkopf N-terminal cysteine-rich region
ENSOART00020030187	ENSOARG00020019542			yes|down	1	GO:0051017;;GO:0051015;;GO:0005515	biological_process;;molecular_function;;molecular_function;;	BP:actin filament bundle assembly;;MF:actin filament binding;;MF:protein binding;;	K10366	DMD	map05416;;map05414;;map05412;;map05410	Viral myocarditis;;Dilated cardiomyopath;;Arrhythmogenic right ventricular cardiomyopath;;Hypertrophic cardiomyopath	COG5069;;ENOG4111G70	Z:Cytoskeleton;;	XP_042097742.1	dystrophin isoform X7 [Ovis aries]	sp|Q5GN48|DMD_PIG;;	Dystrophin OS=Sus scrofa OX=9823 GN=DMD PE=1 SV=1;;	PF00307.33;;PF00435.23;;PF11971.10	CH;;Spectrin;;CAMSAP_CH	Calponin homology;;Spectrin repeat;;CAMSAP CH domain
ENSOART00020021627	ENSOARG00020014038	SUMF1	sulfatase modifying factor 1 [Source:NCBI gene (formerly Entrezgene);Acc:101110003]	yes|up	1	GO:0018158;;GO:0043687;;GO:0005788;;GO:0005783;;GO:0120147;;GO:1903135;;GO:0042802	biological_process;;biological_process;;cellular_component;;cellular_component;;molecular_function;;molecular_function;;molecular_function;;	BP:protein oxidation;;BP:post-translational protein modification;;CC:endoplasmic reticulum lumen;;CC:endoplasmic reticulum;;MF:Formylglycine-generating oxidase activity;;MF:cupric ion binding;;MF:identical protein binding;;	K13444	SUMF1, FGE	map04142	Lysosome	COG1262	S:Function unknown	XP_014333838.1	PREDICTED: sulfatase-modifying factor 1 isoform X3 [Bos mutus]	sp|Q0P5L5|SUMF1_BOVIN;;	Formylglycine-generating enzyme OS=Bos taurus OX=9913 GN=SUMF1 PE=2 SV=1;;	PF03781.18	FGE-sulfatase	Sulfatase-modifying factor enzyme 1
ENSOART00020027277	ENSOARG00020017686	CLDN7	claudin 7 [Source:HGNC Symbol;Acc:HGNC:2049]	yes|down	1	GO:0070830;;GO:0007155;;GO:0016327;;GO:0016328;;GO:0016021;;GO:0016020;;GO:0016323;;GO:0005886;;GO:0005923;;GO:0030054;;GO:0005198	biological_process;;biological_process;;cellular_component;;cellular_component;;cellular_component;;cellular_component;;cellular_component;;cellular_component;;cellular_component;;cellular_component;;molecular_function;;	BP:bicellular tight junction assembly;;BP:cell adhesion;;CC:apicolateral plasma membrane;;CC:lateral plasma membrane;;CC:integral component of membrane;;CC:membrane;;CC:basolateral plasma membrane;;CC:plasma membrane;;CC:bicellular tight junction;;CC:cell junction;;MF:structural molecule activity;;	K06087	CLDN	map04514;;map04670;;map04530;;map05130;;map05160	Cell adhesion molecule;;Leukocyte transendothelial migration;;Tight junction;;Pathogenic Escherichia coli infection;;Hepatitis C	ENOG4111GPP	U:Intracellular trafficking, secretion, and vesicular transport	NP_001171947.1	claudin-7 precursor [Ovis aries]	sp|Q3B7N4|CLD7_BOVIN;;	Claudin-7 OS=Bos taurus OX=9913 GN=CLDN7 PE=2 SV=1;;	PF00822.22;;PF13903.8	PMP22_Claudin;;Claudin_2	PMP-22/EMP/MP20/Claudin family;;PMP-22/EMP/MP20/Claudin tight junction
ENSOART00020007442	ENSOARG00020004803			yes|up	1	------	------	------	------	------	------	------	ENOG410XRNG	S:Function unknown	XP_027826905.2	protein FAM47E isoform X3 [Ovis aries]	sp|Q6ZV65|FA47E_HUMAN;;	Protein FAM47E OS=Homo sapiens OX=9606 GN=FAM47E PE=1 SV=3;;	------	------	------
ENSOART00020007446	ENSOARG00020004737	TRPC4	transient receptor potential cation channel subfamily C member 4 [Source:HGNC Symbol;Acc:HGNC:12336]	yes|down	1	GO:0014051;;GO:0006811;;GO:0006828;;GO:0048709;;GO:0055085;;GO:0051480;;GO:0070588;;GO:0070509;;GO:0005887;;GO:0034704;;GO:0034703;;GO:0016021;;GO:0016020;;GO:0009986;;GO:0016323;;GO:0005911;;GO:0005901;;GO:0030863;;GO:0005262;;GO:0015279;;GO:0005216;;GO:0008013;;GO:0045296;;GO:0005515;;GO:0070679	biological_process;;biological_process;;biological_process;;biological_process;;biological_process;;biological_process;;biological_process;;biological_process;;cellular_component;;cellular_component;;cellular_component;;cellular_component;;cellular_component;;cellular_component;;cellular_component;;cellular_component;;cellular_component;;cellular_component;;molecular_function;;molecular_function;…	BP:gamma-aminobutyric acid secretion;;BP:ion transport;;BP:manganese ion transport;;BP:oligodendrocyte differentiation;;BP:transmembrane transport;;BP:regulation of cytosolic calcium ion concentration;;BP:calcium ion transmembrane transport;;BP:calcium ion import;;CC:integral component of plasma membrane;;CC:calcium channel complex;;CC:cation channel complex;;CC:integral component of membrane;;CC…	K04967	TRPC4	map04745;;map04360	Phototransduction - fly;;Axon guidance	ENOG410XQ0Y	U:Intracellular trafficking, secretion, and vesicular transport	XP_040122963.1	short transient receptor potential channel 4 [Oryx dammah]	sp|P79100|TRPC4_BOVIN;;	Short transient receptor potential channel 4 OS=Bos taurus OX=9913 GN=TRPC4 PE=2 SV=2;;	PF00520.33;;PF08344.13;;PF12796.9;;PF13637.8;;PF08016.14	Ion_trans;;TRP_2;;Ank_2;;Ank_4;;PKD_channel	Ion transport protein;;Transient receptor ion channel II;;Ankyrin repeats;;Ankyrin repeats;;Polycystin cation channel
ENSOART00020023572	ENSOARG00020015405	OTULINL	OTU deubiquitinase with linear linkage specificity like [Source:HGNC Symbol;Acc:HGNC:25629]	yes|down	1	GO:0005737;;GO:0016021;;GO:0005635;;GO:0042406	cellular_component;;cellular_component;;cellular_component;;cellular_component;;	CC:cytoplasm;;CC:integral component of membrane;;CC:nuclear envelope;;CC:extrinsic component of endoplasmic reticulum membrane;;	------	------	------	------	ENOG410YCV8	S:Function unknown	XP_027835961.1	inactive ubiquitin thioesterase OTULINL isoform X2 [Ovis aries]	sp|Q9NUU6|OTULL_HUMAN;;	Inactive ubiquitin thioesterase OTULINL OS=Homo sapiens OX=9606 GN=OTULINL PE=1 SV=1;;	PF16218.7	Peptidase_C101	Peptidase family C101
ENSOART00020022622	ENSOARG00020014727	IRF7	interferon regulatory factor 7 [Source:NCBI gene (formerly Entrezgene);Acc:101103683]	yes|up	1	GO:0060340;;GO:0002819;;GO:0016064;;GO:0032728;;GO:0010468;;GO:0034127;;GO:0034124;;GO:0032481;;GO:0045893;;GO:0032727;;GO:0051607;;GO:0006355;;GO:0045944;;GO:0060337;;GO:0005737;;GO:0005634;;GO:0005654;;GO:0005829;;GO:0003677;;GO:0000987;;GO:0000976;;GO:0000981;;GO:1990837;;GO:0003700;;GO:0005515;;GO:0000978	biological_process;;biological_process;;biological_process;;biological_process;;biological_process;;biological_process;;biological_process;;biological_process;;biological_process;;biological_process;;biological_process;;biological_process;;biological_process;;biological_process;;cellular_component;;cellular_component;;cellular_component;;cellular_component;;molecular_function;;molecular_function;…	BP:positive regulation of type I interferon-mediated signaling pathway;;BP:regulation of adaptive immune response;;BP:immunoglobulin mediated immune response;;BP:positive regulation of interferon-beta production;;BP:regulation of gene expression;;BP:regulation of MyD88-independent toll-like receptor signaling pathway;;BP:regulation of MyD88-dependent toll-like receptor signaling pathway;;BP:posit…	K09447	IRF7	map05167;;map05164;;map05162;;map05160;;map05161;;map05168;;map05169;;map04622;;map04623;;map04620;;map04621;;map05203	Kaposi sarcoma-associated herpesvirus infection;;Influenza A;;Measles;;Hepatitis C;;Hepatitis B;;Herpes simplex infection;;Epstein-Barr virus infection;;RIG-I-like receptor signaling pathway;;Cytosolic DNA-sensing pathway;;Toll-like receptor signaling pathway;;NOD-like receptor signaling pathway;;Viral carcinogenesis	ENOG4111G85	K:Transcription	XP_027815761.1	interferon regulatory factor 7 isoform X1 [Ovis aries]	sp|Q92985|IRF7_HUMAN;;	Interferon regulatory factor 7 OS=Homo sapiens OX=9606 GN=IRF7 PE=1 SV=2;;	PF10401.11;;PF00605.19	IRF-3;;IRF	Interferon-regulatory factor 3;;Interferon regulatory factor transcription factor
ENSOART00020009453	ENSOARG00020005760	MCF2L	MCF.2 cell line derived transforming sequence like [Source:NCBI gene (formerly Entrezgene);Acc:101118115]	yes|up	1	GO:0035556;;GO:0005085;;GO:0005515	biological_process;;molecular_function;;molecular_function;;	BP:intracellular signal transduction;;MF:guanyl-nucleotide exchange factor activity;;MF:protein binding;;	K20685	MCF2, ARHGEF14_21_22	------	------	ENOG410XPCA;;ENOG410XNYV	T:Signal transduction mechanisms;;	XP_042111027.1	guanine nucleotide exchange factor DBS isoform X15 [Ovis aries]	sp|O15068|MCF2L_HUMAN;;	Guanine nucleotide exchange factor DBS OS=Homo sapiens OX=9606 GN=MCF2L PE=1 SV=2;;	PF00621.22;;PF13716.8;;PF00435.23;;PF00169.31;;PF00018.30	RhoGEF;;CRAL_TRIO_2;;Spectrin;;PH;;SH3_1	RhoGEF domain;;Divergent CRAL/TRIO domain;;Spectrin repeat;;PH domain;;SH3 domain
ENSOART00020031278	ENSOARG00020020284	GPC4	glypican 4 [Source:NCBI gene (formerly Entrezgene);Acc:101109518]	yes|down	1	GO:1905606;;GO:0099560;;GO:1905475;;GO:0009966;;GO:0016055;;GO:0016477;;GO:0098696;;GO:0009897;;GO:0016021;;GO:0046658;;GO:0062023;;GO:0045202;;GO:0098978;;GO:0009986	biological_process;;biological_process;;biological_process;;biological_process;;biological_process;;biological_process;;biological_process;;cellular_component;;cellular_component;;cellular_component;;cellular_component;;cellular_component;;cellular_component;;cellular_component;;	BP:regulation of presynapse assembly;;BP:synaptic membrane adhesion;;BP:regulation of protein localization to membrane;;BP:regulation of signal transduction;;BP:Wnt signaling pathway;;BP:cell migration;;BP:regulation of neurotransmitter receptor localization to postsynaptic specialization membrane;;CC:external side of plasma membrane;;CC:integral component of membrane;;CC:anchored component of pl…	K08110	GPC4	map04310	Wnt signaling pathway	ENOG410XST2	O:Posttranslational modification, protein turnover, chaperones	XP_027819476.1	glypican-4 [Ovis aries]	sp|O75487|GPC4_HUMAN;;	Glypican-4 OS=Homo sapiens OX=9606 GN=GPC4 PE=1 SV=4;;	PF01153.21	Glypican	Glypican
ENSOART00020003934	ENSOARG00020002561	SERPINI1	serpin family I member 1 [Source:NCBI gene (formerly Entrezgene);Acc:101122566]	yes|up	1	GO:0010951;;GO:0005615;;GO:0034774;;GO:0060205;;GO:0043025;;GO:0004867	biological_process;;cellular_component;;cellular_component;;cellular_component;;cellular_component;;molecular_function;;	BP:negative regulation of endopeptidase activity;;CC:extracellular space;;CC:secretory granule lumen;;CC:cytoplasmic vesicle lumen;;CC:neuronal cell body;;MF:serine-type endopeptidase inhibitor activity;;	K23412	SERPINI1	------	------	COG4826	O:Posttranslational modification, protein turnover, chaperones	XP_004003235.1	neuroserpin [Ovis aries]	sp|Q99574|NEUS_HUMAN;;	Neuroserpin OS=Homo sapiens OX=9606 GN=SERPINI1 PE=1 SV=1;;	PF00079.22	Serpin	Serpin
ENSOART00020021220	ENSOARG00020011472	UNC5D	unc-5 netrin receptor D [Source:NCBI gene (formerly Entrezgene);Acc:101109148]	yes|up	1	GO:0006915;;GO:0007165;;GO:0007275;;GO:0007411;;GO:0038007;;GO:0016021;;GO:0005886;;GO:0005042;;GO:0005515	biological_process;;biological_process;;biological_process;;biological_process;;biological_process;;cellular_component;;cellular_component;;molecular_function;;molecular_function;;	BP:apoptotic process;;BP:signal transduction;;BP:multicellular organism development;;BP:axon guidance;;BP:netrin-activated signaling pathway;;CC:integral component of membrane;;CC:plasma membrane;;MF:netrin receptor activity;;MF:protein binding;;	K07521	UNC5	map04360	Axon guidance	ENOG410XRS6	U:Intracellular trafficking, secretion, and vesicular transport	XP_004021819.1	netrin receptor UNC5D isoform X1 [Ovis aries]	sp|Q6UXZ4|UNC5D_HUMAN;;	Netrin receptor UNC5D OS=Homo sapiens OX=9606 GN=UNC5D PE=1 SV=1;;	PF17217.5;;PF00791.22;;PF00531.24;;PF00090.21;;PF07679.18;;PF13927.8;;PF00047.27;;PF19028.2;;PF13895.8	UPA;;ZU5;;Death;;TSP_1;;I-set;;Ig_3;;ig;;TSP1_spondin;;Ig_2	UPA domain;;ZU5 domain;;Death domain;;Thrombospondin type 1 domain;;Immunoglobulin I-set domain;;Immunoglobulin domain;;Immunoglobulin domain;;Spondin-like TSP1 domain;;Immunoglobulin domain
MSTRG.3018.2	ENSOARG00020014382	HES4	hes family bHLH transcription factor 4 [Source:NCBI gene (formerly Entrezgene);Acc:105609730]	yes|up	1	GO:0009952;;GO:0006355;;GO:0006357;;GO:0005634;;GO:0003677;;GO:0046983;;GO:0000978;;GO:0000981	biological_process;;biological_process;;biological_process;;cellular_component;;molecular_function;;molecular_function;;molecular_function;;molecular_function;;	BP:anterior/posterior pattern specification;;BP:regulation of transcription, DNA-templated;;BP:regulation of transcription from RNA polymerase II promoter;;CC:nucleus;;MF:DNA binding;;MF:protein dimerization activity;;MF:RNA polymerase II core promoter proximal region sequence-specific DNA binding;;MF:RNA polymerase II transcription factor activity, sequence-specific DNA binding;;	K09089	HES4	map05165	Human papillomavirus infection	ENOG4111F0X	K:Transcription	KAG5202457.1	hypothetical protein JEQ12_003847 [Ovis aries]	sp|Q9HCC6|HES4_HUMAN;;	Transcription factor HES-4 OS=Homo sapiens OX=9606 GN=HES4 PE=1 SV=1;;	PF07527.15;;PF00010.28	Hairy_orange;;HLH	Hairy Orange;;Helix-loop-helix DNA-binding domain
ENSOART00020034985	ENSOARG00020021820	DGKZ	diacylglycerol kinase zeta [Source:NCBI gene (formerly Entrezgene);Acc:101117698]	yes|up	1	GO:0006654;;GO:0007205;;GO:0046834;;GO:0090216;;GO:0046486;;GO:0007165;;GO:0035556;;GO:0046339;;GO:0016607;;GO:0016020;;GO:0030027;;GO:0005634;;GO:0005829;;GO:0016301;;GO:0005515;;GO:0003951;;GO:0004143;;GO:0005524	biological_process;;biological_process;;biological_process;;biological_process;;biological_process;;biological_process;;biological_process;;biological_process;;cellular_component;;cellular_component;;cellular_component;;cellular_component;;cellular_component;;molecular_function;;molecular_function;;molecular_function;;molecular_function;;molecular_function;;	BP:phosphatidic acid biosynthetic process;;BP:protein kinase C-activating G-protein coupled receptor signaling pathway;;BP:lipid phosphorylation;;BP:positive regulation of 1-phosphatidylinositol-4-phosphate 5-kinase activity;;BP:glycerolipid metabolic process;;BP:signal transduction;;BP:intracellular signal transduction;;BP:diacylglycerol metabolic process;;CC:nuclear speck;;CC:membrane;;CC:lamel…	K00901	dgkA, DGK	map00564;;map05231;;map00561;;map04072;;map04070	Glycerophospholipid metabolism;;Choline metabolism in cancer;;Glycerolipid metabolism;;Phospholipase D signaling pathway;;Phosphatidylinositol signaling system	ENOG410XSCB	I:Lipid transport and metabolism	XP_042089385.1	diacylglycerol kinase zeta isoform X2 [Ovis aries]	sp|Q13574|DGKZ_HUMAN;;	Diacylglycerol kinase zeta OS=Homo sapiens OX=9606 GN=DGKZ PE=1 SV=4;;	PF00609.21;;PF00781.26;;PF00130.24;;PF12796.9;;PF13857.8;;PF13606.8;;PF13637.8	DAGK_acc;;DAGK_cat;;C1_1;;Ank_2;;Ank_5;;Ank_3;;Ank_4	Diacylglycerol kinase accessory domain;;Diacylglycerol kinase catalytic domain;;Phorbol esters/diacylglycerol binding domain;;Ankyrin repeats;;Ankyrin repeats;;Ankyrin repeat;;Ankyrin repeats
ENSOART00020013944	ENSOARG00020009040		interferon-activable protein 203 [Source:NCBI gene (formerly Entrezgene);Acc:101112936]	yes|up	1	GO:0002218;;GO:0035458	biological_process;;biological_process;;	BP:activation of innate immune response;;BP:cellular response to interferon-beta;;	K20914	IFI16	map04621	NOD-like receptor signaling pathway	ENOG410Y78B	K:Transcription	XP_004002693.2	interferon-activable protein 203 [Ovis aries]	sp|O35368|IFI3_MOUSE;;	Interferon-activable protein 203 OS=Mus musculus OX=10090 GN=Ifi203 PE=1 SV=1;;	PF02760.17;;PF02758.18	HIN;;PYRIN	HIN-200/IF120x domain;;PAAD/DAPIN/Pyrin domain
ENSOART00020001497	ENSOARG00020000815	VPS41	VPS41 subunit of HOPS complex [Source:NCBI gene (formerly Entrezgene);Acc:101120659]	yes|up	1	GO:0008333;;GO:0016236;;GO:0006886;;GO:1902774;;GO:0006623;;GO:0007034;;GO:0009267;;GO:0034058;;GO:0016192;;GO:0046907;;GO:0005794;;GO:1902501;;GO:0030136;;GO:0005770;;GO:0071439;;GO:0010008;;GO:0031902;;GO:0030897;;GO:0015630;;GO:0030123;;GO:0005764;;GO:0005765;;GO:0005769;;GO:0046872;;GO:0042802;;GO:0008017;;GO:0005515	biological_process;;biological_process;;biological_process;;biological_process;;biological_process;;biological_process;;biological_process;;biological_process;;biological_process;;biological_process;;cellular_component;;cellular_component;;cellular_component;;cellular_component;;cellular_component;;cellular_component;;cellular_component;;cellular_component;;cellular_component;;cellular_component;…	BP:endosome to lysosome transport;;BP:macroautophagy;;BP:intracellular protein transport;;BP:late endosome to lysosome transport;;BP:protein targeting to vacuole;;BP:vacuolar transport;;BP:cellular response to starvation;;BP:endosomal vesicle fusion;;BP:vesicle-mediated transport;;BP:intracellular transport;;CC:Golgi apparatus;;CC:lysosomal HOPS complex;;CC:clathrin-coated vesicle;;CC:late endoso…	K20184	VPS41	map05132	Salmonella infection	ENOG410XQBC	S:Function unknown	XP_005679407.2	PREDICTED: vacuolar protein sorting-associated protein 41 homolog isoform X1 [Capra hircus]	sp|P49754|VPS41_HUMAN;;	Vacuolar protein sorting-associated protein 41 homolog OS=Homo sapiens OX=9606 GN=VPS41 PE=1 SV=3;;	PF00637.22;;PF10367.11	Clathrin;;Vps39_2	Region in Clathrin and VPS;;Vacuolar sorting protein 39 domain 2
ENSOART00020015451	ENSOARG00020010062	DHRS3	dehydrogenase/reductase 3 [Source:NCBI gene (formerly Entrezgene);Acc:101109288]	yes|down	1	GO:0003151;;GO:0060411;;GO:0048385;;GO:0060349;;GO:0060021;;GO:0007601;;GO:0030278;;GO:0042572;;GO:0001523;;GO:0048387;;GO:0042622;;GO:0016021;;GO:0005811;;GO:0005789;;GO:0016616;;GO:0000166;;GO:0052650;;GO:0009055;;GO:0004745;;GO:0016491	biological_process;;biological_process;;biological_process;;biological_process;;biological_process;;biological_process;;biological_process;;biological_process;;biological_process;;biological_process;;cellular_component;;cellular_component;;cellular_component;;cellular_component;;molecular_function;;molecular_function;;molecular_function;;molecular_function;;molecular_function;;molecular_function;;	BP:outflow tract morphogenesis;;BP:cardiac septum morphogenesis;;BP:regulation of retinoic acid receptor signaling pathway;;BP:bone morphogenesis;;BP:palate development;;BP:visual perception;;BP:regulation of ossification;;BP:retinol metabolic process;;BP:retinoid metabolic process;;BP:negative regulation of retinoic acid receptor signaling pathway;;CC:photoreceptor outer segment membrane;;CC:int…	K11146	DHRS3	map00830	Retinol metabolism	COG1028	S:Function unknown	XP_005690716.1	PREDICTED: short-chain dehydrogenase/reductase 3 [Capra hircus]	sp|O75911|DHRS3_HUMAN;;	Short-chain dehydrogenase/reductase 3 OS=Homo sapiens OX=9606 GN=DHRS3 PE=1 SV=2;;	PF00106.27;;PF13561.8;;PF08659.12;;PF02719.17	adh_short;;adh_short_C2;;KR;;Polysacc_synt_2	short chain dehydrogenase;;Enoyl;;KR domain;;Polysaccharide biosynthesis protein
ENSOART00020024913	ENSOARG00020015010	MARK3	microtubule affinity regulating kinase 3 [Source:NCBI gene (formerly Entrezgene);Acc:101105030]	yes|up	1	GO:0006468;;GO:0030425;;GO:0004674;;GO:0005524;;GO:0004672;;GO:0106311;;GO:0106310	biological_process;;cellular_component;;molecular_function;;molecular_function;;molecular_function;;deleted;;deleted;;	BP:protein phosphorylation;;CC:dendrite;;MF:protein serine/threonine kinase activity;;MF:ATP binding;;MF:protein kinase activity;;MF:old GO;;MF:old GO;;	K08798	MARK	------	------	ENOG410XNQ0	T:Signal transduction mechanisms	XP_042091504.1	MAP/microtubule affinity-regulating kinase 3 isoform X7 [Ovis aries]	sp|P27448|MARK3_HUMAN;;	MAP/microtubule affinity-regulating kinase 3 OS=Homo sapiens OX=9606 GN=MARK3 PE=1 SV=5;;	PF00069.27;;PF07714.19;;PF02149.21;;PF14531.8;;PF00627.33;;PF03109.18;;PF01163.24	Pkinase;;PK_Tyr_Ser-Thr;;KA1;;Kinase-like;;UBA;;ABC1;;RIO1	Protein kinase domain;;Protein tyrosine and serine/threonine kinase;;Kinase associated domain 1;;Kinase-like;;UBA/TS-N domain;;ABC1 atypical kinase-like domain;;RIO1 family
MSTRG.1244.5	ENSOARG00020002184	MECOM	MDS1 and EVI1 complex locus [Source:NCBI gene (formerly Entrezgene);Acc:101121055]	yes|down	1	GO:0046974	molecular_function;;	MF:histone methyltransferase activit;;	K04462	MECOM, EVI1, PRDM3	map04010;;map00310;;map05220;;map05200	MAPK signaling pathway;;Lysine degradation;;Chronic myeloid leukemia;;Pathways in cancer	COG5048	S:Function unknown	XP_011955106.3	histone-lysine N-methyltransferase MECOM isoform X4 [Ovis aries]	sp|Q03112|MECOM_HUMAN;;	Histone-lysine N-methyltransferase MECOM OS=Homo sapiens OX=9606 GN=MECOM PE=1 SV=3;;	PF00096.28;;PF13465.8;;PF13894.8;;PF13912.8;;PF12171.10;;PF13909.8	zf-C2H2;;zf-H2C2_2;;zf-C2H2_4;;zf-C2H2_6;;zf-C2H2_jaz;;zf-H2C2_5	Zinc finger, C2H2 type;;Zinc-finger double domain;;C2H2-type zinc finger;;C2H2-type zinc finger;;Zinc-finger double-stranded RNA-binding;;C2H2-type zinc-finger domain
ENSOART00020020162	ENSOARG00020013220	PALD1	phosphatase domain containing paladin 1 [Source:HGNC Symbol;Acc:HGNC:23530]	yes|down	1	GO:0005829	cellular_component;;	CC:cytosol;;	------	------	------	------	ENOG410YSN6	S:Function unknown	XP_027818261.1	paladin isoform X1 [Ovis aries]	sp|Q9ULE6|PALD_HUMAN;;	Paladin OS=Homo sapiens OX=9606 GN=PALD1 PE=1 SV=3;;	PF14566.8	PTPlike_phytase	Inositol hexakisphosphate
ENSOART00020025666	ENSOARG00020016363	CFTR	Ovis aries CF transmembrane conductance regulator (CFTR), mRNA. [Source:RefSeq mRNA;Acc:NM_001009781]	yes|up	1	GO:0015701;;GO:1904322;;GO:0035377;;GO:0006821;;GO:0060081;;GO:0048240;;GO:0051454;;GO:1902476;;GO:0006811;;GO:0055085;;GO:0071320;;GO:0050891;;GO:0034976;;GO:0034707;;GO:0055038;;GO:0005634;;GO:0016021;;GO:0016020;;GO:0016324;;GO:0005887;;GO:0005886;;GO:0005789;;GO:0031901;;GO:0005769;;GO:0005260;;GO:0016887;;GO:0042626;;GO:0015106;;GO:0005254;;GO:0015108;;GO:0005524;;GO:0140359;;GO:0019869;;GO:…	biological_process;;biological_process;;biological_process;;biological_process;;biological_process;;biological_process;;biological_process;;biological_process;;biological_process;;biological_process;;biological_process;;biological_process;;biological_process;;cellular_component;;cellular_component;;cellular_component;;cellular_component;;cellular_component;;cellular_component;;cellular_component;…	BP:bicarbonate transport;;BP:cellular response to forskolin;;BP:transepithelial water transport;;BP:chloride transport;;BP:membrane hyperpolarization;;BP:sperm capacitation;;BP:intracellular pH elevation;;BP:chloride transmembrane transport;;BP:ion transport;;BP:transmembrane transport;;BP:cellular response to cAMP;;BP:multicellular organismal water homeostasis;;BP:response to endoplasmic reticul…	K05031	CFTR, ABCC7	map04971;;map04972;;map02010;;map04976;;map04024;;map04530;;map04152;;map05110	Gastric acid secretion;;Pancreatic secretion;;ABC transporters;;Bile secretion;;cAMP signaling pathway;;Tight junction;;AMPK signaling pathway;;Vibrio cholerae infection	COG1132	V:Defense mechanisms	KAG5210308.1	hypothetical protein JEQ12_015502 [Ovis aries]	sp|Q00555|CFTR_SHEEP;;	Cystic fibrosis transmembrane conductance regulator OS=Ovis aries OX=9940 GN=CFTR PE=1 SV=2;;	PF14396.8;;PF00664.25;;PF00005.29;;PF02463.21;;PF13555.8	CFTR_R;;ABC_membrane;;ABC_tran;;SMC_N;;AAA_29	Cystic fibrosis TM conductance regulator;;ABC transporter transmembrane region;;ABC transporter;;RecF/RecN/SMC N terminal domain;;P-loop containing region of AAA domain
MSTRG.1058.3	ENSOARG00020003858			yes|up	1	GO:0008333;;GO:0006511;;GO:0070936;;GO:2001034;;GO:0032092;;GO:0007219;;GO:0033523;;GO:0006302;;GO:1901666;;GO:0051865;;GO:2000646;;GO:0010390;;GO:0045893;;GO:0035563;;GO:0033522;;GO:0051444;;GO:1900182;;GO:0016567;;GO:0002230;;GO:1902966;;GO:0005737;;GO:0005654;;GO:0032991;;GO:0005829;;GO:0005764;;GO:0005769;;GO:0042393;;GO:0044389;;GO:0008047;;GO:0004857;;GO:0097677;;GO:0046872;;GO:0061630	biological_process;;biological_process;;biological_process;;biological_process;;biological_process;;biological_process;;biological_process;;biological_process;;biological_process;;biological_process;;biological_process;;biological_process;;biological_process;;biological_process;;biological_process;;biological_process;;biological_process;;biological_process;;biological_process;;biological_process;…	BP:endosome to lysosome transport;;BP:ubiquitin-dependent protein catabolic process;;BP:protein K48-linked ubiquitination;;BP:positive regulation of double-strand break repair via nonhomologous end joining;;BP:positive regulation of protein binding;;BP:Notch signaling pathway;;BP:histone H2B ubiquitination;;BP:double-strand break repair;;BP:positive regulation of NAD+ ADP-ribosyltransferase activ…	K06058	DTX	map04330	Notch signaling pathway	ENOG4111QEI;;ENOG4111EY2	O:Posttranslational modification, protein turnover, chaperones;;	XP_027812175.1	E3 ubiquitin-protein ligase DTX3L [Ovis aries]	sp|Q8TDB6|DTX3L_HUMAN;;	E3 ubiquitin-protein ligase DTX3L OS=Homo sapiens OX=9606 GN=DTX3L PE=1 SV=1;;	PF18102.3	DTC	Deltex C-terminal domain
ENSOART00020033437	ENSOARG00020021562	VSIG1	V-set and immunoglobulin domain containing 1 [Source:NCBI gene (formerly Entrezgene);Acc:101113914]	yes|down	1	GO:0030277;;GO:0003382;;GO:0016021;;GO:0016020;;GO:0016323;;GO:0005886	biological_process;;biological_process;;cellular_component;;cellular_component;;cellular_component;;cellular_component;;	BP:maintenance of gastrointestinal epithelium;;BP:epithelial cell morphogenesis;;CC:integral component of membrane;;CC:membrane;;CC:basolateral plasma membrane;;CC:plasma membrane;;	------	------	------	------	ENOG4111JZM	U:Intracellular trafficking, secretion, and vesicular transport	XP_004022482.2	V-set and immunoglobulin domain-containing protein 1 [Ovis aries]	sp|Q29RR6|VSIG1_BOVIN;;	V-set and immunoglobulin domain-containing protein 1 OS=Bos taurus OX=9913 GN=VSIG1 PE=2 SV=1;;	PF07686.19;;PF13927.8;;PF07679.18;;PF13895.8;;PF00047.27	V-set;;Ig_3;;I-set;;Ig_2;;ig	Immunoglobulin V-set domain;;Immunoglobulin domain;;Immunoglobulin I-set domain;;Immunoglobulin domain;;Immunoglobulin domain
MSTRG.15916.15	ENSOARG00020023942	NRK	Nik related kinase [Source:NCBI gene (formerly Entrezgene);Acc:101102458]	yes|down	1	GO:0005524;;GO:0004672	molecular_function;;molecular_function;;	MF:ATP binding;;MF:protein kinase activity;;	K16313	NRK	------	------	ENOG410YEAG	T:Signal transduction mechanisms	XP_011963040.2	nik-related protein kinase isoform X1 [Ovis aries]	sp|Q7Z2Y5|NRK_HUMAN;;	Nik-related protein kinase OS=Homo sapiens OX=9606 GN=NRK PE=1 SV=2;;	PF00780.24	CNH	CNH domain
MSTRG.15916.13	ENSOARG00020023942	NRK	Nik related kinase [Source:NCBI gene (formerly Entrezgene);Acc:101102458]	yes|down	1	GO:0005524;;GO:0004672	molecular_function;;molecular_function;;	MF:ATP binding;;MF:protein kinase activity;;	K16313	NRK	------	------	ENOG410YEAG	T:Signal transduction mechanisms	XP_042097622.1	nik-related protein kinase isoform X2 [Ovis aries]	sp|Q7Z2Y5|NRK_HUMAN;;	Nik-related protein kinase OS=Homo sapiens OX=9606 GN=NRK PE=1 SV=2;;	PF00780.24	CNH	CNH domain
ENSOART00020036142	ENSOARG00020023151	PHACTR1	phosphatase and actin regulator 1 [Source:HGNC Symbol;Acc:HGNC:20990]	yes|down	1	GO:0031032;;GO:0048870;;GO:0140059;;GO:0021987;;GO:0031532;;GO:2001222;;GO:0043149;;GO:0005634;;GO:0045202;;GO:0005829;;GO:0019888;;GO:0003779;;GO:0008157;;GO:0004864	biological_process;;biological_process;;biological_process;;biological_process;;biological_process;;biological_process;;biological_process;;cellular_component;;cellular_component;;cellular_component;;molecular_function;;molecular_function;;molecular_function;;molecular_function;;	BP:actomyosin structure organization;;BP:cell motility;;BP:dendrite arborization;;BP:cerebral cortex development;;BP:actin cytoskeleton reorganization;;BP:regulation of neuron migration;;BP:stress fiber assembly;;CC:nucleus;;CC:synapse;;CC:cytosol;;MF:protein phosphatase regulator activity;;MF:actin binding;;MF:protein phosphatase 1 binding;;MF:protein phosphatase inhibitor activity;;	K17594	PHACTR	------	------	ENOG411029R	T:Signal transduction mechanisms	XP_042093185.1	phosphatase and actin regulator 1 isoform X4 [Ovis aries]	sp|Q9C0D0|PHAR1_HUMAN;;	Phosphatase and actin regulator 1 OS=Homo sapiens OX=9606 GN=PHACTR1 PE=1 SV=3;;	PF02755.17	RPEL	RPEL repeat
ENSOART00020035489	ENSOARG00020022746	PLEKHS1	pleckstrin homology domain containing S1 [Source:HGNC Symbol;Acc:HGNC:26285]	yes|up	1	------	------	------	------	------	------	------	ENOG410YTCM	S:Function unknown	XP_004020254.2	pleckstrin homology domain-containing family S member 1 isoform X2 [Ovis aries]	sp|Q5SXH7|PKHS1_HUMAN;;	Pleckstrin homology domain-containing family S member 1 OS=Homo sapiens OX=9606 GN=PLEKHS1 PE=1 SV=4;;	PF00169.31;;PF15413.8	PH;;PH_11	PH domain;;Pleckstrin homology domain
ENSOART00020034169	ENSOARG00020022067	MEX3B	mex-3 RNA binding family member B [Source:NCBI gene (formerly Entrezgene);Acc:101107903]	yes|down	1	GO:0005829;;GO:0000932;;GO:0005654;;GO:0003723;;GO:0003676;;GO:0046872	cellular_component;;cellular_component;;cellular_component;;molecular_function;;molecular_function;;molecular_function;;	CC:cytosol;;CC:cytoplasmic mRNA processing body;;CC:nucleoplasm;;MF:RNA binding;;MF:nucleic acid binding;;MF:metal ion binding;;	K15686	MEX3, RKHD	------	------	ENOG410YCYR	S:Function unknown	XP_017922081.1	PREDICTED: RNA-binding protein MEX3B [Capra hircus]	sp|Q6ZN04|MEX3B_HUMAN;;	RNA-binding protein MEX3B OS=Homo sapiens OX=9606 GN=MEX3B PE=1 SV=1;;	PF00013.31;;PF13920.8;;PF00097.27	KH_1;;zf-C3HC4_3;;zf-C3HC4	KH domain;;Zinc finger, C3HC4 type;;Zinc finger, C3HC4 type
ENSOART00020010005	ENSOARG00020006364	NT5C3A	5'-nucleotidase, cytosolic IIIA [Source:NCBI gene (formerly Entrezgene);Acc:101119900]	yes|up	1	GO:0016311;;GO:0009117;;GO:0005737;;GO:0016787;;GO:0000287;;GO:0008253;;GO:0000166;;GO:0046872	biological_process;;biological_process;;cellular_component;;molecular_function;;molecular_function;;molecular_function;;molecular_function;;molecular_function;;	BP:dephosphorylation;;BP:nucleotide metabolic process;;CC:cytoplasm;;MF:hydrolase activity;;MF:magnesium ion binding;;MF:5'-nucleotidase activity;;MF:nucleotide binding;;MF:metal ion binding;;	K01081	E3.1.3.5	map00240;;map00230;;map00760	Pyrimidine metabolism;;Purine metabolism;;Nicotinate and nicotinamide metabolism	ENOG410ZQJ8	F:Nucleotide transport and metabolism	XP_004007962.1	cytosolic 5'-nucleotidase 3A isoform X2 [Ovis aries]	sp|Q9H0P0|5NT3A_HUMAN;;	Cytosolic 5'-nucleotidase 3A OS=Homo sapiens OX=9606 GN=NT5C3A PE=1 SV=3;;	PF05822.14;;PF12710.9	UMPH-1;;HAD	Pyrimidine 5'-nucleotidase;;haloacid dehalogenase-like hydrolase
ENSOART00020004067	ENSOARG00020002652	MGP	matrix Gla protein [Source:NCBI gene (formerly Entrezgene);Acc:101106925]	yes|down	1	GO:0051216;;GO:0030154;;GO:0001503;;GO:0030500;;GO:0031012;;GO:0062023;;GO:0005576;;GO:0005509	biological_process;;biological_process;;biological_process;;biological_process;;cellular_component;;cellular_component;;cellular_component;;molecular_function;;	BP:cartilage development;;BP:cell differentiation;;BP:ossification;;BP:regulation of bone mineralization;;CC:extracellular matrix;;CC:collagen-containing extracellular matrix;;CC:extracellular region;;MF:calcium ion binding;;	K19481	MGP	------	------	ENOG410Y2RM	O:Posttranslational modification, protein turnover, chaperones	OWK03864.1	MGP [Cervus elaphus hippelaphus]	sp|P07507|MGP_BOVIN;;	Matrix Gla protein OS=Bos taurus OX=9913 GN=MGP PE=1 SV=1;;	------	------	------
ENSOART00020011756	ENSOARG00020007675	N4BP2L1	NEDD4 binding protein 2 like 1 [Source:NCBI gene (formerly Entrezgene);Acc:101109715]	yes|down	1	------	------	------	------	------	------	------	ENOG41101K4	S:Function unknown	XP_017912120.1	PREDICTED: NEDD4-binding protein 2-like 1 isoform X2 [Capra hircus]	sp|Q29S05|N42L1_BOVIN;;	NEDD4-binding protein 2-like 1 OS=Bos taurus OX=9913 GN=N4BP2L1 PE=2 SV=1;;	PF13671.8;;PF13238.8;;PF06414.14;;PF13191.8;;PF13479.8	AAA_33;;AAA_18;;Zeta_toxin;;AAA_16;;AAA_24	AAA domain;;AAA domain;;Zeta toxin;;AAA ATPase domain;;AAA domain
ENSOART00020021948	ENSOARG00020013812			yes|up	1	GO:0005515	molecular_function;;	MF:protein binding;;	K23715	SH3D21	------	------	ENOG410XQBY	S:Function unknown	XP_017897198.1	PREDICTED: SH3 domain-containing protein 21 isoform X2 [Capra hircus]	sp|A4FU49|SH321_HUMAN;;	SH3 domain-containing protein 21 OS=Homo sapiens OX=9606 GN=SH3D21 PE=2 SV=2;;	PF14604.8;;PF07653.19;;PF00018.30	SH3_9;;SH3_2;;SH3_1	Variant SH3 domain;;Variant SH3 domain;;SH3 domain
ENSOART00020017344	ENSOARG00020011072	RFC5	replication factor C subunit 5 [Source:HGNC Symbol;Acc:HGNC:9973]	yes|down	1	GO:1900264;;GO:0006260;;GO:0005663;;GO:0031390;;GO:0017116;;GO:0019899;;GO:0003689;;GO:0016887;;GO:0003677;;GO:0005524	biological_process;;biological_process;;cellular_component;;cellular_component;;molecular_function;;molecular_function;;molecular_function;;molecular_function;;molecular_function;;molecular_function;;	BP:positive regulation of DNA-directed DNA polymerase activity;;BP:DNA replication;;CC:DNA replication factor C complex;;CC:Ctf18 RFC-like complex;;MF:single-stranded DNA-dependent ATP-dependent DNA helicase activity;;MF:enzyme binding;;MF:DNA clamp loader activity;;MF:ATPase activity;;MF:DNA binding;;MF:ATP binding;;	K10756	RFC3_5	map03430;;map03420;;map03030	Mismatch repair;;Nucleotide excision repair;;DNA replication	COG0470	L:Replication, recombination and repair	XP_006074293.1	replication factor C subunit 5 [Bubalus bubalis]	sp|P40937|RFC5_HUMAN;;	Replication factor C subunit 5 OS=Homo sapiens OX=9606 GN=RFC5 PE=1 SV=1;;	PF08542.13;;PF00004.31;;PF13177.8;;PF03215.17;;PF13479.8;;PF13191.8;;PF13086.8;;PF16193.7;;PF05496.14;;PF05673.15;;PF13173.8;;PF07728.16	Rep_fac_C;;AAA;;DNA_pol3_delta2;;Rad17;;AAA_24;;AAA_16;;AAA_11;;AAA_assoc_2;;RuvB_N;;DUF815;;AAA_14;;AAA_5	Replication factor C C-terminal domain;;ATPase family associated with various cellular activities;;DNA polymerase III, delta subunit;;Rad17 P-loop domain;;AAA domain;;AAA ATPase domain;;AAA domain;;AAA C-terminal domain;;Holliday junction DNA helicase RuvB P-loop domain;;Protein of unknown function;;AAA domain;;AAA domain
MSTRG.2003.2	ENSOARG00020026042	SLC16A3	solute carrier family 16 member 3 [Source:NCBI gene (formerly Entrezgene);Acc:101111643]	yes|up	1	GO:0016328;;GO:0016324;;GO:0031965;;GO:0016323;;GO:0005887;;GO:0015129;;GO:0015293	cellular_component;;cellular_component;;cellular_component;;cellular_component;;cellular_component;;molecular_function;;molecular_function;;	CC:lateral plasma membrane;;CC:apical plasma membrane;;CC:nuclear membrane;;CC:basolateral plasma membrane;;CC:integral component of plasma membrane;;MF:lactate transmembrane transporter activity;;MF:symporter activity;;	K08180	SLC16A3	map05230	Central carbon metabolism in cancer	COG0477	G:Carbohydrate transport and metabolism	XP_026936904.1	monocarboxylate transporter 4 isoform X1 [Lagenorhynchus obliquidens]	sp|O35910|MOT4_RAT;;	Monocarboxylate transporter 4 OS=Rattus norvegicus OX=10116 GN=Slc16a3 PE=1 SV=1;;	PF07690.18	MFS_1	Major Facilitator Superfamily
MSTRG.4267.1	ENSOARG00020005070	PVR	PVR cell adhesion molecule [Source:HGNC Symbol;Acc:HGNC:9705]	yes|up	1	GO:0016021	cellular_component;;	CC:integral component of membrane;;	K06539	PVR, NECL5, CD155	map04514	Cell adhesion molecule	ENOG4111K6M	S:Function unknown	XP_027834251.1	poliovirus receptor isoform X1 [Ovis aries]	sp|P15151|PVR_HUMAN;;	Poliovirus receptor OS=Homo sapiens OX=9606 GN=PVR PE=1 SV=2;;	PF13927.8;;PF08205.14;;PF00047.27;;PF07686.19;;PF13895.8;;PF07679.18	Ig_3;;C2-set_2;;ig;;V-set;;Ig_2;;I-set	Immunoglobulin domain;;CD80-like C2-set immunoglobulin domain;;Immunoglobulin domain;;Immunoglobulin V-set domain;;Immunoglobulin domain;;Immunoglobulin I-set domain
ENSOART00020019087	ENSOARG00020012524	RFTN2	raftlin family member 2 [Source:HGNC Symbol;Acc:HGNC:26402]	yes|up	1	GO:0033227;;GO:0043330;;GO:0005886	biological_process;;biological_process;;cellular_component;;	BP:dsRNA transport;;BP:response to exogenous dsRNA;;CC:plasma membrane;;	------	------	------	------	ENOG410YAW3	O:Posttranslational modification, protein turnover, chaperones	XP_005676366.2	PREDICTED: raftlin-2 isoform X1 [Capra hircus]	sp|Q52LD8|RFTN2_HUMAN;;	Raftlin-2 OS=Homo sapiens OX=9606 GN=RFTN2 PE=1 SV=3;;	PF15250.8	Raftlin	Raftlin
ENSOART00020015083	ENSOARG00020009812		microtubule associated scaffold protein 2 [Source:NCBI gene (formerly Entrezgene);Acc:101113081]	yes|up	1	------	------	------	------	------	------	------	ENOG411103Z	Z:Cytoskeleton	XP_012040044.2	microtubule-associated tumor suppressor candidate 2 isoform X3 [Ovis aries]	sp|Q5JR59|MTUS2_HUMAN;;	Microtubule-associated tumor suppressor candidate 2 OS=Homo sapiens OX=9606 GN=MTUS2 PE=1 SV=3;;	------	------	------
MSTRG.3944.2	ENSOARG00020003298			yes|up	1	GO:0002548;;GO:0070098;;GO:0070374;;GO:0030593;;GO:0071356;;GO:0007186;;GO:0071347;;GO:0071346;;GO:0006954;;GO:0006955;;GO:0048247;;GO:0043547;;GO:0005615;;GO:0008009;;GO:0048020	biological_process;;biological_process;;biological_process;;biological_process;;biological_process;;biological_process;;biological_process;;biological_process;;biological_process;;biological_process;;biological_process;;biological_process;;cellular_component;;molecular_function;;molecular_function;;	BP:monocyte chemotaxis;;BP:chemokine-mediated signaling pathway;;BP:positive regulation of ERK1 and ERK2 cascade;;BP:neutrophil chemotaxis;;BP:cellular response to tumor necrosis factor;;BP:G-protein coupled receptor signaling pathway;;BP:cellular response to interleukin-1;;BP:cellular response to interferon-gamma;;BP:inflammatory response;;BP:immune response;;BP:lymphocyte chemotaxis;;BP:positiv…	K21083	CCL17	map04060;;map04062;;map04657;;map04625	Cytokine-cytokine receptor interaction;;Chemokine signaling pathway;;IL-17 signaling pathway;;C-type lectin receptor signaling pathway	ENOG41113EM	O:Posttranslational modification, protein turnover, chaperones	XP_027833350.1	C-C motif chemokine 17-like [Ovis aries]	sp|Q95N01|CCL17_CANLF;;	C-C motif chemokine 17 OS=Canis lupus familiaris OX=9615 GN=CCL17 PE=2 SV=1;;	PF00048.22	IL8	Small cytokines
MSTRG.6616.1	ENSOARG00020016666	HMCES	5-hydroxymethylcytosine binding, ES cell specific [Source:NCBI gene (formerly Entrezgene);Acc:101112768]	yes|down	1	GO:0045830;;GO:0018142;;GO:0097681;;GO:0006974;;GO:0005657;;GO:0008233;;GO:0003697	biological_process;;biological_process;;biological_process;;biological_process;;cellular_component;;molecular_function;;molecular_function;;	BP:positive regulation of isotype switching;;BP:protein-DNA covalent cross-linking;;BP:double-strand break repair via alternative nonhomologous end joining;;BP:cellular response to DNA damage stimulus;;CC:replication fork;;MF:peptidase activity;;MF:single-stranded DNA binding;;	------	------	------	------	COG2135	S:Function unknown	XP_027813656.2	abasic site processing protein HMCES [Ovis aries]	sp|Q96FZ2|HMCES_HUMAN;;	Abasic site processing protein HMCES OS=Homo sapiens OX=9606 GN=HMCES PE=1 SV=1;;	PF02586.16	SRAP	SOS response associated peptidase
ENSOART00020012052	ENSOARG00020007407	JADE2	jade family PHD finger 2 [Source:HGNC Symbol;Acc:HGNC:22984]	yes|up	1	GO:1990138;;GO:0060395;;GO:0050769;;GO:0051865;;GO:0000209;;GO:0046872;;GO:0061630	biological_process;;biological_process;;biological_process;;biological_process;;biological_process;;molecular_function;;molecular_function;;	BP:neuron projection extension;;BP:SMAD protein signal transduction;;BP:positive regulation of neurogenesis;;BP:protein autoubiquitination;;BP:protein polyubiquitination;;MF:metal ion binding;;MF:ubiquitin protein ligase activity;;	K22155	JADE2	------	------	COG5141	S:Function unknown	KAF6447155.1	jade family PHD finger 2 [Rousettus aegyptiacus]	sp|Q6ZQF7|JADE2_MOUSE;;	E3 ubiquitin-protein ligase Jade-2 OS=Mus musculus OX=10090 GN=Jade2 PE=1 SV=2;;	PF13832.8;;PF13771.8;;PF13831.8;;PF00628.31;;PF10513.11	zf-HC5HC2H_2;;zf-HC5HC2H;;PHD_2;;PHD;;EPL1	PHD-zinc-finger like domain;;PHD-like zinc-binding domain;;PHD-finger;;PHD-finger;;Enhancer of polycomb-like
MSTRG.2137.1	ENSOARG00020003248	DHX58	DExH-box helicase 58 [Source:NCBI gene (formerly Entrezgene);Acc:101121528]	yes|up	1	GO:0051607;;GO:0045087;;GO:0005737;;GO:0016787;;GO:0003724;;GO:0008270;;GO:0003677;;GO:0005524;;GO:0003723	biological_process;;biological_process;;cellular_component;;molecular_function;;molecular_function;;molecular_function;;molecular_function;;molecular_function;;molecular_function;;	BP:defense response to virus;;BP:innate immune response;;CC:cytoplasm;;MF:hydrolase activity;;MF:RNA helicase activity;;MF:zinc ion binding;;MF:DNA binding;;MF:ATP binding;;MF:RNA binding;;	K12649	DHX58, LGP2	map04622	RIG-I-like receptor signaling pathway	COG1111	L:Replication, recombination and repair	XP_017920594.1	PREDICTED: probable ATP-dependent RNA helicase DHX58 isoform X2 [Capra hircus]	sp|Q96C10|DHX58_HUMAN;;	Probable ATP-dependent RNA helicase DHX58 OS=Homo sapiens OX=9606 GN=DHX58 PE=1 SV=1;;	PF11648.10;;PF18119.3;;PF04851.17;;PF00271.33;;PF00270.31;;PF18766.3;;PF13245.8	RIG-I_C-RD;;RIG-I_C;;ResIII;;Helicase_C;;DEAD;;SWI2_SNF2;;AAA_19	C-terminal domain of RIG-I;;RIG-I receptor C-terminal domain;;Type III restriction enzyme, res subunit;;Helicase conserved C-terminal domain;;DEAD/DEAH box helicase;;SWI2/SNF2 ATPase;;AAA domain
ENSOART00020023668	ENSOARG00020015435	PNPLA8	patatin like phospholipase domain containing 8 [Source:NCBI gene (formerly Entrezgene);Acc:101106930]	yes|up	1	GO:0046338;;GO:0006631;;GO:0070328;;GO:0006629;;GO:0050482;;GO:0055088;;GO:0001516;;GO:0019369;;GO:0032048;;GO:0043651;;GO:0008219;;GO:0034638;;GO:0005778;;GO:0016020;;GO:0005777;;GO:0004620;;GO:0047499	biological_process;;biological_process;;biological_process;;biological_process;;biological_process;;biological_process;;biological_process;;biological_process;;biological_process;;biological_process;;biological_process;;biological_process;;cellular_component;;cellular_component;;cellular_component;;molecular_function;;molecular_function;;	BP:phosphatidylethanolamine catabolic process;;BP:fatty acid metabolic process;;BP:triglyceride homeostasis;;BP:lipid metabolic process;;BP:arachidonic acid secretion;;BP:lipid homeostasis;;BP:prostaglandin biosynthetic process;;BP:arachidonic acid metabolic process;;BP:cardiolipin metabolic process;;BP:linoleic acid metabolic process;;BP:cell death;;BP:phosphatidylcholine catabolic process;;CC:p…	K16815	PNPLA8	------	------	ENOG410XQXJ	S:Function unknown	XP_004007911.1	calcium-independent phospholipase A2-gamma isoform X1 [Ovis aries]	sp|Q9NP80|PLPL8_HUMAN;;	Calcium-independent phospholipase A2-gamma OS=Homo sapiens OX=9606 GN=PNPLA8 PE=1 SV=1;;	PF01734.24	Patatin	Patatin-like phospholipase
ENSOART00020014540	ENSOARG00020009011		tropomyosin 1 [Source:NCBI gene (formerly Entrezgene);Acc:100145865]	yes|down	1	GO:0055010;;GO:0060048;;GO:0045785;;GO:0051496;;GO:1904706;;GO:0030336;;GO:0006936;;GO:0006937;;GO:0032781;;GO:0008016;;GO:0034614;;GO:0030049;;GO:0008360;;GO:0045214;;GO:0042060;;GO:0003065;;GO:0031529;;GO:0007015;;GO:0007010;;GO:1904753;;GO:0015629;;GO:0030017;;GO:0005856;;GO:0001725;;GO:0032587;;GO:0032059;;GO:0005862;;GO:0005829;;GO:0005884;;GO:0005200;;GO:0003779;;GO:0042802;;GO:0042803;;GO:…	biological_process;;biological_process;;biological_process;;biological_process;;biological_process;;biological_process;;biological_process;;biological_process;;biological_process;;biological_process;;biological_process;;biological_process;;biological_process;;biological_process;;biological_process;;biological_process;;biological_process;;biological_process;;biological_process;;biological_process;…	BP:ventricular cardiac muscle tissue morphogenesis;;BP:cardiac muscle contraction;;BP:positive regulation of cell adhesion;;BP:positive regulation of stress fiber assembly;;BP:negative regulation of vascular smooth muscle cell proliferation;;BP:negative regulation of cell migration;;BP:muscle contraction;;BP:regulation of muscle contraction;;BP:positive regulation of ATPase activity;;BP:regulatio…	K10373	TPM1	map05206;;map04260;;map04261;;map05414;;map05410	MicroRNAs in cancer;;Cardiac muscle contraction;;Adrenergic signaling in cardiomyocytes;;Dilated cardiomyopath;;Hypertrophic cardiomyopath	ENOG410XR5K	Z:Cytoskeleton	DAA25387.1	TPA: sarcomeric tropomyosin kappa-like [Bos taurus]	sp|Q5KR49|TPM1_BOVIN;;	Tropomyosin alpha-1 chain OS=Bos taurus OX=9913 GN=TPM1 PE=2 SV=1;;	PF00261.22;;PF12718.9;;PF06009.14;;PF12329.10	Tropomyosin;;Tropomyosin_1;;Laminin_II;;TMF_DNA_bd	Tropomyosin;;Tropomyosin like;;Laminin Domain II;;TATA element modulatory factor 1 DNA binding
ENSOART00020037389	ENSOARG00020023975	IRX2	iroquois homeobox 2 [Source:NCBI gene (formerly Entrezgene);Acc:101102588]	yes|down	1	GO:0000122;;GO:0006355;;GO:0072086;;GO:0001656;;GO:0072272;;GO:0005634;;GO:0043565;;GO:0001227;;GO:0003677;;GO:0000981	biological_process;;biological_process;;biological_process;;biological_process;;biological_process;;cellular_component;;molecular_function;;molecular_function;;molecular_function;;molecular_function;;	BP:negative regulation of transcription from RNA polymerase II promoter;;BP:regulation of transcription, DNA-templated;;BP:specification of loop of Henle identity;;BP:metanephros development;;BP:proximal/distal pattern formation involved in metanephric nephron development;;CC:nucleus;;MF:sequence-specific DNA binding;;MF:transcriptional repressor activity, RNA polymerase II transcription regulato…	K24889	IRX	------	------	ENOG410XPMQ	K:Transcription	XP_027835984.2	iroquois-class homeodomain protein IRX-2 isoform X1 [Ovis aries]	sp|Q9BZI1|IRX2_HUMAN;;	Iroquois-class homeodomain protein IRX-2 OS=Homo sapiens OX=9606 GN=IRX2 PE=1 SV=2;;	PF05920.13;;PF00046.31;;PF10210.11	Homeobox_KN;;Homeodomain;;MRP-S32	Homeobox KN domain;;Homeodomain;;Mitochondrial 28S ribosomal protein S32
ENSOART00020009563	ENSOARG00020006187	MMP16	matrix metallopeptidase 16 [Source:NCBI gene (formerly Entrezgene);Acc:101116410]	yes|down	1	GO:0097094;;GO:0001501;;GO:0001503;;GO:0048701;;GO:0006508;;GO:0035988;;GO:0016485;;GO:0060348;;GO:0001958;;GO:0030574;;GO:0030198;;GO:0031012;;GO:0016021;;GO:0016020;;GO:0005887;;GO:0008270;;GO:0008233;;GO:0008237;;GO:0070006;;GO:0046872;;GO:0016787;;GO:0004222	biological_process;;biological_process;;biological_process;;biological_process;;biological_process;;biological_process;;biological_process;;biological_process;;biological_process;;biological_process;;biological_process;;cellular_component;;cellular_component;;cellular_component;;cellular_component;;molecular_function;;molecular_function;;molecular_function;;molecular_function;;molecular_function;…	BP:craniofacial suture morphogenesis;;BP:skeletal system development;;BP:ossification;;BP:embryonic cranial skeleton morphogenesis;;BP:proteolysis;;BP:chondrocyte proliferation;;BP:protein processing;;BP:bone development;;BP:endochondral ossification;;BP:collagen catabolic process;;BP:extracellular matrix organization;;CC:extracellular matrix;;CC:integral component of membrane;;CC:membrane;;CC:in…	K07996	MMP16	map04928;;map05206	Parathyroid hormone synthesis, secretion and action;;MicroRNAs in cancer	ENOG410XQ5D	O:Posttranslational modification, protein turnover, chaperones	XP_004011901.1	matrix metalloproteinase-16 [Ovis aries]	sp|Q9WTR0|MMP16_MOUSE;;	Matrix metalloproteinase-16 OS=Mus musculus OX=10090 GN=Mmp16 PE=2 SV=3;;	PF00413.26;;PF00045.21;;PF11857.10;;PF01471.20	Peptidase_M10;;Hemopexin;;DUF3377;;PG_binding_1	Matrixin;;Hemopexin;;Domain of unknown function;;Putative peptidoglycan binding domain
MSTRG.6134.1	ENSOARG00020020253			yes|up	1	GO:0016021	cellular_component;;	CC:integral component of membrane;;	------	------	------	------	ENOG410Z2RX	U:Intracellular trafficking, secretion, and vesicular transport	XP_017921647.1	PREDICTED: interferon alpha-inducible protein 27, mitochondrial isoform X1 [Capra hircus]	sp|Q96BM0|I27L1_HUMAN;;	Interferon alpha-inducible protein 27-like protein 1 OS=Homo sapiens OX=9606 GN=IFI27L1 PE=1 SV=1;;	PF06140.15	Ifi-6-16	Interferon-induced 6-16 family
ENSOART00020003684	ENSOARG00020002411	GTF2E1	general transcription factor IIE subunit 1 [Source:HGNC Symbol;Acc:HGNC:4650]	yes|up	1	GO:0001113;;GO:0006367;;GO:0006366;;GO:0005634;;GO:0005654;;GO:0005673;;GO:0005669;;GO:0097550;;GO:0005829;;GO:0016251;;GO:0046872	biological_process;;biological_process;;biological_process;;cellular_component;;cellular_component;;cellular_component;;cellular_component;;cellular_component;;cellular_component;;molecular_function;;molecular_function;;	BP:transcriptional open complex formation at RNA polymerase II promoter;;BP:transcription initiation from RNA polymerase II promoter;;BP:transcription from RNA polymerase II promoter;;CC:nucleus;;CC:nucleoplasm;;CC:transcription factor TFIIE complex;;CC:transcription factor TFIID complex;;CC:transcriptional preinitiation complex;;CC:cytosol;;MF:obsolete general RNA polymerase II transcription fac…	K03136	TFIIE1, GTF2E1, TFA1, tfe	map03022;;map05203	Basal transcription factors;;Viral carcinogenesis	COG1675	K:Transcription	XP_027836104.1	general transcription factor IIE subunit 1 isoform X3 [Ovis aries]	sp|A6QLI8|T2EA_BOVIN;;	General transcription factor IIE subunit 1 OS=Bos taurus OX=9913 GN=GTF2E1 PE=2 SV=1;;	PF02002.19;;PF11521.10;;PF08271.14	TFIIE_alpha;;TFIIE-A_C;;TF_Zn_Ribbon	TFIIE alpha subunit;;C-terminal general transcription factor TFIIE alpha;;TFIIB zinc-binding
ENSOART00020005909	ENSOARG00020003556	SLC12A6	solute carrier family 12 member 6 [Source:NCBI gene (formerly Entrezgene);Acc:101122361]	yes|down	1	GO:0140157;;GO:0071805;;GO:0006813;;GO:1902476;;GO:0006811;;GO:0071477;;GO:0055085;;GO:0006884;;GO:0055075;;GO:0007268;;GO:0055064;;GO:1990573;;GO:0016020;;GO:0005887;;GO:0016021;;GO:0045202;;GO:0008519;;GO:0015293;;GO:0022857;;GO:0015377;;GO:0015379	biological_process;;biological_process;;biological_process;;biological_process;;biological_process;;biological_process;;biological_process;;biological_process;;biological_process;;biological_process;;biological_process;;biological_process;;cellular_component;;cellular_component;;cellular_component;;cellular_component;;molecular_function;;molecular_function;;molecular_function;;molecular_function;…	BP:ammonium import across plasma membrane;;BP:potassium ion transmembrane transport;;BP:potassium ion transport;;BP:chloride transmembrane transport;;BP:ion transport;;BP:cellular hypotonic salinity response;;BP:transmembrane transport;;BP:cell volume homeostasis;;BP:potassium ion homeostasis;;BP:chemical synaptic transmission;;BP:chloride ion homeostasis;;BP:potassium ion import across plasma me…	K14427	SLC12A4_6, KCC1_3	------	------	COG0531	E:Amino acid transport and metabolism	XP_012036524.1	solute carrier family 12 member 6 isoform X1 [Ovis aries]	sp|Q9UHW9|S12A6_HUMAN;;	Solute carrier family 12 member 6 OS=Homo sapiens OX=9606 GN=SLC12A6 PE=1 SV=2;;	PF00324.23;;PF03522.17;;PF13520.8	AA_permease;;SLC12;;AA_permease_2	Amino acid permease;;Solute carrier family 12;;Amino acid permease
MSTRG.389.1	ENSOARG00020002384			yes|down	1	GO:0006821;;GO:0005229;;GO:0046872;;GO:0008237	biological_process;;molecular_function;;molecular_function;;molecular_function;;	BP:chloride transport;;MF:intracellular calcium activated chloride channel activity;;MF:metal ion binding;;MF:metallopeptidase activity;;	K05030	CLCA3_4	map04972;;map04924	Pancreatic secretion;;Renin secretion	ENOG410XPSZ;;ENOG4111E7F	U:Intracellular trafficking, secretion, and vesicular transport;;S:Function unknown	XP_004002208.3	calcium-activated chloride channel regulator 1-like [Ovis aries]	sp|P54281|CLCA1_BOVIN;;	Calcium-activated chloride channel regulator 1 OS=Bos taurus OX=9913 PE=1 SV=1;;	PF08434.13	CLCA	Calcium-activated chloride channel N terminal
ENSOART00020019710	ENSOARG00020012813	UHRF1	ubiquitin like with PHD and ring finger domains 1 [Source:HGNC Symbol;Acc:HGNC:12556]	yes|down	1	GO:0010390;;GO:0051865;;GO:0007049;;GO:0010216;;GO:0000122;;GO:0016574;;GO:0032270;;GO:0006281;;GO:0050678;;GO:0016567;;GO:0006511;;GO:0000785;;GO:0005634;;GO:0005654;;GO:0005657;;GO:0016363;;GO:0000792;;GO:0000791;;GO:0042393;;GO:0035064;;GO:0031493;;GO:0008270;;GO:0003677;;GO:0061630;;GO:0016740;;GO:0000987;;GO:0042802;;GO:0008327;;GO:0044729;;GO:0004842;;GO:0046872;;GO:0005515	biological_process;;biological_process;;biological_process;;biological_process;;biological_process;;biological_process;;biological_process;;biological_process;;biological_process;;biological_process;;biological_process;;cellular_component;;cellular_component;;cellular_component;;cellular_component;;cellular_component;;cellular_component;;cellular_component;;molecular_function;;molecular_function;…	BP:histone monoubiquitination;;BP:protein autoubiquitination;;BP:cell cycle;;BP:maintenance of DNA methylation;;BP:negative regulation of transcription from RNA polymerase II promoter;;BP:histone ubiquitination;;BP:positive regulation of cellular protein metabolic process;;BP:DNA repair;;BP:regulation of epithelial cell proliferation;;BP:protein ubiquitination;;BP:ubiquitin-dependent protein cata…	K10638	UHRF1, NP95	------	------	COG3440	V:Defense mechanisms	XP_043322212.1	E3 ubiquitin-protein ligase UHRF1 [Cervus canadensis]	sp|A7E320|UHRF1_BOVIN;;	E3 ubiquitin-protein ligase UHRF1 OS=Bos taurus OX=9913 GN=UHRF1 PE=2 SV=1;;	PF12148.10;;PF02182.19;;PF00240.25;;PF00628.31;;PF11976.10;;PF13923.8	TTD;;SAD_SRA;;ubiquitin;;PHD;;Rad60-SLD;;zf-C3HC4_2	Tandem tudor domain within UHRF1;;SAD/SRA domain;;Ubiquitin family;;PHD-finger;;Ubiquitin-2 like Rad60 SUMO-like;;Zinc finger, C3HC4 type
ENSOART00020011279	ENSOARG00020007377	VIL1	villin 1 [Source:NCBI gene (formerly Entrezgene);Acc:101110570]	yes|down	1	GO:0051125;;GO:0060327;;GO:1902896;;GO:0032233;;GO:2000394;;GO:0030836;;GO:0009617;;GO:0030855;;GO:0051693;;GO:0035729;;GO:0030335;;GO:1903078;;GO:2000392;;GO:0051016;;GO:0008154;;GO:0051014;;GO:0008360;;GO:0007173;;GO:0030041;;GO:0030042;;GO:0010634;;GO:0071364;;GO:0007010;;GO:0045010;;GO:0040018;;GO:0061041;;GO:0001951;;GO:0032532;;GO:0032432;;GO:0032433;;GO:0015629;;GO:0030175;;GO:0005902;;GO:…	biological_process;;biological_process;;biological_process;;biological_process;;biological_process;;biological_process;;biological_process;;biological_process;;biological_process;;biological_process;;biological_process;;biological_process;;biological_process;;biological_process;;biological_process;;biological_process;;biological_process;;biological_process;;biological_process;;biological_process;…	BP:regulation of actin nucleation;;BP:cytoplasmic actin-based contraction involved in cell motility;;BP:terminal web assembly;;BP:positive regulation of actin filament bundle assembly;;BP:positive regulation of lamellipodium morphogenesis;;BP:positive regulation of actin filament depolymerization;;BP:response to bacterium;;BP:epithelial cell differentiation;;BP:actin filament capping;;BP:cellular…	K05761	VIL1	------	------	ENOG410XR0A	S:Function unknown	XP_027820984.1	villin-1 [Ovis aries]	sp|Q3SZP7|VILI_BOVIN;;	Villin-1 OS=Bos taurus OX=9913 GN=VIL1 PE=2 SV=3;;	PF00626.24;;PF02209.21	Gelsolin;;VHP	Gelsolin repeat;;Villin headpiece domain
MSTRG.5604.12	ENSOARG00020017761			yes|up	1	------	------	------	K14216	OAS	map05164;;map05162;;map05160;;map05168;;map05169;;map04621	Influenza A;;Measles;;Hepatitis C;;Herpes simplex infection;;Epstein-Barr virus infection;;NOD-like receptor signaling pathway	COG5272	O:Posttranslational modification, protein turnover, chaperones	XP_042090609.1	2'-5'-oligoadenylate synthase 1-like isoform X7 [Ovis aries]	sp|Q29599|OAS1_PIG;;	2'-5'-oligoadenylate synthase 1 OS=Sus scrofa OX=9823 GN=OAS1 PE=1 SV=3;;	PF10421.11;;PF01909.25;;PF18144.3;;PF00078.29	OAS1_C;;NTP_transf_2;;SMODS;;RVT_1	2'-5'-oligoadenylate synthetase 1, domain 2, C-terminus;;Nucleotidyltransferase domain;;Second Messenger Oligonucleotide or Dinucleotide Synthetase domain;;Reverse transcriptase
ENSOART00020013652	ENSOARG00020008889	IFIT5	interferon induced protein with tetratricopeptide repeats 5 [Source:HGNC Symbol;Acc:HGNC:13328]	yes|up	1	GO:0051607;;GO:0045071;;GO:0043123;;GO:0045177;;GO:0015629;;GO:0005829;;GO:0005886;;GO:0008385;;GO:0032587;;GO:0000049;;GO:0000339;;GO:0008266;;GO:0003727;;GO:0003723;;GO:0005515;;GO:0003690	biological_process;;biological_process;;biological_process;;cellular_component;;cellular_component;;cellular_component;;cellular_component;;cellular_component;;cellular_component;;molecular_function;;molecular_function;;molecular_function;;molecular_function;;molecular_function;;molecular_function;;molecular_function;;	BP:defense response to virus;;BP:negative regulation of viral genome replication;;BP:positive regulation of I-kappaB kinase/NF-kappaB signaling;;CC:apical part of cell;;CC:actin cytoskeleton;;CC:cytosol;;CC:plasma membrane;;CC:IkappaB kinase complex;;CC:ruffle membrane;;MF:tRNA binding;;MF:RNA cap binding;;MF:pol;;MF:single-stranded RNA binding;;MF:RNA binding;;MF:protein binding;;MF:double-stran…	K24850	IFIT5	------	------	COG0457;;ENOG410YCDE	S:Function unknown;;	KAG5195848.1	hypothetical protein JEQ12_011484 [Ovis aries]	sp|Q13325|IFIT5_HUMAN;;	Interferon-induced protein with tetratricopeptide repeats 5 OS=Homo sapiens OX=9606 GN=IFIT5 PE=1 SV=1;;	PF07719.19;;PF13424.8;;PF00515.30;;PF14559.8;;PF13414.8;;PF13429.8	TPR_2;;TPR_12;;TPR_1;;TPR_19;;TPR_11;;TPR_15	Tetratricopeptide repeat;;Tetratricopeptide repeat;;Tetratricopeptide repeat;;Tetratricopeptide repeat;;TPR repeat;;Tetratricopeptide repeat
ENSOART00020008058	ENSOARG00020004893	LRP2	LDL receptor related protein 2 [Source:NCBI gene (formerly Entrezgene);Acc:101108200]	yes|down	1	GO:0003281;;GO:0008584;;GO:0060976;;GO:0060068;;GO:0003223;;GO:0003139;;GO:0030514;;GO:0140058;;GO:0051897;;GO:0001822;;GO:0050769;;GO:0043066;;GO:0001843;;GO:0006766;;GO:0008283;;GO:0007605;;GO:0044321;;GO:0030001;;GO:1904447;;GO:0061156;;GO:0007507;;GO:0006897;;GO:0003148;;GO:0006898;;GO:0030900;;GO:0035904;;GO:0015031;;GO:0060982;;GO:0070447;;GO:0009897;;GO:0005783;;GO:0030425;;GO:0030139;;GO:…	biological_process;;biological_process;;biological_process;;biological_process;;biological_process;;biological_process;;biological_process;;biological_process;;biological_process;;biological_process;;biological_process;;biological_process;;biological_process;;biological_process;;biological_process;;biological_process;;biological_process;;biological_process;;biological_process;;biological_process;…	BP:ventricular septum development;;BP:male gonad development;;BP:coronary vasculature development;;BP:vagina development;;BP:ventricular compact myocardium morphogenesis;;BP:secondary heart field specification;;BP:negative regulation of BMP signaling pathway;;BP:neuron projection arborization;;BP:positive regulation of protein kinase B signaling;;BP:kidney development;;BP:positive regulation of n…	K06233	LRP2	map04918;;map04979;;map04340	Thyroid hormone synthesis;;Cholesterol metabolism;;Hedgehog signaling pathway	ENOG410XP34	S:Function unknown	XP_042099697.1	low-density lipoprotein receptor-related protein 2 [Ovis aries]	sp|C0HL13|LRP2_PIG;;	Low-density lipoprotein receptor-related protein 2 OS=Sus scrofa OX=9823 GN=LRP2 PE=1 SV=1;;	PF00057.20;;PF00058.19;;PF14670.8;;PF16472.7;;PF12662.9;;PF07645.17	Ldl_recept_a;;Ldl_recept_b;;FXa_inhibition;;DUF5050;;cEGF;;EGF_CA	Low-density lipoprotein receptor domain class A;;Low-density lipoprotein receptor repeat class B;;Coagulation Factor Xa inhibitory site;;Domain of unknown function;;Complement Clr-like EGF-like;;Calcium-binding EGF domain
MSTRG.3497.1	ENSOARG00020005618			yes|up	1	GO:0006811;;GO:0016021;;GO:0005886;;GO:0022857	biological_process;;cellular_component;;cellular_component;;molecular_function;;	BP:ion transport;;CC:integral component of membrane;;CC:plasma membrane;;MF:transmembrane transporter activity;;	K14354	SLCO4A	------	------	ENOG410XRSF	P:Inorganic ion transport and metabolism	KAG5201673.1	hypothetical protein JEQ12_004436 [Ovis aries]	sp|Q96BD0|SO4A1_HUMAN;;	Solute carrier organic anion transporter family member 4A1 OS=Homo sapiens OX=9606 GN=SLCO4A1 PE=1 SV=2;;	PF03137.22;;PF07690.18;;PF07648.17	OATP;;MFS_1;;Kazal_2	Organic Anion Transporter Polypeptide;;Major Facilitator Superfamily;;Kazal-type serine protease inhibitor domain
ENSOART00020030976	ENSOARG00020020034	MAOA	monoamine oxidase A [Source:HGNC Symbol;Acc:HGNC:6833]	yes|up	1	GO:0042135;;GO:0009967;;GO:0042420;;GO:0005829;;GO:0005741;;GO:0016021;;GO:0097621;;GO:0008131;;GO:0016491	biological_process;;biological_process;;biological_process;;cellular_component;;cellular_component;;cellular_component;;molecular_function;;molecular_function;;molecular_function;;	BP:neurotransmitter catabolic process;;BP:positive regulation of signal transduction;;BP:dopamine catabolic process;;CC:cytosol;;CC:mitochondrial outer membrane;;CC:integral component of membrane;;MF:monoamine oxidase activity;;MF:primary amine oxidase activity;;MF:oxidoreductase activity;;	K00274	MAO, aofH	map00982;;map00340;;map00330;;map05031;;map05012;;map00360;;map00350;;map04728;;map05034;;map04726;;map05030;;map00380;;map00260	Drug metabolism - cytochrome P450;;Histidine metabolism;;Arginine and proline metabolism;;Amphetamine addiction;;Parkinson disease;;Phenylalanine metabolism;;Tyrosine metabolism;;Dopaminergic synapse;;Alcoholism;;Serotonergic synapse;;Cocaine addiction;;Tryptophan metabolism;;Glycine, serine and threonine metabolism	ENOG410XSNC	S:Function unknown	XP_017900182.1	PREDICTED: amine oxidase [flavin-containing] A [Capra hircus]	sp|P21398|AOFA_BOVIN;;	Amine oxidase [flavin-containing] A OS=Bos taurus OX=9913 GN=MAOA PE=2 SV=2;;	PF01593.26;;PF13450.8;;PF01266.26;;PF01946.19;;PF00890.26;;PF07992.16;;PF12831.9;;PF03486.16;;PF01494.21;;PF00070.29	Amino_oxidase;;NAD_binding_8;;DAO;;Thi4;;FAD_binding_2;;Pyr_redox_2;;FAD_oxidored;;HI0933_like;;FAD_binding_3;;Pyr_redox	Flavin containing amine oxidoreductase;;NA;;FAD dependent oxidoreductase;;Thi4 family;;FAD binding domain;;Pyridine nucleotide-disulphide oxidoreductase;;FAD dependent oxidoreductase;;HI0933-like protein;;FAD binding domain;;Pyridine nucleotide-disulphide oxidoreductase
MSTRG.7622.1	ENSOARG00020007795	PID1	phosphotyrosine interaction domain containing 1 [Source:HGNC Symbol;Acc:HGNC:26084]	yes|down	1	GO:0070584;;GO:0070346;;GO:0071398;;GO:2000379;;GO:0045944;;GO:0010635;;GO:0071345;;GO:0071354;;GO:1903077;;GO:2000377;;GO:2001171;;GO:2001170;;GO:0071356;;GO:0051881;;GO:0010628;;GO:0006112;;GO:0046325;;GO:0001933;;GO:0046627;;GO:0044320;;GO:0005737	biological_process;;biological_process;;biological_process;;biological_process;;biological_process;;biological_process;;biological_process;;biological_process;;biological_process;;biological_process;;biological_process;;biological_process;;biological_process;;biological_process;;biological_process;;biological_process;;biological_process;;biological_process;;biological_process;;biological_process;…	BP:mitochondrion morphogenesis;;BP:positive regulation of fat cell proliferation;;BP:cellular response to fatty acid;;BP:positive regulation of reactive oxygen species metabolic process;;BP:positive regulation of transcription from RNA polymerase II promoter;;BP:regulation of mitochondrial fusion;;BP:cellular response to cytokine stimulus;;BP:cellular response to interleukin-6;;BP:negative regula…	------	------	------	------	ENOG410YZ8H	S:Function unknown	XP_033085855.1	PTB-containing, cubilin and LRP1-interacting protein isoform X4 [Trachypithecus francoisi]	sp|Q3UBG2|PCLI1_MOUSE;;	PTB-containing, cubilin and LRP1-interacting protein OS=Mus musculus OX=10090 GN=Pid1 PE=1 SV=2;;	PF14719.8;;PF00640.25	PID_2;;PID	Phosphotyrosine interaction domain;;Phosphotyrosine interaction domain
ENSOART00020013811	ENSOARG00020008054	WT1	WT1 transcription factor [Source:HGNC Symbol;Acc:HGNC:12796]	yes|down	1	GO:0030325;;GO:0043010;;GO:0006355;;GO:0001658;;GO:0035802;;GO:0005737;;GO:0016607;;GO:0005730;;GO:0005634;;GO:0005829;;GO:0003700;;GO:0001228;;GO:0070742;;GO:0003723;;GO:0046872;;GO:0000981	biological_process;;biological_process;;biological_process;;biological_process;;biological_process;;cellular_component;;cellular_component;;cellular_component;;cellular_component;;cellular_component;;molecular_function;;molecular_function;;molecular_function;;molecular_function;;molecular_function;;molecular_function;;	BP:adrenal gland development;;BP:camera-type eye development;;BP:regulation of transcription, DNA-templated;;BP:branching involved in ureteric bud morphogenesis;;BP:adrenal cortex formation;;CC:cytoplasm;;CC:nuclear speck;;CC:nucleolus;;CC:nucleus;;CC:cytosol;;MF:transcription factor activity, sequence-specific DNA binding;;MF:transcriptional activator activity, RNA polymerase II transcription re…	K09234	WT1	map05202	Transcriptional misregulation in cancer	COG5048	S:Function unknown	XP_007111189.1	Wilms tumor protein isoform X1 [Physeter catodon]	sp|P19544|WT1_HUMAN;;	Wilms tumor protein OS=Homo sapiens OX=9606 GN=WT1 PE=1 SV=2;;	PF02165.17;;PF13465.8;;PF00096.28;;PF13894.8;;PF16159.7	WT1;;zf-H2C2_2;;zf-C2H2;;zf-C2H2_4;;FOXP-CC	Wilm's tumour protein;;Zinc-finger double domain;;Zinc finger, C2H2 type;;C2H2-type zinc finger;;FOXP coiled-coil domain
ENSOART00020033839	ENSOARG00020021818	MPV17L	MPV17 mitochondrial inner membrane protein like [Source:NCBI gene (formerly Entrezgene);Acc:101113900]	yes|up	1	GO:0005737;;GO:0005778;;GO:0016021;;GO:0016020;;GO:0005739	cellular_component;;cellular_component;;cellular_component;;cellular_component;;cellular_component;;	CC:cytoplasm;;CC:peroxisomal membrane;;CC:integral component of membrane;;CC:membrane;;CC:mitochondrion;;	K13349	MPV17L	map04146	Peroxisome	ENOG4111SYH	S:Function unknown	XP_004020837.1	mpv17-like protein isoform X1 [Ovis aries]	sp|Q2KIK2|MP17L_BOVIN;;	Mpv17-like protein OS=Bos taurus OX=9913 GN=MPV17L PE=2 SV=1;;	PF04117.14	Mpv17_PMP22	Mpv17 / PMP22 family
MSTRG.10995.1	ENSOARG00020001569	ANAPC1	anaphase promoting complex subunit 1 [Source:NCBI gene (formerly Entrezgene);Acc:101117916]	yes|down	1	GO:0051301;;GO:0007049;;GO:0005680	biological_process;;biological_process;;cellular_component;;	BP:cell division;;BP:cell cycle;;CC:anaphase-promoting complex;;	K03348	APC1, ANAPC1	map04110;;map04914;;map04114;;map05166;;map04120	Cell cycle;;Progesterone-mediated oocyte maturation;;Oocyte meiosis;;Human T-cell leukemia virus 1 infection;;Ubiquitin mediated proteolysis	ENOG410XQ83	O:Posttranslational modification, protein turnover, chaperones	XP_027822925.1	anaphase-promoting complex subunit 1 isoform X1 [Ovis aries]	sp|Q9H1A4|APC1_HUMAN;;	Anaphase-promoting complex subunit 1 OS=Homo sapiens OX=9606 GN=ANAPC1 PE=1 SV=1;;	PF19521.1;;PF18122.3;;PF12859.9;;PF01851.24;;PF11357.10	Apc1_N;;APC1_C;;ANAPC1;;PC_rep;;Spy1	Anaphase-promoting complex subunit 1 N-terminal;;Anaphase-promoting complex sub unit 1 C-terminal domain;;Anaphase-promoting complex subunit 1;;Proteasome/cyclosome repeat;;Cell cycle regulatory protein
ENSOART00020000954	ENSOARG00020000709	GSDME	gasdermin E [Source:NCBI gene (formerly Entrezgene);Acc:101109266]	yes|down	1	GO:0008285;;GO:0098586;;GO:0071356;;GO:0070265;;GO:0070269;;GO:2001244;;GO:0043410;;GO:0012501;;GO:0060113;;GO:0008219;;GO:0005737;;GO:0005829;;GO:0016020;;GO:0005886;;GO:0005546;;GO:1901612	biological_process;;biological_process;;biological_process;;biological_process;;biological_process;;biological_process;;biological_process;;biological_process;;biological_process;;biological_process;;cellular_component;;cellular_component;;cellular_component;;cellular_component;;molecular_function;;molecular_function;;	BP:negative regulation of cell proliferation;;BP:cellular response to virus;;BP:cellular response to tumor necrosis factor;;BP:necrotic cell death;;BP:pyroptosis;;BP:positive regulation of intrinsic apoptotic signaling pathway;;BP:positive regulation of MAPK cascade;;BP:programmed cell death;;BP:inner ear receptor cell differentiation;;BP:cell death;;CC:cytoplasm;;CC:cytosol;;CC:membrane;;CC:plas…	K22146	DFNA5	------	------	ENOG410XTJB	S:Function unknown	XP_014950834.1	gasdermin-E [Ovis aries]	sp|O60443|GSDME_HUMAN;;	Gasdermin-E OS=Homo sapiens OX=9606 GN=GSDME PE=1 SV=2;;	PF04598.14;;PF17708.3	Gasdermin;;Gasdermin_C	Gasdermin pore forming domain;;Gasdermin PUB domain
ENSOART00020038596	ENSOARG00020024094	NEDD4L	NEDD4 like E3 ubiquitin protein ligase [Source:NCBI gene (formerly Entrezgene);Acc:101122748]	yes|down	1	GO:0006511;;GO:0061630;;GO:0004842;;GO:0005515	biological_process;;molecular_function;;molecular_function;;molecular_function;;	BP:ubiquitin-dependent protein catabolic process;;MF:ubiquitin protein ligase activity;;MF:ubiquitin-protein transferase activity;;MF:protein binding;;	K13305	NEDD4L	map04120;;map04530;;map04144;;map04960	Ubiquitin mediated proteolysis;;Tight junction;;Endocytosis;;Aldosterone-regulated sodium reabsorption	COG5021	O:Posttranslational modification, protein turnover, chaperones	XP_031297699.1	E3 ubiquitin-protein ligase NEDD4-like isoform X9 [Camelus dromedarius]	sp|Q96PU5|NED4L_HUMAN;;	E3 ubiquitin-protein ligase NEDD4-like OS=Homo sapiens OX=9606 GN=NEDD4L PE=1 SV=2;;	PF00632.27;;PF00397.28;;PF00168.32	HECT;;WW;;C2	HECT-domain;;WW domain;;C2 domain
ENSOART00020041160	ENSOARG00020022237	CACNA1H	calcium voltage-gated channel subunit alpha1 H [Source:HGNC Symbol;Acc:HGNC:1395]	yes|down	1	GO:0006811;;GO:0070588;;GO:0055085;;GO:0016020;;GO:0005891;;GO:0005245;;GO:0005216	biological_process;;biological_process;;biological_process;;cellular_component;;cellular_component;;molecular_function;;molecular_function;;	BP:ion transport;;BP:calcium ion transmembrane transport;;BP:transmembrane transport;;CC:membrane;;CC:voltage-gated calcium channel complex;;MF:voltage-gated calcium channel activity;;MF:ion channel activity;;	K04855	CACNA1H, CAV3.2	map04010;;map04713;;map04020;;map04927;;map04925;;map04934	MAPK signaling pathway;;Circadian entrainment;;Calcium signaling pathway;;Cortisol synthesis and secretion;;Aldosterone synthesis and secretion;;Cushing syndrome	COG1226	P:Inorganic ion transport and metabolism	XP_042096313.1	voltage-dependent T-type calcium channel subunit alpha-1H isoform X2 [Ovis aries]	sp|O95180|CAC1H_HUMAN;;	Voltage-dependent T-type calcium channel subunit alpha-1H OS=Homo sapiens OX=9606 GN=CACNA1H PE=1 SV=4;;	PF00520.33;;PF08016.14	Ion_trans;;PKD_channel	Ion transport protein;;Polycystin cation channel
ENSOART00020037815	ENSOARG00020024139	WNK3	WNK lysine deficient protein kinase 3 [Source:HGNC Symbol;Acc:HGNC:14543]	yes|down	1	GO:0032414;;GO:0050801;;GO:0010800;;GO:0035556;;GO:0046777;;GO:0106311;;GO:0106310;;GO:0006884;;GO:0007231;;GO:0043066;;GO:0010766;;GO:0010765;;GO:0006468;;GO:1903078;;GO:1903288;;GO:0072659;;GO:0090279;;GO:0051928;;GO:1904062;;GO:2000651;;GO:0005737;;GO:0005829;;GO:0019870;;GO:0004674;;GO:0004672;;GO:0005524;;GO:0019869	biological_process;;biological_process;;biological_process;;biological_process;;biological_process;;deleted;;deleted;;biological_process;;biological_process;;biological_process;;biological_process;;biological_process;;biological_process;;biological_process;;biological_process;;biological_process;;biological_process;;biological_process;;biological_process;;biological_process;;cellular_component;;c…	BP:positive regulation of ion transmembrane transporter activity;;BP:ion homeostasis;;BP:positive regulation of peptidyl-threonine phosphorylation;;BP:intracellular signal transduction;;BP:protein autophosphorylation;;BP:old GO;;BP:old GO;;BP:cell volume homeostasis;;BP:osmosensory signaling pathway;;BP:negative regulation of apoptotic process;;BP:negative regulation of sodium ion transport;;BP:p…	K08867	WNK, PRKWNK	------	------	ENOG410XQWZ	T:Signal transduction mechanisms	XP_013832009.1	PREDICTED: serine/threonine-protein kinase WNK3 isoform X2 [Capra hircus]	sp|Q9BYP7|WNK3_HUMAN;;	Serine/threonine-protein kinase WNK3 OS=Homo sapiens OX=9606 GN=WNK3 PE=1 SV=3;;	PF00069.27;;PF07714.19;;PF12202.10	Pkinase;;PK_Tyr_Ser-Thr;;OSR1_C	Protein kinase domain;;Protein tyrosine and serine/threonine kinase;;Oxidative-stress-responsive kinase 1 C-terminal domain
ENSOART00020015368	ENSOARG00020010032	TGFBI	transforming growth factor beta induced [Source:HGNC Symbol;Acc:HGNC:11771]	yes|down	1	GO:0001525;;GO:0008283;;GO:0030198;;GO:0007155;;GO:0005615;;GO:0031012;;GO:0005802;;GO:0005178;;GO:0050840;;GO:0050839;;GO:0005515;;GO:0005518;;GO:0042802	biological_process;;biological_process;;biological_process;;biological_process;;cellular_component;;cellular_component;;cellular_component;;molecular_function;;molecular_function;;molecular_function;;molecular_function;;molecular_function;;molecular_function;;	BP:angiogenesis;;BP:cell proliferation;;BP:extracellular matrix organization;;BP:cell adhesion;;CC:extracellular space;;CC:extracellular matrix;;CC:trans-Golgi network;;MF:integrin binding;;MF:extracellular matrix binding;;MF:cell adhesion molecule binding;;MF:protein binding;;MF:collagen binding;;MF:identical protein binding;;	K19519	TGFBI, BIGH3	------	------	COG2335	M:Cell wall/membrane/envelope biogenesis	XP_014951538.2	transforming growth factor-beta-induced protein ig-h3 [Ovis aries]	sp|P55906|BGH3_BOVIN;;	Transforming growth factor-beta-induced protein ig-h3 OS=Bos taurus OX=9913 GN=TGFBI PE=1 SV=2;;	PF02469.24	Fasciclin	Fasciclin domain
MSTRG.2062.1	ENSOARG00020025324	ARHGAP27	Rho GTPase activating protein 27 [Source:HGNC Symbol;Acc:HGNC:31813]	yes|up	1	GO:0043547;;GO:0007165;;GO:0005096	biological_process;;biological_process;;molecular_function;;	BP:positive regulation of GTPase activity;;BP:signal transduction;;MF:GTPase activator activity;;	K20636	ARHGAP12_27	------	------	ENOG4110NA6;;ENOG410ZP6T	U:Intracellular trafficking, secretion, and vesicular transport;;	XP_027830195.2	rho GTPase-activating protein 27 isoform X2 [Ovis aries]	sp|A2AB59|RHG27_MOUSE;;	Rho GTPase-activating protein 27 OS=Mus musculus OX=10090 GN=Arhgap27 PE=1 SV=1;;	PF00397.28;;PF00169.31;;PF14604.8;;PF15410.8;;PF00620.29	WW;;PH;;SH3_9;;PH_9;;RhoGAP	WW domain;;PH domain;;Variant SH3 domain;;Pleckstrin homology domain;;RhoGAP domain
ENSOART00020021906	ENSOARG00020014334	ISG15	Ovis aries ISG15 ubiquitin like modifier (ISG15), mRNA. [Source:RefSeq mRNA;Acc:NM_001009735]	yes|up	1	GO:0032020;;GO:0032649;;GO:0042742;;GO:0030501;;GO:0045648;;GO:0009615;;GO:0009617;;GO:0045071;;GO:0032728;;GO:0032729;;GO:0031397;;GO:0032461;;GO:0019941;;GO:0034340;;GO:0060339;;GO:0070585;;GO:0051607;;GO:0007229;;GO:0032733;;GO:0022627;;GO:0005737;;GO:0005634;;GO:0005576;;GO:0005178;;GO:0031625;;GO:0005515;;GO:0031386	biological_process;;biological_process;;biological_process;;biological_process;;biological_process;;biological_process;;biological_process;;biological_process;;biological_process;;biological_process;;biological_process;;biological_process;;biological_process;;biological_process;;biological_process;;biological_process;;biological_process;;biological_process;;biological_process;;cellular_component;…	BP:ISG15-protein conjugation;;BP:regulation of interferon-gamma production;;BP:defense response to bacterium;;BP:positive regulation of bone mineralization;;BP:positive regulation of erythrocyte differentiation;;BP:response to virus;;BP:response to bacterium;;BP:negative regulation of viral genome replication;;BP:positive regulation of interferon-beta production;;BP:positive regulation of interfe…	K12159	ISG15	map04622;;map05165;;map05169	RIG-I-like receptor signaling pathway;;Human papillomavirus infection;;Epstein-Barr virus infection	COG5272	O:Posttranslational modification, protein turnover, chaperones	XP_005690852.1	PREDICTED: ubiquitin-like protein ISG15 [Capra hircus]	sp|O02741|ISG15_BOVIN;;	Ubiquitin-like protein ISG15 OS=Bos taurus OX=9913 GN=ISG15 PE=1 SV=3;;	PF00240.25;;PF11976.10;;PF18037.3	ubiquitin;;Rad60-SLD;;Ubiquitin_5	Ubiquitin family;;Ubiquitin-2 like Rad60 SUMO-like;;Ubiquitin-like domain
ENSOART00020027420	ENSOARG00020017761			yes|up	1	GO:0051607;;GO:0045087;;GO:0005737;;GO:0016779;;GO:0003725;;GO:0001730	biological_process;;biological_process;;cellular_component;;molecular_function;;molecular_function;;molecular_function;;	BP:defense response to virus;;BP:innate immune response;;CC:cytoplasm;;MF:nucleotidyltransferase activity;;MF:double-stranded RNA binding;;MF:2'-5'-oligoadenylate synthetase activity;;	K14216	OAS	map05164;;map05162;;map05160;;map05168;;map05169;;map04621	Influenza A;;Measles;;Hepatitis C;;Herpes simplex infection;;Epstein-Barr virus infection;;NOD-like receptor signaling pathway	COG5272	O:Posttranslational modification, protein turnover, chaperones	XP_027812377.1	2'-5'-oligoadenylate synthase 3-like isoform X2 [Ovis aries]	sp|Q9Y6K5|OAS3_HUMAN;;	2'-5'-oligoadenylate synthase 3 OS=Homo sapiens OX=9606 GN=OAS3 PE=1 SV=3;;	PF10421.11;;PF01909.25;;PF18144.3	OAS1_C;;NTP_transf_2;;SMODS	2'-5'-oligoadenylate synthetase 1, domain 2, C-terminus;;Nucleotidyltransferase domain;;Second Messenger Oligonucleotide or Dinucleotide Synthetase domain
MSTRG.8125.1	MSTRG.8125			yes|up	1	GO:0016021	cellular_component;;	CC:integral component of membrane;;	K06751	MHC1	map05166;;map05167;;map05165;;map05203;;map05163;;map05320;;map05332;;map05330;;map05168;;map05169;;map04514;;map04218;;map04940;;map05416;;map05170;;map04145;;map04144;;map04612	Human T-cell leukemia virus 1 infection;;Kaposi sarcoma-associated herpesvirus infection;;Human papillomavirus infection;;Viral carcinogenesis;;Human cytomegalovirus infection;;Autoimmune thyroid disease;;Graft-versus-host disease;;Allograft rejection;;Herpes simplex infection;;Epstein-Barr virus infection;;Cell adhesion molecule;;Cellular senescence;;Type I diabetes mellitus;;Viral myocarditis;;…	------	------	XP_040106129.1	BOLA class I histocompatibility antigen, alpha chain BL3-7-like isoform X1 [Oryx dammah]	------	------	PF06623.13	MHC_I_C	MHC_I C-terminus
ENSOART00020038327	ENSOARG00020023254	CADM1	cell adhesion molecule 1 [Source:NCBI gene (formerly Entrezgene);Acc:101115479]	yes|down	1	GO:0016021	cellular_component;;	CC:integral component of membrane;;	K06781	CADM1, IGSF4, NECL2, TSLC1	map04514	Cell adhesion molecule	ENOG41116SB	U:Intracellular trafficking, secretion, and vesicular transport	XP_011950873.3	cell adhesion molecule 1 isoform X2 [Ovis aries]	sp|Q8R5M8|CADM1_MOUSE;;	Cell adhesion molecule 1 OS=Mus musculus OX=10090 GN=Cadm1 PE=1 SV=2;;	PF13927.8;;PF13895.8;;PF07679.18;;PF00047.27;;PF07686.19;;PF08205.14	Ig_3;;Ig_2;;I-set;;ig;;V-set;;C2-set_2	Immunoglobulin domain;;Immunoglobulin domain;;Immunoglobulin I-set domain;;Immunoglobulin domain;;Immunoglobulin V-set domain;;CD80-like C2-set immunoglobulin domain
MSTRG.12994.1	ENSOARG00020013258			yes|up	1	GO:2000343;;GO:0033674;;GO:1902166;;GO:0048146;;GO:0002830;;GO:0045581;;GO:0035691;;GO:0002606;;GO:0046598;;GO:0002906;;GO:0016064;;GO:0030890;;GO:0090023;;GO:0051085;;GO:0006886;;GO:0045893;;GO:0001961;;GO:0031394;;GO:0030336;;GO:0019882;;GO:0070206;;GO:0019886;;GO:0043123;;GO:2000448;;GO:0034341;;GO:0001516;;GO:0045059;;GO:0006955;;GO:0002286;;GO:0045060;;GO:0060907;;GO:0050731;;GO:0002792;;GO:…	biological_process;;biological_process;;biological_process;;biological_process;;biological_process;;biological_process;;biological_process;;biological_process;;biological_process;;biological_process;;biological_process;;biological_process;;biological_process;;biological_process;;biological_process;;biological_process;;biological_process;;biological_process;;biological_process;;biological_process;…	BP:positive regulation of chemokin;;BP:positive regulation of kinase activity;;BP:negative regulation of intrinsic apoptotic signaling pathway in response to DNA damage by p53 class mediator;;BP:positive regulation of fibroblast proliferation;;BP:positive regulation of type 2 immune response;;BP:negative regulation of T cell differentiation;;BP:macrophage migration inhibitory factor signaling pat…	K06505	CD74, DHLAG	map05152;;map04612;;map05168	Tuberculosis;;Antigen processing and presentation;;Herpes simplex infection	ENOG410Z4PR	U:Intracellular trafficking, secretion, and vesicular transport	XP_017905648.1	PREDICTED: HLA class II histocompatibility antigen gamma chain isoform X2 [Capra hircus]	sp|P04233|HG2A_HUMAN;;	HLA class II histocompatibility antigen gamma chain OS=Homo sapiens OX=9606 GN=CD74 PE=1 SV=3;;	PF09307.12;;PF08831.12	MHC2-interact;;MHCassoc_trimer	CLIP, MHC2 interacting;;Class II MHC-associated invariant chain trimerisation domain
ENSOART00020014359	ENSOARG00020009371	AFF2	AF4/FMR2 family member 2 [Source:HGNC Symbol;Acc:HGNC:3776]	yes|down	1	GO:0035063;;GO:0043484;;GO:0007611;;GO:0010629;;GO:0010468;;GO:0016607;;GO:0005634;;GO:0002151	biological_process;;biological_process;;biological_process;;biological_process;;biological_process;;cellular_component;;cellular_component;;molecular_function;;	BP:nuclear speck organization;;BP:regulation of RNA splicing;;BP:learning or memory;;BP:negative regulation of gene expression;;BP:regulation of gene expression;;CC:nuclear speck;;CC:nucleus;;MF:G-quadruplex RNA binding;;	K15194	AFF2	------	------	ENOG410XRXU	K:Transcription	XP_042098396.1	LOW QUALITY PROTEIN: AF4/FMR2 family member 2 [Ovis aries]	sp|Q7YQM1|AFF2_PONPY;;	AF4/FMR2 family member 2 OS=Pongo pygmaeus OX=9600 GN=AFF2 PE=2 SV=1;;	PF05110.15;;PF18876.2;;PF18875.2	AF-4;;AF-4_C;;AF4_int	AF-4 proto-oncoprotein N-terminal region;;AF-4 proto-oncoprotein C-terminal region;;AF4 interaction motif
ENSOART00020037296	ENSOARG00020023915	TNFAIP3	TNF alpha induced protein 3 [Source:NCBI gene (formerly Entrezgene);Acc:101113156]	yes|up	1	GO:1902042;;GO:0050869;;GO:2000349;;GO:0071108;;GO:0072666;;GO:0032495;;GO:0070936;;GO:0045736;;GO:0034148;;GO:0070433;;GO:0035871;;GO:0032703;;GO:0001922;;GO:0031397;;GO:0016579;;GO:0070536;;GO:1903364;;GO:0048662;;GO:0070301;;GO:2000352;;GO:0002634;;GO:0034140;;GO:0002677;;GO:0072573;;GO:0070429;;GO:0032691;;GO:0032088;;GO:0016567;;GO:0032715;;GO:0045824;;GO:0032720;;GO:0043124;;GO:2000347;;GO:…	biological_process;;biological_process;;biological_process;;biological_process;;biological_process;;biological_process;;biological_process;;biological_process;;biological_process;;biological_process;;biological_process;;biological_process;;biological_process;;biological_process;;biological_process;;biological_process;;biological_process;;biological_process;;biological_process;;biological_process;…	BP:negative regulation of extrinsic apoptotic signaling pathway via death domain receptors;;BP:negative regulation of B cell activation;;BP:negative regulation of CD40 signaling pathway;;BP:protein K48-linked deubiquitination;;BP:establishment of protein localization to vacuole;;BP:response to muramyl dipeptide;;BP:protein K48-linked ubiquitination;;BP:negative regulation of cyclin-dependent prot…	K11859	TNFAIP3, A20, OTUD7C	map05162;;map04217;;map04668;;map05169;;map04621;;map04657;;map04064	Measles;;Necroptosis;;TNF signaling pathway;;Epstein-Barr virus infection;;NOD-like receptor signaling pathway;;IL-17 signaling pathway;;NF-kappa B signaling pathway	ENOG41117NJ	O:Posttranslational modification, protein turnover, chaperones	KAG5205630.1	hypothetical protein JEQ12_018880 [Ovis aries]	sp|P21580|TNAP3_HUMAN;;	Tumor necrosis factor alpha-induced protein 3 OS=Homo sapiens OX=9606 GN=TNFAIP3 PE=1 SV=1;;	PF02338.21;;PF01754.18	OTU;;zf-A20	OTU-like cysteine protease;;A20-like zinc finger
ENSOART00020030963	ENSOARG00020020130	PRIM2	DNA primase subunit 2 [Source:HGNC Symbol;Acc:HGNC:9370]	yes|down	1	GO:0006260;;GO:0006269;;GO:0005658;;GO:0051539;;GO:0051536;;GO:0003677;;GO:0046872	biological_process;;biological_process;;cellular_component;;molecular_function;;molecular_function;;molecular_function;;molecular_function;;	BP:DNA replication;;BP:DNA replication, synthesis of RNA primer;;CC:alpha DNA polymeras;;MF:4 iron, 4 sulfur cluster binding;;MF:iron-sulfur cluster binding;;MF:DNA binding;;MF:metal ion binding;;	K02685	PRI2	map03030	DNA replication	COG2219	L:Replication, recombination and repair	KAG5196760.1	hypothetical protein JEQ12_010214 [Ovis aries]	sp|P49643|PRI2_HUMAN;;	DNA primase large subunit OS=Homo sapiens OX=9606 GN=PRIM2 PE=1 SV=2;;	PF04104.16	DNA_primase_lrg	Eukaryotic and archaeal DNA primase, large subunit
ENSOART00020009881	ENSOARG00020006359	SLC22A23	solute carrier family 22 member 23 [Source:NCBI gene (formerly Entrezgene);Acc:101122229]	yes|down	1	GO:0055085;;GO:0016021;;GO:0022857	biological_process;;cellular_component;;molecular_function;;	BP:transmembrane transport;;CC:integral component of membrane;;MF:transmembrane transporter activity;;	K08215	SLC22A23	------	------	ENOG410ZZ6M;;COG0477	U:Intracellular trafficking, secretion, and vesicular transport;;G:Carbohydrate transport and metabolism	XP_042092968.1	solute carrier family 22 member 23 isoform X1 [Ovis aries]	sp|A1A5C7|S22AN_HUMAN;;	Solute carrier family 22 member 23 OS=Homo sapiens OX=9606 GN=SLC22A23 PE=1 SV=2;;	PF00083.26;;PF07690.18	Sugar_tr;;MFS_1	Sugar;;Major Facilitator Superfamily
MSTRG.15810.3	ENSOARG00020017126			yes|up	1	GO:0000226;;GO:0015630	biological_process;;cellular_component;;	BP:microtubule cytoskeleton organization;;CC:microtubule cytoskeleton;;	K16807	MAP7D3	------	------	ENOG410YMWJ	S:Function unknown	XP_027819473.1	MAP7 domain-containing protein 3 isoform X2 [Ovis aries]	sp|Q8IWC1|MA7D3_HUMAN;;	MAP7 domain-containing protein 3 OS=Homo sapiens OX=9606 GN=MAP7D3 PE=1 SV=2;;	PF05672.13	MAP7	MAP7
MSTRG.3093.1	ENSOARG00020004380	LAMC2	Ovis aries laminin subunit gamma 2 (LAMC2), mRNA. [Source:RefSeq mRNA;Acc:NM_001142358]	yes|down	1	GO:0008284;;GO:0009887;;GO:0016358;;GO:0009888;;GO:0030335;;GO:0008045;;GO:0005604;;GO:0016020;;GO:0005102	biological_process;;biological_process;;biological_process;;biological_process;;biological_process;;biological_process;;cellular_component;;cellular_component;;molecular_function;;	BP:positive regulation of cell proliferation;;BP:animal organ morphogenesis;;BP:dendrite development;;BP:tissue development;;BP:positive regulation of cell migration;;BP:motor neuron axon guidance;;CC:basement membrane;;CC:membrane;;MF:receptor binding;;	K06246	LAMC2	map05165;;map04510;;map05145;;map05146;;map05200;;map04512;;map04151;;map05222	Human papillomavirus infection;;Focal adhesion;;Toxoplasmosis;;Amoebiasis;;Pathways in cancer;;ECM-receptor interaction;;PI3K-Akt signaling pathway;;Small cell lung cancer	ENOG4110QI9	Z:Cytoskeleton	KAG5202547.1	hypothetical protein JEQ12_003937 [Ovis aries]	sp|Q8HZI9|LAMC2_HORSE;;	Laminin subunit gamma-2 OS=Equus caballus OX=9796 GN=LAMC2 PE=2 SV=1;;	PF00053.26;;PF00052.20	Laminin_EGF;;Laminin_B	Laminin EGF domain;;Laminin B
ENSOART00020038146	ENSOARG00020023942	NRK	Nik related kinase [Source:NCBI gene (formerly Entrezgene);Acc:101102458]	yes|down	1	GO:0006468;;GO:0005524;;GO:0004672	biological_process;;molecular_function;;molecular_function;;	BP:protein phosphorylation;;MF:ATP binding;;MF:protein kinase activity;;	K16313	NRK	------	------	------	------	XP_011963040.2	nik-related protein kinase isoform X1 [Ovis aries]	sp|Q7Z2Y5|NRK_HUMAN;;	Nik-related protein kinase OS=Homo sapiens OX=9606 GN=NRK PE=1 SV=2;;	PF00069.27;;PF07714.19;;PF00780.24;;PF17667.3;;PF03109.18	Pkinase;;PK_Tyr_Ser-Thr;;CNH;;Pkinase_fungal;;ABC1	Protein kinase domain;;Protein tyrosine and serine/threonine kinase;;CNH domain;;Fungal protein kinase;;ABC1 atypical kinase-like domain
MSTRG.8754.2	ENSOARG00020018806	ANO1	anoctamin 1 [Source:NCBI gene (formerly Entrezgene);Acc:101116524]	yes|down	1	GO:0035774;;GO:1902476;;GO:0034605;;GO:0016021;;GO:0005886;;GO:0046983	biological_process;;biological_process;;biological_process;;cellular_component;;cellular_component;;molecular_function;;	BP:positive regulation of insulin secretion involved in cellular response to glucose stimulus;;BP:chloride transmembrane transport;;BP:cellular response to heat;;CC:integral component of membrane;;CC:plasma membrane;;MF:protein dimerization activity;;	K19496	ANO1, DOG1, TMEM16A	------	------	ENOG410XS4S	U:Intracellular trafficking, secretion, and vesicular transport	XP_042094136.1	anoctamin-1 isoform X2 [Ovis aries]	sp|Q5XXA6|ANO1_HUMAN;;	Anoctamin-1 OS=Homo sapiens OX=9606 GN=ANO1 PE=1 SV=1;;	PF16178.7;;PF04547.14	Anoct_dimer;;Anoctamin	Dimerisation domain of Ca+-activated chloride-channel, anoctamin;;Calcium-activated chloride channel
MSTRG.8754.1	ENSOARG00020018806	ANO1	anoctamin 1 [Source:NCBI gene (formerly Entrezgene);Acc:101116524]	yes|down	1	GO:0035774;;GO:1902476;;GO:0034605;;GO:0016021;;GO:0005886;;GO:0046983	biological_process;;biological_process;;biological_process;;cellular_component;;cellular_component;;molecular_function;;	BP:positive regulation of insulin secretion involved in cellular response to glucose stimulus;;BP:chloride transmembrane transport;;BP:cellular response to heat;;CC:integral component of membrane;;CC:plasma membrane;;MF:protein dimerization activity;;	K19496	ANO1, DOG1, TMEM16A	------	------	ENOG410XS4S	U:Intracellular trafficking, secretion, and vesicular transport	XP_019810471.1	PREDICTED: anoctamin-1 isoform X3 [Bos indicus]	sp|Q5XXA6|ANO1_HUMAN;;	Anoctamin-1 OS=Homo sapiens OX=9606 GN=ANO1 PE=1 SV=1;;	PF04547.14;;PF16178.7	Anoctamin;;Anoct_dimer	Calcium-activated chloride channel;;Dimerisation domain of Ca+-activated chloride-channel, anoctamin
ENSOART00020010304	ENSOARG00020006694	FAM174B	family with sequence similarity 174 member B [Source:HGNC Symbol;Acc:HGNC:34339]	yes|down	1	GO:0007030;;GO:0005794;;GO:0016021;;GO:0005886	biological_process;;cellular_component;;cellular_component;;cellular_component;;	BP:Golgi organization;;CC:Golgi apparatus;;CC:integral component of membrane;;CC:plasma membrane;;	------	------	------	------	ENOG410YSGB	S:Function unknown	KAG5197967.1	hypothetical protein JEQ12_007657 [Ovis aries]	sp|Q1RMK9|F174B_BOVIN;;	Membrane protein FAM174B OS=Bos taurus OX=9913 GN=FAM174B PE=2 SV=1;;	PF06679.14	DUF1180	Protein of unknown function
MSTRG.10953.4	ENSOARG00020003040	MAP4K4	mitogen-activated protein kinase kinase kinase kinase 4 [Source:NCBI gene (formerly Entrezgene);Acc:101109789]	yes|up	1	------	------	------	K04407	MAP4K4, HGK	map04010	MAPK signaling pathway	ENOG410XPHR	T:Signal transduction mechanisms	XP_040123667.1	mitogen-activated protein kinase kinase kinase kinase 4 isoform X28 [Oryx dammah]	sp|P97820|M4K4_MOUSE;;	Mitogen-activated protein kinase kinase kinase kinase 4 OS=Mus musculus OX=10090 GN=Map4k4 PE=1 SV=1;;	PF00780.24;;PF00069.27;;PF07714.19;;PF03109.18	CNH;;Pkinase;;PK_Tyr_Ser-Thr;;ABC1	CNH domain;;Protein kinase domain;;Protein tyrosine and serine/threonine kinase;;ABC1 atypical kinase-like domain
MSTRG.3681.1	ENSOARG00020013290	PIGT	phosphatidylinositol glycan anchor biosynthesis class T [Source:NCBI gene (formerly Entrezgene);Acc:101111989]	yes|up	1	GO:0051402;;GO:0016255;;GO:0030182;;GO:0042765;;GO:0031410	biological_process;;biological_process;;biological_process;;cellular_component;;cellular_component;;	BP:neuron apoptotic process;;BP:attachment of GPI anchor to protein;;BP:neuron differentiation;;CC:GPI-anchor transamidase complex;;CC:cytoplasmic vesicle;;	K05292	PIGT	map00563	Glycosylphosphatidylinosito	ENOG410XRR0	S:Function unknown	XP_027833043.2	GPI transamidase component PIG-T [Ovis aries]	sp|Q969N2|PIGT_HUMAN;;	GPI transamidase component PIG-T OS=Homo sapiens OX=9606 GN=PIGT PE=1 SV=1;;	PF04113.16	Gpi16	Gpi16 subunit, GPI transamidase component
ENSOART00020027387	ENSOARG00020017576	FHL1	four and a half LIM domains 1 [Source:NCBI gene (formerly Entrezgene);Acc:100307044]	yes|up	1	GO:0007517;;GO:0046872	biological_process;;molecular_function;;	BP:muscle organ development;;MF:metal ion binding;;	K14365	FHL1, SLIM1	map04630	Jak-STAT signaling pathway	ENOG410XSPV;;ENOG410YDMU	O:Posttranslational modification, protein turnover, chaperones;;	NP_001159670.1	four and a half LIM domains protein 1 [Ovis aries]	sp|Q9WUH4|FHL1_RAT;;	Four and a half LIM domains protein 1 OS=Rattus norvegicus OX=10116 GN=Fhl1 PE=2 SV=1;;	PF00412.24	LIM	LIM domain
ENSOART00020036818	ENSOARG00020023590	BRPF3	bromodomain and PHD finger containing 3 [Source:NCBI gene (formerly Entrezgene);Acc:101120116]	yes|down	1	GO:0044154;;GO:0043966;;GO:0045740;;GO:0043972;;GO:0000123;;GO:0005634;;GO:0070776;;GO:0005515;;GO:0042393;;GO:0046872	biological_process;;biological_process;;biological_process;;biological_process;;cellular_component;;cellular_component;;cellular_component;;molecular_function;;molecular_function;;molecular_function;;	BP:histone H3-K14 acetylation;;BP:histone H3 acetylation;;BP:positive regulation of DNA replication;;BP:histone H3-K23 acetylation;;CC:histone acetyltransferase complex;;CC:nucleus;;CC:MOZ/MORF histone acetyltransferase complex;;MF:protein binding;;MF:histone binding;;MF:metal ion binding;;	K11350	BRPF3	------	------	COG5141;;COG5076;;COG5076	S:Function unknown;;B:Chromatin structure and dynamics;;K:Transcription	XP_040105756.1	bromodomain and PHD finger-containing protein 3 isoform X1 [Oryx dammah]	sp|Q9ULD4|BRPF3_HUMAN;;	Bromodomain and PHD finger-containing protein 3 OS=Homo sapiens OX=9606 GN=BRPF3 PE=1 SV=2;;	PF13832.8;;PF10513.11;;PF13771.8;;PF00439.27;;PF00855.19;;PF13831.8;;PF00628.31	zf-HC5HC2H_2;;EPL1;;zf-HC5HC2H;;Bromodomain;;PWWP;;PHD_2;;PHD	PHD-zinc-finger like domain;;Enhancer of polycomb-like;;PHD-like zinc-binding domain;;Bromodomain;;PWWP domain;;PHD-finger;;PHD-finger
MSTRG.3277.8	ENSOARG00020024750	KIAA1217	KIAA1217 ortholog [Source:NCBI gene (formerly Entrezgene);Acc:101105016]	yes|down	1	GO:0048706	biological_process;;	BP:embryonic skeletal system development;;	------	------	------	------	ENOG410ZC52	S:Function unknown	XP_012043756.3	sickle tail protein homolog isoform X17 [Ovis aries]	sp|Q5T5P2|SKT_HUMAN;;	Sickle tail protein homolog OS=Homo sapiens OX=9606 GN=KIAA1217 PE=1 SV=2;;	PF03915.15;;PF12852.9	AIP3;;Cupin_6	Actin interacting protein 3;;Cupin
MSTRG.2469.1	ENSOARG00020013336	XAF1	XIAP associated factor 1 [Source:NCBI gene (formerly Entrezgene);Acc:101103655]	yes|up	1	GO:0006915;;GO:0035456;;GO:0005634;;GO:0005739;;GO:0005654;;GO:0008270;;GO:0046872	biological_process;;biological_process;;cellular_component;;cellular_component;;cellular_component;;molecular_function;;molecular_function;;	BP:apoptotic process;;BP:response to interferon-beta;;CC:nucleus;;CC:mitochondrion;;CC:nucleoplasm;;MF:zinc ion binding;;MF:metal ion binding;;	------	------	------	------	ENOG4110HW5	A:RNA processing and modification	XP_004012629.2	XIAP-associated factor 1 isoform X1 [Ovis aries]	sp|Q58DH1|XAF1_BOVIN;;	XIAP-associated factor 1 OS=Bos taurus OX=9913 GN=XAF1 PE=2 SV=2;;	PF18608.3;;PF18439.3	XAF1_C;;zf_UBZ	XIAP-associated factor 1 C-terminal domain;;Ubiquitin-Binding Zinc Finger
ENSOART00020031045	ENSOARG00020020146	GPC3	glypican 3 [Source:NCBI gene (formerly Entrezgene);Acc:101119285]	yes|down	1	GO:0090090;;GO:0030324;;GO:1905475;;GO:0090263;;GO:0050680;;GO:0072138;;GO:0045880;;GO:0060976;;GO:0046326;;GO:0045926;;GO:0030282;;GO:0045732;;GO:0009966;;GO:0072203;;GO:0009617;;GO:0016477;;GO:2000096;;GO:0030316;;GO:0045879;;GO:0035116;;GO:0001658;;GO:0010171;;GO:0030513;;GO:0045807;;GO:0009948;;GO:0072180;;GO:0046658;;GO:0009986;;GO:0062023;;GO:0005764;;GO:0060422	biological_process;;biological_process;;biological_process;;biological_process;;biological_process;;biological_process;;biological_process;;biological_process;;biological_process;;biological_process;;biological_process;;biological_process;;biological_process;;biological_process;;biological_process;;biological_process;;biological_process;;biological_process;;biological_process;;biological_process;…	BP:negative regulation of canonical Wnt signaling pathway;;BP:lung development;;BP:regulation of protein localization to membrane;;BP:positive regulation of canonical Wnt signaling pathway;;BP:negative regulation of epithelial cell proliferation;;BP:mesenchymal cell proliferation involved in ureteric bud development;;BP:positive regulation of smoothened signaling pathway;;BP:coronary vasculature …	K08109	GPC3	map05205	Proteoglycans in cancer	ENOG410XST2	O:Posttranslational modification, protein turnover, chaperones	XP_014960510.2	glypican-3 [Ovis aries]	sp|A5A6P7|GPC3_PANTR;;	Glypican-3 OS=Pan troglodytes OX=9598 GN=GPC3 PE=2 SV=1;;	PF01153.21	Glypican	Glypican
ENSOART00020033576	ENSOARG00020020629	DOCK9	dedicator of cytokinesis 9 [Source:HGNC Symbol;Acc:HGNC:14132]	yes|up	1	GO:0007264;;GO:0005085	biological_process;;molecular_function;;	BP:small GTPase mediated signal transduction;;MF:guanyl-nucleotide exchange factor activity;;	K21853	DOCK9_10_11	------	------	ENOG410XNVY	S:Function unknown	KAG5204307.1	hypothetical protein JEQ12_002283 [Ovis aries]	sp|Q9BZ29|DOCK9_HUMAN;;	Dedicator of cytokinesis protein 9 OS=Homo sapiens OX=9606 GN=DOCK9 PE=1 SV=2;;	PF06920.15;;PF14429.8;;PF11878.10;;PF00169.31	DHR-2;;DOCK-C2;;DUF3398;;PH	Dock homology region 2;;C2 domain in Dock180 and Zizimin proteins;;Domain of unknown function;;PH domain
MSTRG.14508.1	ENSOARG00020009103	BACH2	BTB domain and CNC homolog 2 [Source:NCBI gene (formerly Entrezgene);Acc:101108838]	yes|down	1	GO:0051170;;GO:0090721;;GO:0005829;;GO:0005654;;GO:0001227;;GO:0003700;;GO:0003677;;GO:0000978	biological_process;;biological_process;;cellular_component;;cellular_component;;molecular_function;;molecular_function;;molecular_function;;molecular_function;;	BP:nuclear import;;BP:primary adaptive immune response involving T cells and B cells;;CC:cytosol;;CC:nucleoplasm;;MF:transcriptional repressor activity, RNA polymerase II transcription regulatory region sequence-specific binding;;MF:transcription factor activity, sequence-specific DNA binding;;MF:DNA binding;;MF:RNA polymerase II core promoter proximal region sequence-specific DNA binding;;	K09042	BACH	------	------	ENOG410ZDVB	K:Transcription	XP_042109332.1	transcription regulator protein BACH2 isoform X2 [Ovis aries]	sp|Q9BYV9|BACH2_HUMAN;;	Transcription regulator protein BACH2 OS=Homo sapiens OX=9606 GN=BACH2 PE=1 SV=1;;	PF00651.33;;PF03131.19;;PF00170.23;;PF07716.17	BTB;;bZIP_Maf;;bZIP_1;;bZIP_2	BTB/POZ domain;;bZIP Maf transcription factor;;bZIP transcription factor;;Basic region leucine zipper
ENSOART00020032481	ENSOARG00020021008	ZNF385D	zinc finger protein 385D [Source:HGNC Symbol;Acc:HGNC:26191]	yes|down	1	GO:1990837;;GO:0008270;;GO:0003676	molecular_function;;molecular_function;;molecular_function;;	MF:sequence-specific double-stranded DNA binding;;MF:zinc ion binding;;MF:nucleic acid binding;;	------	------	------	------	ENOG410Y1ZH	S:Function unknown	XP_017897526.1	PREDICTED: zinc finger protein 385D isoform X2 [Capra hircus]	sp|Q9H6B1|Z385D_HUMAN;;	Zinc finger protein 385D OS=Homo sapiens OX=9606 GN=ZNF385D PE=2 SV=1;;	PF12874.9;;PF12171.10;;PF12756.9;;PF19088.2	zf-met;;zf-C2H2_jaz;;zf-C2H2_2;;TUTase	Zinc-finger of C2H2 type;;Zinc-finger double-stranded RNA-binding;;C2H2 type zinc-finger;;TUTase nucleotidyltransferase domain
ENSOART00020032484	ENSOARG00020021024	IFI6	interferon alpha inducible protein 6 [Source:NCBI gene (formerly Entrezgene);Acc:101106828]	yes|up	1	GO:0045087;;GO:0098586;;GO:0051607;;GO:0072593;;GO:0006915;;GO:0097190;;GO:0097193;;GO:0043154;;GO:0043066;;GO:0001836;;GO:0051902;;GO:0042058;;GO:2001240;;GO:0016021;;GO:0005739;;GO:0005743	biological_process;;biological_process;;biological_process;;biological_process;;biological_process;;biological_process;;biological_process;;biological_process;;biological_process;;biological_process;;biological_process;;biological_process;;biological_process;;cellular_component;;cellular_component;;cellular_component;;	BP:innate immune response;;BP:cellular response to virus;;BP:defense response to virus;;BP:reactive oxygen species metabolic process;;BP:apoptotic process;;BP:apoptotic signaling pathway;;BP:intrinsic apoptotic signaling pathway;;BP:negative regulation of cysteine-type endopeptidase activity involved in apoptotic process;;BP:negative regulation of apoptotic process;;BP:release of cytochrome c fro…	------	------	------	------	ENOG41115QI	U:Intracellular trafficking, secretion, and vesicular transport	XP_027821233.1	interferon alpha-inducible protein 6 [Ovis aries]	sp|Q6IED8|IFI6_BOVIN;;	Interferon alpha-inducible protein 6 OS=Bos taurus OX=9913 GN=IFI6 PE=2 SV=1;;	PF06140.15	Ifi-6-16	Interferon-induced 6-16 family
MSTRG.12970.1	ENSOARG00020023080			yes|up	1	GO:0004867	molecular_function;;	MF:serine-type endopeptidase inhibitor activity;;	K23614	SPIK7	------	------	ENOG411282Y	S:Function unknown	KAG5209371.1	hypothetical protein JEQ12_016936, partial [Ovis aries]	sp|P08480|IPSG_FELCA;;	Double-headed protease inhibitor, submandibular gland OS=Felis catus OX=9685 PE=1 SV=1;;	PF00050.23;;PF07648.17	Kazal_1;;Kazal_2	Kazal-type serine protease inhibitor domain;;Kazal-type serine protease inhibitor domain
ENSOART00020030237	ENSOARG00020019659	RHOU	ras homolog family member U [Source:NCBI gene (formerly Entrezgene);Acc:101122661]	yes|down	1	GO:0007264;;GO:0007010;;GO:0030031;;GO:0008360;;GO:0016477;;GO:0032488;;GO:0006897;;GO:0042995;;GO:0000139;;GO:0005886;;GO:0002102;;GO:0005925;;GO:0003924;;GO:0046872;;GO:0005525	biological_process;;biological_process;;biological_process;;biological_process;;biological_process;;biological_process;;biological_process;;cellular_component;;cellular_component;;cellular_component;;cellular_component;;cellular_component;;molecular_function;;molecular_function;;molecular_function;;	BP:small GTPase mediated signal transduction;;BP:cytoskeleton organization;;BP:cell projection assembly;;BP:regulation of cell shape;;BP:cell migration;;BP:Cdc42 protein signal transduction;;BP:endocytosis;;CC:cell projection;;CC:Golgi membrane;;CC:plasma membrane;;CC:podosome;;CC:focal adhesion;;MF:GTPase activity;;MF:metal ion binding;;MF:GTP binding;;	K07865	RHOU, WRCH1	------	------	COG1100	S:Function unknown	XP_027817972.1	rho-related GTP-binding protein RhoU [Ovis aries]	sp|A5D7J5|RHOU_BOVIN;;	Rho-related GTP-binding protein RhoU OS=Bos taurus OX=9913 GN=RHOU PE=2 SV=1;;	PF00071.24;;PF08477.15;;PF00025.23	Ras;;Roc;;Arf	Ras family;;Ras of Complex, Roc, domain of DAPkinase;;ADP-ribosylation factor family
ENSOART00020029085	ENSOARG00020017758		BTB domain containing 11 [Source:NCBI gene (formerly Entrezgene);Acc:101103558]	yes|down	1	GO:0060395;;GO:0016021;;GO:0046982;;GO:0005515	biological_process;;cellular_component;;molecular_function;;molecular_function;;	BP:SMAD protein signal transduction;;CC:integral component of membrane;;MF:protein heterodimerization activity;;MF:protein binding;;	K10483	BTBD11	------	------	ENOG410XRDX	S:Function unknown	XP_024847793.1	ankyrin repeat and BTB/POZ domain-containing protein BTBD11 isoform X3 [Bos taurus]	sp|A6QL63|BTBDB_HUMAN;;	Ankyrin repeat and BTB/POZ domain-containing protein BTBD11 OS=Homo sapiens OX=9606 GN=BTBD11 PE=2 SV=3;;	PF00651.33;;PF12796.9;;PF13606.8;;PF00023.32;;PF13637.8;;PF13857.8;;PF07707.17	BTB;;Ank_2;;Ank_3;;Ank;;Ank_4;;Ank_5;;BACK	BTB/POZ domain;;Ankyrin repeats;;Ankyrin repeat;;Ankyrin repeat;;Ankyrin repeats;;Ankyrin repeats;;BTB And C-terminal Kelch
ENSOART00020040885	ENSOARG00020025986	SDK2	sidekick cell adhesion molecule 2 [Source:NCBI gene (formerly Entrezgene);Acc:101106954]	yes|down	1	GO:0010842;;GO:0060219;;GO:0007156;;GO:0007416;;GO:0016021;;GO:0045202;;GO:0005515	biological_process;;biological_process;;biological_process;;biological_process;;cellular_component;;cellular_component;;molecular_function;;	BP:retina layer formation;;BP:camera-type eye photoreceptor cell differentiation;;BP:homophilic cell adhesion via plasma membrane adhesion molecules;;BP:synapse assembly;;CC:integral component of membrane;;CC:synapse;;MF:protein binding;;	K16353	SDK	------	------	ENOG410YMNG	U:Intracellular trafficking, secretion, and vesicular transport	XP_027829823.1	protein sidekick-2 isoform X1 [Ovis aries]	sp|Q58EX2|SDK2_HUMAN;;	Protein sidekick-2 OS=Homo sapiens OX=9606 GN=SDK2 PE=1 SV=3;;	PF00041.23;;PF07679.18;;PF13927.8;;PF13895.8;;PF00047.27;;PF07686.19	fn3;;I-set;;Ig_3;;Ig_2;;ig;;V-set	Fibronectin type III domain;;Immunoglobulin I-set domain;;Immunoglobulin domain;;Immunoglobulin domain;;Immunoglobulin domain;;Immunoglobulin V-set domain
MSTRG.10863.1	ENSOARG00020000891	eIF2aK2	eukaryotic translation initiation factor 2 alpha kinase 2 [Source:NCBI gene (formerly Entrezgene);Acc:101121673]	yes|up	1	GO:0030968;;GO:1902036;;GO:0045071;;GO:0046777;;GO:1900225;;GO:1901224;;GO:1902033;;GO:0032874;;GO:0043066;;GO:0032722;;GO:0006412;;GO:0005829;;GO:0003743;;GO:0003723;;GO:0004672;;GO:0003725;;GO:0005524;;GO:0004694	biological_process;;biological_process;;biological_process;;biological_process;;biological_process;;biological_process;;biological_process;;biological_process;;biological_process;;biological_process;;biological_process;;cellular_component;;molecular_function;;molecular_function;;molecular_function;;molecular_function;;molecular_function;;molecular_function;;	BP:endoplasmic reticulum unfolded protein response;;BP:regulation of hematopoietic stem cell differentiation;;BP:negative regulation of viral genome replication;;BP:protein autophosphorylation;;BP:regulation of NLRP3 inflammasome complex assembly;;BP:positive regulation of NIK/NF-kappaB signaling;;BP:regulation of hematopoietic stem cell proliferation;;BP:positive regulation of stress-activated M…	K16195	EIF2AK2	map05167;;map05164;;map05165;;map05162;;map05160;;map05168;;map05169;;map05010;;map05203;;map04217;;map04141	Kaposi sarcoma-associated herpesvirus infection;;Influenza A;;Human papillomavirus infection;;Measles;;Hepatitis C;;Herpes simplex infection;;Epstein-Barr virus infection;;Alzheimer disease;;Viral carcinogenesis;;Necroptosis;;Protein processing in endoplasmic reticulum	ENOG410XS0B	T:Signal transduction mechanisms	XP_004007349.1	interferon-induced, double-stranded RNA-activated protein kinase isoform X1 [Ovis aries]	sp|P19525|E2AK2_HUMAN;;	Interferon-induced, double-stranded RNA-activated protein kinase OS=Homo sapiens OX=9606 GN=EIF2AK2 PE=1 SV=2;;	PF00069.27;;PF07714.19;;PF00035.28;;PF03109.18	Pkinase;;PK_Tyr_Ser-Thr;;dsrm;;ABC1	Protein kinase domain;;Protein tyrosine and serine/threonine kinase;;Double-stranded RNA binding motif;;ABC1 atypical kinase-like domain
ENSOART00020025703	ENSOARG00020005683	TNC	tenascin C [Source:HGNC Symbol;Acc:HGNC:5318]	yes|down	1	GO:0008284;;GO:0002009;;GO:0014012;;GO:0042127;;GO:0030155;;GO:0009611;;GO:0050727;;GO:0007528;;GO:0001558;;GO:0010628;;GO:0060740;;GO:0007155;;GO:0060739;;GO:0005604;;GO:0005614;;GO:0090733;;GO:0098966;;GO:0062023;;GO:0005576;;GO:0005515;;GO:0045545	biological_process;;biological_process;;biological_process;;biological_process;;biological_process;;biological_process;;biological_process;;biological_process;;biological_process;;biological_process;;biological_process;;biological_process;;biological_process;;cellular_component;;cellular_component;;cellular_component;;cellular_component;;cellular_component;;cellular_component;;molecular_function;…	BP:positive regulation of cell proliferation;;BP:morphogenesis of an epithelium;;BP:peripheral nervous system axon regeneration;;BP:regulation of cell proliferation;;BP:regulation of cell adhesion;;BP:response to wounding;;BP:regulation of inflammatory response;;BP:neuromuscular junction development;;BP:regulation of cell growth;;BP:positive regulation of gene expression;;BP:prostate gland epithe…	K06252	TN	map05206;;map05165;;map04510;;map04151;;map04512	MicroRNAs in cancer;;Human papillomavirus infection;;Focal adhesion;;PI3K-Akt signaling pathway;;ECM-receptor interaction	ENOG410ZYS4	S:Function unknown	XP_042098742.1	tenascin isoform X3 [Ovis aries]	sp|P24821|TENA_HUMAN;;	Tenascin OS=Homo sapiens OX=9606 GN=TNC PE=1 SV=3;;	PF00041.23;;PF00147.20;;PF07974.15;;PF18720.3	fn3;;Fibrinogen_C;;EGF_2;;EGF_Tenascin	Fibronectin type III domain;;Fibrinogen beta and gamma chains, C-terminal globular domain;;EGF-like domain;;Tenascin EGF domain
ENSOART00020011964	ENSOARG00020007818	DNER	delta/notch like EGF repeat containing [Source:NCBI gene (formerly Entrezgene);Acc:101119703]	yes|down	1	GO:0007220;;GO:0048741;;GO:0010001;;GO:0007417;;GO:0016021;;GO:0030425;;GO:0005886;;GO:0043025;;GO:0005769;;GO:0005112;;GO:0005509	biological_process;;biological_process;;biological_process;;biological_process;;cellular_component;;cellular_component;;cellular_component;;cellular_component;;cellular_component;;molecular_function;;molecular_function;;	BP:Notch receptor processing;;BP:skeletal muscle fiber development;;BP:glial cell differentiation;;BP:central nervous system development;;CC:integral component of membrane;;CC:dendrite;;CC:plasma membrane;;CC:neuronal cell body;;CC:early endosome;;MF:Notch binding;;MF:calcium ion binding;;	K24463	DNER	------	------	ENOG410ZUAK	S:Function unknown	XP_027820664.2	delta and Notch-like epidermal growth factor-related receptor [Ovis aries]	sp|Q8JZM4|DNER_MOUSE;;	Delta and Notch-like epidermal growth factor-related receptor OS=Mus musculus OX=10090 GN=Dner PE=1 SV=1;;	PF00008.29;;PF12661.9;;PF19330.1;;PF07974.15;;PF12947.9;;PF07645.17	EGF;;hEGF;;DNER_C;;EGF_2;;EGF_3;;EGF_CA	EGF-like domain;;Human growth factor-like EGF;;Delta and Notch-like EGF-related receptor C-terminus;;EGF-like domain;;EGF domain;;Calcium-binding EGF domain
[truncated: 890 more rows]
