# Supplementary material for: Whole-transcriptome analyses of ovine lung microvascular endothelial cells infected with bluetongue virus
Source: Vet Res. 2024 Sep 27;55:122. doi: 10.1186/s13567-024-01372-0 (PMC11438077; doi:10.1186/s13567-024-01372-0)
Supplement: Supplementary file 2 — Additional file 2. Hierarchical clustering analysis results for the differential RNA between OLMECs infected with BTV-1 and the control group. [file 13567_2024_1372_MOESM2_ESM.xls]

## Sheet: Add file 2
Transcript id	Gene id	Gene name	Gene description	Con_2	Con_1	Con_3	BTV_2	BTV_1	BTV_3
ENSOART00020017400	ENSOARG00020011439	LRP3	LDL receptor related protein 3 [Source:NCBI gene (formerly Entrezgene);Acc:101118045]	0.1426	0.0628471	0.0696597	-0.0264062	-0.138876	-0.109824
ENSOART00020021386	ENSOARG00020013985	UGT8	UDP glycosyltransferase 8 [Source:NCBI gene (formerly Entrezgene);Acc:101113069]	0.074566	0.154634	0.0637755	-0.108238	-0.100195	-0.0845431
ENSOART00020028287	ENSOARG00020015782	SORBS2	sorbin and SH3 domain containing 2 [Source:HGNC Symbol;Acc:HGNC:24098]	0.134333	-0.00107119	0.234334	-0.190609	-0.0154293	-0.161557
ENSOART00020038532	ENSOARG00020024396	RIF1	replication timing regulatory factor 1 [Source:HGNC Symbol;Acc:HGNC:23207]	0.339495	-0.0816429	0.146312	-0.134721	-0.134721	-0.134721
ENSOART00020004824	ENSOARG00020002959	TLK1	tousled like kinase 1 [Source:HGNC Symbol;Acc:HGNC:11841]	0.199439	0.00478069	0.216325	-0.107369	-0.156587	-0.156587
ENSOART00020010483	ENSOARG00020006742			0.0134446	0.0332788	0.00109415	-0.0159392	-0.0159392	-0.0159392
ENSOART00020007708	ENSOARG00020005022	EPCAM	Ovis aries epithelial cell adhesion molecule (EPCAM), mRNA. [Source:RefSeq mRNA;Acc:NM_001162564]	0.36087	0.156167	0.0510066	-0.206652	-0.168864	-0.192528
ENSOART00020015842	ENSOARG00020009050	PCSK5	proprotein convertase subtilisin/kexin type 5 [Source:NCBI gene (formerly Entrezgene);Acc:101121570]	0.129776	0.0828767	0.157911	-0.116696	-0.0960812	-0.157787
ENSOART00020023134	ENSOARG00020014231	EML5	EMAP like 5 [Source:NCBI gene (formerly Entrezgene);Acc:101114197]	0.0719247	0.0666605	0.0613316	-0.0582783	-0.0726364	-0.0690021
ENSOART00020023130	ENSOARG00020015114	ANKH	ANKH inorganic pyrophosphate transport regulator [Source:NCBI gene (formerly Entrezgene);Acc:101103426]	0.309757	0.0801599	0.0684803	-0.0784377	-0.165371	-0.214589
ENSOART00020032629	ENSOARG00020021104	ALPL	alkaline phosphatase, biomineralization associated [Source:NCBI gene (formerly Entrezgene);Acc:101123195]	0.17838	0.192456	0.0840171	-0.243183	-0.119595	-0.0920742
MSTRG.4696.2	ENSOARG00020019782	NCAM1	neural cell adhesion molecule 1 [Source:NCBI gene (formerly Entrezgene);Acc:101112759]	0.184457	0.139751	0.15542	-0.174716	-0.133396	-0.171516
ENSOART00020040477	ENSOARG00020025773	GLDN	gliomedin [Source:NCBI gene (formerly Entrezgene);Acc:101105662]	0.269643	0.0921926	0.0810689	-0.136787	-0.132232	-0.173885
MSTRG.5320.1	ENSOARG00020022080	SEMA5A	semaphorin 5A [Source:NCBI gene (formerly Entrezgene);Acc:101123150]	0.23128	0.102258	0.133901	-0.160143	-0.135447	-0.171849
ENSOART00020015539	ENSOARG00020010135	RBP1	retinol binding protein 1 [Source:NCBI gene (formerly Entrezgene);Acc:101108977]	0.274657	0.176313	0.136237	-0.199426	-0.194266	-0.193516
ENSOART00020004596	ENSOARG00020002982	GJA5	gap junction protein alpha 5 [Source:NCBI gene (formerly Entrezgene);Acc:101115082]	0.409084	0.304664	0.0592523	-0.38991	-0.198471	-0.18462
MSTRG.3194.1	ENSOARG00020024179	PLCB4	phospholipase C beta 4 [Source:NCBI gene (formerly Entrezgene);Acc:101106864]	0.224503	0.164865	0.211939	-0.176544	-0.276247	-0.148516
MSTRG.14417.1	ENSOARG00020005590	FYN	FYN proto-oncogene, Src family tyrosine kinase [Source:NCBI gene (formerly Entrezgene);Acc:101109363]	0.173399	0.0846537	0.0630246	-0.152707	-0.0958557	-0.0725148
ENSOART00020003663	ENSOARG00020002393	TRABD2B	TraB domain containing 2B [Source:HGNC Symbol;Acc:HGNC:44200]	0.212068	0.141384	0.133514	-0.0537976	-0.21752	-0.215648
ENSOART00020004477	ENSOARG00020002906	ARHGEF26	Rho guanine nucleotide exchange factor 26 [Source:HGNC Symbol;Acc:HGNC:24490]	0.110176	0.0881816	0.0234227	-0.105169	-0.0201579	-0.0964535
ENSOART00020037359	ENSOARG00020023478	PLA2G12A	phospholipase A2 group XIIA [Source:NCBI gene (formerly Entrezgene);Acc:101119561]	0.242073	0.163838	0.139805	-0.285166	-0.103795	-0.156755
ENSOART00020007822	ENSOARG00020005041	NELL2	neural EGFL like 2 [Source:HGNC Symbol;Acc:HGNC:7751]	0.185519	0.234211	0.114305	-0.0346344	-0.358832	-0.140568
ENSOART00020026496	ENSOARG00020017158	ZNF704	zinc finger protein 704 [Source:HGNC Symbol;Acc:HGNC:32291]	0.218424	0.182095	0.18355	-0.227663	-0.216574	-0.139833
ENSOART00020012806	ENSOARG00020008359		lymphocyte cytosolic protein 1 [Source:NCBI gene (formerly Entrezgene);Acc:101112579]	0.147693	0.143845	0.160243	-0.160135	-0.129865	-0.161782
ENSOART00020030237	ENSOARG00020019659	RHOU	ras homolog family member U [Source:NCBI gene (formerly Entrezgene);Acc:101122661]	0.266972	0.206713	0.0265633	-0.134499	-0.201446	-0.164304
ENSOART00020014404	ENSOARG00020009421	ACAN	aggrecan [Source:NCBI gene (formerly Entrezgene);Acc:443001]	0.0317486	0.0280207	0.0280207	-0.0321159	-0.0278371	-0.0278371
ENSOART00020035665	ENSOARG00020022958	ZBTB16	zinc finger and BTB domain containing 16 [Source:NCBI gene (formerly Entrezgene);Acc:101110790]	0.253797	0.165174	0.188404	-0.223325	-0.146485	-0.237565
ENSOART00020037749	ENSOARG00020023478	PLA2G12A	phospholipase A2 group XIIA [Source:NCBI gene (formerly Entrezgene);Acc:101119561]	0.21657	0.137389	0.0280099	-0.165283	-0.112671	-0.104014
MSTRG.9278.1	ENSOARG00020024567	LDLRAD4	low density lipoprotein receptor class A domain containing 4 [Source:HGNC Symbol;Acc:HGNC:1224]	0.218711	0.136672	0.100834	-0.23926	-0.087692	-0.129265
ENSOART00020011609	ENSOARG00020007610	CPXM1	probable carboxypeptidase X1 [Source:NCBI gene (formerly Entrezgene);Acc:101103413]	0.0816017	0.09539	0.0787908	-0.0595119	-0.10873	-0.0875407
ENSOART00020021269	ENSOARG00020013938	TPPP	tubulin polymerization promoting protein [Source:NCBI gene (formerly Entrezgene);Acc:101110090]	0.221976	0.0978732	0.109411	-0.102256	-0.149783	-0.177221
MSTRG.8775.8	ENSOARG00020007754	IGF2	Ovis aries insulin like growth factor 2 (IGF2), mRNA. [Source:RefSeq mRNA;Acc:NM_001009311]	0.135554	0.372407	0.170923	-0.232715	-0.115006	-0.331164
MSTRG.8775.9	ENSOARG00020007754	IGF2	Ovis aries insulin like growth factor 2 (IGF2), mRNA. [Source:RefSeq mRNA;Acc:NM_001009311]	0.245481	0.294906	0.0585929	-0.245429	-0.319437	-0.0341138
MSTRG.8775.4	ENSOARG00020007754	IGF2	Ovis aries insulin like growth factor 2 (IGF2), mRNA. [Source:RefSeq mRNA;Acc:NM_001009311]	-0.0230618	0.227802	-0.0113761	-0.0644545	-0.0644545	-0.0644545
ENSOART00020025633	ENSOARG00020014792	PTPRT	protein tyrosine phosphatase receptor type T [Source:HGNC Symbol;Acc:HGNC:9682]	0.0376185	0.0112895	0.0265295	-0.0167392	-0.0336071	-0.0250913
ENSOART00020005366	ENSOARG00020003497	COL4A1	collagen type IV alpha 1 chain [Source:NCBI gene (formerly Entrezgene);Acc:101115552]	0.359946	0.266372	0.247096	-0.298158	-0.26334	-0.311916
ENSOART00020008105	ENSOARG00020005286	DENND2A	DENN domain containing 2A [Source:NCBI gene (formerly Entrezgene);Acc:101112131]	0.103934	0.122505	0.116402	-0.10613	-0.127148	-0.109563
ENSOART00020015071	ENSOARG00020009750	ACTG2	actin gamma 2, smooth muscle [Source:NCBI gene (formerly Entrezgene);Acc:101114256]	0.110338	0.166298	0.152583	-0.217075	-0.105019	-0.107125
MSTRG.1532.1	ENSOARG00020022035	SATB1	SATB homeobox 1 [Source:HGNC Symbol;Acc:HGNC:10541]	0.148715	0.0840247	0.088502	-0.0977289	-0.101162	-0.122351
ENSOART00020008686	ENSOARG00020005649	RGCC	regulator of cell cycle [Source:HGNC Symbol;Acc:HGNC:20369]	0.379962	0.0662964	0.0978571	-0.113631	-0.175652	-0.254833
ENSOART00020004738	ENSOARG00020003092	TGFB3	transforming growth factor beta 3 [Source:NCBI gene (formerly Entrezgene);Acc:554323]	0.277082	0.136921	0.161689	-0.283585	-0.139341	-0.152764
ENSOART00020038995	ENSOARG00020024879	DSP	desmoplakin [Source:NCBI gene (formerly Entrezgene);Acc:101119169]	0.276316	0.292614	0.225868	-0.388326	-0.195201	-0.211271
ENSOART00020010576	ENSOARG00020006911	SLCO3A1	solute carrier organic anion transporter family member 3A1 [Source:NCBI gene (formerly Entrezgene);Acc:101120608]	0.182962	0.242596	0.188566	-0.191645	-0.246151	-0.176328
ENSOART00020012880	ENSOARG00020008416	OLFML1	olfactomedin like 1 [Source:NCBI gene (formerly Entrezgene);Acc:101112085]	0.0819286	0.180644	0.04414	-0.111468	-0.104463	-0.0907829
ENSOART00020014489	ENSOARG00020009476		hyaluronan and proteoglycan link protein 3 [Source:NCBI gene (formerly Entrezgene);Acc:101102761]	0.232696	0.107624	0.17716	-0.160458	-0.213101	-0.143921
ENSOART00020022610	ENSOARG00020014210	PALLD	palladin, cytoskeletal associated protein [Source:HGNC Symbol;Acc:HGNC:17068]	0.696381	0.0546737	0.214655	-0.321903	-0.321903	-0.321903
ENSOART00020032749	ENSOARG00020021170	PDK4	pyruvate dehydrogenase kinase 4 [Source:NCBI gene (formerly Entrezgene);Acc:101117752]	0.372291	0.295733	0.138207	-0.447253	-0.186652	-0.172326
ENSOART00020037825	ENSOARG00020021625	DST	dystonin [Source:HGNC Symbol;Acc:HGNC:1090]	0.0753365	0.261713	-0.00898443	-0.109355	-0.109355	-0.109355
MSTRG.12027.2	ENSOARG00020013107	CPVL	carboxypeptidase vitellogenic like [Source:HGNC Symbol;Acc:HGNC:14399]	0.200489	0.077917	0.0763407	-0.0819587	-0.135105	-0.137683
MSTRG.11050.3	ENSOARG00020009720	DCN	Ovis aries decorin (DCN), mRNA. [Source:RefSeq mRNA;Acc:NM_001009218]	0.0281616	0.15265	0.129018	-0.0357921	-0.160731	-0.113306
MSTRG.3819.1	ENSOARG00020007552	WFDC1	WAP four-disulfide core domain 1 [Source:HGNC Symbol;Acc:HGNC:15466]	0.19459	0.129366	0.183529	-0.170392	-0.131056	-0.206037
ENSOART00020000779	ENSOARG00020000596	CYP1B1	cytochrome P450 1B1 [Source:NCBI gene (formerly Entrezgene);Acc:101119706]	0.218034	0.148035	0.120131	-0.152064	-0.206483	-0.127653
ENSOART00020020138	ENSOARG00020012970	DGKK	diacylglycerol kinase kappa [Source:HGNC Symbol;Acc:HGNC:32395]	0.0264406	0.125517	0.0237178	-0.0807694	-0.0571054	-0.0378003
ENSOART00020030462	ENSOARG00020019726	RARB	retinoic acid receptor beta [Source:NCBI gene (formerly Entrezgene);Acc:101122663]	0.191714	0.163925	0.111814	-0.0238003	-0.264389	-0.179264
ENSOART00020013491	ENSOARG00020008646	DAB2	DAB adaptor protein 2 [Source:NCBI gene (formerly Entrezgene);Acc:101104604]	0.0271169	0.07585	0.085448	-0.0277839	-0.0664133	-0.0942177
ENSOART00020022422	ENSOARG00020014646	YPEL2	yippee like 2 [Source:NCBI gene (formerly Entrezgene);Acc:101104253]	0.318722	0.23975	0.226982	-0.346455	-0.182114	-0.256886
MSTRG.878.1	ENSOARG00020001378	TIAM1	TIAM Rac1 associated GEF 1 [Source:HGNC Symbol;Acc:HGNC:11805]	0.119856	0.0850934	0.134067	-0.0851683	-0.127721	-0.126127
MSTRG.11441.1	ENSOARG00020000543			0.231462	0.2122	0.171987	-0.236339	-0.169788	-0.209522
MSTRG.13797.1	ENSOARG00020017603		HAUS augmin like complex subunit 4 [Source:NCBI gene (formerly Entrezgene);Acc:101102395]	0.151177	0.0730456	0.0866765	-0.0531538	-0.106839	-0.150906
MSTRG.10257.1	ENSOARG00020019726	RARB	retinoic acid receptor beta [Source:NCBI gene (formerly Entrezgene);Acc:101122663]	0.286376	0.166588	0.187399	-0.102616	-0.233027	-0.30472
ENSOART00020033285	ENSOARG00020021528	RFTN1	raftlin, lipid raft linker 1 [Source:NCBI gene (formerly Entrezgene);Acc:101113723]	0.233804	0.153442	0.131622	-0.171069	-0.142105	-0.205693
MSTRG.12952.1	ENSOARG00020019371		fibroblast growth factor 1 [Source:NCBI gene (formerly Entrezgene);Acc:101109353]	0.270825	0.0027682	0.0897321	-0.0563959	-0.141724	-0.165205
ENSOART00020011095	ENSOARG00020006780	FRAS1	Fraser extracellular matrix complex subunit 1 [Source:HGNC Symbol;Acc:HGNC:19185]	0.119829	0.113507	0.0621951	-0.199139	-0.0444992	-0.0518917
ENSOART00020019396	ENSOARG00020012577	PLIN1	Ovis aries perilipin 1 (PLIN1), mRNA. [Source:RefSeq mRNA;Acc:NM_001113773]	0.103819	0.0227861	0.126327	-0.0336179	-0.113434	-0.105881
ENSOART00020032154	ENSOARG00020020775	SYTL5	synaptotagmin like 5 [Source:NCBI gene (formerly Entrezgene);Acc:101122921]	0.0291418	0.134558	0.113463	-0.141024	-0.0665767	-0.0695616
ENSOART00020038137	ENSOARG00020024395	DUSP4	dual specificity phosphatase 4 [Source:NCBI gene (formerly Entrezgene);Acc:101103535]	0.142056	0.0909035	0.155974	-0.162315	-0.104323	-0.122296
ENSOART00020025954	ENSOARG00020016276	B4GALNT4	beta-1,4-N-acetyl-galactosaminyltransferase 4 [Source:HGNC Symbol;Acc:HGNC:26315]	0.0495001	0.0167076	0.0896947	-0.0408791	-0.0474099	-0.0676133
ENSOART00020035003	ENSOARG00020022386	CGNL1	cingulin like 1 [Source:NCBI gene (formerly Entrezgene);Acc:101119219]	0.04965	0.0781027	0.167749	-0.0752887	-0.0937721	-0.126441
ENSOART00020026455	ENSOARG00020016807	PPP2R3A	protein phosphatase 2 regulatory subunit B''alpha [Source:NCBI gene (formerly Entrezgene);Acc:101114233]	0.219947	0.181724	0.236337	-0.371118	-0.233945	-0.032946
ENSOART00020017614	ENSOARG00020010720	PTPRD	protein tyrosine phosphatase receptor type D [Source:NCBI gene (formerly Entrezgene);Acc:101118505]	0.121512	0.12034	0.0640213	-0.173704	-0.0805061	-0.0516627
MSTRG.2399.2	ENSOARG00020012888	EIF4A1	eukaryotic translation initiation factor 4A1 [Source:NCBI gene (formerly Entrezgene);Acc:105601858]	0.110283	0.104581	0.126953	-0.028728	-0.198366	-0.114724
ENSOART00020033588	ENSOARG00020021636	LOXL4	lysyl oxidase like 4 [Source:HGNC Symbol;Acc:HGNC:17171]	0.270745	0.138247	0.157236	-0.2437	-0.130722	-0.191806
ENSOART00020033632	ENSOARG00020021739	LMOD1	leiomodin 1 [Source:NCBI gene (formerly Entrezgene);Acc:114117265]	0.170834	0.102151	0.106191	-0.0580012	-0.139536	-0.181638
ENSOART00020029587	ENSOARG00020017689		dystrophin [Source:NCBI gene (formerly Entrezgene);Acc:101114682]	0.168038	0.0533188	0.127421	-0.0518758	-0.110328	-0.186574
ENSOART00020028987	ENSOARG00020018709	GRIK4	glutamate ionotropic receptor kainate type subunit 4 [Source:NCBI gene (formerly Entrezgene);Acc:101110444]	0.0587387	0.0206486	0.0452711	-0.0332267	-0.0499324	-0.0414993
ENSOART00020017186	ENSOARG00020011267	ARSG	arylsulfatase G [Source:HGNC Symbol;Acc:HGNC:24102]	0.10019	0.0794065	0.0103256	-0.0779354	-0.0370991	-0.0748877
MSTRG.11842.5	ENSOARG00020021331	DYNC1I1	dynein cytoplasmic 1 intermediate chain 1 [Source:HGNC Symbol;Acc:HGNC:2963]	0.247708	0.11355	0.0868157	-0.159249	-0.153217	-0.135608
ENSOART00020022821	ENSOARG00020014809	GRIN2A	glutamate ionotropic receptor NMDA type subunit 2A [Source:NCBI gene (formerly Entrezgene);Acc:101106989]	-0.0023691	0.167135	0.0744709	-0.120819	-0.0528217	-0.065596
ENSOART00020003048	ENSOARG00020002000	POGK	pogo transposable element derived with KRAB domain [Source:NCBI gene (formerly Entrezgene);Acc:101113291]	0.135857	0.149719	0.0543218	-0.101931	-0.15973	-0.0782364
ENSOART00020033776	ENSOARG00020021809	AKAP12	A-kinase anchoring protein 12 [Source:NCBI gene (formerly Entrezgene);Acc:101105509]	0.131829	0.198126	0.186254	-0.125951	-0.207196	-0.183062
ENSOART00020029426	ENSOARG00020019132	FUBP1	far upstream element binding protein 1 [Source:NCBI gene (formerly Entrezgene);Acc:101123163]	0.0620799	0.083877	0.0684201	-0.071459	-0.071459	-0.071459
ENSOART00020037846	ENSOARG00020024233	FAM184B	family with sequence similarity 184 member B [Source:NCBI gene (formerly Entrezgene);Acc:101121264]	0.0989497	0.0516972	0.0390347	-0.0650004	-0.0396329	-0.0850483
ENSOART00020032557	ENSOARG00020021115	GRIK5	glutamate ionotropic receptor kainate type subunit 5 [Source:NCBI gene (formerly Entrezgene);Acc:101103501]	0.0623103	0.0125387	0.0705307	-0.0401676	-0.0544081	-0.050804
MSTRG.2463.1	ENSOARG00020010998	WSCD1	WSC domain containing 1 [Source:HGNC Symbol;Acc:HGNC:29060]	0.173843	0.130159	0.0550939	-0.16858	-0.0856054	-0.104911
MSTRG.13472.3	ENSOARG00020006780	FRAS1	Fraser extracellular matrix complex subunit 1 [Source:HGNC Symbol;Acc:HGNC:19185]	0.139517	0.172114	0.0812892	-0.267601	-0.0449102	-0.0804093
ENSOART00020002733	ENSOARG00020001802	ARHGAP31	Rho GTPase activating protein 31 [Source:NCBI gene (formerly Entrezgene);Acc:101105202]	-0.0377065	0.102173	0.0486533	-0.0377065	-0.0377065	-0.0377065
ENSOART00020001073	ENSOARG00020000778	COL8A1	collagen type VIII alpha 1 chain [Source:NCBI gene (formerly Entrezgene);Acc:101107564]	0.308137	0.0819079	0.00887016	-0.178271	-0.118657	-0.101987
ENSOART00020001388	ENSOARG00020000951	PLXNA4	plexin A4 [Source:NCBI gene (formerly Entrezgene);Acc:101119554]	0.189017	0.160372	0.0630502	-0.178447	-0.134127	-0.0998643
ENSOART00020016343	ENSOARG00020010603	SHC2	SHC adaptor protein 2 [Source:HGNC Symbol;Acc:HGNC:29869]	0.0902822	0.0423113	0.0391297	-0.0413308	-0.0530165	-0.0773759
ENSOART00020031074	ENSOARG00020019825	RGS3	regulator of G protein signaling 3 [Source:NCBI gene (formerly Entrezgene);Acc:101104962]	0.075038	0.160049	0.138618	-0.092338	-0.174405	-0.106962
ENSOART00020031078	ENSOARG00020017470	RIMS2	regulating synaptic membrane exocytosis 2 [Source:HGNC Symbol;Acc:HGNC:17283]	-0.0104353	0.0491504	0.0183911	-0.0190354	-0.0190354	-0.0190354
ENSOART00020028249	ENSOARG00020018003	KANSL3	KAT8 regulatory NSL complex subunit 3 [Source:NCBI gene (formerly Entrezgene);Acc:101111870]	0.0453992	0.110484	0.0755358	-0.0633739	-0.0735136	-0.0945319
ENSOART00020039448	ENSOARG00020025128	CCBE1	collagen and calcium binding EGF domains 1 [Source:NCBI gene (formerly Entrezgene);Acc:101117553]	0.302791	0.139409	0.188128	-0.245193	-0.150407	-0.234728
ENSOART00020004193	ENSOARG00020002743	TMPRSS2	transmembrane serine protease 2 [Source:NCBI gene (formerly Entrezgene);Acc:101120216]	0.115122	0.157115	0.0523801	-0.183709	-0.0738341	-0.0670745
ENSOART00020018764	ENSOARG00020012287	RASL11A	RAS like family 11 member A [Source:HGNC Symbol;Acc:HGNC:23802]	0.229262	0.102556	0.238524	-0.12496	-0.197929	-0.247452
MSTRG.10002.1	ENSOARG00020013561	ADAMTS14	ADAM metallopeptidase with thrombospondin type 1 motif 14 [Source:NCBI gene (formerly Entrezgene);Acc:101106305]	0.263108	-0.00216632	0.0930593	-0.129916	-0.0670168	-0.157068
ENSOART00020026319	ENSOARG00020016919	PDZRN3	PDZ domain containing ring finger 3 [Source:NCBI gene (formerly Entrezgene);Acc:101104097]	0.137044	0.187784	0.24466	-0.157355	-0.210156	-0.201977
ENSOART00020040207	ENSOARG00020025633	IKBKB	inhibitor of nuclear factor kappa B kinase subunit beta [Source:NCBI gene (formerly Entrezgene);Acc:780484]	0.211497	0.0308197	0.227617	-0.16508	-0.139774	-0.16508
ENSOART00020016608	ENSOARG00020010652	UNC5A	unc-5 netrin receptor A [Source:HGNC Symbol;Acc:HGNC:12567]	0.127115	0.0691228	0.0556203	-0.0801185	-0.115923	-0.055816
MSTRG.5966.1	ENSOARG00020023147	ARNT2	Ovis aries aryl hydrocarbon receptor nuclear translocator 2 (ARNT2), mRNA. [Source:RefSeq mRNA;Acc:NM_001308560]	0.219974	0.168959	0.146229	-0.250094	-0.129618	-0.15545
MSTRG.5966.3	ENSOARG00020023147	ARNT2	Ovis aries aryl hydrocarbon receptor nuclear translocator 2 (ARNT2), mRNA. [Source:RefSeq mRNA;Acc:NM_001308560]	0.145065	0.0956603	0.145065	-0.175058	-0.0258041	-0.184929
MSTRG.5966.2	ENSOARG00020023147	ARNT2	Ovis aries aryl hydrocarbon receptor nuclear translocator 2 (ARNT2), mRNA. [Source:RefSeq mRNA;Acc:NM_001308560]	0.203373	0.180143	0.117353	-0.199114	-0.132985	-0.16877
ENSOART00020039176	ENSOARG00020024839	FN1	fibronectin 1 [Source:NCBI gene (formerly Entrezgene);Acc:100216462]	0.183868	0.196798	-0.00801716	-0.100771	-0.0849769	-0.186901
ENSOART00020003186	ENSOARG00020002079	LGR5	leucine rich repeat containing G protein-coupled receptor 5 [Source:HGNC Symbol;Acc:HGNC:4504]	0.263203	0.148091	0.116556	-0.193656	-0.186295	-0.147899
ENSOART00020008898	ENSOARG00020005697	CELSR2	cadherin EGF LAG seven-pass G-type receptor 2 [Source:HGNC Symbol;Acc:HGNC:3231]	0.0997089	0.118818	0.0717804	-0.138472	-0.0601589	-0.091676
ENSOART00020023740	ENSOARG00020014732	ARHGAP44	Rho GTPase activating protein 44 [Source:NCBI gene (formerly Entrezgene);Acc:101104674]	0.0195913	0.0121032	0.109768	-0.0485946	-0.0485946	-0.0442732
ENSOART00020023748	ENSOARG00020015376	HPN	hepsin [Source:NCBI gene (formerly Entrezgene);Acc:101117692]	0.0644845	0.146004	0.0817207	-0.152121	-0.110728	-0.0293594
ENSOART00020037110	ENSOARG00020023653	ADGRD1	adhesion G protein-coupled receptor D1 [Source:NCBI gene (formerly Entrezgene);Acc:101113363]	0.0943937	0.0707528	0.0886031	-0.0845832	-0.0845832	-0.0845832
MSTRG.14907.2	ENSOARG00020008564	SLCO5A1	solute carrier organic anion transporter family member 5A1 [Source:NCBI gene (formerly Entrezgene);Acc:101103733]	0.116792	0.0987564	0.157515	-0.15713	-0.0882122	-0.127721
ENSOART00020002166	ENSOARG00020001430	RGS4	regulator of G protein signaling 4 [Source:HGNC Symbol;Acc:HGNC:10000]	0.299845	0.122183	0.15403	-0.253334	-0.131911	-0.190812
ENSOART00020012366	ENSOARG00020007980	CA13	carbonic anhydrase 13 [Source:NCBI gene (formerly Entrezgene);Acc:101113860]	0.252906	0.0756435	0.120414	-0.190895	-0.0862527	-0.171816
MSTRG.10824.2	ENSOARG00020006134	SLC3A1	solute carrier family 3 member 1 [Source:NCBI gene (formerly Entrezgene);Acc:101111950]	0.152735	0.234589	0.147882	-0.200656	-0.131468	-0.203082
ENSOART00020019805	ENSOARG00020012720	LIN54	lin-54 DREAM MuvB core complex component [Source:NCBI gene (formerly Entrezgene);Acc:101116730]	0.0563259	0.176929	0.214475	-0.0269007	-0.0905698	-0.330259
MSTRG.4806.5	ENSOARG00020012153	DKK3	dickkopf WNT signaling pathway inhibitor 3 [Source:HGNC Symbol;Acc:HGNC:2893]	0.264374	0.118585	0.169194	-0.0757895	-0.248021	-0.228342
ENSOART00020027277	ENSOARG00020017686	CLDN7	claudin 7 [Source:HGNC Symbol;Acc:HGNC:2049]	0.399442	0.0325947	0.0481069	-0.159583	-0.184889	-0.135671
ENSOART00020007446	ENSOARG00020004737	TRPC4	transient receptor potential cation channel subfamily C member 4 [Source:HGNC Symbol;Acc:HGNC:12336]	0.0880011	-0.0103305	0.0936414	-0.0285045	-0.075501	-0.0673065
ENSOART00020023572	ENSOARG00020015405	OTULINL	OTU deubiquitinase with linear linkage specificity like [Source:HGNC Symbol;Acc:HGNC:25629]	0.102299	0.0737623	0.20073	-0.13342	-0.103347	-0.140025
MSTRG.8387.2	ENSOARG00020011483	SMCO4		0.201451	0.315577	-0.0697742	-0.114057	-0.206694	-0.126502
ENSOART00020013053	ENSOARG00020008506			0.0451033	0.159987	0.032694	-0.0859958	-0.0657924	-0.0859958
ENSOART00020020162	ENSOARG00020013220	PALD1	phosphatase domain containing paladin 1 [Source:HGNC Symbol;Acc:HGNC:23530]	0.252082	0.0658191	0.0179985	-0.141192	-0.0823721	-0.112335
ENSOART00020033437	ENSOARG00020021562	VSIG1	V-set and immunoglobulin domain containing 1 [Source:NCBI gene (formerly Entrezgene);Acc:101113914]	0.038035	0.141864	0.116158	-0.0986856	-0.0986856	-0.0986856
MSTRG.15916.15	ENSOARG00020023942	NRK	Nik related kinase [Source:NCBI gene (formerly Entrezgene);Acc:101102458]	0.265561	0.184256	-0.036648	-0.197662	-0.0813577	-0.134148
MSTRG.15916.13	ENSOARG00020023942	NRK	Nik related kinase [Source:NCBI gene (formerly Entrezgene);Acc:101102458]	0.20868	0.213709	0.301962	-0.231738	-0.227771	-0.264843
ENSOART00020036142	ENSOARG00020023151	PHACTR1	phosphatase and actin regulator 1 [Source:HGNC Symbol;Acc:HGNC:20990]	0.285401	0.185477	-0.117719	-0.117719	-0.117719	-0.117719
ENSOART00020034169	ENSOARG00020022067	MEX3B	mex-3 RNA binding family member B [Source:NCBI gene (formerly Entrezgene);Acc:101107903]	0.160342	0.130876	0.141584	-0.104273	-0.152235	-0.176295
ENSOART00020004067	ENSOARG00020002652	MGP	matrix Gla protein [Source:NCBI gene (formerly Entrezgene);Acc:101106925]	0.507492	0.18257	0.00926065	-0.200554	-0.303576	-0.195192
ENSOART00020011756	ENSOARG00020007675	N4BP2L1	NEDD4 binding protein 2 like 1 [Source:NCBI gene (formerly Entrezgene);Acc:101109715]	0.145252	0.111217	0.204334	-0.153601	-0.153601	-0.153601
ENSOART00020017344	ENSOARG00020011072	RFC5	replication factor C subunit 5 [Source:HGNC Symbol;Acc:HGNC:9973]	0.480019	-0.130641	0.0425452	-0.130641	-0.130641	-0.130641
MSTRG.2054.2	ENSOARG00020023262	CDC27	cell division cycle 27 [Source:NCBI gene (formerly Entrezgene);Acc:101121276]	0.0301201	-0.0267848	0.077019	-0.0267848	-0.0267848	-0.0267848
MSTRG.6616.1	ENSOARG00020016666	HMCES	5-hydroxymethylcytosine binding, ES cell specific [Source:NCBI gene (formerly Entrezgene);Acc:101112768]	0.117644	0.103404	0.0785804	-0.0532248	-0.0463584	-0.200046
ENSOART00020014540	ENSOARG00020009011		tropomyosin 1 [Source:NCBI gene (formerly Entrezgene);Acc:100145865]	0.237341	0.165508	0.0736726	-0.233431	-0.182588	-0.0605028
ENSOART00020005490	ENSOARG00020003607	ADRA1D	adrenoceptor alpha 1D [Source:HGNC Symbol;Acc:HGNC:280]	0.187965	0.0622978	0.0652028	-0.102288	-0.102288	-0.110888
ENSOART00020037389	ENSOARG00020023975	IRX2	iroquois homeobox 2 [Source:NCBI gene (formerly Entrezgene);Acc:101102588]	0.139565	0.136049	0.21933	-0.164981	-0.164981	-0.164981
ENSOART00020009563	ENSOARG00020006187	MMP16	matrix metallopeptidase 16 [Source:NCBI gene (formerly Entrezgene);Acc:101116410]	0.0943305	0.138335	0.151163	-0.117682	-0.127861	-0.138285
ENSOART00020005909	ENSOARG00020003556	SLC12A6	solute carrier family 12 member 6 [Source:NCBI gene (formerly Entrezgene);Acc:101122361]	0.100827	0.113664	0.0302458	-0.121022	-0.113843	-0.00987145
MSTRG.389.1	ENSOARG00020002384			0.213362	-0.00499836	0.180638	-0.142337	-0.104328	-0.142337
ENSOART00020019710	ENSOARG00020012813	UHRF1	ubiquitin like with PHD and ring finger domains 1 [Source:HGNC Symbol;Acc:HGNC:12556]	0.0111807	0.0489693	0.0304859	-0.030212	-0.030212	-0.030212
ENSOART00020011279	ENSOARG00020007377	VIL1	villin 1 [Source:NCBI gene (formerly Entrezgene);Acc:101110570]	0.0347267	0.0274275	0.0454506	-0.0401331	-0.0358544	-0.0316173
MSTRG.7622.1	ENSOARG00020007795	PID1	phosphotyrosine interaction domain containing 1 [Source:HGNC Symbol;Acc:HGNC:26084]	0.230433	0.149702	0.126828	-0.133081	-0.174629	-0.199252
ENSOART00020013811	ENSOARG00020008054	WT1	WT1 transcription factor [Source:HGNC Symbol;Acc:HGNC:12796]	0.0736393	0.103776	0.0657667	-0.0662918	-0.0808913	-0.0959987
ENSOART00020019757	ENSOARG00020012486	PHKA2	phosphorylase kinase regulatory subunit alpha 2 [Source:NCBI gene (formerly Entrezgene);Acc:101108807]	0.151218	0.131577	0.0944907	-0.0383754	-0.171001	-0.16791
MSTRG.10995.1	ENSOARG00020001569	ANAPC1	anaphase promoting complex subunit 1 [Source:NCBI gene (formerly Entrezgene);Acc:101117916]	0.0633787	0.118634	0.024597	-0.0893464	-0.0340773	-0.0831861
ENSOART00020038596	ENSOARG00020024094	NEDD4L	NEDD4 like E3 ubiquitin protein ligase [Source:NCBI gene (formerly Entrezgene);Acc:101122748]	0.186964	0.129835	0.123885	-0.166299	-0.128998	-0.145388
ENSOART00020015368	ENSOARG00020010032	TGFBI	transforming growth factor beta induced [Source:HGNC Symbol;Acc:HGNC:11771]	0.303761	0.0588046	0.117776	-0.0492609	-0.226723	-0.204358
ENSOART00020038327	ENSOARG00020023254	CADM1	cell adhesion molecule 1 [Source:NCBI gene (formerly Entrezgene);Acc:101115479]	0.254577	0.135571	0.115033	-0.156524	-0.0969387	-0.251718
ENSOART00020030963	ENSOARG00020020130	PRIM2	DNA primase subunit 2 [Source:HGNC Symbol;Acc:HGNC:9370]	0.147337	-0.0218789	0.402096	-0.195702	-0.0933972	-0.238454
ENSOART00020009881	ENSOARG00020006359	SLC22A23	solute carrier family 22 member 23 [Source:NCBI gene (formerly Entrezgene);Acc:101122229]	0.0427451	0.035384	0.0202766	-0.0328019	-0.0328019	-0.0328019
ENSOART00020038146	ENSOARG00020023942	NRK	Nik related kinase [Source:NCBI gene (formerly Entrezgene);Acc:101102458]	0.189126	0.133131	0.326153	-0.257566	-0.185518	-0.205326
ENSOART00020010304	ENSOARG00020006694	FAM174B	family with sequence similarity 174 member B [Source:HGNC Symbol;Acc:HGNC:34339]	0.21034	0.0655498	0.148804	-0.217728	-0.0557027	-0.151262
ENSOART00020036818	ENSOARG00020023590	BRPF3	bromodomain and PHD finger containing 3 [Source:NCBI gene (formerly Entrezgene);Acc:101120116]	0.120816	0.163596	0.0813072	-0.177525	-0.201404	0.01321
MSTRG.3277.8	ENSOARG00020024750	KIAA1217	KIAA1217 ortholog [Source:NCBI gene (formerly Entrezgene);Acc:101105016]	0.0151611	-0.00107613	0.0269526	-0.0136653	-0.00942821	-0.0179441
ENSOART00020031045	ENSOARG00020020146	GPC3	glypican 3 [Source:NCBI gene (formerly Entrezgene);Acc:101119285]	0.16128	0.236531	0.163409	-0.334371	-0.0503747	-0.176473
MSTRG.14508.1	ENSOARG00020009103	BACH2	BTB domain and CNC homolog 2 [Source:NCBI gene (formerly Entrezgene);Acc:101108838]	0.219017	0.0816339	0.123944	-0.1237	-0.153895	-0.147001
ENSOART00020032481	ENSOARG00020021008	ZNF385D	zinc finger protein 385D [Source:HGNC Symbol;Acc:HGNC:26191]	0.163528	0.216202	0.0623113	-0.234412	-0.0858414	-0.121789
ENSOART00020029085	ENSOARG00020017758		BTB domain containing 11 [Source:NCBI gene (formerly Entrezgene);Acc:101103558]	0.0691296	0.132283	0.110522	-0.143379	-0.116507	-0.052049
ENSOART00020040885	ENSOARG00020025986	SDK2	sidekick cell adhesion molecule 2 [Source:NCBI gene (formerly Entrezgene);Acc:101106954]	0.131693	0.0709956	0.080541	-0.101491	-0.0873668	-0.0943717
ENSOART00020025703	ENSOARG00020005683	TNC	tenascin C [Source:HGNC Symbol;Acc:HGNC:5318]	0.0646545	0.0504141	-0.0287672	-0.0287672	-0.0287672	-0.0287672
ENSOART00020011964	ENSOARG00020007818	DNER	delta/notch like EGF repeat containing [Source:NCBI gene (formerly Entrezgene);Acc:101119703]	0.122449	-0.00447745	0.00341903	-0.041904	-0.041904	-0.0375826
ENSOART00020039003	ENSOARG00020024906	GFRA1	GDNF family receptor alpha 1 [Source:HGNC Symbol;Acc:HGNC:4243]	0.0492736	0.107637	0.0216413	-0.0506213	-0.0581744	-0.0697563
ENSOART00020039000	ENSOARG00020024750	KIAA1217	KIAA1217 ortholog [Source:NCBI gene (formerly Entrezgene);Acc:101105016]	0.295522	0.00238858	0.225242	-0.134449	-0.24261	-0.146093
ENSOART00020010378	ENSOARG00020006764	MBTPS1	membrane bound transcription factor peptidase, site 1 [Source:NCBI gene (formerly Entrezgene);Acc:101101912]	0.0208866	0.0316105	0.0386154	-0.0169019	-0.0371053	-0.0371053
MSTRG.13427.1	ENSOARG00020001578	GRSF1	G-rich RNA sequence binding factor 1 [Source:HGNC Symbol;Acc:HGNC:4610]	0.0294728	0.137409	0.18001	-0.247424	-0.00606555	-0.0934028
ENSOART00020016433	ENSOARG00020010758		C2 calcium dependent domain containing 4B [Source:NCBI gene (formerly Entrezgene);Acc:101102490]	0.154115	0.110098	0.0492845	-0.113685	-0.0642593	-0.135553
MSTRG.5599.1	ENSOARG00020015882	DTX1	deltex E3 ubiquitin ligase 1 [Source:NCBI gene (formerly Entrezgene);Acc:101109123]	0.321307	0.131685	0.0536021	-0.209639	-0.189025	-0.10793
ENSOART00020022873	ENSOARG00020014640	ADD3	adducin 3 [Source:NCBI gene (formerly Entrezgene);Acc:101117808]	0.332308	0.307237	-0.0262453	-0.104572	-0.181453	-0.327275
ENSOART00020034513	ENSOARG00020022283	SPIN4	spindlin family member 4 [Source:NCBI gene (formerly Entrezgene);Acc:101109772]	0.120759	0.124341	0.172411	-0.04336	-0.207162	-0.166989
ENSOART00020006377	ENSOARG00020003888	COL4A2	collagen type IV alpha 2 chain [Source:NCBI gene (formerly Entrezgene);Acc:101115805]	0.023023	0.0957993	0.0622763	-0.0865409	-0.00422391	-0.0903339
ENSOART00020002877	ENSOARG00020001813	FBLN7	fibulin 7 [Source:NCBI gene (formerly Entrezgene);Acc:101118347]	0.350908	0.185577	0.100293	-0.27809	-0.144738	-0.21395
ENSOART00020038510	ENSOARG00020024179	PLCB4	phospholipase C beta 4 [Source:NCBI gene (formerly Entrezgene);Acc:101106864]	0.0553062	0.137345	0.0194678	-0.0486481	-0.0405302	-0.12294
ENSOART00020037894	ENSOARG00020024259	MATN2	matrilin 2 [Source:NCBI gene (formerly Entrezgene);Acc:101107106]	0.183915	0.132763	0.165262	-0.145405	-0.168267	-0.168267
ENSOART00020018369	ENSOARG00020012040	CXCR4	Ovis aries C-X-C motif chemokine receptor 4 (CXCR4), mRNA. [Source:RefSeq mRNA;Acc:NM_001277168]	0.198424	0.127442	0.260327	-0.111604	-0.243009	-0.23158
MSTRG.6367.1	ENSOARG00020015831	CHL1	cell adhesion molecule L1 like [Source:NCBI gene (formerly Entrezgene);Acc:101113017]	0.256565	0.0121803	0.178726	-0.148834	-0.128786	-0.169852
MSTRG.6034.1	ENSOARG00020004153	STXBP6	syntaxin binding protein 6 [Source:HGNC Symbol;Acc:HGNC:19666]	0.192486	0.0360601	0.0240195	-0.0755147	-0.0625497	-0.114501
MSTRG.3948.2	ENSOARG00020003614	DOK4	docking protein 4 [Source:NCBI gene (formerly Entrezgene);Acc:101102081]	0.10955	-0.00187747	0.276243	-0.143735	-0.00102003	-0.23916
ENSOART00020023118	ENSOARG00020014918		S-phase kinase associated protein 2 [Source:NCBI gene (formerly Entrezgene);Acc:101109483]	0.136341	0.1048	0.201331	-0.00890601	-0.184997	-0.248569
MSTRG.7441.2	ENSOARG00020023725	INHBB	inhibin subunit beta B [Source:NCBI gene (formerly Entrezgene);Acc:101119286]	0.130674	0.138453	0.118739	-0.132785	-0.102662	-0.152418
MSTRG.7441.1	ENSOARG00020023725	INHBB	inhibin subunit beta B [Source:NCBI gene (formerly Entrezgene);Acc:101119286]	0.156824	0.159616	0.186128	-0.223915	-0.117993	-0.16066
MSTRG.9256.2	ENSOARG00020019571	ANKRD12	ankyrin repeat domain 12 [Source:NCBI gene (formerly Entrezgene);Acc:101106986]	-0.0735163	0.119608	0.174457	-0.0735163	-0.0735163	-0.0735163
ENSOART00020034725	ENSOARG00020022398	HIC1	HIC ZBTB transcriptional repressor 1 [Source:NCBI gene (formerly Entrezgene);Acc:105616456]	0.15917	0.0567507	0.0658941	-0.0471454	-0.133427	-0.101242
ENSOART00020000085	ENSOARG00020000067	SCMH1	Scm polycomb group protein homolog 1 [Source:NCBI gene (formerly Entrezgene);Acc:101103519]	-0.130776	0.251241	0.25483	-0.130776	-0.130776	-0.113743
ENSOART00020025492	ENSOARG00020016622	CNTN3	contactin 3 [Source:NCBI gene (formerly Entrezgene);Acc:101113628]	0.0426403	0.0167597	0.0354018	-0.0231118	-0.0315449	-0.0401451
ENSOART00020014094	ENSOARG00020009176	DCHS1	dachsous cadherin-related 1 [Source:NCBI gene (formerly Entrezgene);Acc:101109908]	0.21697	0.0706101	0.125541	-0.126731	-0.131886	-0.154504
MSTRG.5218.1	ENSOARG00020003280	FST	Ovis aries follistatin (FST), mRNA. [Source:RefSeq mRNA;Acc:NM_001257093]	0.165172	0.167823	0.177163	0.0704409	-0.295179	-0.28542
ENSOART00020036684	ENSOARG00020021987	CACNA1D	calcium voltage-gated channel subunit alpha1 D [Source:NCBI gene (formerly Entrezgene);Acc:101106371]	0.0469903	0.06067	0.0292615	-0.0499197	-0.0370825	-0.0499197
ENSOART00020004593	ENSOARG00020002973	PPIA	Ovis aries peptidylprolyl isomerase A (PPIA), mRNA. [Source:RefSeq mRNA;Acc:NM_001308578]	0.089626	0.108152	0.221309	-0.114356	-0.160175	-0.144556
MSTRG.15855.2	ENSOARG00020018176	ZDHHC9	zinc finger DHHC-type palmitoyltransferase 9 [Source:HGNC Symbol;Acc:HGNC:18475]	0.0779214	0.218712	0.0806039	-0.181569	-0.0901716	-0.105496
ENSOART00020034898	ENSOARG00020022474		vesicle associated membrane protein 2 [Source:NCBI gene (formerly Entrezgene);Acc:101122451]	-0.110348	0.245119	0.494401	-0.206584	-0.177295	-0.245292
ENSOART00020019451	ENSOARG00020012576	CORO2B	coronin 2B [Source:HGNC Symbol;Acc:HGNC:2256]	0.17531	0.0750605	0.105937	-0.164941	-0.0787544	-0.112613
ENSOART00020013976	ENSOARG00020009103	BACH2	BTB domain and CNC homolog 2 [Source:NCBI gene (formerly Entrezgene);Acc:101108838]	0.121596	0.139694	0.0235292	-0.0697767	-0.0918642	-0.123178
ENSOART00020001192	ENSOARG00020000777		Rho guanine nucleotide exchange factor 25 [Source:NCBI gene (formerly Entrezgene);Acc:101118430]	0.364145	0.0604317	0.096572	-0.19305	-0.121987	-0.206112
MSTRG.11818.1	ENSOARG00020014080	CYP51A1	cytochrome P450 family 51 subfamily A member 1 [Source:HGNC Symbol;Acc:HGNC:2649]	-0.259049	0.397049	0.626312	-0.259049	-0.259049	-0.246212
ENSOART00020031221	ENSOARG00020019782	NCAM1	neural cell adhesion molecule 1 [Source:NCBI gene (formerly Entrezgene);Acc:101112759]	0.170216	0.0381927	0.157379	-0.0432803	-0.19589	-0.126618
ENSOART00020012780	ENSOARG00020008132	RIC1	programmed cell death 1 ligand 2 [Source:NCBI gene (formerly Entrezgene);Acc:114108624]	0.0698779	-0.0440655	0.102063	-0.0440655	-0.0397441	-0.0440655
ENSOART00020014786	ENSOARG00020009535	CLSTN2	calsyntenin 2 [Source:HGNC Symbol;Acc:HGNC:17448]	0.374274	0.167188	0.125568	-0.242825	-0.225679	-0.198527
ENSOART00020023718	ENSOARG00020015398	SIM2	SIM bHLH transcription factor 2 [Source:HGNC Symbol;Acc:HGNC:10883]	0.069646	0.076558	0.149987	-0.123014	-0.0849243	-0.0882523
ENSOART00020033191	ENSOARG00020021220	ACE	angiotensin-converting enzyme [Source:NCBI gene (formerly Entrezgene);Acc:554335]	0.159921	-0.0101468	0.0176576	-0.0360273	-0.0758988	-0.0555056
ENSOART00020002068	ENSOARG00020001197	TNIK	TRAF2 and NCK interacting kinase [Source:NCBI gene (formerly Entrezgene);Acc:101115086]	0.175378	0.163576	0.0865428	-0.108529	-0.194024	-0.122944
ENSOART00020011783	ENSOARG00020007653	MBOAT2	membrane bound O-acyltransferase domain containing 2 [Source:HGNC Symbol;Acc:HGNC:25193]	0.159643	0.0471314	0.162891	-0.134915	-0.108737	-0.126013
MSTRG.9874.2	ENSOARG00020018837			0.111203	0.0488193	-0.0410858	-0.0410858	-0.0367644	-0.0410858
ENSOART00020013545	ENSOARG00020008656	RTN2	reticulon 2 [Source:NCBI gene (formerly Entrezgene);Acc:101113354]	0.248444	0.105211	0.202525	-0.131477	-0.247983	-0.176719
ENSOART00020038244	ENSOARG00020024449	LHX1	LIM homeobox 1 [Source:NCBI gene (formerly Entrezgene);Acc:101109722]	0.221872	0.180252	0.164689	-0.306331	-0.170996	-0.0894856
ENSOART00020023902	ENSOARG00020015184	EPB41L3	erythrocyte membrane protein band 4.1 like 3 [Source:HGNC Symbol;Acc:HGNC:3380]	0.197045	0.123994	0.145356	-0.104632	-0.179145	-0.182618
MSTRG.1010.2	ENSOARG00020000563	CCDC80	coiled-coil domain containing 80 [Source:HGNC Symbol;Acc:HGNC:30649]	0.200629	0.0934928	0.151308	-0.105212	-0.15405	-0.186167
MSTRG.8607.4	ENSOARG00020023514	MARK2	microtubule affinity regulating kinase 2 [Source:NCBI gene (formerly Entrezgene);Acc:101121302]	0.129882	0.0180467	0.222546	-0.0958966	-0.137289	-0.137289
ENSOART00020034609	ENSOARG00020022080	SEMA5A	semaphorin 5A [Source:NCBI gene (formerly Entrezgene);Acc:101123150]	0.0323151	0.0170751	0.0470384	-0.0321429	-0.0321429	-0.0321429
ENSOART00020005483	ENSOARG00020002705	BIRC6	baculoviral IAP repeat containing 6 [Source:HGNC Symbol;Acc:HGNC:13516]	0.0840881	0.0888606	0.0594056	-0.00627319	-0.124373	-0.101709
ENSOART00020038608	ENSOARG00020024616	ZNF827	zinc finger protein 827 [Source:NCBI gene (formerly Entrezgene);Acc:101109647]	0.220964	-0.0508776	-0.0174538	-0.0508776	-0.0508776	-0.0508776
MSTRG.11231.1	ENSOARG00020005765	GRIP1	glutamate receptor interacting protein 1 [Source:HGNC Symbol;Acc:HGNC:18708]	0.221153	0.159883	0.0949425	-0.172994	-0.115593	-0.187392
MSTRG.14414.2	ENSOARG00020005126	LAMA4	laminin subunit alpha 4 [Source:NCBI gene (formerly Entrezgene);Acc:101107969]	0.151333	0.0776257	-0.0236999	-0.0885384	-0.0532105	-0.0635104
ENSOART00020009933	ENSOARG00020006420	MVB12B	multivesicular body subunit 12B [Source:NCBI gene (formerly Entrezgene);Acc:101111622]	0.130574	0.151326	0.125716	-0.101375	-0.176782	-0.129459
ENSOART00020003987	ENSOARG00020002600	IL18RAP	interleukin 18 receptor accessory protein [Source:HGNC Symbol;Acc:HGNC:5989]	0.157986	0.0991191	0.0651346	-0.0876085	-0.117315	-0.117315
ENSOART00020034810	ENSOARG00020022386	CGNL1	cingulin like 1 [Source:NCBI gene (formerly Entrezgene);Acc:101119219]	-0.0441363	0.159984	0.0165615	-0.0441363	-0.0441363	-0.0441363
MSTRG.15565.2	ENSOARG00020013496	CLCN5	chloride voltage-gated channel 5 [Source:NCBI gene (formerly Entrezgene);Acc:101103039]	0.0626077	0.124756	0.130508	-0.110156	-0.0630741	-0.144642
ENSOART00020027413	ENSOARG00020017467	TNRC6C	trinucleotide repeat containing adaptor 6C [Source:NCBI gene (formerly Entrezgene);Acc:101115294]	0.159499	0.0923731	0.105927	-0.117543	-0.064141	-0.176115
ENSOART00020013253	ENSOARG00020008564	SLCO5A1	solute carrier organic anion transporter family member 5A1 [Source:NCBI gene (formerly Entrezgene);Acc:101103733]	0.111623	0.0796357	-0.00905397	-0.070941	-0.0631855	-0.0480781
ENSOART00020020474	ENSOARG00020013412	CNR1	cannabinoid receptor 1 [Source:HGNC Symbol;Acc:HGNC:2159]	0.172372	0.10726	0.14235	-0.146591	-0.0877483	-0.187643
ENSOART00020008097	ENSOARG00020005238	CP	ceruloplasmin [Source:NCBI gene (formerly Entrezgene);Acc:443053]	0.0432435	0.0987608	0.0899869	-0.0773304	-0.0773304	-0.0773304
ENSOART00020034134	ENSOARG00020022035	SATB1	SATB homeobox 1 [Source:HGNC Symbol;Acc:HGNC:10541]	0.269865	0.101073	0.144926	-0.168548	-0.178768	-0.168548
ENSOART00020041564	ENSOARG00020026416			0.321128	0.204179	0.240331	-0.255213	-0.255213	-0.255213
ENSOART00020025973	ENSOARG00020016902	ST8SIA4	ST8 alpha-N-acetyl-neuraminide alpha-2,8-sialyltransferase 4 [Source:NCBI gene (formerly Entrezgene);Acc:101112314]	0.149555	0.0191035	0.0526447	-0.0801905	-0.0569192	-0.0841933
ENSOART00020026270	ENSOARG00020017085	MATK	megakaryocyte-associated tyrosine kinase [Source:HGNC Symbol;Acc:HGNC:6906]	0.243357	0.0494422	-0.00888896	-0.0957376	-0.092435	-0.0957376
MSTRG.1244.5	ENSOARG00020002184	MECOM	MDS1 and EVI1 complex locus [Source:NCBI gene (formerly Entrezgene);Acc:101121055]	0.126987	0.136901	0.141402	-0.195387	-0.0576735	-0.15223
MSTRG.2051.3	ENSOARG00020023076		integrin subunit beta 3 [Source:NCBI gene (formerly Entrezgene);Acc:100423047]	0.0675552	0.100796	0.133796	-0.136565	-0.0845357	-0.0810474
MSTRG.2051.1	ENSOARG00020023076		integrin subunit beta 3 [Source:NCBI gene (formerly Entrezgene);Acc:100423047]	0.141506	0.119472	0.024173	-0.128437	-0.0478296	-0.108884
MSTRG.2051.4	ENSOARG00020023076		integrin subunit beta 3 [Source:NCBI gene (formerly Entrezgene);Acc:100423047]	0.355178	0.11268	0.0992568	-0.17901	-0.194052	-0.194052
ENSOART00020008668	ENSOARG00020005560	ATP6V1B1	ATPase H+ transporting V1 subunit B1 [Source:NCBI gene (formerly Entrezgene);Acc:101107683]	0.157108	0.199645	0.224873	-0.29768	-0.15908	-0.124866
MSTRG.5604.1	ENSOARG00020017761			0.0214005	0.00927985	0.0173977	-0.016026	-0.016026	-0.016026
ENSOART00020002235	ENSOARG00020001197	TNIK	TRAF2 and NCK interacting kinase [Source:NCBI gene (formerly Entrezgene);Acc:101115086]	0.162431	0.050457	0.0149847	-0.0830819	-0.0469855	-0.0978051
ENSOART00020001525	ENSOARG00020001033	ITGB5	integrin subunit beta 5 [Source:NCBI gene (formerly Entrezgene);Acc:101120887]	0.209029	0.133118	0.0915897	-0.215846	-0.0615524	-0.156339
ENSOART00020014359	ENSOARG00020009371	AFF2	AF4/FMR2 family member 2 [Source:HGNC Symbol;Acc:HGNC:3776]	0.0571217	0.150984	0.310873	0.0190569	-0.27867	-0.259365
ENSOART00020011950	ENSOARG00020007809	CAVIN2	caveolae associated protein 2 [Source:NCBI gene (formerly Entrezgene);Acc:101118507]	0.152783	0.197529	0.178913	-0.176052	-0.198139	-0.155033
MSTRG.6533.2	ENSOARG00020023939			0.220391	0.142351	0.136151	-0.214819	-0.131506	-0.152567
ENSOART00020031322	ENSOARG00020020320	SYNC	syncoilin, intermediate filament protein [Source:NCBI gene (formerly Entrezgene);Acc:101105480]	0.0950095	0.059097	0.0689677	-0.0708626	-0.064181	-0.0880306
MSTRG.10102.1	ENSOARG00020024041			0.189515	0.19621	0.159944	-0.251999	-0.143946	-0.149724
ENSOART00020028561	ENSOARG00020018521	ZNF362	zinc finger protein 362 [Source:NCBI gene (formerly Entrezgene);Acc:101103956]	0.0229456	0.199344	0.156783	-0.0854092	-0.125031	-0.168633
MSTRG.2108.1	ENSOARG00020021403	VAT1	vesicle amine transport 1 [Source:HGNC Symbol;Acc:HGNC:16919]	0.127428	0.0429731	0.0541959	-0.0312343	-0.104521	-0.0888411
ENSOART00020035699	ENSOARG00020022990	F2R	coagulation factor II thrombin receptor [Source:NCBI gene (formerly Entrezgene);Acc:101105757]	0.0968552	0.0627754	0.190805	-0.0253607	-0.141699	-0.183376
ENSOART00020035696	ENSOARG00020022829	AMBRA1	autophagy and beclin 1 regulator 1 [Source:NCBI gene (formerly Entrezgene);Acc:101117963]	0.012866	0.122828	0.0413545	-0.059016	-0.059016	-0.059016
ENSOART00020011811	ENSOARG00020007728	LRRC8B	leucine rich repeat containing 8 VRAC subunit B [Source:NCBI gene (formerly Entrezgene);Acc:101121383]	0.190769	0.150806	0.0429675	-0.0181497	-0.246481	-0.119912
ENSOART00020010140	ENSOARG00020006597			0.0197872	0.0522392	0.0235151	-0.0276374	-0.0360706	-0.0318335
ENSOART00020007737	ENSOARG00020005022	EPCAM	Ovis aries epithelial cell adhesion molecule (EPCAM), mRNA. [Source:RefSeq mRNA;Acc:NM_001162564]	0.520885	-0.0980913	-0.0446897	-0.127475	-0.127475	-0.123154
ENSOART00020032576	ENSOARG00020021120	CLDN4	Ovis aries claudin 4 (CLDN4), mRNA. [Source:RefSeq mRNA;Acc:NM_001185017]	0.229335	0.186579	0.171695	-0.243118	-0.187921	-0.15657
ENSOART00020000954	ENSOARG00020000709	GSDME	gasdermin E [Source:NCBI gene (formerly Entrezgene);Acc:101109266]	0.169213	0.0476278	0.106871	-0.163226	-0.0555916	-0.104894
MSTRG.11188.2	ENSOARG00020005041	NELL2	neural EGFL like 2 [Source:HGNC Symbol;Acc:HGNC:7751]	0.241257	0.143046	0.0386067	-0.11364	-0.125567	-0.183703
MSTRG.11188.1	ENSOARG00020005041	NELL2	neural EGFL like 2 [Source:HGNC Symbol;Acc:HGNC:7751]	0.313255	0.139484	0.138739	-0.162539	-0.21531	-0.213629
ENSOART00020010751	ENSOARG00020006911	SLCO3A1	solute carrier organic anion transporter family member 3A1 [Source:NCBI gene (formerly Entrezgene);Acc:101120608]	0.179199	0.184338	0.186038	-0.270379	-0.127032	-0.152164
ENSOART00020026084	ENSOARG00020016919	PDZRN3	PDZ domain containing ring finger 3 [Source:NCBI gene (formerly Entrezgene);Acc:101104097]	0.145004	0.0721724	0.202867	-0.136855	-0.115666	-0.167524
ENSOART00020025196	ENSOARG00020016394	ITGA5	integrin subunit alpha 5 [Source:HGNC Symbol;Acc:HGNC:6141]	0.219582	0.0857364	0.140643	-0.114937	-0.158735	-0.17229
ENSOART00020020641	ENSOARG00020012985	MYO9B	myosin IXB [Source:NCBI gene (formerly Entrezgene);Acc:101115874]	0.128907	0.232447	0.359574	-0.240309	-0.240309	-0.240309
ENSOART00020007349	ENSOARG00020004806	PDP1	pyruvate dehyrogenase phosphatase catalytic subunit 1 [Source:HGNC Symbol;Acc:HGNC:9279]	0.113782	0.209449	0.211931	-0.115892	-0.219433	-0.199837
ENSOART00020038909	ENSOARG00020024761	FAM214A	family with sequence similarity 214 member A [Source:NCBI gene (formerly Entrezgene);Acc:101102648]	0.0444451	0.0793938	0.151428	-0.0381462	-0.125623	-0.111498
MSTRG.11614.3	ENSOARG00020011486	TEAD4	TEA domain transcription factor 4 [Source:HGNC Symbol;Acc:HGNC:11717]	0.0407131	-0.0456468	0.141874	-0.0456468	-0.0456468	-0.0456468
MSTRG.1075.1	ENSOARG00020000157	MYLK	myosin light chain kinase [Source:NCBI gene (formerly Entrezgene);Acc:443334]	-0.0193793	0.23164	0.119062	-0.16247	0.00434233	-0.173194
MSTRG.1075.2	ENSOARG00020000157	MYLK	myosin light chain kinase [Source:NCBI gene (formerly Entrezgene);Acc:443334]	0.132718	0.0599667	0.18338	-0.163918	-0.0990578	-0.113089
MSTRG.1075.7	ENSOARG00020000157	MYLK	myosin light chain kinase [Source:NCBI gene (formerly Entrezgene);Acc:443334]	0.188398	0.182299	0.171466	-0.251668	-0.0779149	-0.212581
MSTRG.1075.9	ENSOARG00020000157	MYLK	myosin light chain kinase [Source:NCBI gene (formerly Entrezgene);Acc:443334]	0.0536155	0.0869152	0.254654	-0.178399	-0.121361	-0.095425
ENSOART00020037815	ENSOARG00020024139	WNK3	WNK lysine deficient protein kinase 3 [Source:HGNC Symbol;Acc:HGNC:14543]	0.0831735	0.0850742	0.041209	-0.0816367	-0.0652463	-0.0625737
ENSOART00020017735	ENSOARG00020011266	NHS	NHS actin remodeling regulator [Source:HGNC Symbol;Acc:HGNC:7820]	0.112541	0.171474	0.145197	-0.0326457	-0.165553	-0.231013
ENSOART00020008194	ENSOARG00020005304	TNNI3	troponin I3, cardiac type [Source:NCBI gene (formerly Entrezgene);Acc:101121961]	0.107399	0.0962631	0.0701104	-0.0912576	-0.0912576	-0.0912576
ENSOART00020023089	ENSOARG00020014989	ATF7IP2	activating transcription factor 7 interacting protein 2 [Source:NCBI gene (formerly Entrezgene);Acc:101107247]	0.0329751	0.223477	0.134433	-0.242451	-0.0674658	-0.0809683
ENSOART00020017530	ENSOARG00020011355	ZMYND11	zinc finger MYND-type containing 11 [Source:NCBI gene (formerly Entrezgene);Acc:101112998]	0.163335	0.183659	0.173355	-0.0405719	-0.16865	-0.311127
MSTRG.5280.1	ENSOARG00020012209	CDH6	cadherin 6 [Source:HGNC Symbol;Acc:HGNC:1765]	0.315005	0.0434162	0.0551835	-0.190899	-0.102062	-0.120644
ENSOART00020022210	ENSOARG00020014488	GPX3	glutathione peroxidase 3 [Source:HGNC Symbol;Acc:HGNC:4555]	0.381113	0.217725	0.112964	-0.417189	-0.143427	-0.151187
ENSOART00020001633	ENSOARG00020001102	TLCD4	transmembrane protein 56 [Source:NCBI gene (formerly Entrezgene);Acc:101108787]	0.144124	0.158262	0.0731674	-0.135109	-0.126092	-0.114353
ENSOART00020016055	ENSOARG00020009606	SMCHD1	structural maintenance of chromosomes flexible hinge domain containing 1 [Source:NCBI gene (formerly Entrezgene);Acc:101122749]	0.222844	0.197067	0.213168	-0.369031	-0.17694	-0.0871097
ENSOART00020029963	ENSOARG00020019090	RORA	RAR related orphan receptor A [Source:NCBI gene (formerly Entrezgene);Acc:101102986]	0.0362033	0.171818	0.163103	-0.0363474	-0.211279	-0.123498
ENSOART00020020376	ENSOARG00020012903	RNF157	ring finger protein 157 [Source:NCBI gene (formerly Entrezgene);Acc:101117601]	0.122917	0.250928	0.226644	-0.198862	-0.191532	-0.210095
MSTRG.8905.2	ENSOARG00020020860	SORBS1	sorbin and SH3 domain containing 1 [Source:NCBI gene (formerly Entrezgene);Acc:101108178]	0.10905	0.126869	0.0183481	-0.0613939	-0.0964367	-0.0964367
MSTRG.8336.1	ENSOARG00020024879	DSP	desmoplakin [Source:NCBI gene (formerly Entrezgene);Acc:101119169]	0.215399	0.159283	0.113248	-0.233077	-0.0900402	-0.164812
MSTRG.14275.1	ENSOARG00020003527	VASH1	vasohibin 1 [Source:HGNC Symbol;Acc:HGNC:19964]	0.275602	0.125101	0.10326	-0.160811	-0.154008	-0.189145
ENSOART00020041226	ENSOARG00020026196	MBTD1	mbt domain containing 1 [Source:HGNC Symbol;Acc:HGNC:19866]	0.0825174	0.150313	0.149464	-0.216534	-0.0661964	-0.0995643
ENSOART00020019771	ENSOARG00020012967	NOX5	NADPH oxidase 5 [Source:NCBI gene (formerly Entrezgene);Acc:101113499]	0.064763	0.0362745	0.00578515	-0.0356075	-0.0356075	-0.0356075
ENSOART00020016797	ENSOARG00020010540	PAN3	poly(A) specific ribonuclease subunit PAN3 [Source:NCBI gene (formerly Entrezgene);Acc:101113862]	0.00665487	0.083992	0.105035	-0.0652271	-0.0652271	-0.0652271
ENSOART00020023194	ENSOARG00020014477	NRCAM	neuronal cell adhesion molecule [Source:NCBI gene (formerly Entrezgene);Acc:101106001]	0.100819	0.0234822	0.012298	-0.0397997	-0.0483999	-0.0483999
ENSOART00020012541	ENSOARG00020007704	DNMT3B	microtubule associated protein RP/EB family member 1 [Source:NCBI gene (formerly Entrezgene);Acc:100500777]	0.170212	0.0497275	0.13283	-0.11759	-0.11759	-0.11759
ENSOART00020021347	ENSOARG00020013676	SLIT3	slit guidance ligand 3 [Source:NCBI gene (formerly Entrezgene);Acc:101104341]	0.0974431	0.0588797	0.0588797	-0.0578645	-0.0744111	-0.0829269
MSTRG.14699.4	ENSOARG00020026148	AFDN	afadin, adherens junction formation factor [Source:NCBI gene (formerly Entrezgene);Acc:101115800]	0.163915	-0.0185627	0.248174	-0.101622	-0.12978	-0.162125
ENSOART00020028135	ENSOARG00020017417	SEL1L3	SEL1L family member 3 [Source:NCBI gene (formerly Entrezgene);Acc:101106686]	0.0693478	0.0842735	0.104343	-0.0859882	-0.0859882	-0.0859882
ENSOART00020013802	ENSOARG00020008965	KLF11	Kruppel like factor 11 [Source:NCBI gene (formerly Entrezgene);Acc:101117833]	0.104321	0.120083	0.120942	-0.169908	-0.0946574	-0.080781
MSTRG.15406.1	ENSOARG00020021947			0.177307	0.0132163	0.0498653	-0.0578471	-0.0912708	-0.0912708
ENSOART00020020903	ENSOARG00020013668	MAML3	mastermind like transcriptional coactivator 3 [Source:HGNC Symbol;Acc:HGNC:16272]	0.111017	0.0776784	0.117388	-0.147261	-0.0661457	-0.0926757
ENSOART00020003277	ENSOARG00020002125	CEP97	centrosomal protein 97 [Source:NCBI gene (formerly Entrezgene);Acc:101112438]	0.125834	-0.0531427	0.0867364	-0.0531427	-0.0531427	-0.0531427
ENSOART00020013920	ENSOARG00020009016	SNTB2	syntrophin beta 2 [Source:NCBI gene (formerly Entrezgene);Acc:101112414]	0.208196	0.101431	0.173434	-0.16102	-0.16102	-0.16102
ENSOART00020015431	ENSOARG00020009594	ABI1	abl interactor 1 [Source:NCBI gene (formerly Entrezgene);Acc:101119744]	0.214823	0.282509	0.172912	-0.352418	-0.094423	-0.223402
ENSOART00020011531	ENSOARG00020007516	SMARCE1	SWI/SNF related, matrix associated, actin dependent regulator of chromatin, subfamily e, member 1 [Source:NCBI gene (formerly Entrezgene);Acc:101109721]	0.0168636	0.174932	0.0273291	-0.0730415	-0.0730415	-0.0730415
ENSOART00020030477	ENSOARG00020019487	GAS7	growth arrest specific 7 [Source:NCBI gene (formerly Entrezgene);Acc:101111467]	0.114106	0.0422035	0.196504	-0.136906	-0.113903	-0.102004
ENSOART00020008293	ENSOARG00020003395	DNAH11	dynein axonemal heavy chain 11 [Source:HGNC Symbol;Acc:HGNC:2942]	0.0253294	0.0177763	0.131133	-0.101277	-0.050867	-0.0220953
ENSOART00020008292	ENSOARG00020005386	CILP	cartilage intermediate layer protein [Source:NCBI gene (formerly Entrezgene);Acc:101119218]	0.232823	-0.0134686	-0.0211554	-0.066052	-0.0617732	-0.0703734
ENSOART00020022413	ENSOARG00020014656	CCDC8	coiled-coil domain containing 8 [Source:HGNC Symbol;Acc:HGNC:25367]	0.0594854	0.013028	0.210383	-0.0981224	-0.077508	-0.107266
ENSOART00020011926	ENSOARG00020007795	PID1	phosphotyrosine interaction domain containing 1 [Source:HGNC Symbol;Acc:HGNC:26084]	0.109655	0.0991265	0.109655	-0.0144174	-0.188782	-0.115238
ENSOART00020035717	ENSOARG00020022849	MYH11	myosin heavy chain 11 [Source:NCBI gene (formerly Entrezgene);Acc:101114409]	0.103712	0.0554077	0.0168443	-0.0648258	-0.0574017	-0.0537368
MSTRG.10823.1	ENSOARG00020005995	PREPL	prolyl endopeptidase like [Source:NCBI gene (formerly Entrezgene);Acc:101111355]	0.0940585	0.0411593	0.101955	-0.040278	-0.0860355	-0.110859
MSTRG.1362.2	ENSOARG00020008991	PXYLP1	2-phosphoxylose phosphatase 1 [Source:NCBI gene (formerly Entrezgene);Acc:101107655]	0.0330094	0.083901	0.162037	-0.0788263	-0.147802	-0.0523187
MSTRG.4026.3	ENSOARG00020008157	ZFP90	ZFP90 zinc finger protein [Source:NCBI gene (formerly Entrezgene);Acc:101111386]	0.0930666	0.117245	0.112516	-0.123838	-0.179107	-0.0198833
ENSOART00020031104	ENSOARG00020019782	NCAM1	neural cell adhesion molecule 1 [Source:NCBI gene (formerly Entrezgene);Acc:101112759]	0.205233	0.0429897	0.0900712	-0.129799	-0.105799	-0.102697
MSTRG.14898.3	ENSOARG00020006997			0.223777	0.0982004	0.0200398	-0.0530673	-0.154525	-0.134425
ENSOART00020032247	ENSOARG00020020874	FAM169A	family with sequence similarity 169 member A [Source:NCBI gene (formerly Entrezgene);Acc:101111393]	0.0948334	0.0701509	0.136008	-0.102147	-0.0694235	-0.129421
ENSOART00020005257	ENSOARG00020003454	IRS2	insulin receptor substrate 2 [Source:NCBI gene (formerly Entrezgene);Acc:106991367]	0.182432	0.156917	0.126855	-0.184676	-0.114703	-0.166826
ENSOART00020035089	ENSOARG00020022579	SPARCL1	SPARC like 1 [Source:NCBI gene (formerly Entrezgene);Acc:101123041]	0.0381779	0.0571665	0.105471	-0.0779546	-0.0187755	-0.104085
ENSOART00020017445	ENSOARG00020011431	MPPED2	metallophosphoesterase domain containing 2 [Source:NCBI gene (formerly Entrezgene);Acc:101118984]	0.124663	0.041922	0.17876	-0.146404	-0.106895	-0.0920461
ENSOART00020033020	ENSOARG00020021331	DYNC1I1	dynein cytoplasmic 1 intermediate chain 1 [Source:HGNC Symbol;Acc:HGNC:2963]	0.276036	0.00402081	0.0772527	-0.163297	-0.0914145	-0.102599
ENSOART00020029841	ENSOARG00020019038	ZNF618	zinc finger protein 618 [Source:HGNC Symbol;Acc:HGNC:29416]	0.148093	0.144765	0.043659	-0.097022	-0.159619	-0.0798766
MSTRG.7655.1	ENSOARG00020018521	ZNF362	zinc finger protein 362 [Source:NCBI gene (formerly Entrezgene);Acc:101103956]	0.115734	0.101548	0.11982	-0.103931	-0.102571	-0.1306
ENSOART00020037001	ENSOARG00020023738			0.10252	0.103725	0.0890431	-0.0977564	-0.105477	-0.0920544
MSTRG.12027.1	ENSOARG00020013107	CPVL	carboxypeptidase vitellogenic like [Source:HGNC Symbol;Acc:HGNC:14399]	0.206812	0.168779	-0.0132417	-0.133726	-0.0705945	-0.158029
ENSOART00020025356	ENSOARG00020016480	TPCN1	two pore segment channel 1 [Source:NCBI gene (formerly Entrezgene);Acc:101113364]	-0.0238143	0.222595	0.122314	-0.0769454	-0.0710365	-0.173112
ENSOART00020030948	ENSOARG00020019886	AR	androgen receptor [Source:HGNC Symbol;Acc:HGNC:644]	0.190267	0.15015	0.026144	-0.191993	-0.0981739	-0.0763941
MSTRG.14640.2	ENSOARG00020021809	AKAP12	A-kinase anchoring protein 12 [Source:NCBI gene (formerly Entrezgene);Acc:101105509]	0.0448533	0.0719115	0.029059	-0.0220935	-0.0638483	-0.0598821
MSTRG.14640.1	ENSOARG00020021809	AKAP12	A-kinase anchoring protein 12 [Source:NCBI gene (formerly Entrezgene);Acc:101105509]	0.272578	0.247216	0.300975	-0.207086	-0.30134	-0.312344
ENSOART00020035235	ENSOARG00020022595	ADCY2	adenylate cyclase 2 [Source:NCBI gene (formerly Entrezgene);Acc:101102089]	0.131847	0.0993299	0.0729281	-0.0557385	-0.133922	-0.114444
ENSOART00020025253	ENSOARG00020016425	SLC4A3	solute carrier family 4 member 3 [Source:HGNC Symbol;Acc:HGNC:11029]	0.0698969	0.0459847	0.0119049	-0.0381411	-0.0448227	-0.0448227
MSTRG.5763.1	ENSOARG00020026010	YPEL1	yippee like 1 [Source:NCBI gene (formerly Entrezgene);Acc:101119936]	0.145162	0.124319	0.127938	-0.147718	-0.108728	-0.140972
ENSOART00020030330	ENSOARG00020019410	SORL1	sortilin related receptor 1 [Source:NCBI gene (formerly Entrezgene);Acc:101117962]	0.0718436	0.0343518	0.0198739	-0.0476867	-0.0434079	-0.0349747
ENSOART00020014654	ENSOARG00020009124	ACSS3	acyl-CoA synthetase short chain family member 3 [Source:NCBI gene (formerly Entrezgene);Acc:101103801]	0.172966	0.163795	0.0919663	-0.145253	-0.101659	-0.181817
ENSOART00020008398	ENSOARG00020005478			0.222061	0.339808	0.240676	-0.212804	-0.294871	-0.294871
ENSOART00020036048	ENSOARG00020023076		integrin subunit beta 3 [Source:NCBI gene (formerly Entrezgene);Acc:100423047]	0.320445	0.147655	0.223408	-0.196594	-0.24016	-0.254756
MSTRG.7344.2	ENSOARG00020016908	PLA2R1	phospholipase A2 receptor 1 [Source:HGNC Symbol;Acc:HGNC:9042]	0.116818	0.0865564	0.0540272	-0.0520262	-0.11134	-0.0940353
ENSOART00020002283	ENSOARG00020001496	CRIM1	cysteine rich transmembrane BMP regulator 1 [Source:NCBI gene (formerly Entrezgene);Acc:101122183]	0.221323	0.135009	0.197203	-0.0697068	-0.234722	-0.249106
ENSOART00020002281	ENSOARG00020001486	GABBR2	gamma-aminobutyric acid type B receptor subunit 2 [Source:HGNC Symbol;Acc:HGNC:4507]	0.100246	0.0805023	0.0702831	-0.105808	-0.0905681	-0.0546556
ENSOART00020006117	ENSOARG00020003995	CYYR1	cysteine and tyrosine rich 1 [Source:NCBI gene (formerly Entrezgene);Acc:101111331]	0.188144	0.0516512	0.0737856	-0.0916476	-0.122316	-0.0996165
ENSOART00020038040	ENSOARG00020024341		glycosyltransferase 1 domain containing 1 [Source:HGNC Symbol;Acc:HGNC:26483]	0.0519929	0.0696561	0.152494	-0.0408392	-0.140804	-0.0924994
ENSOART00020041479	ENSOARG00020026362	SHMT1	Ovis aries serine hydroxymethyltransferase 1 (SHMT1), mRNA. [Source:RefSeq mRNA;Acc:NM_001009469]	0.0886616	0.115091	0.126166	-0.0483657	-0.181158	-0.100395
ENSOART00020026982	ENSOARG00020017262	NOX4	NADPH oxidase 4 [Source:NCBI gene (formerly Entrezgene);Acc:100034665]	0.211598	0.172629	0.14582	-0.162179	-0.17252	-0.195348
ENSOART00020039020	ENSOARG00020024665	FRMPD4	FERM and PDZ domain containing 4 [Source:HGNC Symbol;Acc:HGNC:29007]	0.0245229	0.0395	0.0245229	-0.032382	-0.032382	-0.0237818
ENSOART00020025047	ENSOARG00020016278	NREP	neuronal regeneration related protein [Source:NCBI gene (formerly Entrezgene);Acc:101105161]	0.345345	0.16922	0.205385	-0.193947	-0.252706	-0.273298
MSTRG.4483.1	ENSOARG00020003407		myeloid associated differentiation marker [Source:NCBI gene (formerly Entrezgene);Acc:101118632]	0.27765	0.209565	0.246271	-0.210788	-0.196836	-0.325862
ENSOART00020022307	ENSOARG00020014507	JPH1	junctophilin 1 [Source:NCBI gene (formerly Entrezgene);Acc:101117255]	0.0412961	0.0611909	0.0239913	-0.0245212	-0.0488805	-0.0530766
ENSOART00020036360	ENSOARG00020023328	NEBL	nebulette [Source:NCBI gene (formerly Entrezgene);Acc:101102163]	0.115538	0.0462652	0.0495184	-0.0647492	-0.0775864	-0.0689862
ENSOART00020021222	ENSOARG00020013561	ADAMTS14	ADAM metallopeptidase with thrombospondin type 1 motif 14 [Source:NCBI gene (formerly Entrezgene);Acc:101106305]	0.065523	0.0371276	0.0763809	-0.0686761	-0.0225444	-0.0878111
ENSOART00020005873	ENSOARG00020003837	RALGAPA2	Ral GTPase activating protein catalytic subunit alpha 2 [Source:HGNC Symbol;Acc:HGNC:16207]	0.0973176	0.068428	0.0973176	-0.0777	-0.107663	-0.0777
MSTRG.9515.2	ENSOARG00020018416	SNX29	sorting nexin 29 [Source:HGNC Symbol;Acc:HGNC:30542]	0.123388	0.16409	0.139454	-0.211042	-0.0681726	-0.147717
MSTRG.9515.1	ENSOARG00020018416	SNX29	sorting nexin 29 [Source:HGNC Symbol;Acc:HGNC:30542]	0.215403	0.127183	0.135933	-0.213946	-0.153698	-0.110875
ENSOART00020016003	ENSOARG00020009360	ENPP2	ectonucleotide pyrophosphatase/phosphodiesterase 2 [Source:NCBI gene (formerly Entrezgene);Acc:101120171]	0.0320761	-0.0866137	0.348563	-0.107803	-0.0784193	-0.107803
ENSOART00020017067	ENSOARG00020011143	HCN2	hyperpolarization activated cyclic nucleotide gated potassium and sodium channel 2 [Source:NCBI gene (formerly Entrezgene);Acc:101108487]	0.206849	0.101018	0.087494	-0.162736	-0.0791898	-0.153436
MSTRG.9040.1	ENSOARG00020023758	ABLIM1	actin binding LIM protein 1 [Source:NCBI gene (formerly Entrezgene);Acc:101102193]	0.162228	0.185614	0.199064	-0.164156	-0.0767745	-0.305975
ENSOART00020018884	ENSOARG00020012361	H2AFY2	core histone macro-H2A.2 [Source:NCBI gene (formerly Entrezgene);Acc:101108627]	0.218556	0.0937489	0.170205	-0.156713	-0.170019	-0.155778
MSTRG.4950.1	ENSOARG00020007119	LRRC32	leucine rich repeat containing 32 [Source:NCBI gene (formerly Entrezgene);Acc:101112256]	0.289595	0.159227	0.142522	-0.137274	-0.227035	-0.227035
ENSOART00020007457	ENSOARG00020004813	NETO2	neuropilin and tolloid like 2 [Source:NCBI gene (formerly Entrezgene);Acc:101114803]	0.135888	0.0489418	0.0421735	-0.0927319	-0.0656736	-0.0685982
ENSOART00020007451	ENSOARG00020004561	ASTN2	astrotactin 2 [Source:NCBI gene (formerly Entrezgene);Acc:101123440]	0.218136	0.104043	0.0881761	-0.210839	-0.107542	-0.091974
ENSOART00020024710	ENSOARG00020016102	TSHZ1	teashirt zinc finger homeobox 1 [Source:NCBI gene (formerly Entrezgene);Acc:101110198]	0.161591	0.134297	0.144505	-0.138998	-0.141649	-0.159747
ENSOART00020031144	ENSOARG00020020196	NR1D2	nuclear receptor subfamily 1 group D member 2 [Source:NCBI gene (formerly Entrezgene);Acc:101103536]	0.111986	0.0929226	0.0956977	-0.100202	-0.100202	-0.100202
ENSOART00020035126	ENSOARG00020022515	DAB1	DAB adaptor protein 1 [Source:HGNC Symbol;Acc:HGNC:2661]	0.0450383	0.03125	0.0808431	-0.0621717	-0.0327879	-0.0621717
MSTRG.15430.1	MSTRG.15430			0.154278	0.0797967	0.190978	-0.0526217	-0.201382	-0.171049
ENSOART00020012144	ENSOARG00020007624	INSR	insulin receptor [Source:HGNC Symbol;Acc:HGNC:6091]	0.121125	0.151453	0.0468329	-0.10484	-0.0611556	-0.153415
ENSOART00020020179	ENSOARG00020013245	TRIL	TLR4 interactor with leucine rich repeats [Source:NCBI gene (formerly Entrezgene);Acc:101112725]	0.251455	0.110551	0.154199	-0.171756	-0.152053	-0.192396
MSTRG.6773.1	ENSOARG00020001158	FGD3	FYVE, RhoGEF and PH domain containing 3 [Source:NCBI gene (formerly Entrezgene);Acc:101107664]	0.202675	0.0337382	0.025138	-0.0531755	-0.0998007	-0.108575
ENSOART00020014270	ENSOARG00020009011		tropomyosin 1 [Source:NCBI gene (formerly Entrezgene);Acc:100145865]	0.153928	0.0653255	0.114951	-0.0735491	-0.166153	-0.0945024
ENSOART00020033426	ENSOARG00020021570	BMP1	bone morphogenetic protein 1 [Source:NCBI gene (formerly Entrezgene);Acc:101122334]	0.269294	0.0760033	0.0760033	-0.181053	-0.0999608	-0.140287
ENSOART00020003716	ENSOARG00020002184	MECOM	MDS1 and EVI1 complex locus [Source:NCBI gene (formerly Entrezgene);Acc:101121055]	0.338009	0.375257	0.0560021	-0.266217	-0.236833	-0.266217
ENSOART00020004059	ENSOARG00020002640	IL1RL1	interleukin 1 receptor like 1 [Source:HGNC Symbol;Acc:HGNC:5998]	0.238118	0.238807	0.268081	-0.182825	-0.323177	-0.239004
MSTRG.3903.2	ENSOARG00020006198	ADCY7	adenylate cyclase 7 [Source:HGNC Symbol;Acc:HGNC:238]	0.192447	0.198978	0.111288	-0.133987	-0.220556	-0.14817
MSTRG.3903.3	ENSOARG00020006198	ADCY7	adenylate cyclase 7 [Source:HGNC Symbol;Acc:HGNC:238]	0.243595	0.0869935	0.149223	-0.160323	-0.066001	-0.253487
MSTRG.3903.4	ENSOARG00020006198	ADCY7	adenylate cyclase 7 [Source:HGNC Symbol;Acc:HGNC:238]	0.109149	0.0688859	0.0713605	-0.0842471	-0.0737816	-0.0913668
ENSOART00020016565	ENSOARG00020010529	KIAA1549L	KIAA1549 like [Source:HGNC Symbol;Acc:HGNC:24836]	0.0220726	0.0184076	0.0399473	-0.0281685	-0.0240906	-0.0281685
ENSOART00020032924	ENSOARG00020021325	SERPINA14	Ovis aries serpin peptidase inhibitor, clade A (alpha-1 antiproteinase, antitrypsin), member 14 (SERPINA14), mRNA. [Source:RefSeq mRNA;Acc:NM_001009304]	0.0823393	0.148875	0.0586984	-0.0966376	-0.0966376	-0.0966376
MSTRG.9884.5	ENSOARG00020019750			0.0654935	0.0251275	0.0806449	-0.0760334	-0.00102519	-0.0942073
ENSOART00020013007	ENSOARG00020008488	ACTA2	actin alpha 2, smooth muscle [Source:HGNC Symbol;Acc:HGNC:130]	0.263688	0.16849	0.154281	-0.10504	-0.218763	-0.262656
ENSOART00020023677	ENSOARG00020015287	KIT	Ovis aries KIT proto-oncogene, receptor tyrosine kinase (KIT), mRNA. [Source:RefSeq mRNA;Acc:NM_001308594]	0.0410105	0.0226832	0.018923	-0.0247415	-0.0289376	-0.0289376
ENSOART00020037396	ENSOARG00020023767	KIF15	kinesin family member 15 [Source:HGNC Symbol;Acc:HGNC:17273]	-0.0426769	0.0637784	0.207201	-0.0761007	-0.0761007	-0.0761007
ENSOART00020033073	ENSOARG00020021071	GRK4	G protein-coupled receptor kinase 4 [Source:HGNC Symbol;Acc:HGNC:4543]	0.226752	-0.151646	0.379833	-0.151646	-0.151646	-0.151646
ENSOART00020029877	ENSOARG00020019447	SERTAD4	SERTA domain containing 4 [Source:NCBI gene (formerly Entrezgene);Acc:101120766]	0.277467	0.208029	0.229357	-0.133181	-0.28241	-0.299263
ENSOART00020029468	ENSOARG00020019095	PDGFA	platelet derived growth factor subunit A [Source:NCBI gene (formerly Entrezgene);Acc:114110564]	0.222345	0.153006	0.0345874	0.00173848	-0.216677	-0.195
ENSOART00020034059	ENSOARG00020021997	GRHL2	grainyhead like transcription factor 2 [Source:NCBI gene (formerly Entrezgene);Acc:101102496]	0.132535	0.00759647	0.0489892	-0.0545514	-0.0629846	-0.0715848
ENSOART00020002574	ENSOARG00020001563	NOTCH2	notch receptor 2 [Source:HGNC Symbol;Acc:HGNC:7882]	0.387068	0.0918363	0.09642	-0.152067	-0.201204	-0.222054
ENSOART00020001179	ENSOARG00020000824	KIF1A	kinesin family member 1A [Source:NCBI gene (formerly Entrezgene);Acc:101103691]	0.176671	0.0277323	0.0406973	-0.0928416	-0.0928416	-0.0594178
ENSOART00020011879	ENSOARG00020007758	ASAP2	ArfGAP with SH3 domain, ankyrin repeat and PH domain 2 [Source:NCBI gene (formerly Entrezgene);Acc:101102555]	0.176888	0.110894	0.0999911	-0.0611141	-0.184532	-0.142128
ENSOART00020019110	ENSOARG00020012359	MEIS3	Meis homeobox 3 [Source:NCBI gene (formerly Entrezgene);Acc:101118811]	-0.0765637	0.209884	0.172288	-0.10187	-0.10187	-0.10187
ENSOART00020023401	ENSOARG00020014883	SLC6A4	solute carrier family 6 member 4 [Source:HGNC Symbol;Acc:HGNC:11050]	0.0902052	0.131846	0.111525	-0.111192	-0.111192	-0.111192
MSTRG.8775.10	ENSOARG00020007754	IGF2	Ovis aries insulin like growth factor 2 (IGF2), mRNA. [Source:RefSeq mRNA;Acc:NM_001009311]	0.0936057	0.248286	0.202586	-0.330157	-0.111844	-0.102478
ENSOART00020025582	ENSOARG00020016385	PAMR1	peptidase domain containing associated with muscle regeneration 1 [Source:NCBI gene (formerly Entrezgene);Acc:101106200]	0.381286	0.106269	0.146947	-0.195885	-0.202688	-0.235929
ENSOART00020004320	ENSOARG00020002758	ARL13B	ADP ribosylation factor like GTPase 13B [Source:NCBI gene (formerly Entrezgene);Acc:101123516]	-0.114821	0.331788	0.344652	-0.176673	-0.0978611	-0.287085
ENSOART00020007919	ENSOARG00020005047	PAPPA	pappalysin 1 [Source:NCBI gene (formerly Entrezgene);Acc:443157]	0.274532	0.0409096	0.0738829	-0.123731	-0.123731	-0.141863
MSTRG.12965.5	ENSOARG00020022318	DPYSL3	dihydropyrimidinase like 3 [Source:NCBI gene (formerly Entrezgene);Acc:101114775]	0.330151	-0.0156249	0.0641171	-0.126215	-0.126215	-0.126215
ENSOART00020028552	ENSOARG00020018212	CCHCR1	coiled-coil alpha-helical rod protein 1 [Source:NCBI gene (formerly Entrezgene);Acc:101104535]	-0.0119984	0.0308816	0.0930295	-0.0373042	-0.0373042	-0.0373042
ENSOART00020028551	ENSOARG00020017829	PIP5K1C	phosphatidylinositol-4-phosphate 5-kinase type 1 gamma [Source:NCBI gene (formerly Entrezgene);Acc:101115537]	0.143305	0.0859917	0.140577	0.0385074	-0.180754	-0.227627
ENSOART00020030892	ENSOARG00020019886	AR	androgen receptor [Source:HGNC Symbol;Acc:HGNC:644]	0.188209	0.122708	0.0312344	-0.185108	-0.0985802	-0.058463
MSTRG.8666.1	ENSOARG00020018123	LTBP3	latent transforming growth factor beta binding protein 3 [Source:NCBI gene (formerly Entrezgene);Acc:101122993]	0.110486	0.153506	0.152091	-0.182051	-0.105169	-0.128864
MSTRG.9499.1	ENSOARG00020014989	ATF7IP2	activating transcription factor 7 interacting protein 2 [Source:NCBI gene (formerly Entrezgene);Acc:101107247]	0.128242	0.169759	0.0986678	-0.205287	-0.101391	-0.0899912
ENSOART00020023398	ENSOARG00020014477	NRCAM	neuronal cell adhesion molecule [Source:NCBI gene (formerly Entrezgene);Acc:101106001]	0.0929141	0.0275611	-0.00720103	-0.0406248	-0.0406248	-0.0320246
ENSOART00020019971	ENSOARG00020013098	LRATD1	LRAT domain containing 1 [Source:HGNC Symbol;Acc:HGNC:20743]	0.221382	0.0459067	0.0640049	-0.0698887	-0.123764	-0.13764
ENSOART00020011349	ENSOARG00020007461	TOX3	TOX high mobility group box family member 3 [Source:NCBI gene (formerly Entrezgene);Acc:101117611]	0.114183	0.144146	0.147351	-0.122865	-0.101109	-0.181707
MSTRG.9777.3	ENSOARG00020020563	MCM7	minichromosome maintenance complex component 7 [Source:NCBI gene (formerly Entrezgene);Acc:101108015]	0.16765	0.156765	0.129471	-0.198182	-0.100275	-0.15543
ENSOART00020009816	ENSOARG00020006196	GHR	Ovis aries growth hormone receptor (GHR), mRNA. [Source:RefSeq mRNA;Acc:NM_001009323]	0.144735	0.114088	0.126063	-0.218911	-0.0954832	-0.0704915
ENSOART00020019350	ENSOARG00020012681	MIDEAS	mitotic deacetylase associated SANT domain protein [Source:NCBI gene (formerly Entrezgene);Acc:101105164]	0.052183	0.226298	0.0673005	-0.150755	0.00996118	-0.204987
ENSOART00020029787	ENSOARG00020017689		dystrophin [Source:NCBI gene (formerly Entrezgene);Acc:101114682]	0.0524376	0.0678945	0.0915354	-0.0704082	-0.0540178	-0.0874415
MSTRG.4724.7	ENSOARG00020009065		lysine methyltransferase 2A [Source:NCBI gene (formerly Entrezgene);Acc:101101916]	0.0127109	0.0248316	0.000242293	-0.0125949	-0.0125949	-0.0125949
ENSOART00020041641	ENSOARG00020026468	TFAP4	transcription factor AP-4 [Source:NCBI gene (formerly Entrezgene);Acc:101122654]	0.0482073	0.14043	0.166183	-0.0513007	-0.187978	-0.115542
ENSOART00020037963	ENSOARG00020024300	FZD10	frizzled class receptor 10 [Source:NCBI gene (formerly Entrezgene);Acc:101118991]	0.225506	0.0731524	0.100025	-0.125459	-0.129123	-0.144101
MSTRG.4028.2	ENSOARG00020008307	CDH3	cadherin 3 [Source:HGNC Symbol;Acc:HGNC:1762]	0.0669311	0.206173	0.0347464	-0.173851	-0.0511682	-0.0828312
MSTRG.7546.3	ENSOARG00020024839	FN1	fibronectin 1 [Source:NCBI gene (formerly Entrezgene);Acc:100216462]	0.274764	0.00749162	0.0791848	-0.188538	-0.0922113	-0.0806909
ENSOART00020011100	ENSOARG00020007250	LIMS2	LIM zinc finger domain containing 2 [Source:NCBI gene (formerly Entrezgene);Acc:101108888]	0.244218	0.123976	0.114531	-0.206374	-0.159377	-0.116973
ENSOART00020002122	ENSOARG00020001378	TIAM1	TIAM Rac1 associated GEF 1 [Source:HGNC Symbol;Acc:HGNC:11805]	0.206892	0.120872	0.122523	-0.0527449	-0.194454	-0.203088
ENSOART00020035054	ENSOARG00020020792	GRAMD1B	GRAM domain containing 1B [Source:NCBI gene (formerly Entrezgene);Acc:101118986]	0.104978	0.0681511	0.0603956	-0.0684734	-0.10698	-0.0580706
ENSOART00020037342	ENSOARG00020023933	IRX1	iroquois homeobox 1 [Source:NCBI gene (formerly Entrezgene);Acc:101108256]	0.272729	0.203388	0.21817	-0.262384	-0.225242	-0.20666
ENSOART00020041422	ENSOARG00020026325	OGFRL1	opioid growth factor receptor like 1 [Source:HGNC Symbol;Acc:HGNC:21378]	0.313229	0.205604	0.157668	-0.0805548	-0.220734	-0.375214
ENSOART00020013827	ENSOARG00020008950	CD164	CD164 molecule [Source:NCBI gene (formerly Entrezgene);Acc:101114873]	0.231262	0.144111	0.29994	-0.225104	-0.225104	-0.225104
MSTRG.15916.1	ENSOARG00020023942	NRK	Nik related kinase [Source:NCBI gene (formerly Entrezgene);Acc:101102458]	0.249628	0.268605	0.279472	-0.256457	-0.191324	-0.349924
ENSOART00020004211	ENSOARG00020002721	PHYHD1	phytanoyl-CoA dioxygenase domain containing 1 [Source:HGNC Symbol;Acc:HGNC:23396]	0.093617	0.0820966	0.16861	-0.142093	-0.108235	-0.0939947
ENSOART00020013982	ENSOARG00020009011		tropomyosin 1 [Source:NCBI gene (formerly Entrezgene);Acc:100145865]	0.0579882	0.106253	0.197536	-0.053448	-0.0947422	-0.213587
ENSOART00020040528	ENSOARG00020025800	ITGA9	integrin subunit alpha 9 [Source:NCBI gene (formerly Entrezgene);Acc:101109832]	0.0827604	0.00947346	0.0432519	-0.0521834	-0.0236949	-0.0596075
MSTRG.15008.1	ENSOARG00020024259	MATN2	matrilin 2 [Source:NCBI gene (formerly Entrezgene);Acc:101107106]	0.17375	0.223694	0.261886	-0.16804	-0.248615	-0.242674
MSTRG.3178.1	ENSOARG00020021739	LMOD1	leiomodin 1 [Source:NCBI gene (formerly Entrezgene);Acc:114117265]	0.112447	0.175359	0.201834	-0.198447	-0.155989	-0.135205
MSTRG.3827.1	ENSOARG00020008254	CRISPLD2	cysteine rich secretory protein LCCL domain containing 2 [Source:NCBI gene (formerly Entrezgene);Acc:101102507]	0.259728	0.11223	0.182494	-0.112834	-0.234013	-0.207604
ENSOART00020027132	ENSOARG00020017262	NOX4	NADPH oxidase 4 [Source:NCBI gene (formerly Entrezgene);Acc:100034665]	0.0329643	0.0138293	0.0476875	-0.0314937	-0.0314937	-0.0314937
MSTRG.14907.1	ENSOARG00020008564	SLCO5A1	solute carrier organic anion transporter family member 5A1 [Source:NCBI gene (formerly Entrezgene);Acc:101103733]	0.0777177	0.0387997	0.0899522	-0.051377	-0.0598101	-0.0952825
ENSOART00020030187	ENSOARG00020019542			0.146978	0.157791	0.146978	-0.241338	-0.0834713	-0.126937
ENSOART00020031278	ENSOARG00020020284	GPC4	glypican 4 [Source:NCBI gene (formerly Entrezgene);Acc:101109518]	0.211188	0.114402	0.158212	-0.173998	-0.133391	-0.176414
ENSOART00020011184	ENSOARG00020007293	COL18A1	collagen type XVIII alpha 1 chain [Source:NCBI gene (formerly Entrezgene);Acc:101106232]	0.280142	0.272771	0.254583	-0.398306	-0.139978	-0.269212
MSTRG.3093.1	ENSOARG00020004380	LAMC2	Ovis aries laminin subunit gamma 2 (LAMC2), mRNA. [Source:RefSeq mRNA;Acc:NM_001142358]	0.530626	0.0787994	0.0817911	-0.216926	-0.220234	-0.254056
ENSOART00020021323	ENSOARG00020013401	ITGA8	integrin subunit alpha 8 [Source:NCBI gene (formerly Entrezgene);Acc:101117689]	0.255807	0.210579	0.140087	-0.20394	-0.245136	-0.157397
ENSOART00020020747	ENSOARG00020012730	ABR	ABR activator of RhoGEF and GTPase [Source:NCBI gene (formerly Entrezgene);Acc:101112992]	0.183199	0.178562	0.200528	-0.00894305	-0.308778	-0.244567
MSTRG.14312.3	ENSOARG00020017173	FOXN3	forkhead box N3 [Source:NCBI gene (formerly Entrezgene);Acc:101114708]	0.345558	0.110436	-0.0656551	-0.130113	-0.130113	-0.130113
MSTRG.7480.1	ENSOARG00020014270	SPATS2L	spermatogenesis associated serine rich 2 like [Source:NCBI gene (formerly Entrezgene);Acc:101103625]	-0.0724765	0.131399	0.31517	-0.102859	-0.180783	-0.0904498
MSTRG.15034.4	ENSOARG00020004806	PDP1	pyruvate dehyrogenase phosphatase catalytic subunit 1 [Source:HGNC Symbol;Acc:HGNC:9279]	0.108883	0.0967344	-0.0481634	-0.0524847	-0.0524847	-0.0524847
ENSOART00020004888	ENSOARG00020002550	CADPS2	calcium-dependent secretion activator 2 [Source:NCBI gene (formerly Entrezgene);Acc:101104231]	-0.0607679	0.167119	0.0759527	-0.0607679	-0.0607679	-0.0607679
ENSOART00020018639	ENSOARG00020012209	CDH6	cadherin 6 [Source:HGNC Symbol;Acc:HGNC:1765]	0.309723	0.144913	0.0661133	-0.143883	-0.13561	-0.241257
MSTRG.1446.2	ENSOARG00020003108	ABCG1	ATP binding cassette subfamily G member 1 [Source:NCBI gene (formerly Entrezgene);Acc:101103525]	0.261848	0.157337	0.178306	-0.319044	-0.111746	-0.166701
ENSOART00020006540	ENSOARG00020004297	ACKR3	atypical chemokine receptor 3 [Source:NCBI gene (formerly Entrezgene);Acc:101102850]	0.235894	0.15652	0.136454	-0.134814	-0.217848	-0.176207
ENSOART00020020127	ENSOARG00020013107	CPVL	carboxypeptidase vitellogenic like [Source:HGNC Symbol;Acc:HGNC:14399]	0.316958	0.0437325	0.0265645	-0.160163	-0.103069	-0.124023
ENSOART00020023780	ENSOARG00020015550			0.144577	0.106547	0.10219	-0.133251	-0.0779347	-0.142128
ENSOART00020023537	ENSOARG00020014955	ZZEF1	zinc finger ZZ-type and EF-hand domain containing 1 [Source:HGNC Symbol;Acc:HGNC:29027]	0.0410901	0.013569	-0.00721463	-0.0158148	-0.0158148	-0.0158148
ENSOART00020033471	ENSOARG00020021460	NFE2L1	nuclear factor, erythroid 2 like 1 [Source:NCBI gene (formerly Entrezgene);Acc:101116413]	0.153601	0.10621	0.220992	0.00381241	-0.22351	-0.261106
MSTRG.8016.4	ENSOARG00020016055	TFAP2B	transcription factor AP-2 beta [Source:HGNC Symbol;Acc:HGNC:11743]	0.0282593	0.13037	0.109181	-0.0914783	-0.0779055	-0.0984271
ENSOART00020039999	ENSOARG00020025499	ZNF521	zinc finger protein 521 [Source:NCBI gene (formerly Entrezgene);Acc:101120210]	0.211585	0.124067	0.107599	-0.159153	-0.140185	-0.143913
ENSOART00020011710	ENSOARG00020006299	PLEC	plectin [Source:NCBI gene (formerly Entrezgene);Acc:101111462]	0.13139	0.000460987	-0.0329628	-0.0329628	-0.0329628	-0.0329628
MSTRG.4553.1	ENSOARG00020006597			0.18203	0.268617	0.157388	-0.225284	-0.176772	-0.205979
ENSOART00020024379	ENSOARG00020015831	CHL1	cell adhesion molecule L1 like [Source:NCBI gene (formerly Entrezgene);Acc:101113017]	0.22938	0.23502	0.258206	-0.239308	-0.226958	-0.256341
MSTRG.6290.1	MSTRG.6290			0.356184	0.0920091	0.174285	-0.287688	-0.167395	-0.167395
MSTRG.2577.1	ENSOARG00020010000	NF1	neurofibromin 1 [Source:NCBI gene (formerly Entrezgene);Acc:101117432]	0.146281	0.111968	0.275101	-0.180703	-0.359349	0.00670168
ENSOART00020026262	ENSOARG00020017093	ADRA2A	adrenoceptor alpha 2A [Source:NCBI gene (formerly Entrezgene);Acc:100170317]	0.10416	0.192296	0.145552	-0.168842	-0.155478	-0.117689
ENSOART00020008338	ENSOARG00020005420	PLSCR4	phospholipid scramblase 4 [Source:HGNC Symbol;Acc:HGNC:16497]	0.120096	0.233127	0.107171	-0.24876	-0.195672	-0.0159618
ENSOART00020013088	ENSOARG00020008566	TMEM205	transmembrane protein 205 [Source:NCBI gene (formerly Entrezgene);Acc:114108614]	0.202034	0.291931	0.111781	-0.175996	-0.0776643	-0.352087
ENSOART00020031550	ENSOARG00020020437	PRDM11	PR/SET domain 11 [Source:NCBI gene (formerly Entrezgene);Acc:101111903]	0.0705737	0.077914	0.034576	-0.0643493	-0.0543651	-0.0643493
ENSOART00020006279	ENSOARG00020003611	CMYA5	cardiomyopathy associated 5 [Source:HGNC Symbol;Acc:HGNC:14305]	0.136058	-0.056097	0.0846023	-0.0523368	-0.0523368	-0.05989
MSTRG.117.2	ENSOARG00020018731	MACF1	microtubule actin crosslinking factor 1 [Source:NCBI gene (formerly Entrezgene);Acc:101118486]	-0.0249314	0.0754391	0.0242866	-0.0249314	-0.0249314	-0.0249314
ENSOART00020013614	ENSOARG00020008789	MMP2	matrix metallopeptidase 2 [Source:HGNC Symbol;Acc:HGNC:7166]	0.195062	0.129332	0.135069	-0.239949	-0.0688509	-0.150663
ENSOART00020038313	ENSOARG00020024201	DOCK1	dedicator of cytokinesis 1 [Source:HGNC Symbol;Acc:HGNC:2987]	-0.0972777	0.177945	0.262266	-0.114311	-0.114311	-0.114311
ENSOART00020016474	ENSOARG00020010264	IGSF9B	immunoglobulin superfamily member 9B [Source:NCBI gene (formerly Entrezgene);Acc:101119518]	0.186936	0.0328056	0.00903893	-0.0912773	-0.0947105	-0.0427927
ENSOART00020036640	ENSOARG00020023485	ARHGAP10	Rho GTPase activating protein 10 [Source:HGNC Symbol;Acc:HGNC:26099]	-0.0485066	0.0553895	0.266006	-0.0852295	-0.0938296	-0.0938296
ENSOART00020034081	ENSOARG00020021643	EFR3B	EFR3 homolog B [Source:NCBI gene (formerly Entrezgene);Acc:101108899]	0.127818	0.0858801	0.0757562	-0.0773934	-0.110701	-0.101361
MSTRG.4695.1	MSTRG.4695			0.115607	0.0333672	0.134249	-0.0257223	-0.110923	-0.146578
MSTRG.9078.1	ENSOARG00020018761	FGFR2	fibroblast growth factor receptor 2 [Source:HGNC Symbol;Acc:HGNC:3689]	0.105339	0.202595	0.159748	-0.262926	-0.122608	-0.0821471
MSTRG.9078.2	ENSOARG00020018761	FGFR2	fibroblast growth factor receptor 2 [Source:HGNC Symbol;Acc:HGNC:3689]	0.034751	0.0849176	0.185199	-0.109608	-0.0351603	-0.160099
ENSOART00020004807	ENSOARG00020002384			0.223634	-0.0923361	0.14571	-0.0923361	-0.0923361	-0.0923361
ENSOART00020039688	ENSOARG00020025305	TENM3	teneurin transmembrane protein 3 [Source:HGNC Symbol;Acc:HGNC:29944]	0.193701	0.0799191	0.101408	-0.127148	-0.1122	-0.135681
MSTRG.5814.1	ENSOARG00020008021	NDN	necdin, MAGE family member [Source:NCBI gene (formerly Entrezgene);Acc:101113535]	0.241899	0.0735459	0.0713835	-0.140465	-0.091541	-0.154823
ENSOART00020027691	ENSOARG00020018004	Hoxc8	homeobox C8 [Source:NCBI gene (formerly Entrezgene);Acc:101122179]	0.132627	0.264865	0.123156	-0.12091	-0.306706	-0.0930309
ENSOART00020033531	ENSOARG00020021608	PLIN2	perilipin 2 [Source:NCBI gene (formerly Entrezgene);Acc:100125354]	0.0772003	0.0678603	0.070996	-0.0720188	-0.0720188	-0.0720188
ENSOART00020031824	ENSOARG00020020603	PPP4R4	protein phosphatase 4 regulatory subunit 4 [Source:NCBI gene (formerly Entrezgene);Acc:101115317]	0.0502043	0.112352	0.0291434	-0.0473487	-0.0704725	-0.0738787
MSTRG.11001.1	ENSOARG00020001813	FBLN7	fibulin 7 [Source:NCBI gene (formerly Entrezgene);Acc:101118347]	0.363927	0.130815	0.105896	-0.237317	-0.171381	-0.19194
ENSOART00020040134	ENSOARG00020025486	TNS1	tensin 1 [Source:NCBI gene (formerly Entrezgene);Acc:101109946]	0.237855	0.0806028	0.133823	-0.0798988	-0.121102	-0.25128
ENSOART00020030253	ENSOARG00020019038	ZNF618	zinc finger protein 618 [Source:HGNC Symbol;Acc:HGNC:29416]	0.140612	0.125505	0.0455545	-0.0950645	-0.0410826	-0.175525
MSTRG.1809.1	ENSOARG00020003888	COL4A2	collagen type IV alpha 2 chain [Source:NCBI gene (formerly Entrezgene);Acc:101115805]	0.342254	0.257096	0.240997	-0.287474	-0.256923	-0.29595
ENSOART00020005899	ENSOARG00020003835	FAM107B	family with sequence similarity 107 member B [Source:NCBI gene (formerly Entrezgene);Acc:101108149]	0.139395	0.141069	0.135606	-0.165001	-0.0927756	-0.158294
ENSOART00020027953	ENSOARG00020018147	TDRKH	tudor and KH domain containing [Source:NCBI gene (formerly Entrezgene);Acc:101119519]	0.0619255	0.0867491	0.0920779	-0.0893422	-0.0893422	-0.0620681
MSTRG.2668.1	ENSOARG00020014646	YPEL2	yippee like 2 [Source:NCBI gene (formerly Entrezgene);Acc:101104253]	0.198291	0.128494	0.0959747	-0.164773	-0.0983146	-0.159673
MSTRG.2668.3	ENSOARG00020014646	YPEL2	yippee like 2 [Source:NCBI gene (formerly Entrezgene);Acc:101104253]	0.24587	0.248356	0.187967	-0.307328	-0.185743	-0.189123
MSTRG.2668.2	ENSOARG00020014646	YPEL2	yippee like 2 [Source:NCBI gene (formerly Entrezgene);Acc:101104253]	0.155086	0.149029	0.158681	-0.187577	-0.13997	-0.135249
ENSOART00020006691	ENSOARG00020004380	LAMC2	Ovis aries laminin subunit gamma 2 (LAMC2), mRNA. [Source:RefSeq mRNA;Acc:NM_001142358]	0.528669	0.0961556	0.109048	-0.174857	-0.2965	-0.262516
MSTRG.12549.1	ENSOARG00020007452	ACP5	Ovis aries acid phosphatase 5, tartrate resistant (ACP5), mRNA. [Source:RefSeq mRNA;Acc:NM_001252177]	0.130391	0.227197	0.125146	-0.262624	-0.0991725	-0.120937
ENSOART00020041379	ENSOARG00020026302	IGFALS	insulin like growth factor binding protein acid labile subunit [Source:HGNC Symbol;Acc:HGNC:5468]	0.168723	0.0506233	0.0560184	-0.112104	-0.0853108	-0.0779497
ENSOART00020033316	ENSOARG00020021520	CDKN1C	Ovis aries cyclin dependent kinase inhibitor 1C (CDKN1C), mRNA. [Source:RefSeq mRNA;Acc:NM_001142510]	0.303668	0.172463	0.226226	-0.400308	-0.149252	-0.152797
MSTRG.1806.3	ENSOARG00020003454	IRS2	insulin receptor substrate 2 [Source:NCBI gene (formerly Entrezgene);Acc:106991367]	0.105126	0.182569	0.175037	-0.184165	-0.119707	-0.15886
MSTRG.1806.1	ENSOARG00020003454	IRS2	insulin receptor substrate 2 [Source:NCBI gene (formerly Entrezgene);Acc:106991367]	0.185557	0.289135	0.266325	-0.341629	-0.173524	-0.225864
MSTRG.8407.2	ENSOARG00020017262	NOX4	NADPH oxidase 4 [Source:NCBI gene (formerly Entrezgene);Acc:100034665]	0.078832	0.250288	0.21839	-0.219441	-0.162825	-0.165245
MSTRG.8407.3	ENSOARG00020017262	NOX4	NADPH oxidase 4 [Source:NCBI gene (formerly Entrezgene);Acc:100034665]	0.254306	0.0886805	0.161288	-0.126814	-0.179638	-0.197823
ENSOART00020028601	ENSOARG00020017758		BTB domain containing 11 [Source:NCBI gene (formerly Entrezgene);Acc:101103558]	0.200477	0.160667	0.0414803	-0.19195	-0.0525819	-0.158092
MSTRG.14006.3	ENSOARG00020022386	CGNL1	cingulin like 1 [Source:NCBI gene (formerly Entrezgene);Acc:101119219]	0.308205	0.1008	0.14605	-0.329247	-0.156813	-0.0689953
MSTRG.14006.2	ENSOARG00020022386	CGNL1	cingulin like 1 [Source:NCBI gene (formerly Entrezgene);Acc:101119219]	0.190669	0.201576	0.133513	-0.205601	-0.109525	-0.210631
MSTRG.14006.1	ENSOARG00020022386	CGNL1	cingulin like 1 [Source:NCBI gene (formerly Entrezgene);Acc:101119219]	0.12603	0.144128	0.273476	-0.18434	-0.178091	-0.181204
ENSOART00020006607	ENSOARG00020004286	ESRP1	epithelial splicing regulatory protein 1 [Source:NCBI gene (formerly Entrezgene);Acc:101109714]	0.250317	0.208151	0.0346073	-0.198389	-0.137691	-0.156996
ENSOART00020029361	ENSOARG00020018770	SLCO2A1	Ovis aries solute carrier organic anion transporter family member 2A1 (SLCO2A1), mRNA. [Source:RefSeq mRNA;Acc:NM_001038021]	0.202098	0.288626	0.237123	-0.329609	-0.163983	-0.234253
MSTRG.1913.3	ENSOARG00020014595			0.0605865	0.160012	0.130356	-0.0182344	-0.181551	-0.151169
MSTRG.1913.2	ENSOARG00020014595			0.0293015	0.146941	0.126854	-0.101032	-0.101032	-0.101032
MSTRG.4212.5	ENSOARG00020016689	HNRNPUL1	heterogeneous nuclear ribonucleoprotein U like 1 [Source:NCBI gene (formerly Entrezgene);Acc:101122300]	0.123935	0.186788	0.124749	-0.165042	-0.130036	-0.140394
ENSOART00020011507	ENSOARG00020007552	WFDC1	WAP four-disulfide core domain 1 [Source:HGNC Symbol;Acc:HGNC:15466]	0.147946	0.13025	0.19977	-0.174039	-0.0914295	-0.212497
MSTRG.8939.2	ENSOARG00020020932	CRTAC1	cartilage acidic protein 1 [Source:NCBI gene (formerly Entrezgene);Acc:101110105]	0.30689	0.178158	0.100498	-0.228763	-0.171177	-0.185606
MSTRG.179.3	ENSOARG00020002839	RNF220	ring finger protein 220 [Source:NCBI gene (formerly Entrezgene);Acc:101116437]	0.144857	0.109481	0.121596	-0.149988	-0.0847995	-0.141147
ENSOART00020006562	ENSOARG00020003474	VAV3	vav guanine nucleotide exchange factor 3 [Source:NCBI gene (formerly Entrezgene);Acc:101120709]	0.125068	0.288106	0.187008	-0.376365	-0.106004	-0.117815
ENSOART00020028807	ENSOARG00020018720	CCN2	cellular communication network factor 2 [Source:HGNC Symbol;Acc:HGNC:2500]	0.219838	0.109938	0.139037	-0.0956209	-0.155808	-0.217385
MSTRG.9697.2	ENSOARG00020016674	CALN1	calneuron 1 [Source:HGNC Symbol;Acc:HGNC:13248]	0.124882	0.0727376	0.029554	-0.106043	-0.0387108	-0.0824198
ENSOART00020038481	ENSOARG00020024549	PRICKLE2	prickle planar cell polarity protein 2 [Source:HGNC Symbol;Acc:HGNC:20340]	0.145949	-0.0499506	0.0538532	-0.0499506	-0.0499506	-0.0499506
MSTRG.13618.1	ENSOARG00020016278	NREP	neuronal regeneration related protein [Source:NCBI gene (formerly Entrezgene);Acc:101105161]	0.310639	0.123822	0.191785	-0.208274	-0.181613	-0.236358
ENSOART00020020683	ENSOARG00020013154	PTPRN	protein tyrosine phosphatase receptor type N [Source:NCBI gene (formerly Entrezgene);Acc:101113312]	0.275035	0.0635836	0.0557299	-0.164537	-0.121949	-0.107863
ENSOART00020039673	ENSOARG00020025276	KANK4	KN motif and ankyrin repeat domains 4 [Source:NCBI gene (formerly Entrezgene);Acc:101106979]	0.122604	0.0539603	0.137581	-0.110393	-0.110393	-0.0933593
ENSOART00020005916	ENSOARG00020003874	FBXO40	F-box protein 40 [Source:NCBI gene (formerly Entrezgene);Acc:101109929]	0.0919423	0.112751	0.105064	-0.111645	-0.099056	-0.099056
ENSOART00020006796	ENSOARG00020004440	BRINP1	BMP/retinoic acid inducible neural specific 1 [Source:NCBI gene (formerly Entrezgene);Acc:101123181]	0.30847	0.0596434	0.0298515	-0.152712	-0.133577	-0.111675
ENSOART00020031989	ENSOARG00020020727	PLXNA2	plexin A2 [Source:NCBI gene (formerly Entrezgene);Acc:101122043]	0.449551	0.0562072	0.0246082	-0.176789	-0.176789	-0.176789
ENSOART00020012237	ENSOARG00020007998	MAGEL2	MAGE family member L2 [Source:NCBI gene (formerly Entrezgene);Acc:105603011]	0.129985	0.041258	0.0143858	-0.0779284	-0.055652	-0.0520479
MSTRG.1679.1	ENSOARG00020012287	RASL11A	RAS like family 11 member A [Source:HGNC Symbol;Acc:HGNC:23802]	0.204722	0.123249	0.0918059	-0.162874	-0.0940284	-0.162874
ENSOART00020035892	ENSOARG00020023016	FMNL2	formin like 2 [Source:HGNC Symbol;Acc:HGNC:18267]	0.0735402	0.100572	0.057303	-0.0120633	-0.100563	-0.118788
ENSOART00020034078	ENSOARG00020021903	SULF2	sulfatase 2 [Source:NCBI gene (formerly Entrezgene);Acc:101115391]	0.0858251	0.130435	0.132498	-0.134879	-0.0349323	-0.178947
ENSOART00020041160	ENSOARG00020022237	CACNA1H	calcium voltage-gated channel subunit alpha1 H [Source:HGNC Symbol;Acc:HGNC:1395]	0.105484	0.0333972	0.0242538	-0.0530833	-0.045784	-0.0642674
ENSOART00020017860	ENSOARG00020011728	ZBTB46	zinc finger and BTB domain containing 46 [Source:NCBI gene (formerly Entrezgene);Acc:101117096]	0.147542	0.125507	0.0813614	-0.086761	-0.100125	-0.167524
ENSOART00020022776	ENSOARG00020014731	FREM1	FRAS1 related extracellular matrix 1 [Source:NCBI gene (formerly Entrezgene);Acc:101121399]	0.0979734	0.158886	0.0659785	-0.190891	-0.00766018	-0.124287
ENSOART00020021145	ENSOARG00020013870	GALNT18	polypeptide N-acetylgalactosaminyltransferase 18 [Source:NCBI gene (formerly Entrezgene);Acc:101122548]	0.221036	0.297468	0.205343	-0.47215	-0.121661	-0.130035
ENSOART00020016870	ENSOARG00020011074	PLVAP	plasmalemma vesicle associated protein [Source:NCBI gene (formerly Entrezgene);Acc:101111878]	0.160299	0.160299	0.0899564	-0.148926	-0.140731	-0.120897
ENSOART00020008058	ENSOARG00020004893	LRP2	LDL receptor related protein 2 [Source:NCBI gene (formerly Entrezgene);Acc:101108200]	0.0499911	0.163722	0.11177	-0.112485	-0.104516	-0.108482
ENSOART00020039947	ENSOARG00020025461	FAM107A	family with sequence similarity 107 member A [Source:NCBI gene (formerly Entrezgene);Acc:101121206]	0.237631	0.197441	0.127733	-0.139729	-0.185088	-0.237987
ENSOART00020035910	ENSOARG00020023051	SLC24A3	solute carrier family 24 member 3 [Source:HGNC Symbol;Acc:HGNC:10977]	0.123124	0.0493376	0.0159139	-0.0475724	-0.0598068	-0.0809961
MSTRG.8754.2	ENSOARG00020018806	ANO1	anoctamin 1 [Source:NCBI gene (formerly Entrezgene);Acc:101116524]	0.1769	0.110636	0.127791	-0.0976402	-0.116012	-0.201675
MSTRG.8754.1	ENSOARG00020018806	ANO1	anoctamin 1 [Source:NCBI gene (formerly Entrezgene);Acc:101116524]	0.116427	0.10972	0.0633987	-0.0283717	-0.18627	-0.074904
ENSOART00020039201	ENSOARG00020024961		upstream binding protein 1 [Source:NCBI gene (formerly Entrezgene);Acc:101105857]	0.144927	0.282894	0.423875	-0.169852	-0.278996	-0.402848
ENSOART00020025935	ENSOARG00020015905	GABBR1	gamma-aminobutyric acid type B receptor subunit 1 [Source:NCBI gene (formerly Entrezgene);Acc:101110007]	0.121969	0.0172338	0.170818	-0.10334	-0.10334	-0.10334
ENSOART00020013314	ENSOARG00020008695	RPN2	ribophorin II [Source:NCBI gene (formerly Entrezgene);Acc:100037676]	0.338294	0.103868	0.201601	-0.288448	-0.114904	-0.240411
MSTRG.9249.7	ENSOARG00020016377	ARHGAP28	Rho GTPase activating protein 28 [Source:NCBI gene (formerly Entrezgene);Acc:101102444]	0.0662469	0.0630418	0.0725871	-0.067292	-0.067292	-0.067292
ENSOART00020020602	ENSOARG00020011610	SORCS1	sortilin related VPS10 domain containing receptor 1 [Source:HGNC Symbol;Acc:HGNC:16697]	0.33048	0.0553086	0.0652358	-0.182737	-0.157432	-0.110855
ENSOART00020036055	ENSOARG00020023182	FZD7	frizzled class receptor 7 [Source:NCBI gene (formerly Entrezgene);Acc:101103546]	0.155509	0.111059	0.068795	-0.0902398	-0.124426	-0.120698
ENSOART00020034966	ENSOARG00020022334	PSME3	proteasome activator subunit 3 [Source:NCBI gene (formerly Entrezgene);Acc:101106185]	0.0269213	0.068314	0.165831	-0.0870221	-0.0870221	-0.0870221
MSTRG.4748.2	ENSOARG00020014906	MCAM	melanoma cell adhesion molecule [Source:HGNC Symbol;Acc:HGNC:6934]	0.156661	0.132331	0.0643062	-0.0593755	-0.10709	-0.186832
ENSOART00020038055	ENSOARG00020024346		lysosomal protein transmembrane 4 beta [Source:NCBI gene (formerly Entrezgene);Acc:101107107]	0.230068	0.151291	0.171895	-0.183174	-0.144758	-0.225322
MSTRG.3142.1	ENSOARG00020020456	G0S2	G0/G1 switch 2 [Source:NCBI gene (formerly Entrezgene);Acc:101121790]	0.205126	0.0432124	0.167302	-0.139718	-0.156407	-0.119515
ENSOART00020040425	ENSOARG00020025616	LAMA3	laminin subunit alpha 3 [Source:NCBI gene (formerly Entrezgene);Acc:101120460]	0.659952	0.0568461	0.0189305	-0.229088	-0.229088	-0.277552
ENSOART00020016425	ENSOARG00020010530	BCAS3	BCAS3 microtubule associated cell migration factor [Source:HGNC Symbol;Acc:HGNC:14347]	0.0764262	0.0241866	0.107161	-0.0868278	-0.0465866	-0.0743592
ENSOART00020020025	ENSOARG00020012171			0.107677	0.0768264	0.0138579	-0.0784564	-0.0490014	-0.0709033
ENSOART00020013106	ENSOARG00020008507	CDH1	cadherin 1 [Source:NCBI gene (formerly Entrezgene);Acc:101119747]	0.0515064	-0.0160199	0.100724	-0.0454036	-0.0454036	-0.0454036
ENSOART00020036634	ENSOARG00020022779	MAP7	microtubule associated protein 7 [Source:NCBI gene (formerly Entrezgene);Acc:101112232]	0.238135	0.0990432	0.0592761	-0.148908	-0.152769	-0.0947768
ENSOART00020005100	ENSOARG00020003145	NTNG1	netrin G1 [Source:NCBI gene (formerly Entrezgene);Acc:101120121]	0.142124	0.0682617	0.0850135	-0.0486193	-0.12908	-0.1177
ENSOART00020002335	ENSOARG00020001496	CRIM1	cysteine rich transmembrane BMP regulator 1 [Source:NCBI gene (formerly Entrezgene);Acc:101122183]	0.0420537	0.0765646	0.0185726	-0.0443714	-0.0404053	-0.0524142
ENSOART00020004858	ENSOARG00020003108	ABCG1	ATP binding cassette subfamily G member 1 [Source:NCBI gene (formerly Entrezgene);Acc:101103525]	0.236967	0.163804	0.13376	-0.27624	-0.0607089	-0.197582
ENSOART00020006829	ENSOARG00020004363	ITIH5	inter-alpha-trypsin inhibitor heavy chain 5 [Source:NCBI gene (formerly Entrezgene);Acc:101114543]	0.357932	0.136805	0.138603	-0.245212	-0.192134	-0.195994
MSTRG.12272.4	ENSOARG00020016773	PRKAG2	protein kinase AMP-activated non-catalytic subunit gamma 2 [Source:HGNC Symbol;Acc:HGNC:9386]	0.0583562	0.0457671	0.0160319	-0.0346933	-0.0270739	-0.058388
ENSOART00020033261	ENSOARG00020021522	RET	ret proto-oncogene [Source:NCBI gene (formerly Entrezgene);Acc:101119787]	0.221317	0.0761494	0.013657	-0.128867	-0.0845475	-0.097709
ENSOART00020009167	ENSOARG00020005717	GGA3	golgi associated, gamma adaptin ear containing, ARF binding protein 3 [Source:HGNC Symbol;Acc:HGNC:17079]	0.179028	0.222589	0.00788896	-0.0949704	-0.155107	-0.159428
ENSOART00020018929	ENSOARG00020012094	APLP2	amyloid beta precursor like protein 2 [Source:NCBI gene (formerly Entrezgene);Acc:101119774]	0.0115342	0.126029	0.120479	-0.077815	-0.0912478	-0.08898
ENSOART00020029272	ENSOARG00020018995	SLC16A7	solute carrier family 16 member 7 [Source:NCBI gene (formerly Entrezgene);Acc:101113834]	0.0860927	0.144644	0.097144	-0.172325	-0.05249	-0.103065
ENSOART00020006663	ENSOARG00020004359	THBS4	thrombospondin 4 [Source:NCBI gene (formerly Entrezgene);Acc:101115211]	0.300904	0.0478813	0.050399	-0.0907371	-0.154223	-0.154223
ENSOART00020035461	ENSOARG00020022822	ANOS1	anosmin 1 [Source:HGNC Symbol;Acc:HGNC:6211]	0.156103	0.0367894	-0.00684443	-0.0673658	-0.0553569	-0.0633258
ENSOART00020038733	ENSOARG00020024628	LRCH2	leucine rich repeats and calponin homology domain containing 2 [Source:HGNC Symbol;Acc:HGNC:29292]	0.0968472	0.0592076	0.0801415	-0.0833607	-0.0959498	-0.0568858
ENSOART00020015543	ENSOARG00020010032	TGFBI	transforming growth factor beta induced [Source:HGNC Symbol;Acc:HGNC:11771]	0.242658	0.067082	0.144392	-0.0768108	-0.156315	-0.221006
ENSOART00020026866	ENSOARG00020017449	BLM	BLM RecQ like helicase [Source:NCBI gene (formerly Entrezgene);Acc:101107310]	0.113527	-0.0726058	0.347611	-0.129511	-0.129511	-0.129511
ENSOART00020036505	ENSOARG00020023147	ARNT2	Ovis aries aryl hydrocarbon receptor nuclear translocator 2 (ARNT2), mRNA. [Source:RefSeq mRNA;Acc:NM_001308560]	0.209489	0.155557	0.132313	-0.271188	-0.0762779	-0.149893
ENSOART00020029074	ENSOARG00020018848	PCDH1	protocadherin 1 [Source:NCBI gene (formerly Entrezgene);Acc:101108128]	0.0886804	0.171466	0.136604	-0.215255	-0.0984062	-0.0830895
ENSOART00020031695	ENSOARG00020020541	IGFBP7	insulin like growth factor binding protein 7 [Source:HGNC Symbol;Acc:HGNC:5476]	0.192864	0.149402	0.122485	-0.208903	-0.103559	-0.15229
MSTRG.1479.1	ENSOARG00020007293	COL18A1	collagen type XVIII alpha 1 chain [Source:NCBI gene (formerly Entrezgene);Acc:101106232]	0.321288	0.163839	0.123827	-0.250942	-0.235737	-0.122276
ENSOART00020021609	ENSOARG00020013852	PRDM1	PR/SET domain 1 [Source:NCBI gene (formerly Entrezgene);Acc:101121017]	0.0676421	0.0136229	0.0899185	-0.0615503	-0.0480828	-0.0615503
ENSOART00020023512	ENSOARG00020015369	MAPK4	mitogen-activated protein kinase 4 [Source:NCBI gene (formerly Entrezgene);Acc:101112939]	0.0504853	0.0472563	0.0536904	-0.0545426	-0.0504647	-0.0464247
ENSOART00020022395	ENSOARG00020014615	MMUT	methylmalonyl-CoA mutase [Source:NCBI gene (formerly Entrezgene);Acc:101122731]	0.0495784	0.0196151	0.0196151	-0.0296029	-0.0296029	-0.0296029
ENSOART00020020720	ENSOARG00020011610	SORCS1	sortilin related VPS10 domain containing receptor 1 [Source:HGNC Symbol;Acc:HGNC:16697]	0.37988	0.0247294	-0.0204327	-0.143393	-0.112904	-0.127881
ENSOART00020003126	ENSOARG00020001754	DENND5B	DENN domain containing 5B [Source:HGNC Symbol;Acc:HGNC:28338]	-0.0276495	0.0929244	0.0176735	-0.0276495	-0.0276495	-0.0276495
ENSOART00020008470	ENSOARG00020005532	LRRN2	leucine rich repeat neuronal 2 [Source:NCBI gene (formerly Entrezgene);Acc:101109030]	0.136568	0.121695	0.150424	-0.0625986	-0.154823	-0.191265
ENSOART00020005603	ENSOARG00020003100	CNTRL	centriolin [Source:NCBI gene (formerly Entrezgene);Acc:101115515]	0.0337641	0.0141094	0.0100694	-0.0193143	-0.0193143	-0.0193143
MSTRG.1652.3	MSTRG.1652			0.108626	0.0122843	0.0529022	-0.0262791	-0.0754971	-0.0720366
ENSOART00020031471	ENSOARG00020020417	HSD11B1	Ovis aries hydroxysteroid 11-beta dehydrogenase 1 (HSD11B1), mRNA. [Source:RefSeq mRNA;Acc:NM_001009395]	0.244562	0.105009	0.163906	-0.223712	-0.153904	-0.13586
ENSOART00020037986	ENSOARG00020024305	NSG1	neuronal vesicle trafficking associated 1 [Source:NCBI gene (formerly Entrezgene);Acc:101103398]	0.15932	0.11864	0.0747162	-0.0729553	-0.161159	-0.118562
ENSOART00020001673	ENSOARG00020001104		nitric oxide synthase 1 adaptor protein [Source:HGNC Symbol;Acc:HGNC:16859]	0.115565	0.0734414	0.0754474	-0.111793	-0.0791687	-0.0734916
MSTRG.3136.1	ENSOARG00020019447	SERTAD4	SERTA domain containing 4 [Source:NCBI gene (formerly Entrezgene);Acc:101120766]	0.241706	0.0840983	0.209191	-0.0923015	-0.229448	-0.213246
MSTRG.3136.2	ENSOARG00020019447	SERTAD4	SERTA domain containing 4 [Source:NCBI gene (formerly Entrezgene);Acc:101120766]	0.23756	0.115477	0.161934	-0.131299	-0.182065	-0.201607
ENSOART00020031256	ENSOARG00020019825	RGS3	regulator of G protein signaling 3 [Source:NCBI gene (formerly Entrezgene);Acc:101104962]	0.178027	0.130775	0.132435	-0.165292	-0.171923	-0.104022
ENSOART00020031532	ENSOARG00020020459	ARMH4	armadillo like helical domain containing 4 [Source:NCBI gene (formerly Entrezgene);Acc:101122031]	0.109685	0.202149	0.1399	-0.196228	-0.0988815	-0.156624
MSTRG.5235.1	MSTRG.5235			0.312736	0.223763	0.174955	-0.429022	-0.0991836	-0.183248
MSTRG.5548.1	ENSOARG00020011364		BAF chromatin remodeling complex subunit BCL7A [Source:NCBI gene (formerly Entrezgene);Acc:101103013]	0.0924982	0.0302227	0.148413	-0.087757	-0.0802904	-0.103087
MSTRG.5548.3	ENSOARG00020011364		BAF chromatin remodeling complex subunit BCL7A [Source:NCBI gene (formerly Entrezgene);Acc:101103013]	0.196973	0.173195	0.129036	-0.134784	-0.200671	-0.163748
MSTRG.5548.2	ENSOARG00020011364		BAF chromatin remodeling complex subunit BCL7A [Source:NCBI gene (formerly Entrezgene);Acc:101103013]	0.0185987	0.164727	0.0729564	-0.0590062	-0.0882955	-0.10898
MSTRG.10519.1	ENSOARG00020007653	MBOAT2	membrane bound O-acyltransferase domain containing 2 [Source:HGNC Symbol;Acc:HGNC:25193]	0.126841	0.0992575	0.108648	-0.127764	-0.0968676	-0.110115
ENSOART00020035540	ENSOARG00020022822	ANOS1	anosmin 1 [Source:HGNC Symbol;Acc:HGNC:6211]	0.156103	0.0367894	-0.00684443	-0.0673658	-0.0553569	-0.0633258
ENSOART00020037878	ENSOARG00020024237	PIM1	Ovis aries Pim-1 proto-oncogene, serine/threonine kinase (PIM1), mRNA. [Source:RefSeq mRNA;Acc:NM_001146090]	0.197152	0.0832711	0.149871	-0.0413981	-0.210541	-0.178356
ENSOART00020041145	ENSOARG00020026156	ETV3	ETS translocation variant 3 [Source:NCBI gene (formerly Entrezgene);Acc:101108528]	0.0293761	0.0848258	0.212729	-0.163073	-0.115739	-0.0481186
MSTRG.6275.1	ENSOARG00020025768	DCLK3	doublecortin like kinase 3 [Source:HGNC Symbol;Acc:HGNC:19005]	0.316899	0.118171	0.212187	-0.135103	-0.247542	-0.264612
ENSOART00020008740	ENSOARG00020005664	TPM2	tropomyosin 2 [Source:NCBI gene (formerly Entrezgene);Acc:101114931]	0.235776	0.128274	0.0865802	-0.0543411	-0.116877	-0.279412
ENSOART00020030005	ENSOARG00020019509	EXOC5	exocyst complex component 5 [Source:NCBI gene (formerly Entrezgene);Acc:101121014]	0.31332	0.228226	-0.135386	-0.135386	-0.135386	-0.135386
ENSOART00020019241	ENSOARG00020012479	SHROOM4	shroom family member 4 [Source:HGNC Symbol;Acc:HGNC:29215]	0.180306	0.107512	-0.0313856	-0.0514851	-0.112755	-0.0921926
MSTRG.5064.1	ENSOARG00020012257	SERPING1	serpin family G member 1 [Source:HGNC Symbol;Acc:HGNC:1228]	0.0795079	0.199966	0.0691978	-0.22025	-0.0748486	-0.0535728
ENSOART00020006468	ENSOARG00020004211	CRLF1	cytokine receptor like factor 1 [Source:NCBI gene (formerly Entrezgene);Acc:101108913]	0.107098	0.108874	0.136349	-0.149958	-0.0524051	-0.149958
MSTRG.3920.1	ENSOARG00020008789	MMP2	matrix metallopeptidase 2 [Source:HGNC Symbol;Acc:HGNC:7166]	0.170903	0.173857	0.134772	-0.237925	-0.0951158	-0.146491
ENSOART00020008844	ENSOARG00020005703	DENND11	DENN domain containing 11 [Source:NCBI gene (formerly Entrezgene);Acc:101112644]	0.118541	0.105715	0.110423	-0.130571	-0.110646	-0.0934627
MSTRG.7777.2	ENSOARG00020009910	CLIC4	chloride intracellular channel 4 [Source:NCBI gene (formerly Entrezgene);Acc:101115514]	0.139229	0.123435	0.230439	-0.36087	-0.0497515	-0.0824809
ENSOART00020010887	ENSOARG00020007119	LRRC32	leucine rich repeat containing 32 [Source:NCBI gene (formerly Entrezgene);Acc:101112256]	0.0544031	-0.00596332	0.118975	-0.0628682	-0.0628682	-0.0416789
MSTRG.1746.1	ENSOARG00020003517	SLITRK5	SLIT and NTRK like family member 5 [Source:HGNC Symbol;Acc:HGNC:20295]	0.14269	0.0941965	0.118556	-0.0921565	-0.1186	-0.144686
MSTRG.1746.2	ENSOARG00020003517	SLITRK5	SLIT and NTRK like family member 5 [Source:HGNC Symbol;Acc:HGNC:20295]	0.0521008	0.142627	0.130349	-0.0575765	-0.150902	-0.116598
MSTRG.9994.1	ENSOARG00020012361	H2AFY2	core histone macro-H2A.2 [Source:NCBI gene (formerly Entrezgene);Acc:101108627]	0.164943	0.0691335	0.148086	-0.0291531	-0.180134	-0.172875
ENSOART00020025121	ENSOARG00020016128	EML1	EMAP like 1 [Source:NCBI gene (formerly Entrezgene);Acc:101117881]	0.0174445	0.0291303	0.0252698	-0.0239482	-0.0239482	-0.0239482
ENSOART00020025128	ENSOARG00020016209	SMARCD3	SWI/SNF related, matrix associated, actin dependent regulator of chromatin, subfamily d, member 3 [Source:HGNC Symbol;Acc:HGNC:11108]	0.222112	0.147888	0.117257	-0.168994	-0.201676	-0.116587
ENSOART00020012961	ENSOARG00020008447	SYT9	synaptotagmin 9 [Source:NCBI gene (formerly Entrezgene);Acc:101106543]	0.200045	0.181838	0.230771	-0.150866	-0.24635	-0.215438
ENSOART00020023608	ENSOARG00020015433	CPE	carboxypeptidase E [Source:NCBI gene (formerly Entrezgene);Acc:443028]	0.209029	0.187913	0.112119	-0.130459	-0.207715	-0.170888
MSTRG.12419.1	ENSOARG00020000826	ADGRE5	adhesion G protein-coupled receptor E5 [Source:HGNC Symbol;Acc:HGNC:1711]	-0.0117627	0.0354163	0.100535	-0.0262406	-0.0567299	-0.0412177
ENSOART00020006217	ENSOARG00020003474	VAV3	vav guanine nucleotide exchange factor 3 [Source:NCBI gene (formerly Entrezgene);Acc:101120709]	0.00946454	0.0410635	-0.0030041	-0.0158413	-0.0158413	-0.0158413
ENSOART00020004165	ENSOARG00020002698	PROS1	protein S [Source:NCBI gene (formerly Entrezgene);Acc:101122999]	0.30303	0.143652	0.121356	-0.211304	-0.123291	-0.233444
MSTRG.2155.1	ENSOARG00020007745	TNS4	tensin 4 [Source:NCBI gene (formerly Entrezgene);Acc:101109025]	0.41283	0.0154371	-0.0275975	-0.0996002	-0.152536	-0.148534
ENSOART00020011120	ENSOARG00020007271	CNN1	Ovis aries calponin 1 (CNN1), mRNA. [Source:RefSeq mRNA;Acc:NM_001009456]	0.323494	0.24066	0.274391	-0.196943	-0.331208	-0.310394
ENSOART00020016418	ENSOARG00020010718	NAMPT	nicotinamide phosphoribosyltransferase [Source:NCBI gene (formerly Entrezgene);Acc:780506]	-0.171615	-0.19909	-0.15414	0.0658745	0.252947	0.206024
MSTRG.14482.1	ENSOARG00020004644	GRIK2	glutamate ionotropic receptor kainate type subunit 2 [Source:NCBI gene (formerly Entrezgene);Acc:101122701]	-0.215581	-0.141655	-0.149275	0.135106	0.216776	0.154628
MSTRG.14482.6	ENSOARG00020004644	GRIK2	glutamate ionotropic receptor kainate type subunit 2 [Source:NCBI gene (formerly Entrezgene);Acc:101122701]	-0.205324	-0.131801	-0.351873	0.238964	0.216408	0.233626
MSTRG.820.15	ENSOARG00020001261	UAP1	UDP-N-acetylglucosamine pyrophosphorylase 1 [Source:NCBI gene (formerly Entrezgene);Acc:101109315]	-0.195161	-0.195161	-0.195161	0.541236	-0.195161	0.239408
MSTRG.1339.3	ENSOARG00020005334	PLSCR1	phospholipid scramblase 1 [Source:HGNC Symbol;Acc:HGNC:9092]	-0.121029	-0.117727	-0.155515	-0.0155842	0.19945	0.210406
MSTRG.1339.2	ENSOARG00020005334	PLSCR1	phospholipid scramblase 1 [Source:HGNC Symbol;Acc:HGNC:9092]	-0.127501	-0.208642	-0.154879	-0.04739	0.301945	0.236467
MSTRG.1339.1	ENSOARG00020005334	PLSCR1	phospholipid scramblase 1 [Source:HGNC Symbol;Acc:HGNC:9092]	-0.244235	-0.165397	-0.132355	-0.0357634	0.267173	0.310578
MSTRG.1339.4	ENSOARG00020005334	PLSCR1	phospholipid scramblase 1 [Source:HGNC Symbol;Acc:HGNC:9092]	-0.221077	-0.192251	-0.170872	-0.0337779	0.318097	0.299881
MSTRG.1327.1	ENSOARG00020005177	TM4SF18	transmembrane 4 L six family member 18 [Source:HGNC Symbol;Acc:HGNC:25181]	-0.363331	-0.25434	-0.136011	0.22296	0.292854	0.237868
ENSOART00020002429	ENSOARG00020001599			-0.171064	-0.0945074	-0.209329	0.181699	0.307797	-0.0145956
MSTRG.291.6	ENSOARG00020023337	CYP2J	Ovis aries cytochrome P450, family 2, subfamily J (CYP2J), mRNA. [Source:RefSeq mRNA;Acc:NM_001077210]	-0.105101	-0.154319	-0.0999609	-0.0426081	0.225893	0.176095
ENSOART00020038277	ENSOARG00020024448		galectin-9 [Source:NCBI gene (formerly Entrezgene);Acc:101102156]	-0.226399	-0.192206	-0.154204	0.0812794	0.281629	0.209899
MSTRG.13438.1	ENSOARG00020002867	RASSF6	Ras association domain family member 6 [Source:NCBI gene (formerly Entrezgene);Acc:101102984]	-0.263285	-0.155949	-0.0905896	0.13789	0.209758	0.162176
MSTRG.13438.2	ENSOARG00020002867	RASSF6	Ras association domain family member 6 [Source:NCBI gene (formerly Entrezgene);Acc:101102984]	-0.302165	-0.140422	-0.145453	0.135294	0.203815	0.248931
ENSOART00020024843	ENSOARG00020015985	F8	Ovis aries coagulation factor VIII (F8), mRNA. [Source:RefSeq mRNA;Acc:NM_001172550]	-0.0869563	-0.178547	-0.0631534	0.156955	0.11869	0.0530115
ENSOART00020035040	ENSOARG00020022317	MRC2	mannose receptor C type 2 [Source:NCBI gene (formerly Entrezgene);Acc:101122041]	-0.0153652	-0.0153652	-0.0153652	0.0180585	0.0140186	0.0140186
ENSOART00020040071	ENSOARG00020025537	LUZP2	leucine zipper protein 2 [Source:HGNC Symbol;Acc:HGNC:23206]	-0.0936998	-0.252918	-0.152484	0.224584	0.125292	0.149225
ENSOART00020026661	ENSOARG00020017221	CASP8	caspase 8 [Source:NCBI gene (formerly Entrezgene);Acc:101107334]	-0.176834	-0.208409	-0.127959	0.00983533	0.283849	0.219518
MSTRG.4169.1	ENSOARG00020014802			-0.182467	-0.0937314	-0.257429	0.0934526	0.247281	0.192895
ENSOART00020002814	ENSOARG00020001847	STEAP4	STEAP4 metalloreductase [Source:NCBI gene (formerly Entrezgene);Acc:101111187]	-0.111062	-0.0776379	-0.0657387	-0.0282763	0.16078	0.121934
ENSOART00020005668	ENSOARG00020003703	PCSK7	proprotein convertase subtilisin/kexin type 7 [Source:NCBI gene (formerly Entrezgene);Acc:101118814]	-0.272549	-0.161121	-0.111003	0.127788	0.184069	0.232816
ENSOART00020039882	ENSOARG00020025421	CDKN2AIP	CDKN2A interacting protein [Source:NCBI gene (formerly Entrezgene);Acc:101108190]	-0.146683	-0.242401	-0.168708	0.0548947	0.277193	0.225703
MSTRG.6031.3	ENSOARG00020024281			-0.207757	-0.19241	-0.166081	0.0708317	0.264125	0.231291
MSTRG.6031.2	ENSOARG00020024281			-0.235039	-0.0723118	-0.144092	-0.038072	0.267636	0.221879
MSTRG.8945.2	ENSOARG00020022896	SLC25A28	solute carrier family 25 member 28 [Source:NCBI gene (formerly Entrezgene);Acc:101110892]	-0.137001	-0.184347	-0.151513	0.0203408	0.24304	0.209481
MSTRG.8945.1	ENSOARG00020022896	SLC25A28	solute carrier family 25 member 28 [Source:NCBI gene (formerly Entrezgene);Acc:101110892]	-0.141227	-0.198629	-0.190831	0.0232201	0.267336	0.240131
MSTRG.8081.7	ENSOARG00020016816			-0.100434	-0.0904493	-0.0680084	0.0219729	0.146912	0.0900068
ENSOART00020013994	ENSOARG00020009058	EIF3M	eukaryotic translation initiation factor 3 subunit M [Source:NCBI gene (formerly Entrezgene);Acc:101121881]	-0.653486	-0.109418	-0.0365169	0.238281	0.34363	0.217511
ENSOART00020001994	ENSOARG00020001295	AGBL3	ATP/GTP binding protein like 3 [Source:HGNC Symbol;Acc:HGNC:27981]	-0.0452734	-0.0452734	-0.0452734	0.0302736	0.0977414	0.00780508
ENSOART00020027877	ENSOARG00020018034	MGAT5	alpha-1,6-mannosylglycoprotein 6-beta-N-acetylglucosaminyltransferase [Source:NCBI gene (formerly Entrezgene);Acc:101107672]	-0.0943702	-0.0837339	-0.053304	0.0296703	0.0756974	0.12604
ENSOART00020026833	ENSOARG00020017454	KCNS3	potassium voltage-gated channel modifier subfamily S member 3 [Source:HGNC Symbol;Acc:HGNC:6302]	-0.133174	-0.192417	-0.11884	0.198789	0.166396	0.0792458
MSTRG.4064.1	ENSOARG00020015255	CMTR2	cap methyltransferase 2 [Source:NCBI gene (formerly Entrezgene);Acc:101106100]	-0.182282	-0.253536	-0.232187	0.0424142	0.313481	0.31211
MSTRG.6976.1	ENSOARG00020007083			-0.137402	-0.194698	-0.235534	0.187366	0.180379	0.199889
MSTRG.13759.1	ENSOARG00020007960			-0.133875	-0.105304	-0.149798	-0.057599	0.254936	0.19164
ENSOART00020030617	ENSOARG00020019877	MEOX1	mesenchyme homeobox 1 [Source:NCBI gene (formerly Entrezgene);Acc:101110776]	-0.121911	-0.165522	-0.0797642	0.138556	0.108701	0.11994
ENSOART00020008399	ENSOARG00020005457	HCN1	hyperpolarization activated cyclic nucleotide gated potassium channel 1 [Source:HGNC Symbol;Acc:HGNC:4845]	-0.0856182	-0.0936609	-0.101855	0.144127	0.0559322	0.0810753
MSTRG.13441.1	ENSOARG00020002961			-0.54733	-0.156979	-0.124471	0.171198	0.347888	0.309694
ENSOART00020011228	ENSOARG00020007334	CCL20	C-C motif chemokine ligand 20 [Source:NCBI gene (formerly Entrezgene);Acc:101104302]	-0.67096	-0.178215	-0.214472	0.350153	0.419216	0.294278
MSTRG.5232.1	ENSOARG00020005999	HMGCS1	3-hydroxy-3-methylglutaryl-CoA synthase 1 [Source:NCBI gene (formerly Entrezgene);Acc:101122979]	-0.12908	-0.223729	-0.175509	0.180288	0.197313	0.150718
ENSOART00020009461	ENSOARG00020006072	PCOLCE2	procollagen C-endopeptidase enhancer 2 [Source:NCBI gene (formerly Entrezgene);Acc:101104952]	-0.290325	-0.0986096	-0.200148	0.205479	0.225578	0.158025
ENSOART00020002673	ENSOARG00020001768	TDRD7	tudor domain containing 7 [Source:NCBI gene (formerly Entrezgene);Acc:101104963]	-0.217917	-0.261216	-0.228073	0.022851	0.359413	0.324942
MSTRG.705.4	ENSOARG00020002136	ADAR	adenosine deaminase RNA specific [Source:NCBI gene (formerly Entrezgene);Acc:101104366]	-0.16245	-0.130166	-0.106821	-0.00636275	0.222161	0.183639
ENSOART00020001138	ENSOARG00020000796	PIK3R3	phosphoinositide-3-kinase regulatory subunit 3 [Source:NCBI gene (formerly Entrezgene);Acc:101123247]	-0.193358	-0.23038	-0.215013	0.147217	0.287967	0.203567
ENSOART00020015401	ENSOARG00020009443	KCNH7	potassium voltage-gated channel subfamily H member 7 [Source:HGNC Symbol;Acc:HGNC:18863]	-0.112434	-0.0809496	-0.0630994	0.0603795	0.0879968	0.108107
ENSOART00020026789	ENSOARG00020017333	NETO1	neuropilin and tolloid like 1 [Source:NCBI gene (formerly Entrezgene);Acc:101102607]	-0.0800649	-0.100651	-0.0800649	0.174313	0.0326394	0.0538287
ENSOART00020023440	ENSOARG00020014883	SLC6A4	solute carrier family 6 member 4 [Source:HGNC Symbol;Acc:HGNC:11050]	-0.111406	-0.111406	-0.111406	0.162752	0.155766	0.0156991
MSTRG.11872.2	ENSOARG00020002586	HDAC9	histone deacetylase 9 [Source:HGNC Symbol;Acc:HGNC:14065]	-0.263129	-0.196888	-0.158393	0.175306	0.244175	0.198929
ENSOART00020038136	ENSOARG00020024380	ANGPT2	angiopoietin 2 [Source:NCBI gene (formerly Entrezgene);Acc:497273]	-0.0932654	-0.0968107	-0.155821	0.072102	0.105749	0.168046
ENSOART00020012399	ENSOARG00020008066	KL	klotho [Source:NCBI gene (formerly Entrezgene);Acc:101110249]	-0.0670662	-0.0739599	-0.0739599	0.0109736	0.112431	0.0915811
MSTRG.3897.1	ENSOARG00020005726	N4BP1	NEDD4 binding protein 1 [Source:HGNC Symbol;Acc:HGNC:29850]	-0.189521	-0.290191	-0.135804	0.358612	-0.0558219	0.312726
ENSOART00020028983	ENSOARG00020017799	SHANK1	SH3 and multiple ankyrin repeat domains 1 [Source:NCBI gene (formerly Entrezgene);Acc:101118813]	-0.0269275	-0.0226905	-0.0102218	0.0136903	0.0363543	0.00979527
ENSOART00020013602	ENSOARG00020008837	RPS27L	ribosomal protein S27 like [Source:NCBI gene (formerly Entrezgene);Acc:101112227]	-0.182103	-0.130785	-0.145842	0.177741	0.149394	0.131595
MSTRG.3713.1	ENSOARG00020023841	ZNFX1	zinc finger NFX1-type containing 1 [Source:NCBI gene (formerly Entrezgene);Acc:101121112]	-0.198315	-0.248841	-0.220636	0.0339511	0.341307	0.292533
MSTRG.2616.1	ENSOARG00020019896			-0.182669	-0.208865	-0.275625	-0.00941153	0.348498	0.328072
ENSOART00020038892	ENSOARG00020024849	VGF	VGF nerve growth factor inducible [Source:HGNC Symbol;Acc:HGNC:12684]	-0.156615	-0.145631	-0.175777	0.177564	0.16606	0.134399
ENSOART00020015336	ENSOARG00020007228	NRG1	neuregulin 1 [Source:NCBI gene (formerly Entrezgene);Acc:678677]	-0.207676	-0.156281	-0.0915557	0.18278	0.128955	0.143778
ENSOART00020021931	ENSOARG00020014075	MOV10	Mov10 RISC complex RNA helicase [Source:NCBI gene (formerly Entrezgene);Acc:101117713]	-0.111007	-0.232287	-0.147794	-0.115438	0.313029	0.293497
MSTRG.1561.3	ENSOARG00020006110	EPSTI1	epithelial stromal interaction 1 [Source:NCBI gene (formerly Entrezgene);Acc:101123642]	-0.206611	-0.21345	-0.19655	0.0206327	0.317623	0.278356
MSTRG.7928.1	ENSOARG00020023947	CDKN1A	cyclin dependent kinase inhibitor 1A [Source:NCBI gene (formerly Entrezgene);Acc:100302083]	-0.105384	-0.212968	-0.198368	0.165487	0.188341	0.162891
ENSOART00020024410	ENSOARG00020015377	SLC7A11	solute carrier family 7 member 11 [Source:NCBI gene (formerly Entrezgene);Acc:100820755]	-0.123635	-0.171558	-0.0775532	0.116616	0.148934	0.107195
ENSOART00020010787	ENSOARG00020006995		FKBP prolyl isomerase 2 [Source:NCBI gene (formerly Entrezgene);Acc:101101847]	-0.0755375	-0.18729	-0.146266	0.260158	0.0942321	0.0547033
ENSOART00020018942	ENSOARG00020012420	IGSF8	immunoglobulin superfamily member 8 [Source:NCBI gene (formerly Entrezgene);Acc:101102283]	-0.073037	-0.180031	-0.117241	0.0153849	0.173528	0.181397
ENSOART00020022506	ENSOARG00020012965	ARMC8	armadillo repeat containing 8 [Source:NCBI gene (formerly Entrezgene);Acc:101111147]	-0.0509776	-0.0509776	-0.0509776	0.0318077	0.0857429	0.0353822
ENSOART00020028907	ENSOARG00020018778	CRYM	crystallin mu [Source:NCBI gene (formerly Entrezgene);Acc:101102280]	-0.104431	-0.125116	-0.11465	-0.0506679	0.194912	0.199953
MSTRG.12058.1	ENSOARG00020001114	ADAM22	ADAM metallopeptidase domain 22 [Source:NCBI gene (formerly Entrezgene);Acc:101116564]	-0.126349	-0.119509	-0.137993	0.0714057	0.183777	0.128668
ENSOART00020034365	ENSOARG00020022159	Ovar-DRA	mamu class II histocompatibility antigen, DR alpha chain-like [Source:NCBI gene (formerly Entrezgene);Acc:101109747]	-0.200403	-0.155436	-0.17361	-0.0458958	0.335696	0.239647
MSTRG.14971.1	ENSOARG00020015343	ANGPT1	angiopoietin 1 [Source:HGNC Symbol;Acc:HGNC:484]	-0.197424	-0.136686	-0.0798937	0.0989905	0.170684	0.14433
ENSOART00020039253	ENSOARG00020025042	HHIP	hedgehog interacting protein [Source:NCBI gene (formerly Entrezgene);Acc:101111396]	-0.180514	-0.20788	-0.20788	0.358313	0.0824264	0.155533
MSTRG.12010.1	ENSOARG00020007058	PDE1C	phosphodiesterase 1C [Source:NCBI gene (formerly Entrezgene);Acc:101121508]	-0.074494	-0.14106	-0.11021	0.151902	0.112135	0.0617258
ENSOART00020024817	ENSOARG00020016121	TNF	Ovis aries tumor necrosis factor (TNF), mRNA. [Source:RefSeq mRNA;Acc:NM_001024860]	-0.0525007	-0.0525007	-0.0525007	0.051303	0.0905141	0.0156851
ENSOART00020029851	ENSOARG00020019387	STC1	stanniocalcin 1 [Source:NCBI gene (formerly Entrezgene);Acc:101112949]	-0.261052	-0.222468	-0.184356	0.222394	0.235113	0.210369
ENSOART00020041316	ENSOARG00020026261	TSPAN14	tetraspanin 14 [Source:NCBI gene (formerly Entrezgene);Acc:101109329]	-0.142161	-0.142161	-0.142161	-0.142161	0.414141	0.154504
ENSOART00020030269	ENSOARG00020018385	SVIL	supervillin [Source:NCBI gene (formerly Entrezgene);Acc:101119493]	-0.269546	-0.162476	-0.0942001	0.105922	0.221503	0.198796
ENSOART00020006347	ENSOARG00020002954	TTC26	tetratricopeptide repeat domain 26 [Source:NCBI gene (formerly Entrezgene);Acc:101104570]	-0.0989386	-0.0989386	-0.0989386	0.082905	0.151481	0.0624294
ENSOART00020004873	ENSOARG00020003172	EREG	epiregulin [Source:HGNC Symbol;Acc:HGNC:3443]	-0.275827	-0.168379	-0.222142	0.242456	0.263865	0.160028
ENSOART00020001757	ENSOARG00020000831	CHN1	chimerin 1 [Source:HGNC Symbol;Acc:HGNC:1943]	-0.113118	-0.17184	-0.0557652	0.00764945	0.106682	0.226392
MSTRG.10772.1	ENSOARG00020000229	PNPT1	polyribonucleotide nucleotidyltransferase 1 [Source:NCBI gene (formerly Entrezgene);Acc:101120906]	-0.118708	-0.102798	-0.0904766	-0.0077665	0.160728	0.159021
MSTRG.3690.1	ENSOARG00020015749	ACOT8	acyl-CoA thioesterase 8 [Source:NCBI gene (formerly Entrezgene);Acc:101115474]	-0.0932963	-0.0997946	-0.0890175	0.0667352	0.119866	0.0955069
MSTRG.14539.1	ENSOARG00020003702	TBX18	T-box transcription factor 18 [Source:NCBI gene (formerly Entrezgene);Acc:101117084]	-0.312389	-0.260291	-0.240002	0.241899	0.300707	0.270076
ENSOART00020012481	ENSOARG00020008132	RIC1	programmed cell death 1 ligand 2 [Source:NCBI gene (formerly Entrezgene);Acc:114108624]	-0.0850374	-0.12195	-0.147185	-0.0480539	0.189463	0.212764
ENSOART00020009142	ENSOARG00020005939	KYNU	kynureninase [Source:NCBI gene (formerly Entrezgene);Acc:101101867]	-0.196835	-0.160623	-0.2088	0.105373	0.262623	0.198263
MSTRG.2109.1	ENSOARG00020021421	IFI35	interferon induced protein 35 [Source:HGNC Symbol;Acc:HGNC:5399]	-0.165882	-0.210419	-0.213431	0.013302	0.294731	0.281699
MSTRG.12162.5	ENSOARG00020001213	CALD1	caldesmon 1 [Source:HGNC Symbol;Acc:HGNC:1441]	-0.233571	-0.267762	-0.196032	0.216591	0.256825	0.223949
ENSOART00020021875	ENSOARG00020014151	BLVRB	biliverdin reductase B [Source:NCBI gene (formerly Entrezgene);Acc:101119750]	-0.245994	-0.0996308	-0.13205	0.117162	0.193817	0.166696
ENSOART00020015561	ENSOARG00020007228	NRG1	neuregulin 1 [Source:NCBI gene (formerly Entrezgene);Acc:678677]	-0.0960397	-0.121346	-0.0760226	0.161956	0.0459718	0.0854803
MSTRG.1348.1	ENSOARG00020006303	PLS1	plastin 1 [Source:NCBI gene (formerly Entrezgene);Acc:101105619]	-0.335493	-0.047428	-0.255704	0.213242	0.347872	0.0775108
MSTRG.2435.1	ENSOARG00020021553	ALOX12	arachidonate 12-lipoxygenase, 12S type [Source:NCBI gene (formerly Entrezgene);Acc:101113685]	-0.18482	-0.188365	-0.274725	-0.000566835	0.342276	0.3062
MSTRG.2435.2	ENSOARG00020021553	ALOX12	arachidonate 12-lipoxygenase, 12S type [Source:NCBI gene (formerly Entrezgene);Acc:101113685]	-0.369399	-0.159699	-0.165279	0.100677	0.304924	0.288777
ENSOART00020023973	ENSOARG00020015294			-0.037238	-0.037238	-0.037238	0.0158404	0.0158404	0.0800333
ENSOART00020008917	ENSOARG00020005782	AGTR1	Ovis aries angiotensin II receptor type 1 (AGTR1), mRNA. [Source:RefSeq mRNA;Acc:NM_001009744]	-0.164937	-0.220624	-0.208075	0.40984	0.109803	0.073993
ENSOART00020008918	ENSOARG00020005705	PLD5	phospholipase D family member 5 [Source:HGNC Symbol;Acc:HGNC:26879]	-0.101697	-0.23895	-0.0879084	0.124612	0.158221	0.145722
MSTRG.2614.1	ENSOARG00020019723			-0.143576	-0.157331	-0.159486	0.000464265	0.243182	0.216746
ENSOART00020029557	ENSOARG00020019133	SERPINE2	serpin family E member 2 [Source:NCBI gene (formerly Entrezgene);Acc:101122004]	-0.182812	-0.177791	-0.133762	0.0658358	0.219237	0.209293
ENSOART00020019801	ENSOARG00020012927	KISS1R	KISS1 receptor [Source:NCBI gene (formerly Entrezgene);Acc:100144753]	-0.10735	-0.145139	-0.141208	0.00659334	0.243221	0.143883
ENSOART00020021627	ENSOARG00020014038	SUMF1	sulfatase modifying factor 1 [Source:NCBI gene (formerly Entrezgene);Acc:101110003]	-0.099104	-0.099104	-0.099104	0.251144	0.0280008	0.0181673
ENSOART00020007442	ENSOARG00020004803			-0.240911	-0.145528	-0.0225049	0.124609	0.170531	0.113803
ENSOART00020022331	ENSOARG00020014591		sulfotransferase 1A1 [Source:NCBI gene (formerly Entrezgene);Acc:101114075]	-0.210527	-0.169901	-0.11495	0.106828	0.213831	0.17472
ENSOART00020009453	ENSOARG00020005760	MCF2L	MCF.2 cell line derived transforming sequence like [Source:NCBI gene (formerly Entrezgene);Acc:101118115]	-0.0180869	-0.0137656	-0.0180869	0.0112968	0.0233058	0.0153368
ENSOART00020003934	ENSOARG00020002561	SERPINI1	serpin family I member 1 [Source:NCBI gene (formerly Entrezgene);Acc:101122566]	-0.15694	-0.178709	-0.0958232	0.164819	0.169395	0.0972584
MSTRG.3018.2	ENSOARG00020014382	HES4	hes family bHLH transcription factor 4 [Source:NCBI gene (formerly Entrezgene);Acc:105609730]	-0.110387	-0.201137	-0.213546	-0.0815833	0.287057	0.319596
ENSOART00020013944	ENSOARG00020009040		interferon-activable protein 203 [Source:NCBI gene (formerly Entrezgene);Acc:101112936]	-0.114268	-0.114268	-0.114268	-0.0689446	0.207952	0.203796
ENSOART00020001497	ENSOARG00020000815	VPS41	VPS41 subunit of HOPS complex [Source:NCBI gene (formerly Entrezgene);Acc:101120659]	-0.123408	-0.106375	-0.123408	0.42682	0.0497783	-0.123408
ENSOART00020024913	ENSOARG00020015010	MARK3	microtubule affinity regulating kinase 3 [Source:NCBI gene (formerly Entrezgene);Acc:101105030]	-0.153772	-0.334884	-0.0832745	-0.0251057	0.334303	0.262734
ENSOART00020035489	ENSOARG00020022746	PLEKHS1	pleckstrin homology domain containing S1 [Source:HGNC Symbol;Acc:HGNC:26285]	-0.287112	-0.11265	-0.0546584	0.0677731	0.270003	0.116645
ENSOART00020010005	ENSOARG00020006364	NT5C3A	5'-nucleotidase, cytosolic IIIA [Source:NCBI gene (formerly Entrezgene);Acc:101119900]	-0.158898	-0.297409	-0.184705	-0.169037	0.446904	0.363145
MSTRG.2003.2	ENSOARG00020026042	SLC16A3	solute carrier family 16 member 3 [Source:NCBI gene (formerly Entrezgene);Acc:101111643]	-0.076968	-0.0878259	-0.130136	0.0412164	0.105627	0.148086
ENSOART00020019087	ENSOARG00020012524	RFTN2	raftlin family member 2 [Source:HGNC Symbol;Acc:HGNC:26402]	-0.12066	-0.113821	-0.20679	0.109383	0.184942	0.146946
MSTRG.3944.2	ENSOARG00020003298			-0.128848	-0.28734	-0.166276	0.255474	0.179073	0.147917
ENSOART00020012052	ENSOARG00020007407	JADE2	jade family PHD finger 2 [Source:HGNC Symbol;Acc:HGNC:22984]	-0.0367363	-0.0408142	-0.0408142	0.0130612	0.0642137	0.0410899
ENSOART00020025666	ENSOARG00020016363	CFTR	Ovis aries CF transmembrane conductance regulator (CFTR), mRNA. [Source:RefSeq mRNA;Acc:NM_001009781]	-0.117636	-0.102288	-0.0484632	0.0360143	0.0489793	0.183394
ENSOART00020003684	ENSOARG00020002411	GTF2E1	general transcription factor IIE subunit 1 [Source:HGNC Symbol;Acc:HGNC:4650]	-0.10545	-0.0992269	-0.211408	0.00329606	0.243035	0.169754
MSTRG.5604.12	ENSOARG00020017761			-0.116405	-0.116405	-0.116405	-0.116405	0.27453	0.191091
ENSOART00020013652	ENSOARG00020008889	IFIT5	interferon induced protein with tetratricopeptide repeats 5 [Source:HGNC Symbol;Acc:HGNC:13328]	-0.247352	-0.258433	-0.193651	0.0301071	0.343827	0.325502
MSTRG.3497.1	ENSOARG00020005618			-0.197897	-0.214287	-0.116265	0.216354	0.179176	0.132918
ENSOART00020033839	ENSOARG00020021818	MPV17L	MPV17 mitochondrial inner membrane protein like [Source:NCBI gene (formerly Entrezgene);Acc:101113900]	-0.224476	-0.153046	-0.0863938	0.193844	0.154115	0.115957
MSTRG.2062.1	ENSOARG00020025324	ARHGAP27	Rho GTPase activating protein 27 [Source:HGNC Symbol;Acc:HGNC:31813]	-0.112738	-0.122498	-0.12391	0.100759	0.13946	0.118926
ENSOART00020027420	ENSOARG00020017761			-0.181948	-0.181948	-0.181948	-0.081577	0.394394	0.233026
MSTRG.6679.10	ENSOARG00020005683	TNC	tenascin C [Source:HGNC Symbol;Acc:HGNC:5318]	-0.284162	-0.317586	-0.317586	0.22524	0.344227	0.349867
MSTRG.8125.1	MSTRG.8125			-0.0896265	-0.17967	-0.296176	0.0278957	0.276368	0.261208
MSTRG.8131.1	ENSOARG00020014111	TRIM26	tripartite motif containing 26 [Source:NCBI gene (formerly Entrezgene);Acc:101111496]	-0.106575	-0.190107	-0.139019	-0.00345752	0.210275	0.228884
ENSOART00020037296	ENSOARG00020023915	TNFAIP3	TNF alpha induced protein 3 [Source:NCBI gene (formerly Entrezgene);Acc:101113156]	-0.209705	-0.121939	-0.0730509	0.129207	0.150446	0.125041
ENSOART00020036232	ENSOARG00020018136	TCF4	transcription factor 4 [Source:NCBI gene (formerly Entrezgene);Acc:101120538]	-0.0634092	-0.147814	-0.284865	0.208331	0.190287	0.0974702
MSTRG.15810.3	ENSOARG00020017126			-0.112952	-0.178809	-0.0854696	0.182587	0.10539	0.0892538
MSTRG.3681.1	ENSOARG00020013290	PIGT	phosphatidylinositol glycan anchor biosynthesis class T [Source:NCBI gene (formerly Entrezgene);Acc:101111989]	-0.066311	-0.079199	-0.162587	-0.00264193	0.0862992	0.224439
ENSOART00020027387	ENSOARG00020017576	FHL1	four and a half LIM domains 1 [Source:NCBI gene (formerly Entrezgene);Acc:100307044]	-0.0315164	-0.479174	-0.249777	0.272552	0.247485	0.24043
MSTRG.10548.1	ENSOARG00020017609	OSR1	odd-skipped related transcription factor 1 [Source:NCBI gene (formerly Entrezgene);Acc:101102632]	-0.211593	-0.149769	-0.113388	0.185699	0.142028	0.147024
ENSOART00020033576	ENSOARG00020020629	DOCK9	dedicator of cytokinesis 9 [Source:HGNC Symbol;Acc:HGNC:14132]	-0.0739624	-0.0992683	-0.0992683	0.186289	-0.0500503	0.13626
MSTRG.12970.1	ENSOARG00020023080			-0.120867	-0.216251	-0.212458	0.105242	0.208287	0.236047
MSTRG.4612.7	ENSOARG00020013177		caspase-13 [Source:NCBI gene (formerly Entrezgene);Acc:101117272]	-0.192442	-0.23221	-0.0936065	0.0210015	0.290074	0.207183
MSTRG.4612.9	ENSOARG00020013177		caspase-13 [Source:NCBI gene (formerly Entrezgene);Acc:101117272]	-0.20163	-0.098026	-0.10641	0.0426106	0.179984	0.183472
ENSOART00020027039	ENSOARG00020017536	CBLN2	cerebellin 2 precursor [Source:NCBI gene (formerly Entrezgene);Acc:101112017]	-0.167027	-0.0988412	-0.167027	0.065969	0.269136	0.0977907
ENSOART00020011429	ENSOARG00020007391	CAMK1D	calcium/calmodulin dependent protein kinase ID [Source:NCBI gene (formerly Entrezgene);Acc:101108939]	-0.170288	-0.145732	-0.153764	0.169282	0.156433	0.144069
ENSOART00020036607	ENSOARG00020023337	CYP2J	Ovis aries cytochrome P450, family 2, subfamily J (CYP2J), mRNA. [Source:RefSeq mRNA;Acc:NM_001077210]	-0.135106	-0.151496	-0.203171	-0.0468602	0.296357	0.240276
ENSOART00020002870	ENSOARG00020001884	SLC13A4	solute carrier family 13 member 4 [Source:NCBI gene (formerly Entrezgene);Acc:101102386]	-0.0793455	-0.105853	-0.108901	-0.0652894	0.174974	0.184415
MSTRG.13052.1	ENSOARG00020012387	CCNG1	Ovis aries cyclin G1 (CCNG1), mRNA. [Source:RefSeq mRNA;Acc:NM_001287473]	-0.150836	-0.181986	-0.129429	0.149195	0.16591	0.147146
ENSOART00020020266	ENSOARG00020013293	ESM1	endothelial cell specific molecule 1 [Source:NCBI gene (formerly Entrezgene);Acc:101117876]	-0.387016	-0.304415	-0.223699	0.357076	0.285045	0.273009
MSTRG.11959.1	ENSOARG00020012491	SLC26A4	solute carrier family 26 member 4 [Source:NCBI gene (formerly Entrezgene);Acc:101104654]	-0.19154	-0.142587	-0.065062	0.16555	0.119852	0.113787
MSTRG.11959.2	ENSOARG00020012491	SLC26A4	solute carrier family 26 member 4 [Source:NCBI gene (formerly Entrezgene);Acc:101104654]	-0.324393	-0.187592	-0.131233	0.198349	0.242619	0.202249
ENSOART00020001020	ENSOARG00020000649	YTHDC1	YTH domain containing 1 [Source:NCBI gene (formerly Entrezgene);Acc:101116479]	-0.19553	-0.19553	-0.19553	0.310975	0.347295	-0.0716787
ENSOART00020000088	ENSOARG00020000075	ZMAT3	zinc finger matrin-type 3 [Source:NCBI gene (formerly Entrezgene);Acc:101110288]	-0.100911	-0.211639	-0.178435	0.0917645	0.193148	0.206072
ENSOART00020001971	ENSOARG00020001308	PNPLA3	patatin like phospholipase domain containing 3 [Source:HGNC Symbol;Acc:HGNC:18590]	-0.115349	-0.0819254	-0.0859654	0.112538	0.0607421	0.10996
ENSOART00020010704	ENSOARG00020006269	TMEM94	transmembrane protein 94 [Source:NCBI gene (formerly Entrezgene);Acc:105616468]	-0.0406404	-0.0406404	-0.0406404	0.00468254	0.0896933	0.0275454
ENSOART00020014635	ENSOARG00020009226	HECW1	HECT, C2 and WW domain containing E3 ubiquitin protein ligase 1 [Source:HGNC Symbol;Acc:HGNC:22195]	-0.0480114	-0.0480114	-0.0480114	0.00889344	0.0725625	0.0625783
ENSOART00020015944	ENSOARG00020010269	TINAGL1	tubulointerstitial nephritis antigen like 1 [Source:NCBI gene (formerly Entrezgene);Acc:101119187]	-0.212128	-0.142514	-0.136469	0.158681	0.186853	0.145576
MSTRG.4890.1	ENSOARG00020011230	TRIM21	tripartite motif containing 21 [Source:HGNC Symbol;Acc:HGNC:11312]	-0.242717	-0.27049	-0.217822	0.0492512	0.364437	0.317341
ENSOART00020023329	ENSOARG00020015255	CMTR2	cap methyltransferase 2 [Source:NCBI gene (formerly Entrezgene);Acc:101106100]	-0.16457	-0.24029	-0.1775	-0.0078187	0.305939	0.28424
MSTRG.7494.1	ENSOARG00020017221	CASP8	caspase 8 [Source:NCBI gene (formerly Entrezgene);Acc:101107334]	-0.0445079	-0.268904	-0.162607	-0.062282	0.334977	0.203324
ENSOART00020004411	ENSOARG00020002867	RASSF6	Ras association domain family member 6 [Source:NCBI gene (formerly Entrezgene);Acc:101102984]	-0.328197	-0.00180506	-0.16575	0.168856	0.233625	0.093271
ENSOART00020038975	ENSOARG00020024895	BGN	biglycan [Source:NCBI gene (formerly Entrezgene);Acc:443011]	-0.126314	-0.218295	-0.290722	0.17705	0.238979	0.219301
MSTRG.1206.1	ENSOARG00020000075	ZMAT3	zinc finger matrin-type 3 [Source:NCBI gene (formerly Entrezgene);Acc:101110288]	-0.0928755	-0.104974	-0.0904958	0.100371	0.107951	0.0800224
MSTRG.1206.3	ENSOARG00020000075	ZMAT3	zinc finger matrin-type 3 [Source:NCBI gene (formerly Entrezgene);Acc:101110288]	-0.191516	-0.227459	-0.19865	0.145974	0.248058	0.223593
MSTRG.11199.1	ENSOARG00020006808	GXYLT1	glucoside xylosyltransferase 1 [Source:NCBI gene (formerly Entrezgene);Acc:101110670]	-0.291692	-0.0667046	-0.0680471	-0.0653663	0.279479	0.212331
ENSOART00020023668	ENSOARG00020015435	PNPLA8	patatin like phospholipase domain containing 8 [Source:NCBI gene (formerly Entrezgene);Acc:101106930]	-0.0994475	-0.0994475	-0.0994475	-0.0239005	0.421691	-0.0994475
ENSOART00020035370	ENSOARG00020022780	HACD4	3-hydroxyacyl-CoA dehydratase 4 [Source:NCBI gene (formerly Entrezgene);Acc:101102210]	-0.0892044	-0.149539	-0.166572	0.112181	0.159764	0.133371
ENSOART00020011545	ENSOARG00020007395	RARG	retinoic acid receptor gamma [Source:NCBI gene (formerly Entrezgene);Acc:101106414]	-0.0912632	-0.0912632	-0.0505762	0.112372	0.0384957	0.0822352
MSTRG.8081.19	ENSOARG00020011901			-0.161912	-0.178212	-0.16786	-0.0182168	0.28887	0.237331
MSTRG.8081.17	ENSOARG00020019138		BOLA class I histocompatibility antigen, alpha chain BL3-7-like [Source:NCBI gene (formerly Entrezgene);Acc:101119545]	-0.131036	-0.193924	-0.16558	0.0979195	0.173908	0.218712
MSTRG.1055.2	ENSOARG00020002411	GTF2E1	general transcription factor IIE subunit 1 [Source:HGNC Symbol;Acc:HGNC:4650]	-0.16678	-0.169609	-0.233726	-0.0755467	0.326941	0.318721
MSTRG.9471.1	ENSOARG00020026475	NMRAL1	NmrA like redox sensor 1 [Source:NCBI gene (formerly Entrezgene);Acc:101102028]	-0.239533	-0.217419	-0.0163897	0.1545	0.0726949	0.246146
ENSOART00020035564	ENSOARG00020022896	SLC25A28	solute carrier family 25 member 28 [Source:NCBI gene (formerly Entrezgene);Acc:101110892]	-0.157367	-0.172169	-0.20136	0.00689224	0.251441	0.272563
ENSOART00020014250	ENSOARG00020009231	ADCYAP1	Ovis aries adenylate cyclase activating polypeptide 1 (ADCYAP1), mRNA. [Source:RefSeq mRNA;Acc:NM_001009776]	-0.223532	-0.145872	-0.185744	0.199771	0.214418	0.14096
ENSOART00020002279	ENSOARG00020001495	RND1	Rho family GTPase 1 [Source:NCBI gene (formerly Entrezgene);Acc:101104473]	-0.509458	-0.190455	-0.0994536	0.205131	0.344291	0.249944
MSTRG.6431.3	ENSOARG00020020359	WNT5A	Wnt family member 5A [Source:NCBI gene (formerly Entrezgene);Acc:101109745]	-0.384816	-0.423569	-0.0457769	0.344823	0.319418	0.189921
ENSOART00020033656	ENSOARG00020021077	GRID2	glutamate ionotropic receptor delta type subunit 2 [Source:NCBI gene (formerly Entrezgene);Acc:101117078]	-0.0724362	-0.0921163	-0.131214	0.147208	0.0752597	0.073299
ENSOART00020015192	ENSOARG00020009911	SAMD12	sterile alpha motif domain containing 12 [Source:HGNC Symbol;Acc:HGNC:31750]	-0.123687	-0.202341	-0.178485	0.0751205	0.229228	0.200164
ENSOART00020033091	ENSOARG00020015618	RNF213	ring finger protein 213 [Source:HGNC Symbol;Acc:HGNC:14539]	-0.0431537	-0.0517539	-0.0305646	-0.0183302	0.0588358	0.0849666
ENSOART00020012276	ENSOARG00020007985	CD274	CD274 molecule [Source:HGNC Symbol;Acc:HGNC:17635]	-0.157228	-0.168583	-0.247189	-0.0191802	0.375074	0.217106
ENSOART00020023778	ENSOARG00020015518	EMP3	epithelial membrane protein 3 [Source:NCBI gene (formerly Entrezgene);Acc:101121114]	-0.307862	-0.2735	-0.29704	0.198799	0.338569	0.341035
ENSOART00020003988	ENSOARG00020002594	IGFBP3	insulin like growth factor binding protein 3 [Source:NCBI gene (formerly Entrezgene);Acc:100286737]	-0.278171	-0.389762	-0.339663	0.47937	0.238812	0.289415
ENSOART00020004897	ENSOARG00020003212	GORASP2	golgi reassembly stacking protein 2 [Source:NCBI gene (formerly Entrezgene);Acc:101117138]	-0.113339	-0.113339	-0.113339	0.38772	-0.113339	0.0656376
ENSOART00020014311	ENSOARG00020009316	DRAM1	DNA damage regulated autophagy modulator 1 [Source:NCBI gene (formerly Entrezgene);Acc:101109084]	-0.285792	-0.169834	-0.177683	0.050586	0.314996	0.267727
MSTRG.38.4	ENSOARG00020002421	COL6A3	collagen type VI alpha 3 chain [Source:HGNC Symbol;Acc:HGNC:2213]	-0.118399	-0.0587647	-0.212498	-0.101799	0.259141	0.232319
MSTRG.705.3	ENSOARG00020002136	ADAR	adenosine deaminase RNA specific [Source:NCBI gene (formerly Entrezgene);Acc:101104366]	-0.131492	-0.203349	-0.187995	0.00674075	0.268227	0.247869
ENSOART00020039012	ENSOARG00020024908	ZFP36	Ovis aries ZFP36 ring finger protein (ZFP36), mRNA. [Source:RefSeq mRNA;Acc:NM_001009765]	-0.21667	-0.173445	-0.134971	0.0787696	0.230128	0.216188
ENSOART00020033442	ENSOARG00020015618	RNF213	ring finger protein 213 [Source:HGNC Symbol;Acc:HGNC:14539]	-0.0232442	-0.0317601	-0.0232442	-0.0148922	0.0573402	0.0358005
MSTRG.14937.1	ENSOARG00020016227			-0.208649	-0.146723	-0.0976592	0.160752	0.1579	0.134379
MSTRG.345.1	ENSOARG00020016546			-0.213742	-0.132774	-0.118575	-0.0191251	0.255984	0.228233
ENSOART00020035260	ENSOARG00020022579	SPARCL1	SPARC like 1 [Source:NCBI gene (formerly Entrezgene);Acc:101123041]	-0.0259399	-0.0259399	-0.0259399	0.00748382	-0.000634074	0.0709701
ENSOART00020007022	ENSOARG00020004582	CXCL10	Ovis aries C-X-C motif chemokine ligand 10 (CXCL10), mRNA. [Source:RefSeq mRNA;Acc:NM_001009191]	-0.072059	-0.072059	-0.0550257	-0.00387314	0.132061	0.0709558
ENSOART00020006049	ENSOARG00020003946	C5	complement C5 [Source:NCBI gene (formerly Entrezgene);Acc:101121825]	-0.0410105	-0.0368144	-0.0495264	-0.0285419	0.089167	0.0667262
ENSOART00020005532	ENSOARG00020003620	2024-03-03	membrane associated ring-CH-type finger 3 [Source:NCBI gene (formerly Entrezgene);Acc:101106841]	-0.144254	-0.136166	-0.0834143	0.113009	0.132432	0.118393
ENSOART00020012007	ENSOARG00020006299	PLEC	plectin [Source:NCBI gene (formerly Entrezgene);Acc:101111462]	-0.00779675	-0.155399	-0.0739264	0.0726096	0.0137429	0.15077
MSTRG.233.1	ENSOARG00020002674			-0.168474	-0.118385	-0.152832	0.0516723	0.168216	0.219803
ENSOART00020004175	ENSOARG00020002714	MRPL19	39S ribosomal protein L19, mitochondrial [Source:NCBI gene (formerly Entrezgene);Acc:101117575]	-0.220716	-0.220716	-0.220716	-0.0248168	0.624382	0.0625847
ENSOART00020021440	ENSOARG00020013177		caspase-13 [Source:NCBI gene (formerly Entrezgene);Acc:101117272]	-0.174798	-0.156752	-0.189871	0.106458	0.242503	0.172459
MSTRG.3685.1	ENSOARG00020014660	WFDC2	WAP four-disulfide core domain 2 [Source:NCBI gene (formerly Entrezgene);Acc:101111308]	-0.0963044	-0.086729	-0.205844	0.121096	0.131042	0.13674
ENSOART00020030464	ENSOARG00020019804	DDIT4	DNA damage inducible transcript 4 [Source:NCBI gene (formerly Entrezgene);Acc:101114584]	-0.157708	-0.1617	-0.105358	0.081829	0.123281	0.219656
MSTRG.7874.1	ENSOARG00020025187	TAP1	transporter 1, ATP binding cassette subfamily B member [Source:HGNC Symbol;Acc:HGNC:43]	-0.186264	-0.216334	-0.309468	0.0170169	0.332272	0.362777
ENSOART00020008016	ENSOARG00020005238	CP	ceruloplasmin [Source:NCBI gene (formerly Entrezgene);Acc:443053]	-0.0263349	-0.0263349	-0.0263349	0.00304891	0.0267436	0.0492121
MSTRG.10063.6	ENSOARG00020026259	PRXL2A	peroxiredoxin like 2A [Source:NCBI gene (formerly Entrezgene);Acc:101108716]	-0.130226	-0.0687075	-0.182856	0.0863993	0.156407	0.138983
ENSOART00020016369	ENSOARG00020010690	NUGGC	nuclear GTPase, germinal center associated [Source:NCBI gene (formerly Entrezgene);Acc:101108291]	-0.0383004	-0.0424965	-0.0553337	-0.013941	0.111984	0.038088
MSTRG.7041.2	ENSOARG00020009248	IL33	interleukin 33 [Source:HGNC Symbol;Acc:HGNC:16028]	-0.195659	-0.224623	-0.115895	0.0352014	0.308614	0.192362
MSTRG.7041.1	ENSOARG00020009248	IL33	interleukin 33 [Source:HGNC Symbol;Acc:HGNC:16028]	-0.20628	-0.152804	-0.224633	0.116652	0.177659	0.289408
MSTRG.7890.1	ENSOARG00020013385	DAXX	death domain associated protein [Source:HGNC Symbol;Acc:HGNC:2681]	-0.130479	-0.159614	-0.138284	-0.0296086	0.243962	0.214024
MSTRG.7890.2	ENSOARG00020013385	DAXX	death domain associated protein [Source:HGNC Symbol;Acc:HGNC:2681]	-0.195191	-0.227659	-0.132471	0.11734	0.215563	0.222417
ENSOART00020008196	ENSOARG00020005334	PLSCR1	phospholipid scramblase 1 [Source:HGNC Symbol;Acc:HGNC:9092]	-0.192972	-0.212928	-0.241532	-0.137697	0.434652	0.350477
ENSOART00020003670	ENSOARG00020002368	VCAM1	vascular cell adhesion protein 1-like [Source:NCBI gene (formerly Entrezgene);Acc:101114226]	-0.177468	-0.0863212	-0.221774	0.00161185	0.273239	0.210712
ENSOART00020004462	ENSOARG00020002903	CXCL6	C-X-C motif chemokine ligand 6 [Source:HGNC Symbol;Acc:HGNC:10643]	-0.621968	-0.234751	-0.146615	0.364586	0.287475	0.351273
ENSOART00020018372	ENSOARG00020011971	DNTTIP2	deoxynucleotidyltransferase terminal interacting protein 2 [Source:HGNC Symbol;Acc:HGNC:24013]	-0.128605	-0.37639	-0.393423	0.484524	0.214032	0.199863
ENSOART00020037368	ENSOARG00020023963	PYCARD	apoptosis-associated speck-like protein containing a CARD [Source:NCBI gene (formerly Entrezgene);Acc:101105208]	-0.156414	-0.153576	-0.150756	0.127924	0.218424	0.114398
ENSOART00020031190	ENSOARG00020020196	NR1D2	nuclear receptor subfamily 1 group D member 2 [Source:NCBI gene (formerly Entrezgene);Acc:101103536]	-0.072309	-0.072309	-0.072309	0.100877	0.0580248	0.0580248
MSTRG.8081.20	ENSOARG00020019138		BOLA class I histocompatibility antigen, alpha chain BL3-7-like [Source:NCBI gene (formerly Entrezgene);Acc:101119545]	-0.109405	-0.15569	-0.110593	0.0522082	0.171591	0.15189
MSTRG.8081.24	ENSOARG00020011901			-0.10753	-0.240693	-0.144806	0.0513022	0.26843	0.173297
ENSOART00020019106	ENSOARG00020012531	C7orf57	chromosome 7 open reading frame 57 [Source:HGNC Symbol;Acc:HGNC:22247]	-0.125841	-0.170423	-0.0367688	0.170753	0.141236	0.0210433
ENSOART00020022962	ENSOARG00020014504	PPARGC1A	PPARG coactivator 1 alpha [Source:NCBI gene (formerly Entrezgene);Acc:443270]	-0.0261254	-0.0261254	-0.0261254	0.00729832	0.00729832	0.0637797
ENSOART00020012130	ENSOARG00020006770	NFATC4	nuclear factor of activated T cells 4 [Source:HGNC Symbol;Acc:HGNC:7778]	-0.098863	-0.098863	-0.098863	0.151557	-0.00895791	0.15399
ENSOART00020033499	ENSOARG00020021559			-0.175968	-0.232449	-0.22448	-0.0405637	0.358409	0.315052
MSTRG.7116.1	ENSOARG00020007568	CDKN2A	cyclin dependent kinase inhibitor 2A [Source:HGNC Symbol;Acc:HGNC:1787]	-0.09695	-0.146435	-0.122757	0.159249	0.0966026	0.110291
ENSOART00020000580	ENSOARG00020000455	NFE2L3	nuclear factor, erythroid 2 like 3 [Source:NCBI gene (formerly Entrezgene);Acc:101115536]	-0.257418	-0.138286	-0.108007	0.0271534	0.26241	0.214148
MSTRG.4189.1	ENSOARG00020024908	ZFP36	Ovis aries ZFP36 ring finger protein (ZFP36), mRNA. [Source:RefSeq mRNA;Acc:NM_001009765]	-0.15959	-0.195326	-0.16993	0.0348431	0.248308	0.241695
ENSOART00020024533	ENSOARG00020015467	CIITA	class II major histocompatibility complex transactivator [Source:HGNC Symbol;Acc:HGNC:7067]	-0.103318	-0.0862848	-0.103318	-0.0205328	0.151954	0.1615
ENSOART00020033303	ENSOARG00020021553	ALOX12	arachidonate 12-lipoxygenase, 12S type [Source:NCBI gene (formerly Entrezgene);Acc:101113685]	-0.256467	-0.200244	-0.27449	0.130749	0.33937	0.261083
ENSOART00020018845	ENSOARG00020011843	APAF1	apoptotic peptidase activating factor 1 [Source:HGNC Symbol;Acc:HGNC:576]	-0.0327974	-0.0600715	-0.0481723	0.0336095	0.0738221	0.0336095
ENSOART00020007875	ENSOARG00020005149	TM4SF1	transmembrane 4 L six family member 1 [Source:NCBI gene (formerly Entrezgene);Acc:101121479]	-0.225282	-0.219127	-0.109806	0.230195	0.172386	0.151634
MSTRG.12586.1	ENSOARG00020019063			-0.17283	-0.0772587	-0.118473	0.120334	0.204588	0.04364
MSTRG.12586.2	ENSOARG00020019063			-0.108913	-0.178653	-0.125946	0.294716	-0.00914905	0.127945
ENSOART00020017116	ENSOARG00020011230	TRIM21	tripartite motif containing 21 [Source:HGNC Symbol;Acc:HGNC:11312]	-0.233617	-0.279374	-0.226193	0.0640306	0.351844	0.323309
ENSOART00020004544	ENSOARG00020002932	GSN	Ovis aries gelsolin (GSN), mRNA. [Source:RefSeq mRNA;Acc:NM_001246006]	-0.222282	-0.098901	-0.168657	0.0500114	0.248574	0.191254
ENSOART00020038863	ENSOARG00020024177	PATJ	PATJ crumbs cell polarity complex component [Source:NCBI gene (formerly Entrezgene);Acc:101106044]	-0.0268947	-0.0268947	-0.0268947	-0.0268947	0.0375633	0.0700153
MSTRG.12278.2	ENSOARG00020021923	INSIG1	insulin induced gene 1 [Source:NCBI gene (formerly Entrezgene);Acc:101106422]	-0.119694	-0.140478	-0.115654	0.133469	0.11574	0.126617
ENSOART00020001209	ENSOARG00020000865	TSPAN1	tetraspanin 1 [Source:NCBI gene (formerly Entrezgene);Acc:101101845]	-0.108299	-0.292215	-0.240186	-0.0369429	0.328205	0.349439
MSTRG.11831.1	ENSOARG00020017394	TFPI2	tissue factor pathway inhibitor 2 [Source:HGNC Symbol;Acc:HGNC:11761]	-0.249786	-0.231495	-0.225682	0.236306	0.261129	0.209527
MSTRG.6115.2	ENSOARG00020013526	TC2N	tandem C2 domains, nuclear [Source:HGNC Symbol;Acc:HGNC:19859]	-0.180439	-0.0355213	-0.140073	-0.0938019	0.206072	0.243764
MSTRG.6115.1	ENSOARG00020013526	TC2N	tandem C2 domains, nuclear [Source:HGNC Symbol;Acc:HGNC:19859]	-0.150345	-0.125522	-0.125522	0.0930982	0.215192	0.0930982
MSTRG.7168.3	ENSOARG00020009661	GALNT7	N-acetylgalactosaminyltransferase 7 [Source:NCBI gene (formerly Entrezgene);Acc:101113735]	-0.0945832	-0.0945832	-0.0945832	0.145966	0.190974	-0.0531905
ENSOART00020012558	ENSOARG00020008186	MOSPD2	motile sperm domain containing 2 [Source:NCBI gene (formerly Entrezgene);Acc:101122573]	-0.139693	-0.136391	-0.12986	0.0526654	0.215792	0.137487
ENSOART00020024313	ENSOARG00020015730	CCND3	cyclin D3 [Source:NCBI gene (formerly Entrezgene);Acc:100147798]	-0.0763715	-0.22208	-0.173981	0.196117	0.0548162	0.2215
MSTRG.4885.1	ENSOARG00020003849		tripartite motif-containing protein 34 [Source:NCBI gene (formerly Entrezgene);Acc:101102669]	-0.227635	-0.203501	-0.241646	0.0222423	0.335884	0.314657
MSTRG.8870.1	ENSOARG00020008771	IFIT2	interferon induced protein with tetratricopeptide repeats 2 [Source:HGNC Symbol;Acc:HGNC:5409]	-0.115921	-0.0988881	-0.0988881	-0.0514634	0.165112	0.200049
ENSOART00020001372	ENSOARG00020000946	PTX3	pentraxin 3 [Source:NCBI gene (formerly Entrezgene);Acc:100034672]	-0.247694	-0.265855	-0.174232	0.0792292	0.324853	0.283698
ENSOART00020013386	ENSOARG00020008614			-0.079029	-0.0590119	-0.0287879	0.0292041	0.0629825	0.0746421
ENSOART00020013034	ENSOARG00020007704	DNMT3B	microtubule associated protein RP/EB family member 1 [Source:NCBI gene (formerly Entrezgene);Acc:100500777]	-0.0603899	-0.0603899	-0.0603899	0.0568814	0.112796	0.0114921
ENSOART00020014561	ENSOARG00020009491	KCNA2	potassium voltage-gated channel subfamily A member 2 [Source:NCBI gene (formerly Entrezgene);Acc:101112012]	-0.0839414	-0.0922935	-0.0717069	0.147722	0.0592222	0.0409973
MSTRG.11058.1	ENSOARG00020012403	SOCS2	suppressor of cytokine signaling 2 [Source:NCBI gene (formerly Entrezgene);Acc:101115017]	-0.254507	-0.227324	-0.132174	0.115099	0.281168	0.217738
ENSOART00020006256	ENSOARG00020004046	KIFC2	kinesin family member C2 [Source:HGNC Symbol;Acc:HGNC:29530]	-0.0731442	-0.0761087	-0.0586179	0.0776018	0.0919769	0.0382921
ENSOART00020026901	ENSOARG00020017480	GNG11	G protein subunit gamma 11 [Source:NCBI gene (formerly Entrezgene);Acc:100192421]	-0.148989	-0.199682	-0.214405	0.172704	0.183107	0.207264
ENSOART00020027053	ENSOARG00020017609	OSR1	odd-skipped related transcription factor 1 [Source:NCBI gene (formerly Entrezgene);Acc:101102632]	-0.286687	-0.185715	-0.108334	0.273057	0.23268	0.074999
ENSOART00020022102	ENSOARG00020012873	R3HDM1	UBX domain protein 4 [Source:NCBI gene (formerly Entrezgene);Acc:101104298]	-0.13231	-0.13231	-0.13231	0.460976	0.00756859	-0.0716127
MSTRG.4867.6	ENSOARG00020003473			-0.0768803	-0.0591516	-0.114669	0.0614224	-0.00684247	0.196121
MSTRG.4867.4	ENSOARG00020003473			-0.218577	-0.225938	-0.183535	0.0522287	0.319718	0.256104
MSTRG.4867.2	ENSOARG00020003473			-0.121085	-0.171327	-0.179599	-0.0443441	0.303055	0.213301
MSTRG.4867.9	ENSOARG00020003473			-0.199002	-0.21673	-0.224556	0.00200511	0.370205	0.268078
MSTRG.6166.1	ENSOARG00020017286	WARS1	tryptophanyl-tRNA synthetase 1 [Source:HGNC Symbol;Acc:HGNC:12729]	-0.250973	-0.210731	-0.135088	-0.0182972	0.336073	0.279016
MSTRG.10953.4	ENSOARG00020003040	MAP4K4	mitogen-activated protein kinase kinase kinase kinase 4 [Source:NCBI gene (formerly Entrezgene);Acc:101109789]	-0.0640733	-0.0683947	-0.0683947	0.151713	-0.0191767	0.0683259
ENSOART00020019125	ENSOARG00020012377	SETDB2	SET domain bifurcated histone lysine methyltransferase 2 [Source:NCBI gene (formerly Entrezgene);Acc:101116064]	-0.123704	-0.110867	-0.119383	0.0581393	0.0911396	0.204675
ENSOART00020007299	ENSOARG00020004786	FOXS1	forkhead box S1 [Source:NCBI gene (formerly Entrezgene);Acc:101112153]	-0.10308	-0.186005	-0.25427	0.213961	0.187576	0.141818
ENSOART00020022769	ENSOARG00020014807	NR4A1	nuclear receptor subfamily 4 group A member 1 [Source:HGNC Symbol;Acc:HGNC:7980]	-0.0681444	-0.061411	-0.0681444	0.0260427	0.0774986	0.0941585
ENSOART00020005677	ENSOARG00020003711	TRIM5	Ovis aries tripartite motif-containing protein 5-like (LOC105614607), mRNA. [Source:RefSeq mRNA;Acc:NM_001318072]	-0.224443	-0.189368	-0.171041	-0.0443113	0.296402	0.332761
ENSOART00020002743	ENSOARG00020001805			-0.0800104	-0.070867	-0.139324	0.0909168	0.136258	0.0630266
ENSOART00020026598	ENSOARG00020017150	EXOSC1	exosome component 1 [Source:NCBI gene (formerly Entrezgene);Acc:101113810]	-0.152923	-0.159119	-0.0997251	0.250882	0.0513504	0.109534
MSTRG.6686.2	ENSOARG00020018827	KIF12	kinesin family member 12 [Source:HGNC Symbol;Acc:HGNC:21495]	-0.164739	-0.0251477	-0.129322	-0.00700749	0.166444	0.159772
ENSOART00020012414	ENSOARG00020007827	KLHL32	kelch like family member 32 [Source:NCBI gene (formerly Entrezgene);Acc:101105257]	-0.0348657	-0.0348657	-0.0348657	-0.00548189	0.0550394	0.0550394
ENSOART00020037219	ENSOARG00020023857	SCD	Ovis aries stearoyl-CoA desaturase (SCD), mRNA. [Source:RefSeq mRNA;Acc:NM_001009254]	-0.168793	-0.220252	-0.157453	0.18078	0.193959	0.17176
MSTRG.12278.1	ENSOARG00020021923	INSIG1	insulin induced gene 1 [Source:NCBI gene (formerly Entrezgene);Acc:101106422]	-0.126502	-0.16762	-0.122392	0.173494	0.140167	0.102852
MSTRG.14049.2	ENSOARG00020005521	ATP8B4	ATPase phospholipid transporting 8B4 (putative) [Source:NCBI gene (formerly Entrezgene);Acc:101108837]	-0.229038	-0.212412	-0.149857	-0.0170456	0.323719	0.284634
MSTRG.14049.3	ENSOARG00020005521	ATP8B4	ATPase phospholipid transporting 8B4 (putative) [Source:NCBI gene (formerly Entrezgene);Acc:101108837]	-0.0576038	-0.151385	-0.262442	0.0149468	0.301306	0.155178
ENSOART00020000390	ENSOARG00020000314	MASP1	mannan binding lectin serine peptidase 1 [Source:NCBI gene (formerly Entrezgene);Acc:101111065]	-0.078657	-0.0542324	-0.0645323	0.0715538	0.0344573	0.0914107
ENSOART00020031803	ENSOARG00020020555	PLA2G3	phospholipase A2 group III [Source:NCBI gene (formerly Entrezgene);Acc:101113959]	-0.129468	-0.123128	-0.0224575	0.0833462	0.0911017	0.100605
ENSOART00020037540	ENSOARG00020024024	EDNRA	endothelin receptor type A [Source:NCBI gene (formerly Entrezgene);Acc:443465]	-0.0729392	-0.092895	-0.181712	0.0526492	0.159189	0.135708
ENSOART00020037542	ENSOARG00020024012	STK3	serine/threonine kinase 3 [Source:HGNC Symbol;Acc:HGNC:11406]	-0.0355974	-0.0355974	-0.0355974	0.0288605	0.0682063	0.00972553
MSTRG.3329.3	ENSOARG00020018385	SVIL	supervillin [Source:NCBI gene (formerly Entrezgene);Acc:101119493]	-0.0245837	-0.0289051	-0.0289051	0.0164179	0.0574547	0.00852138
MSTRG.1805.1	ENSOARG00020003374	TNFSF13B	TNF superfamily member 13b [Source:NCBI gene (formerly Entrezgene);Acc:780517]	-0.209019	-0.228674	-0.172193	-0.0291015	0.36833	0.270657
MSTRG.4815.1	ENSOARG00020016612	ADM	adrenomedullin [Source:HGNC Symbol;Acc:HGNC:259]	-0.0775341	-0.0804198	-0.107292	0.0739028	0.0956715	0.0956715
MSTRG.4815.2	ENSOARG00020016612	ADM	adrenomedullin [Source:HGNC Symbol;Acc:HGNC:259]	-0.17701	-0.17493	-0.121631	0.108097	0.162561	0.202912
MSTRG.13182.3	ENSOARG00020014242	CAMK2D	calcium/calmodulin dependent protein kinase II delta [Source:NCBI gene (formerly Entrezgene);Acc:101113850]	-0.185366	-0.0413646	-0.167192	0.0947527	0.196697	0.102474
MSTRG.12913.4	ENSOARG00020018590	CXXC5	CXXC finger protein 5 [Source:NCBI gene (formerly Entrezgene);Acc:101116569]	-0.146418	-0.146418	-0.146418	0.156778	0.130043	0.152435
ENSOART00020003454	ENSOARG00020002270	SLC2A6	solute carrier family 2 member 6 [Source:NCBI gene (formerly Entrezgene);Acc:101111705]	-0.229417	-0.18366	-0.153375	0.217166	0.175965	0.173322
ENSOART00020006834	ENSOARG00020004462	ID1	inhibitor of DNA binding 1, HLH protein [Source:NCBI gene (formerly Entrezgene);Acc:101111650]	-0.234274	-0.13328	-0.176071	0.07465	0.25003	0.218945
ENSOART00020021220	ENSOARG00020011472	UNC5D	unc-5 netrin receptor D [Source:NCBI gene (formerly Entrezgene);Acc:101109148]	-0.0431264	-0.0431264	-0.0431264	0.0432334	0.0998884	-0.0137426
MSTRG.4256.1	ENSOARG00020003752	LYPD5	LY6/PLAUR domain containing 5 [Source:HGNC Symbol;Acc:HGNC:26397]	-0.0859159	-0.155879	-0.113844	0.172518	0.0815752	0.101546
ENSOART00020005870	ENSOARG00020003849		tripartite motif-containing protein 34 [Source:NCBI gene (formerly Entrezgene);Acc:101102669]	-0.189454	-0.136812	-0.130903	-0.00890859	0.289157	0.176921
MSTRG.5604.11	ENSOARG00020017761			-0.242676	-0.242676	-0.23898	-0.0253045	0.395856	0.35378
MSTRG.14709.1	ENSOARG00020026210			-0.122866	-0.136094	-0.0602841	0.164936	0.0798946	0.0744144
MSTRG.5604.18	ENSOARG00020018043		2'-5'-oligoadenylate synthase 1-like [Source:NCBI gene (formerly Entrezgene);Acc:114108712]	-0.204489	-0.204489	-0.204489	-0.0839152	0.357804	0.339579
MSTRG.4620.1	MSTRG.4620			-0.289248	-0.344647	-0.330121	0.327514	0.31151	0.324992
ENSOART00020026055	ENSOARG00020016959			-0.0587889	-0.0587889	-0.0587889	0.0130931	0.0518008	0.111473
ENSOART00020013522	ENSOARG00020008491	HSPH1	heat shock protein family H (Hsp110) member 1 [Source:NCBI gene (formerly Entrezgene);Acc:101110772]	-0.134886	-0.177339	-0.0988662	0.205695	0.144425	0.060971
ENSOART00020015963	ENSOARG00020007228	NRG1	neuregulin 1 [Source:NCBI gene (formerly Entrezgene);Acc:678677]	-0.115524	-0.0956898	-0.0657265	0.126934	0.0619181	0.0880883
MSTRG.4406.1	ENSOARG00020017319			-0.1452	-0.175035	-0.234961	0.0180896	0.258824	0.278283
MSTRG.3557.1	ENSOARG00020005048	HCK	HCK proto-oncogene, Src family tyrosine kinase [Source:HGNC Symbol;Acc:HGNC:4840]	-0.11547	-0.057845	-0.124364	0.0926662	0.0741038	0.130909
ENSOART00020028080	ENSOARG00020014518	DYNC2H1	dynein cytoplasmic 2 heavy chain 1 [Source:NCBI gene (formerly Entrezgene);Acc:101118215]	-0.0264992	-0.0264992	-0.0264992	0.0304056	0.0148935	0.0341986
ENSOART00020018717	ENSOARG00020012249			-0.106146	-0.109013	-0.0705056	0.00867563	0.133614	0.143374
ENSOART00020037316	ENSOARG00020023915	TNFAIP3	TNF alpha induced protein 3 [Source:NCBI gene (formerly Entrezgene);Acc:101113156]	-0.294832	-0.163099	-0.072201	0.160448	0.178359	0.191324
MSTRG.10125.2	ENSOARG00020025421	CDKN2AIP	CDKN2A interacting protein [Source:NCBI gene (formerly Entrezgene);Acc:101108190]	-0.118608	-0.162582	-0.12509	-0.0159454	0.184028	0.238197
MSTRG.10216.6	ENSOARG00020021051	NSD3	nuclear receptor binding SET domain protein 3 [Source:NCBI gene (formerly Entrezgene);Acc:101112880]	-0.066458	-0.116868	-0.155264	0.0636554	0.231587	0.043347
MSTRG.356.1	ENSOARG00020017620	ZZZ3	zinc finger ZZ-type containing 3 [Source:NCBI gene (formerly Entrezgene);Acc:101122232]	-0.088563	-0.0695	-0.0512386	-0.0216162	0.162357	0.0685605
MSTRG.11648.1	ENSOARG00020006701	LGALS1	galectin 1 [Source:NCBI gene (formerly Entrezgene);Acc:443298]	-0.133667	-0.199193	-0.0656542	0.183596	0.172139	0.04278
ENSOART00020005195	ENSOARG00020003417	RNASEL	ribonuclease L [Source:NCBI gene (formerly Entrezgene);Acc:101103495]	-0.194928	-0.261875	-0.0955433	-0.0487999	0.33582	0.265325
MSTRG.7629.3	ENSOARG00020009511			-0.257065	-0.287696	-0.16109	-0.0814926	0.415927	0.371416
MSTRG.7629.2	ENSOARG00020009511			-0.247105	-0.222012	-0.295742	0.0809183	0.368466	0.315475
MSTRG.7629.1	ENSOARG00020009511			-0.258679	-0.219761	-0.171529	0.0277836	0.324897	0.297288
MSTRG.12774.6	ENSOARG00020012963	PNP	purine nucleoside phosphorylase [Source:HGNC Symbol;Acc:HGNC:7892]	-0.169431	-0.182344	-0.0998261	0.197211	0.149464	0.104926
ENSOART00020000736	ENSOARG00020000571	CSF2	Ovis aries colony stimulating factor 2 (CSF2), mRNA. [Source:RefSeq mRNA;Acc:NM_001009805]	-0.197859	-0.36298	-0.259618	0.182773	0.24422	0.393465
ENSOART00020027748	ENSOARG00020018043		2'-5'-oligoadenylate synthase 1-like [Source:NCBI gene (formerly Entrezgene);Acc:114108712]	-0.220336	-0.220336	-0.220336	0.283455	0.59789	-0.220336
MSTRG.14843.1	ENSOARG00020016454	HAS2		-0.344175	-0.315898	-0.291697	0.315918	0.355326	0.280526
ENSOART00020004058	ENSOARG00020002586	HDAC9	histone deacetylase 9 [Source:HGNC Symbol;Acc:HGNC:14065]	-0.0676333	-0.0560514	-0.227595	0.110799	0.142316	0.0981643
MSTRG.3927.1	ENSOARG00020023747		Bardet-Biedl syndrome 2 [Source:NCBI gene (formerly Entrezgene);Acc:101118468]	-0.0672639	-0.123079	-0.0607656	0.0505236	0.19379	0.00679506
ENSOART00020027830	ENSOARG00020018064			-0.255737	-0.302313	-0.0699407	0.102133	0.284104	0.241755
MSTRG.13503.1	ENSOARG00020015498	WDFY3	WD repeat and FYVE domain containing 3 [Source:NCBI gene (formerly Entrezgene);Acc:101110676]	-0.0233132	-0.0233132	-0.0233132	0.0558681	0.0373847	-0.0233132
ENSOART00020040324	ENSOARG00020025643	TBCK	TBC1 domain containing kinase [Source:HGNC Symbol;Acc:HGNC:28261]	-0.0596751	-0.0596751	-0.0596751	0.0337466	0.122168	0.0231103
ENSOART00020005354	ENSOARG00020003503	HEBP1	heme binding protein 1 [Source:NCBI gene (formerly Entrezgene);Acc:101109953]	-0.313433	-0.424741	-0.167305	0.243393	0.351372	0.310714
ENSOART00020013000	ENSOARG00020008398	MFAP5	microfibril associated protein 5 [Source:NCBI gene (formerly Entrezgene);Acc:101102052]	-0.247986	-0.150398	-0.203673	0.0410034	0.277261	0.283792
MSTRG.462.2	ENSOARG00020002368	VCAM1	vascular cell adhesion protein 1-like [Source:NCBI gene (formerly Entrezgene);Acc:101114226]	-0.188964	-0.163658	-0.151537	0.0920695	0.189434	0.222656
ENSOART00020015077	ENSOARG00020009813	BARX2	BARX homeobox 2 [Source:NCBI gene (formerly Entrezgene);Acc:443110]	-0.121405	-0.131721	-0.0570876	0.202462	0.0273367	0.0804152
ENSOART00020017148	ENSOARG00020010566	LMO7	LIM domain 7 [Source:HGNC Symbol;Acc:HGNC:6646]	-0.0629875	-0.0629875	-0.0629875	-0.0629875	0.175059	0.0768916
MSTRG.4345.1	ENSOARG00020019105	PLEKHA4	pleckstrin homology domain containing A4 [Source:NCBI gene (formerly Entrezgene);Acc:101102005]	-0.206388	-0.197309	-0.235915	-0.0392236	0.350876	0.32796
MSTRG.3068.3	ENSOARG00020021034	TOR3A	torsin family 3 member A [Source:HGNC Symbol;Acc:HGNC:11997]	-0.137002	-0.185796	-0.0737455	0.0257729	0.216691	0.154079
ENSOART00020007792	ENSOARG00020005107	TM4SF4	transmembrane 4 L six family member 4 [Source:NCBI gene (formerly Entrezgene);Acc:101121226]	-0.325811	-0.193984	-0.168643	0.109833	0.360347	0.218257
ENSOART00020014185	ENSOARG00020009231	ADCYAP1	Ovis aries adenylate cyclase activating polypeptide 1 (ADCYAP1), mRNA. [Source:RefSeq mRNA;Acc:NM_001009776]	-0.161374	-0.077301	-0.128888	0.124642	0.174094	0.068827
MSTRG.13422.1	MSTRG.13422			-0.226812	-0.205033	-0.302533	0.269722	0.106491	0.358165
ENSOART00020034112	ENSOARG00020015618	RNF213	ring finger protein 213 [Source:HGNC Symbol;Acc:HGNC:14539]	-0.136634	-0.128361	-0.128361	-0.00137864	0.18479	0.209945
ENSOART00020008851	ENSOARG00020005505		solute carrier family 44 member 2 [Source:NCBI gene (formerly Entrezgene);Acc:101114774]	-0.0734534	-0.0734534	-0.0734534	0.0471206	-0.0734534	0.246693
ENSOART00020037268	ENSOARG00020023359	ANK3	ankyrin 3 [Source:HGNC Symbol;Acc:HGNC:494]	-0.0737205	-0.0737205	-0.0737205	-0.0737205	0.0785679	0.216314
MSTRG.4382.2	ENSOARG00020009726	IRF3	interferon regulatory factor 3 [Source:NCBI gene (formerly Entrezgene);Acc:780485]	-0.0520668	-0.254343	-0.047471	0.0161981	0.172545	0.165137
ENSOART00020007913	ENSOARG00020005177	TM4SF18	transmembrane 4 L six family member 18 [Source:HGNC Symbol;Acc:HGNC:25181]	-0.048828	-0.0446318	-0.048828	0.0246946	0.0686686	0.0489245
MSTRG.12965.3	ENSOARG00020022318	DPYSL3	dihydropyrimidinase like 3 [Source:NCBI gene (formerly Entrezgene);Acc:101114775]	-0.352963	-0.073309	-0.216085	0.116896	0.252805	0.272656
MSTRG.13819.1	MSTRG.13819			-0.102049	-0.415837	-0.159758	0.341851	0.186904	0.148889
ENSOART00020032236	ENSOARG00020020760	HMGCR	3-hydroxy-3-methylglutaryl-CoA reductase [Source:HGNC Symbol;Acc:HGNC:5006]	-0.054262	-0.054262	-0.054262	0.0887528	-0.0330727	0.107106
ENSOART00020033548	ENSOARG00020021679	ARL6IP5	ADP ribosylation factor like GTPase 6 interacting protein 5 [Source:NCBI gene (formerly Entrezgene);Acc:101116352]	-0.176528	-0.294568	-0.251933	0.186887	0.307025	0.229118
ENSOART00020009517	ENSOARG00020006145	RGMA	repulsive guidance molecule BMP co-receptor a [Source:NCBI gene (formerly Entrezgene);Acc:101113702]	-0.0706336	-0.0706336	-0.0706336	0.130764	-0.0214155	0.102553
ENSOART00020006223	ENSOARG00020003152	MYH15	myosin heavy chain 15 [Source:HGNC Symbol;Acc:HGNC:31073]	-0.111354	-0.0487071	-0.068602	0.0721613	0.0794606	0.0770411
ENSOART00020028949	ENSOARG00020018385	SVIL	supervillin [Source:NCBI gene (formerly Entrezgene);Acc:101119493]	-0.161248	-0.125277	-0.163674	-0.00285147	0.330543	0.122507
ENSOART00020005751	ENSOARG00020003742	SHC3	SHC adaptor protein 3 [Source:NCBI gene (formerly Entrezgene);Acc:101107936]	-0.0888097	-0.0851448	-0.0534818	0.148938	0.0748367	0.00366112
MSTRG.10147.3	ENSOARG00020019399	FAT1	FAT atypical cadherin 1 [Source:NCBI gene (formerly Entrezgene);Acc:101116884]	-0.251097	-0.0588593	-0.031227	0.0899775	0.162355	0.0888509
ENSOART00020023639	ENSOARG00020015451	SLC15A3	solute carrier family 15 member 3 [Source:NCBI gene (formerly Entrezgene);Acc:101122065]	-0.148179	-0.140817	-0.102421	-0.00152053	0.216605	0.176333
ENSOART00020030512	ENSOARG00020017470	RIMS2	regulating synaptic membrane exocytosis 2 [Source:HGNC Symbol;Acc:HGNC:17283]	-0.039394	-0.039394	-0.0350726	0.0745493	0.057516	-0.0182047
ENSOART00020041111	ENSOARG00020015735	CACNA1G	calcium voltage-gated channel subunit alpha1 G [Source:NCBI gene (formerly Entrezgene);Acc:101117004]	-0.0457474	-0.0457474	-0.0329102	-0.000424435	0.0877915	0.037038
ENSOART00020034280	ENSOARG00020022128	KCNJ3	potassium inwardly rectifying channel subfamily J member 3 [Source:NCBI gene (formerly Entrezgene);Acc:101115095]	-0.0774702	-0.0937582	-0.0855379	0.165187	0.0487987	0.0427806
MSTRG.12184.1	ENSOARG00020002892			-0.180826	-0.209303	-0.15432	0.100056	0.237166	0.207228
ENSOART00020009040	ENSOARG00020005730	NOSTRIN	nitric oxide synthase trafficking [Source:NCBI gene (formerly Entrezgene);Acc:101122001]	-0.0704149	-0.165148	-0.106817	0.0763363	0.14395	0.122094
ENSOART00020010902	ENSOARG00020007013	CYP26B1	cytochrome P450 26B1 [Source:NCBI gene (formerly Entrezgene);Acc:101110922]	-0.124631	-0.18056	-0.14123	0.248741	0.100463	0.0972177
MSTRG.8034.1	ENSOARG00020023063		MHC class I polypeptide-related sequence B [Source:NCBI gene (formerly Entrezgene);Acc:101105860]	-0.14265	-0.163897	-0.159085	-0.0261443	0.254598	0.237177
ENSOART00020010226	ENSOARG00020006589			-0.104277	-0.104277	-0.104277	0.0387382	0.220006	0.0540859
ENSOART00020030492	ENSOARG00020019819	MMP1	matrix metallopeptidase 1 [Source:NCBI gene (formerly Entrezgene);Acc:101120355]	-0.35043	-0.324983	-0.311084	0.259054	0.378903	0.34854
ENSOART00020018904	ENSOARG00020012403	SOCS2	suppressor of cytokine signaling 2 [Source:NCBI gene (formerly Entrezgene);Acc:101115017]	-0.352188	-0.312378	-0.137344	0.174495	0.344925	0.28249
ENSOART00020035449	ENSOARG00020022691	TRIM25	tripartite motif containing 25 [Source:HGNC Symbol;Acc:HGNC:12932]	-0.16031	-0.189821	-0.158728	-0.0310346	0.276421	0.263473
ENSOART00020018122	ENSOARG00020011724	BCAR3	BCAR3 adaptor protein, NSP family member [Source:HGNC Symbol;Acc:HGNC:973]	-0.255112	-0.331746	0.0240894	0.087504	0.138549	0.336716
ENSOART00020017966	ENSOARG00020011777	COX7A1	cytochrome c oxidase subunit 7A1, mitochondrial [Source:NCBI gene (formerly Entrezgene);Acc:101121285]	-0.151879	-0.131921	-0.268129	-0.0905927	0.362854	0.279667
ENSOART00020007525	ENSOARG00020004920	KCNK12	potassium two pore domain channel subfamily K member 12 [Source:NCBI gene (formerly Entrezgene);Acc:101114768]	-0.0973877	-0.107296	-0.168161	0.178434	0.0732269	0.121183
ENSOART00020020669	ENSOARG00020013526	TC2N	tandem C2 domains, nuclear [Source:HGNC Symbol;Acc:HGNC:19859]	-0.282105	-0.0614814	-0.167222	0.040551	0.255803	0.214454
ENSOART00020021667	ENSOARG00020014151	BLVRB	biliverdin reductase B [Source:NCBI gene (formerly Entrezgene);Acc:101119750]	-0.179437	-0.157248	-0.124153	0.112151	0.197209	0.151478
ENSOART00020030593	ENSOARG00020018385	SVIL	supervillin [Source:NCBI gene (formerly Entrezgene);Acc:101119493]	-0.127017	-0.108918	-0.158964	-0.00207784	0.212315	0.184662
ENSOART00020035671	ENSOARG00020022963	BCL2A1	BCL2 related protein A1 [Source:NCBI gene (formerly Entrezgene);Acc:101114560]	-0.131628	-0.168455	-0.0879946	0.0215045	0.186706	0.179867
ENSOART00020005651	ENSOARG00020003702	TBX18	T-box transcription factor 18 [Source:NCBI gene (formerly Entrezgene);Acc:101117084]	-0.322581	-0.215048	-0.294552	0.319459	0.251726	0.260996
ENSOART00020031953	ENSOARG00020020662	TMEM106A	transmembrane protein 106A [Source:NCBI gene (formerly Entrezgene);Acc:101109284]	-0.206695	-0.145688	-0.158241	0.0716833	0.20773	0.231211
MSTRG.7358.1	ENSOARG00020022232	GALNT13	polypeptide N-acetylgalactosaminyltransferase 13 [Source:HGNC Symbol;Acc:HGNC:23242]	-0.0367351	-0.230131	-0.105192	0.111327	0.0416915	0.21904
ENSOART00020038304	ENSOARG00020024448		galectin-9 [Source:NCBI gene (formerly Entrezgene);Acc:101102156]	-0.31623	-0.243728	-0.161258	0.211243	0.247685	0.262287
ENSOART00020020975	ENSOARG00020013173	ST7L	suppression of tumorigenicity 7 like [Source:HGNC Symbol;Acc:HGNC:18441]	-0.107682	-0.107682	-0.107682	-0.107682	0.161831	0.268895
ENSOART00020029700	ENSOARG00020019313	IL18	Ovis aries interleukin 18 (IL18), mRNA. [Source:RefSeq mRNA;Acc:NM_001009263]	-0.119994	-0.144917	-0.159098	0.0861928	0.176336	0.16148
ENSOART00020036105	ENSOARG00020023168	NIN	ninein [Source:NCBI gene (formerly Entrezgene);Acc:101104912]	-0.0860039	-0.17283	-0.0632905	0.14393	0.0929923	0.0852021
ENSOART00020038450	ENSOARG00020024558	RNF125	ring finger protein 125 [Source:NCBI gene (formerly Entrezgene);Acc:101114324]	-0.111145	-0.160036	-0.142145	0.0893335	0.218396	0.105597
ENSOART00020016077	ENSOARG00020010158	ATP10B	ATPase phospholipid transporting 10B (putative) [Source:NCBI gene (formerly Entrezgene);Acc:101117246]	-0.0132943	-0.0132943	-0.0132943	0.00373906	0.0120116	0.0241322
ENSOART00020013557	ENSOARG00020008826	SELE	Ovis aries selectin E (SELE), mRNA. [Source:RefSeq mRNA;Acc:NM_001009749]	-0.193458	-0.27264	-0.27264	0.185242	0.290841	0.262654
MSTRG.10937.2	ENSOARG00020002357	FHL2	four and a half LIM domains 2 [Source:NCBI gene (formerly Entrezgene);Acc:101122510]	-0.161117	-0.0655185	-0.129556	0.0410891	0.15598	0.159123
ENSOART00020039464	ENSOARG00020025166	PMAIP1	phorbol-12-myristate-13-acetate-induced protein 1 [Source:NCBI gene (formerly Entrezgene);Acc:101102359]	-0.171828	-0.181244	-0.109564	0.0760071	0.232813	0.153815
ENSOART00020005839	ENSOARG00020003823	PROCR	protein C receptor [Source:NCBI gene (formerly Entrezgene);Acc:101115814]	-0.204396	-0.248978	-0.276225	0.148962	0.319541	0.261096
ENSOART00020034985	ENSOARG00020021820	DGKZ	diacylglycerol kinase zeta [Source:NCBI gene (formerly Entrezgene);Acc:101117698]	-0.111285	-0.095605	0.00068858	0.0669298	0.0896297	0.0496421
ENSOART00020018821	ENSOARG00020010832	ABCA13	ATP binding cassette subfamily A member 13 [Source:HGNC Symbol;Acc:HGNC:14638]	-0.00499248	-0.00499248	-0.00499248	0.0120409	0.00360769	-0.000671107
ENSOART00020034619	ENSOARG00020020836	ARAP1	ArfGAP with RhoGAP domain, ankyrin repeat and PH domain 1 [Source:NCBI gene (formerly Entrezgene);Acc:101123146]	-0.0541157	-0.0541157	-0.0541157	0.229186	-0.012723	-0.0541157
ENSOART00020002441	ENSOARG00020001608	TRIM14	tripartite motif containing 14 [Source:NCBI gene (formerly Entrezgene);Acc:101103791]	-0.101508	-0.162732	-0.0867349	0.00696784	0.19041	0.153597
ENSOART00020039739	ENSOARG00020025259	CDH2	cadherin 2 [Source:HGNC Symbol;Acc:HGNC:1759]	-0.0912578	-0.282876	-0.0685802	0.267212	0.0328774	0.142625
MSTRG.13193.1	ENSOARG00020023319	ELOVL6	ELOVL fatty acid elongase 6 [Source:HGNC Symbol;Acc:HGNC:15829]	-0.208922	-0.182119	-0.166692	0.195422	0.194057	0.168255
MSTRG.8036.3	ENSOARG00020023458			-0.186943	-0.263477	-0.0696567	0.0649453	0.260757	0.194374
MSTRG.13771.1	ENSOARG00020009678		ring finger protein 31 [Source:NCBI gene (formerly Entrezgene);Acc:101116911]	-0.134696	-0.162724	-0.152624	0.0349614	0.230765	0.184318
ENSOART00020008723	ENSOARG00020005671	SLC9A9	solute carrier family 9 member A9 [Source:NCBI gene (formerly Entrezgene);Acc:101104196]	-0.152127	-0.0350494	-0.144406	0.0323221	0.16421	0.135051
MSTRG.12477.1	ENSOARG00020000435			-0.122736	-0.058525	-0.139769	-0.0483537	0.1747	0.194684
MSTRG.7480.7	ENSOARG00020014270	SPATS2L	spermatogenesis associated serine rich 2 like [Source:NCBI gene (formerly Entrezgene);Acc:101103625]	-0.165951	-0.170451	-0.152723	0.0071452	0.272975	0.209005
ENSOART00020000371	ENSOARG00020000307		transmembrane BAX inhibitor motif containing 6 [Source:NCBI gene (formerly Entrezgene);Acc:101122511]	-0.223752	-0.0968877	-0.179118	0.347982	-0.00684203	0.158618
MSTRG.5207.1	ENSOARG00020012677	MCIDAS	multiciliate differentiation and DNA synthesis associated cell cycle protein [Source:NCBI gene (formerly Entrezgene);Acc:101116090]	-0.201607	-0.185908	-0.135041	0.147307	0.178382	0.196866
ENSOART00020018571	ENSOARG00020012170	LGALS3BP	galectin 3 binding protein [Source:NCBI gene (formerly Entrezgene);Acc:101112495]	-0.137025	-0.168693	-0.148579	-0.0411342	0.256783	0.238649
ENSOART00020019228	ENSOARG00020012239	SEC24D	SEC24 homolog D, COPII coat complex component [Source:NCBI gene (formerly Entrezgene);Acc:101110591]	-0.0690474	-0.202082	-0.099912	0.226795	0.0016482	0.142599
MSTRG.12581.1	ENSOARG00020016763	C3	complement C3 [Source:NCBI gene (formerly Entrezgene);Acc:101108131]	-0.105172	-0.0984384	-0.0540193	0.0972484	0.147454	0.0129275
ENSOART00020013240	ENSOARG00020008492	TRIM46	tripartite motif containing 46 [Source:NCBI gene (formerly Entrezgene);Acc:101105874]	-0.105192	-0.0787027	-0.121898	0.0532461	0.116656	0.13589
ENSOART00020022786	ENSOARG00020014818		cilia and flagella associated protein 206 [Source:NCBI gene (formerly Entrezgene);Acc:101113597]	-0.0524811	-0.0806919	-0.0895253	0.0339235	0.10023	0.0885445
ENSOART00020022438	ENSOARG00020014660	WFDC2	WAP four-disulfide core domain 2 [Source:NCBI gene (formerly Entrezgene);Acc:101111308]	-0.360692	-0.184117	-0.20273	0.120615	0.326058	0.300865
ENSOART00020037761	ENSOARG00020024160	RBM47	RNA binding motif protein 47 [Source:NCBI gene (formerly Entrezgene);Acc:101115877]	-0.0487473	-0.0487473	-0.0487473	0.0376125	0.00815755	0.100472
MSTRG.12965.2	ENSOARG00020022318	DPYSL3	dihydropyrimidinase like 3 [Source:NCBI gene (formerly Entrezgene);Acc:101114775]	-0.143555	-0.105491	-0.0818498	0.186331	0.0551436	0.0894212
ENSOART00020011719	ENSOARG00020007058	PDE1C	phosphodiesterase 1C [Source:NCBI gene (formerly Entrezgene);Acc:101121508]	-0.100105	-0.209931	-0.163355	0.126491	0.154814	0.192087
ENSOART00020029428	ENSOARG00020019138		BOLA class I histocompatibility antigen, alpha chain BL3-7-like [Source:NCBI gene (formerly Entrezgene);Acc:101119545]	-0.0902515	-0.195505	-0.129597	0.0952364	0.193335	0.126783
ENSOART00020040392	ENSOARG00020025732	LYSMD2	LysM domain containing 2 [Source:NCBI gene (formerly Entrezgene);Acc:101107287]	-0.188406	-0.336171	-0.082602	0.137107	0.270173	0.199898
ENSOART00020015593	ENSOARG00020010083	PTGIS	prostaglandin I2 synthase [Source:NCBI gene (formerly Entrezgene);Acc:101116418]	-0.124172	-0.116994	-0.0698146	0.0799477	0.0822038	0.148829
ENSOART00020002226	ENSOARG00020001346	ROBO2	roundabout guidance receptor 2 [Source:HGNC Symbol;Acc:HGNC:10250]	-0.120933	-0.0337824	-0.178519	0.0654438	0.156774	0.111016
ENSOART00020004105	ENSOARG00020002586	HDAC9	histone deacetylase 9 [Source:HGNC Symbol;Acc:HGNC:14065]	-0.12487	-0.133949	-0.130902	0.0659449	0.212073	0.111702
MSTRG.11863.2	ENSOARG00020001782	ETV1	ETS variant transcription factor 1 [Source:HGNC Symbol;Acc:HGNC:3490]	-0.134594	-0.106294	-0.131357	0.0588361	0.199278	0.114131
MSTRG.10017.1	ENSOARG00020019804	DDIT4	DNA damage inducible transcript 4 [Source:NCBI gene (formerly Entrezgene);Acc:101114584]	-0.0885367	-0.200016	-0.182132	0.0723534	0.182995	0.215336
MSTRG.9301.1	ENSOARG00020011622	LIPG	lipase G, endothelial type [Source:NCBI gene (formerly Entrezgene);Acc:101111679]	-0.34149	-0.201654	-0.234948	0.225259	0.301556	0.251278
ENSOART00020003438	ENSOARG00020002260		aryl hydrocarbon receptor [Source:NCBI gene (formerly Entrezgene);Acc:443467]	-0.138171	-0.130959	-0.156203	0.0454729	0.217002	0.162859
ENSOART00020004805	ENSOARG00020003114	INTS6	integrator complex subunit 6 [Source:NCBI gene (formerly Entrezgene);Acc:101119914]	-0.146133	-0.0235225	-0.157903	0.162951	0.108365	0.0562421
ENSOART00020041123	ENSOARG00020026144	ABCC3	ATP binding cassette subfamily C member 3 [Source:NCBI gene (formerly Entrezgene);Acc:101116746]	-0.18304	-0.153153	-0.0965674	0.113672	0.167484	0.151605
ENSOART00020000271	ENSOARG00020000229	PNPT1	polyribonucleotide nucleotidyltransferase 1 [Source:NCBI gene (formerly Entrezgene);Acc:101120906]	-0.238481	-0.241445	-0.198972	0.0357397	0.322312	0.320847
ENSOART00020015325	ENSOARG00020009993	DENND2D	DENN domain containing 2D [Source:NCBI gene (formerly Entrezgene);Acc:101113024]	-0.0804547	-0.157216	-0.0902697	0.0208007	0.182566	0.124574
ENSOART00020040295	ENSOARG00020025634	STAT1	Ovis aries signal transducer and activator of transcription 1 (STAT1), mRNA. [Source:RefSeq mRNA;Acc:NM_001166203]	-0.235426	-0.253052	-0.225425	-0.00869424	0.375488	0.347109
ENSOART00020021948	ENSOARG00020013812			-0.101781	-0.0565534	-0.0785787	0.0336232	0.128979	0.0743103
ENSOART00020027460	ENSOARG00020017854	TNFRSF11B	TNF receptor superfamily member 11b [Source:NCBI gene (formerly Entrezgene);Acc:100037695]	-0.422535	-0.324967	-0.121093	0.430597	0.216371	0.221628
ENSOART00020007725	ENSOARG00020005048	HCK	HCK proto-oncogene, Src family tyrosine kinase [Source:HGNC Symbol;Acc:HGNC:4840]	-0.119663	-0.304354	-0.232472	0.169862	0.284477	0.202151
ENSOART00020015312	ENSOARG00020009957	PRRX1	paired related homeobox 1 [Source:NCBI gene (formerly Entrezgene);Acc:101103742]	-0.248609	-0.156903	-0.267388	0.255348	0.267132	0.150419
MSTRG.4335.2	ENSOARG00020015518	EMP3	epithelial membrane protein 3 [Source:NCBI gene (formerly Entrezgene);Acc:101121114]	-0.272893	-0.362379	-0.235604	0.207213	0.337877	0.325785
ENSOART00020002094	ENSOARG00020001392	INHBE	inhibin subunit beta E [Source:NCBI gene (formerly Entrezgene);Acc:101121588]	-0.0442841	-0.181537	-0.137706	0.0598505	0.180358	0.123319
ENSOART00020034760	ENSOARG00020022422	C1S	complement C1s [Source:NCBI gene (formerly Entrezgene);Acc:101107688]	-0.151294	-0.0883619	-0.175512	-0.114611	0.278157	0.251623
ENSOART00020016355	ENSOARG00020010706	ZBTB7C	zinc finger and BTB domain containing 7C [Source:NCBI gene (formerly Entrezgene);Acc:101114660]	-0.112573	-0.0642686	-0.0805711	0.0261936	0.117876	0.113344
ENSOART00020025277	ENSOARG00020016474	PPP2R1B	protein phosphatase 2 scaffold subunit Abeta [Source:HGNC Symbol;Acc:HGNC:9303]	-0.0436352	-0.0436352	-0.0436352	0.0132696	0.0930854	0.0245506
ENSOART00020007577	ENSOARG00020004943	OLFM4	olfactomedin 4 [Source:HGNC Symbol;Acc:HGNC:17190]	-0.117741	-0.0882562	-0.126808	0.0273607	0.186864	0.11858
ENSOART00020009259	ENSOARG00020005999	HMGCS1	3-hydroxy-3-methylglutaryl-CoA synthase 1 [Source:NCBI gene (formerly Entrezgene);Acc:101122979]	-0.125558	-0.231595	-0.18198	0.200973	0.181358	0.156802
ENSOART00020004186	ENSOARG00020002714	MRPL19	39S ribosomal protein L19, mitochondrial [Source:NCBI gene (formerly Entrezgene);Acc:101117575]	-0.220716	-0.220716	-0.220716	-0.0248168	0.624382	0.0625847
ENSOART00020005151	ENSOARG00020003374	TNFSF13B	TNF superfamily member 13b [Source:NCBI gene (formerly Entrezgene);Acc:780517]	-0.147548	-0.147548	-0.147548	-0.0204435	0.21794	0.245149
MSTRG.7626.1	ENSOARG00020009148	SP110	SP110 nuclear body protein [Source:HGNC Symbol;Acc:HGNC:5401]	-0.237436	-0.220595	-0.179578	-0.00463662	0.342517	0.299729
ENSOART00020001211	ENSOARG00020000849	SEMA3A	semaphorin 3A [Source:HGNC Symbol;Acc:HGNC:10723]	-0.0271713	-0.0271713	-0.0271713	0.0297336	0.0220467	0.0297336
MSTRG.4527.2	ENSOARG00020003208	TMC4	transmembrane channel like 4 [Source:HGNC Symbol;Acc:HGNC:22998]	-0.126931	-0.115225	-0.0391345	0.0467801	0.164501	0.07001
ENSOART00020004532	ENSOARG00020002942	CXCL1	Ovis aries chemokine (C-X-C motif) ligand 1 (melanoma growth stimulating activity, alpha) (CXCL1), mRNA. [Source:RefSeq mRNA;Acc:NM_001009358]	-0.739062	-0.352118	-0.0467787	0.300131	0.380184	0.457643
MSTRG.13130.6	ENSOARG00020017228	PAM	peptidylglycine alpha-amidating monooxygenase [Source:NCBI gene (formerly Entrezgene);Acc:101112815]	-0.0597681	-0.103433	-0.0235559	0.0613776	0.0527203	0.0726587
ENSOART00020040218	ENSOARG00020025560	PXK	PX domain containing serine/threonine kinase like [Source:NCBI gene (formerly Entrezgene);Acc:101108429]	-0.235502	-0.113659	-0.0918489	-0.0216225	0.302174	0.160459
ENSOART00020035182	ENSOARG00020022658	PTPN6	protein tyrosine phosphatase non-receptor type 6 [Source:NCBI gene (formerly Entrezgene);Acc:101108643]	-0.0972267	-0.09478	-0.0972267	0.031377	0.120183	0.137674
MSTRG.14768.3	ENSOARG00020006150	PARP10	poly(ADP-ribose) polymerase family member 10 [Source:HGNC Symbol;Acc:HGNC:25895]	-0.251875	-0.174081	-0.0806597	0.105586	0.167551	0.23348
MSTRG.14768.5	ENSOARG00020006299	PLEC	plectin [Source:NCBI gene (formerly Entrezgene);Acc:101111462]	-0.135979	-0.133387	-0.141212	0.0197021	0.213013	0.177863
ENSOART00020013740	ENSOARG00020008846	XPOT	exportin for tRNA [Source:HGNC Symbol;Acc:HGNC:12826]	-0.0682647	-0.169569	-0.12418	0.0485837	0.0909875	0.222442
ENSOART00020032689	ENSOARG00020021051	NSD3	nuclear receptor binding SET domain protein 3 [Source:NCBI gene (formerly Entrezgene);Acc:101112880]	-0.0434723	-0.080275	-0.095304	0.0928518	0.0641616	0.0620379
ENSOART00020004928	ENSOARG00020003210		regulator of telomere elongation helicase 1 [Source:NCBI gene (formerly Entrezgene);Acc:101117606]	-0.152441	-0.152441	-0.0917429	0.337518	-0.0189018	0.0780082
ENSOART00020013505	ENSOARG00020008513	ETS1	ETS proto-oncogene 1, transcription factor [Source:NCBI gene (formerly Entrezgene);Acc:101114986]	-0.237769	-0.364874	-0.364874	0.484545	0.219457	0.263515
ENSOART00020013509	ENSOARG00020008739	OLFML2A	olfactomedin like 2A [Source:NCBI gene (formerly Entrezgene);Acc:101112387]	-0.212744	-0.190467	-0.179743	0.136892	0.214651	0.231411
ENSOART00020032447	ENSOARG00020020935	SRPX	sushi repeat containing protein X-linked [Source:HGNC Symbol;Acc:HGNC:11309]	-0.0825206	-0.0825206	-0.0825206	0.0347507	0.107811	0.105
ENSOART00020032442	ENSOARG00020021024	IFI6	interferon alpha inducible protein 6 [Source:NCBI gene (formerly Entrezgene);Acc:101106828]	-0.0821951	-0.234274	-0.243395	0.0155371	0.301834	0.242493
ENSOART00020008903	ENSOARG00020005625	CEP120	centrosomal protein 120 [Source:NCBI gene (formerly Entrezgene);Acc:101110325]	-0.0245689	-0.0245689	-0.0245689	0.0361289	0.0207541	0.0168238
ENSOART00020019025	ENSOARG00020011152	ARHGEF10L	Rho guanine nucleotide exchange factor 10 like [Source:NCBI gene (formerly Entrezgene);Acc:101107175]	-0.105931	-0.226165	-0.0475847	0.105577	0.170275	0.103829
ENSOART00020032166	ENSOARG00020020834			-0.0902862	-0.0690969	-0.0902862	-0.0147393	0.0558418	0.208567
ENSOART00020032160	ENSOARG00020020291	ITSN2	intersectin 2 [Source:HGNC Symbol;Acc:HGNC:6184]	-0.0734299	-0.0734299	-0.0734299	-0.0691085	0.0164752	0.272923
ENSOART00020002418	ENSOARG00020001535	BICD1	BICD cargo adaptor 1 [Source:NCBI gene (formerly Entrezgene);Acc:101105646]	-0.308203	-0.308203	-0.308203	0.484188	0.30458	0.135841
ENSOART00020037696	ENSOARG00020023373	MAGI1	membrane associated guanylate kinase, WW and PDZ domain containing 1 [Source:NCBI gene (formerly Entrezgene);Acc:101118390]	-0.0268657	-0.0268657	-0.0268657	0.0375923	0.0486813	-0.00567641
ENSOART00020039598	ENSOARG00020025249			-0.189344	-0.233402	-0.201783	0.071008	0.309048	0.244473
ENSOART00020039599	ENSOARG00020025244	ENO3	enolase 3 [Source:NCBI gene (formerly Entrezgene);Acc:443086]	-0.143473	-0.128173	-0.103814	0.117719	0.158422	0.0993182
MSTRG.5794.1	ENSOARG00020005950	MRPL40	mitochondrial ribosomal protein L40 [Source:NCBI gene (formerly Entrezgene);Acc:114108860]	-0.107336	-0.134858	-0.164241	-0.0181133	0.204975	0.219574
ENSOART00020022195	ENSOARG00020014270	SPATS2L	spermatogenesis associated serine rich 2 like [Source:NCBI gene (formerly Entrezgene);Acc:101103625]	-0.0921337	-0.0921337	-0.0921337	0.0218097	0.21962	0.0349711
ENSOART00020002655	ENSOARG00020001751	SCIN	scinderin [Source:NCBI gene (formerly Entrezgene);Acc:101123369]	-0.294949	-0.112602	-0.124704	0.0253741	0.27289	0.233991
ENSOART00020012264	ENSOARG00020002091	CACNA1A	calcium voltage-gated channel subunit alpha1 A [Source:NCBI gene (formerly Entrezgene);Acc:101120920]	-0.0483566	-0.0316509	-0.0441195	-0.0155641	0.0860581	0.053633
ENSOART00020003244	ENSOARG00020002129	MGST1	microsomal glutathione S-transferase 1 [Source:NCBI gene (formerly Entrezgene);Acc:101103462]	-0.187676	-0.13311	-0.205215	0.117881	0.25818	0.14994
ENSOART00020015421	ENSOARG00020009876	PRDM5	PR/SET domain 5 [Source:NCBI gene (formerly Entrezgene);Acc:101115210]	-0.0937234	-0.0937234	-0.0937234	0.0994012	-0.0937234	0.275492
MSTRG.14551.1	ENSOARG00020009344			-0.193672	-0.216474	-0.204923	0.137396	0.241093	0.23658
ENSOART00020027762	ENSOARG00020018006	SLC23A1	solute carrier family 23 member 1 [Source:HGNC Symbol;Acc:HGNC:10974]	-0.0356609	-0.0356609	-0.0356609	0.00458032	0.0270488	0.0753535
ENSOART00020029756	ENSOARG00020019105	PLEKHA4	pleckstrin homology domain containing A4 [Source:NCBI gene (formerly Entrezgene);Acc:101102005]	-0.141051	-0.278718	-0.23492	0.0760938	0.309868	0.268728
ENSOART00020036157	ENSOARG00020023124	DNMBP	dynamin binding protein [Source:NCBI gene (formerly Entrezgene);Acc:101120033]	-0.0277255	-0.0277255	-0.0277255	0.0136672	0.0253529	0.0441565
MSTRG.10740.1	ENSOARG00020001505	IL1RN	Ovis aries interleukin 1 receptor antagonist (IL1RN), mRNA. [Source:RefSeq mRNA;Acc:NM_001308595]	-0.0425402	-0.183128	-0.286383	0.156863	0.203094	0.152094
ENSOART00020034176	ENSOARG00020022019			-0.113367	-0.109289	-0.0523127	0.0105466	0.18561	0.0788114
ENSOART00020004072	ENSOARG00020002651	STAT2	signal transducer and activator of transcription 2 [Source:NCBI gene (formerly Entrezgene);Acc:101108211]	-0.133108	-0.190642	-0.18845	-0.0682741	0.300885	0.279589
MSTRG.8080.1	ENSOARG00020016588			-0.135621	-0.169868	-0.176602	0.0546448	0.230293	0.197153
ENSOART00020006008	ENSOARG00020003931	ATP2B4	ATPase plasma membrane Ca2+ transporting 4 [Source:HGNC Symbol;Acc:HGNC:817]	-0.223676	-0.210839	-0.223676	0.337425	0.0880774	0.23269
MSTRG.1945.1	ENSOARG00020012170	LGALS3BP	galectin 3 binding protein [Source:NCBI gene (formerly Entrezgene);Acc:101112495]	-0.136196	-0.154965	-0.204749	-0.0099472	0.267565	0.238292
ENSOART00020039754	ENSOARG00020025345	CDH20	cadherin 20 [Source:NCBI gene (formerly Entrezgene);Acc:101118069]	-0.210142	-0.0645404	-0.15492	0.0662805	0.168225	0.195097
ENSOART00020019898	ENSOARG00020013035	TRIB2	tribbles pseudokinase 2 [Source:NCBI gene (formerly Entrezgene);Acc:101121332]	-0.19181	-0.148123	-0.146027	0.0749846	0.23004	0.180936
ENSOART00020037616	ENSOARG00020023373	MAGI1	membrane associated guanylate kinase, WW and PDZ domain containing 1 [Source:NCBI gene (formerly Entrezgene);Acc:101118390]	-0.053375	-0.053375	-0.053375	0.213797	-0.053375	-0.000296585
MSTRG.8731.1	ENSOARG00020013368		glutathione S-transferase pi 1 [Source:NCBI gene (formerly Entrezgene);Acc:101120874]	-0.0907912	-0.101107	-0.15672	0.133497	0.0432272	0.171894
MSTRG.2335.1	ENSOARG00020011305	TRPV2	transient receptor potential cation channel subfamily V member 2 [Source:NCBI gene (formerly Entrezgene);Acc:101117259]	-0.041099	-0.17454	-0.194955	0.146517	0.158001	0.106075
ENSOART00020031981	ENSOARG00020020626	SLC17A5	Ovis aries solute carrier family 17 member 5 (SLC17A5), mRNA. [Source:RefSeq mRNA;Acc:NM_001009742]	-0.184506	-0.184506	-0.184506	0.250063	0.137713	0.165742
MSTRG.7865.2	ENSOARG00020021625	DST	dystonin [Source:HGNC Symbol;Acc:HGNC:1090]	-0.144427	-0.139137	-0.109665	0.145826	0.128007	0.119395
ENSOART00020035306	ENSOARG00020022691	TRIM25	tripartite motif containing 25 [Source:HGNC Symbol;Acc:HGNC:12932]	-0.285393	-0.147255	-0.16097	-0.0120314	0.314664	0.290986
MSTRG.1958.3	ENSOARG00020015618	RNF213	ring finger protein 213 [Source:HGNC Symbol;Acc:HGNC:14539]	-0.23801	-0.25169	-0.184247	0.0131283	0.349501	0.311317
ENSOART00020014745	ENSOARG00020009609	IRF9	interferon regulatory factor 9 [Source:HGNC Symbol;Acc:HGNC:6131]	-0.143829	-0.195828	-0.20799	0.0208288	0.267133	0.259685
ENSOART00020014746	ENSOARG00020009539	YBEY	ybeY metalloendoribonuclease [Source:HGNC Symbol;Acc:HGNC:1299]	-0.19284	-0.19284	-0.19284	0.112512	0.344979	0.121028
MSTRG.4267.1	ENSOARG00020005070	PVR	PVR cell adhesion molecule [Source:HGNC Symbol;Acc:HGNC:9705]	-0.158629	-0.166647	-0.0916818	0.257294	0.076263	0.0833995
ENSOART00020009322	ENSOARG00020006028	MCTP2	multiple C2 and transmembrane domain containing 2 [Source:NCBI gene (formerly Entrezgene);Acc:101119255]	-0.102412	-0.0743832	-0.145497	0.0879197	0.125189	0.109183
MSTRG.2701.2	MSTRG.2701			-0.129175	-0.0999871	-0.126859	-0.0546641	0.183314	0.227372
MSTRG.7606.1	ENSOARG00020019133	SERPINE2	serpin family E member 2 [Source:NCBI gene (formerly Entrezgene);Acc:101122004]	-0.232581	-0.152569	-0.167492	0.0920088	0.246532	0.214101
ENSOART00020030976	ENSOARG00020020034	MAOA	monoamine oxidase A [Source:HGNC Symbol;Acc:HGNC:6833]	-0.0764411	-0.0733609	-0.200865	0.00376932	0.199947	0.14695
MSTRG.13639.10	ENSOARG00020020382	SFXN1	sideroflexin 1 [Source:NCBI gene (formerly Entrezgene);Acc:100145864]	-0.0798007	-0.0500655	-0.0564997	0.0812134	0.0122952	0.0928574
MSTRG.4464.1	MSTRG.4464			-0.207998	-0.135172	-0.242939	0.0321736	0.289359	0.264576
ENSOART00020027493	ENSOARG00020017424	FRMD8	FERM domain containing 8 [Source:NCBI gene (formerly Entrezgene);Acc:101122481]	-0.108516	-0.108516	-0.108516	0.139458	0.294605	-0.108516
ENSOART00020036580	ENSOARG00020023482	P2RY2	purinergic receptor P2Y2 [Source:NCBI gene (formerly Entrezgene);Acc:106991621]	-0.253029	-0.135542	-0.0170228	0.0662434	0.18933	0.15002
MSTRG.5348.3	ENSOARG00020015391	MSMO1	methylsterol monooxygenase 1 [Source:NCBI gene (formerly Entrezgene);Acc:101121628]	-0.121854	-0.233188	-0.144713	0.152137	0.19712	0.150498
MSTRG.9130.5	ENSOARG00020008713			-0.196556	-0.264702	-0.174759	0.284802	0.202022	0.149192
MSTRG.9130.6	ENSOARG00020008713			-0.159564	-0.234198	-0.172362	0.190599	0.184575	0.190951
ENSOART00020015083	ENSOARG00020009812		microtubule associated scaffold protein 2 [Source:NCBI gene (formerly Entrezgene);Acc:101113081]	-0.0785274	-0.089907	-0.0937674	0.104988	0.0473463	0.109868
ENSOART00020009379	ENSOARG00020006059	SOD2	Ovis aries superoxide dismutase 2 (SOD2), mRNA. [Source:RefSeq mRNA;Acc:NM_001280703]	-0.247748	-0.121649	-0.0795841	0.0528441	0.229508	0.166629
ENSOART00020027023	ENSOARG00020017573	CCL2	C-C motif chemokine 2 [Source:NCBI gene (formerly Entrezgene);Acc:101120093]	-0.323182	-0.215361	-0.201937	0.192289	0.312647	0.235544
ENSOART00020026990	ENSOARG00020017396	AK5	adenylate kinase 5 [Source:NCBI gene (formerly Entrezgene);Acc:101121984]	-0.122999	-0.0908143	-0.126047	0.0795998	0.0852769	0.174983
MSTRG.1037.1	ENSOARG00020001744	UPK1B	uroplakin 1B [Source:NCBI gene (formerly Entrezgene);Acc:101104704]	-0.0892724	-0.187839	-0.138226	0.144535	0.130145	0.140658
ENSOART00020002336	ENSOARG00020001516	WDR54	WD repeat domain 54 [Source:HGNC Symbol;Acc:HGNC:25770]	-0.180269	-0.126524	-0.124232	0.219228	0.180213	0.0315833
ENSOART00020040227	ENSOARG00020025641	GGT5	gamma-glutamyltransferase 5 [Source:HGNC Symbol;Acc:HGNC:4260]	-0.0975672	-0.0786818	-0.0848861	0.0731291	0.110556	0.0774504
ENSOART00020026767	ENSOARG00020017381	GXYLT2	glucoside xylosyltransferase 2 [Source:NCBI gene (formerly Entrezgene);Acc:101104350]	-0.082232	-0.107343	-0.0516186	0.065288	0.075588	0.100317
ENSOART00020007199	ENSOARG00020003813	NAV3	neuron navigator 3 [Source:NCBI gene (formerly Entrezgene);Acc:101102301]	-0.0295798	-0.0295798	-0.0295798	0.0909941	0.0273251	-0.0295798
ENSOART00020020272	ENSOARG00020013289			-0.132547	-0.216591	-0.132201	0.0695594	0.229506	0.182273
ENSOART00020037177	ENSOARG00020023841	ZNFX1	zinc finger NFX1-type containing 1 [Source:NCBI gene (formerly Entrezgene);Acc:101121112]	-0.231096	-0.25191	-0.241379	0.044928	0.355333	0.324125
ENSOART00020018921	ENSOARG00020012136	NAPRT	nicotinate phosphoribosyltransferase [Source:NCBI gene (formerly Entrezgene);Acc:101113505]	-0.0388973	-0.234511	-0.171864	0.0486866	0.208887	0.187698
MSTRG.8123.4	ENSOARG00020013076			-0.113009	-0.138882	-0.211237	-0.0305984	0.264018	0.229709
ENSOART00020013791	ENSOARG00020008950	CD164	CD164 molecule [Source:NCBI gene (formerly Entrezgene);Acc:101114873]	-0.362131	-0.340942	-0.362131	0.307186	0.375856	0.382162
ENSOART00020024576	ENSOARG00020016019	TM7SF2	transmembrane 7 superfamily member 2 [Source:NCBI gene (formerly Entrezgene);Acc:100037702]	-0.0130681	-0.244237	-0.232159	0.0734278	0.237259	0.178778
MSTRG.3329.2	ENSOARG00020018385	SVIL	supervillin [Source:NCBI gene (formerly Entrezgene);Acc:101119493]	-0.208931	-0.160924	-0.153414	0.100478	0.265361	0.157431
MSTRG.3329.5	ENSOARG00020018385	SVIL	supervillin [Source:NCBI gene (formerly Entrezgene);Acc:101119493]	-0.208119	-0.10632	-0.140003	0.0468497	0.204326	0.203268
ENSOART00020015022	ENSOARG00020009726	IRF3	interferon regulatory factor 3 [Source:NCBI gene (formerly Entrezgene);Acc:780485]	-0.190083	-0.190083	-0.128833	0.0382943	0.231283	0.239422
ENSOART00020018206	ENSOARG00020011901			-0.207562	-0.202028	-0.152317	-0.0230136	0.312237	0.272684
ENSOART00020034673	ENSOARG00020022309	MRPS18B	mitochondrial ribosomal protein S18B [Source:NCBI gene (formerly Entrezgene);Acc:101107394]	-0.261289	-0.333171	-0.333171	0.426497	0.153968	0.347165
ENSOART00020004746	ENSOARG00020003046	SHFL	shiftless antiviral inhibitor of ribosomal frameshifting [Source:NCBI gene (formerly Entrezgene);Acc:101111277]	-0.180019	-0.222237	-0.240042	0.0165751	0.293681	0.332042
MSTRG.462.3	ENSOARG00020002368	VCAM1	vascular cell adhesion protein 1-like [Source:NCBI gene (formerly Entrezgene);Acc:101114226]	-0.109718	-0.165834	-0.254095	0.0764907	0.228094	0.225061
MSTRG.462.1	ENSOARG00020002368	VCAM1	vascular cell adhesion protein 1-like [Source:NCBI gene (formerly Entrezgene);Acc:101114226]	-0.253123	-0.0692061	-0.143759	0.122125	0.17161	0.172352
MSTRG.462.4	ENSOARG00020002368	VCAM1	vascular cell adhesion protein 1-like [Source:NCBI gene (formerly Entrezgene);Acc:101114226]	-0.152573	-0.14922	-0.21784	0.0223942	0.257975	0.239264
ENSOART00020036313	ENSOARG00020022316	FAM13A	family with sequence similarity 13 member A [Source:NCBI gene (formerly Entrezgene);Acc:101118358]	-0.341707	-0.0864341	-0.184442	0.15472	0.19554	0.262323
MSTRG.2143.1	ENSOARG00020004822	NT5C3B	5'-nucleotidase, cytosolic IIIB [Source:NCBI gene (formerly Entrezgene);Acc:101109197]	-0.0551487	-0.116928	-0.0747812	0.0781078	0.0470082	0.121742
ENSOART00020033813	ENSOARG00020021823	AQP9	aquaporin 9 [Source:NCBI gene (formerly Entrezgene);Acc:443184]	-0.146645	-0.105252	-0.133808	-0.00992416	0.247807	0.147821
ENSOART00020037512	ENSOARG00020023985	CYTH3	cytohesin 3 [Source:HGNC Symbol;Acc:HGNC:9504]	-0.0911823	-0.0911823	-0.0911823	0.322117	-0.0577586	0.0091882
ENSOART00020037518	ENSOARG00020024038	TREX1	three prime repair exonuclease 1 [Source:NCBI gene (formerly Entrezgene);Acc:101119766]	-0.336459	-0.221163	-0.128323	0.0489785	0.343313	0.293653
ENSOART00020010221	ENSOARG00020006667			-0.0519902	-0.11805	-0.163807	0.140656	0.0994342	0.0937571
ENSOART00020015471	ENSOARG00020009983	NQO1	NAD(P)H quinone dehydrogenase 1 [Source:NCBI gene (formerly Entrezgene);Acc:101121876]	-0.207138	-0.181382	-0.18557	0.225305	0.214385	0.134399
ENSOART00020022453	ENSOARG00020014319	ACSS2	acyl-CoA synthetase short chain family member 2 [Source:NCBI gene (formerly Entrezgene);Acc:101114126]	-0.184574	-0.211398	-0.274751	0.113619	0.281861	0.275242
ENSOART00020037456	ENSOARG00020023935	MR1	major histocompatibility complex, class I-related [Source:HGNC Symbol;Acc:HGNC:4975]	-0.108554	-0.108554	-0.108554	0.0675368	0.0528136	0.205313
ENSOART00020002076	ENSOARG00020001291	EHBP1	EH domain binding protein 1 [Source:NCBI gene (formerly Entrezgene);Acc:101116893]	-0.200975	-0.149315	-0.0467594	0.26221	0.0704997	0.0643394
ENSOART00020018234	ENSOARG00020011892	IL15	interleukin 15 [Source:NCBI gene (formerly Entrezgene);Acc:443056]	-0.0638552	-0.149895	-0.147462	0.0374356	0.137504	0.186272
ENSOART00020004044	ENSOARG00020002635			-0.135173	-0.215285	-0.141019	-0.101664	0.373302	0.219838
ENSOART00020007098	ENSOARG00020004638	GDF15	growth differentiation factor 15 [Source:NCBI gene (formerly Entrezgene);Acc:100913168]	-0.285342	-0.302094	-0.262479	0.258199	0.326664	0.265052
MSTRG.14092.2	ENSOARG00020016446	LGALS3	galectin 3 [Source:HGNC Symbol;Acc:HGNC:6563]	-0.16824	-0.318342	-0.039098	0.159168	0.252026	0.114486
ENSOART00020033348	ENSOARG00020021566		C-C motif chemokine ligand 5 [Source:NCBI gene (formerly Entrezgene);Acc:101115553]	-0.261777	-0.193591	-0.261777	0.0169763	0.314564	0.385606
ENSOART00020009007	ENSOARG00020005793	FLNC	filamin C [Source:NCBI gene (formerly Entrezgene);Acc:101104655]	-0.147336	-0.123486	-0.0504257	0.112389	0.0379962	0.170862
ENSOART00020018789	ENSOARG00020012304			-0.140342	-0.140342	-0.140342	0.175629	-0.079644	0.325041
ENSOART00020038670	ENSOARG00020024693	RBM43	RNA binding motif protein 43 [Source:NCBI gene (formerly Entrezgene);Acc:101119882]	-0.26393	-0.222254	-0.225101	0.0573209	0.35891	0.295054
ENSOART00020001825	ENSOARG00020001194	PRKACA	Ovis aries protein kinase cAMP-activated catalytic subunit alpha (PRKACA), mRNA. [Source:RefSeq mRNA;Acc:NM_001009234]	-0.115175	-0.115175	-0.115175	0.204972	0.112712	0.0278402
ENSOART00020017484	ENSOARG00020011495	HNMT	histamine N-methyltransferase [Source:NCBI gene (formerly Entrezgene);Acc:101102876]	-0.116367	-0.121995	-0.0621193	0.0132064	0.145686	0.141589
ENSOART00020033065	ENSOARG00020021421	IFI35	interferon induced protein 35 [Source:HGNC Symbol;Acc:HGNC:5399]	-0.0807062	-0.0807062	-0.0807062	-0.00152495	0.21376	0.0298835
ENSOART00020009906	ENSOARG00020006403	FERMT3	fermitin family member 3 [Source:NCBI gene (formerly Entrezgene);Acc:101115330]	-0.041814	-0.024946	-0.0461353	0.0183227	0.0472863	0.0472863
MSTRG.3682.2	ENSOARG00020014112			-0.195598	-0.117993	-0.131357	0.128416	0.111681	0.204852
ENSOART00020001166	ENSOARG00020000842	USP18	ubl carboxyl-terminal hydrolase 18 [Source:NCBI gene (formerly Entrezgene);Acc:101103965]	-0.153796	-0.22843	-0.277214	0.129743	0.2801	0.249596
ENSOART00020026467	ENSOARG00020017201		interferon-induced transmembrane protein 3 [Source:NCBI gene (formerly Entrezgene);Acc:101104700]	-0.274168	-0.254014	-0.263089	-0.00726955	0.405645	0.392896
MSTRG.7332.5	ENSOARG00020009443	KCNH7	potassium voltage-gated channel subfamily H member 7 [Source:HGNC Symbol;Acc:HGNC:18863]	-0.144951	-0.122956	-0.112363	0.137351	0.132911	0.110008
MSTRG.11508.2	ENSOARG00020002129	MGST1	microsomal glutathione S-transferase 1 [Source:NCBI gene (formerly Entrezgene);Acc:101103462]	-0.226965	-0.182613	-0.103466	0.126341	0.234146	0.152556
MSTRG.11508.1	ENSOARG00020002129	MGST1	microsomal glutathione S-transferase 1 [Source:NCBI gene (formerly Entrezgene);Acc:101103462]	-0.190338	-0.177088	-0.171772	0.154704	0.192201	0.192293
ENSOART00020005062	ENSOARG00020003308	BTC	betacellulin [Source:NCBI gene (formerly Entrezgene);Acc:101103979]	-0.10309	-0.122924	-0.127002	-0.035037	0.19794	0.190114
ENSOART00020008849	ENSOARG00020005741	U2SURP	U2 snRNP associated SURP domain containing [Source:NCBI gene (formerly Entrezgene);Acc:101104449]	-0.108266	-0.12801	-0.0625084	0.198516	0.02669	0.0735777
MSTRG.7947.3	ENSOARG00020014237	NFYA	nuclear transcription factor Y subunit alpha [Source:NCBI gene (formerly Entrezgene);Acc:101104434]	-0.0994099	-0.0994099	-0.0994099	0.190625	0.0309238	0.0766813
MSTRG.12419.3	ENSOARG00020000826	ADGRE5	adhesion G protein-coupled receptor E5 [Source:HGNC Symbol;Acc:HGNC:1711]	-0.0564975	-0.0564975	-0.0564975	0.0507124	0.11082	0.00796044
ENSOART00020032204	ENSOARG00020020857	TMEM161A	transmembrane protein 161A [Source:HGNC Symbol;Acc:HGNC:26020]	-0.0612385	-0.10399	-0.0715384	0.0963694	0.0463954	0.0940026
ENSOART00020009500	ENSOARG00020006072	PCOLCE2	procollagen C-endopeptidase enhancer 2 [Source:NCBI gene (formerly Entrezgene);Acc:101104952]	-0.441274	-0.144792	-0.178033	0.274555	0.296614	0.19293
ENSOART00020036007	ENSOARG00020023089	DBI	diazepam binding inhibitor, acyl-CoA binding protein [Source:NCBI gene (formerly Entrezgene);Acc:101111606]	-0.174266	-0.122093	-0.241255	-0.128713	0.433252	0.233075
ENSOART00020035006	ENSOARG00020022520	MLLT3	MLLT3 super elongation complex subunit [Source:NCBI gene (formerly Entrezgene);Acc:101102874]	-0.149441	-0.149441	-0.149441	0.330566	0.267199	-0.149441
ENSOART00020005290	ENSOARG00020003473			-0.282728	-0.268939	-0.255575	0.0305799	0.378539	0.398124
ENSOART00020013447	ENSOARG00020008771	IFIT2	interferon induced protein with tetratricopeptide repeats 2 [Source:HGNC Symbol;Acc:HGNC:5409]	-0.617499	-0.602206	-0.538059	0.221553	0.800457	0.735754
MSTRG.6031.1	ENSOARG00020024281			-0.277756	-0.309765	-0.265363	0.104829	0.404199	0.343857
MSTRG.10512.1	ENSOARG00020006720	CMPK2	cytidine/uridine monophosphate kinase 2 [Source:HGNC Symbol;Acc:HGNC:27015]	-0.377423	-0.38561	-0.394721	0.0952519	0.547944	0.514559
MSTRG.8806.1	ENSOARG00020014727	IRF7	interferon regulatory factor 7 [Source:NCBI gene (formerly Entrezgene);Acc:101103683]	-0.426073	-0.484939	-0.602164	0.216359	0.678357	0.61846
MSTRG.7735.3	ENSOARG00020021024	IFI6	interferon alpha inducible protein 6 [Source:NCBI gene (formerly Entrezgene);Acc:101106828]	-0.419458	-0.391256	-0.419458	0.0806329	0.584822	0.564717
MSTRG.7735.2	ENSOARG00020021024	IFI6	interferon alpha inducible protein 6 [Source:NCBI gene (formerly Entrezgene);Acc:101106828]	-0.360889	-0.290307	-0.319496	0.049144	0.462892	0.458655
ENSOART00020014575	ENSOARG00020009450		deltex E3 ubiquitin ligase 3L [Source:NCBI gene (formerly Entrezgene);Acc:101119106]	-0.346521	-0.359904	-0.351946	0.0786983	0.503935	0.475737
MSTRG.7140.1	ENSOARG00020009445		TOP1 binding arginine/serine rich protein, E3 ubiquitin ligase [Source:NCBI gene (formerly Entrezgene);Acc:101113202]	-0.532808	-0.538041	-0.543337	0.168237	0.740575	0.705373
ENSOART00020014373	ENSOARG00020009317	PARP9	poly(ADP-ribose) polymerase family member 9 [Source:NCBI gene (formerly Entrezgene);Acc:101114071]	-0.602943	-0.602943	-0.602943	-0.0910598	0.958516	0.941373
MSTRG.6146.4	ENSOARG00020013040			-0.48982	-0.47414	-0.480344	0.120934	0.684992	0.638379
MSTRG.11443.1	ENSOARG00020000842	USP18	ubl carboxyl-terminal hydrolase 18 [Source:NCBI gene (formerly Entrezgene);Acc:101103965]	-0.515844	-0.512933	-0.486661	0.166248	0.68301	0.666179
ENSOART00020039407	ENSOARG00020025074	LTF	Ovis aries lactotransferrin (LTF), mRNA. [Source:RefSeq mRNA;Acc:NM_001024862]	-0.496743	-0.439838	-0.496743	0.203961	0.612498	0.616866
ENSOART00020022622	ENSOARG00020014727	IRF7	interferon regulatory factor 7 [Source:NCBI gene (formerly Entrezgene);Acc:101103683]	-0.317423	-0.450962	-0.255063	0.00388248	0.467068	0.552498
MSTRG.2137.1	ENSOARG00020003248	DHX58	DExH-box helicase 58 [Source:NCBI gene (formerly Entrezgene);Acc:101121528]	-0.314724	-0.40669	-0.376044	0.054789	0.53602	0.506649
MSTRG.6134.1	ENSOARG00020020253			-0.475777	-0.510695	-0.531379	0.0433576	0.728459	0.746034
MSTRG.12994.1	ENSOARG00020013258			-0.17372	-0.153231	-0.372419	-0.124203	0.442275	0.381298
MSTRG.2469.1	ENSOARG00020013336	XAF1	XIAP associated factor 1 [Source:NCBI gene (formerly Entrezgene);Acc:101103655]	-0.274637	-0.289985	-0.268647	-3.06061e-05	0.463526	0.369774
ENSOART00020032484	ENSOARG00020021024	IFI6	interferon alpha inducible protein 6 [Source:NCBI gene (formerly Entrezgene);Acc:101106828]	-0.350589	-0.27771	-0.328767	0.00538771	0.470161	0.481517
MSTRG.10863.1	ENSOARG00020000891	eIF2aK2	eukaryotic translation initiation factor 2 alpha kinase 2 [Source:NCBI gene (formerly Entrezgene);Acc:101121673]	-0.41821	-0.413629	-0.350757	0.130089	0.540964	0.511543
ENSOART00020030483	ENSOARG00020019816	IFI44	interferon induced protein 44 [Source:NCBI gene (formerly Entrezgene);Acc:101110473]	-0.555741	-0.630375	-0.679593	0.206898	0.873319	0.785492
ENSOART00020011079	ENSOARG00020007263			-0.294735	-0.294735	-0.294735	-0.0443154	0.538412	0.39011
MSTRG.6504.1	ENSOARG00020018640	UBA7	ubiquitin like modifier activating enzyme 7 [Source:NCBI gene (formerly Entrezgene);Acc:101123668]	-0.274314	-0.280091	-0.287917	-0.0122913	0.43149	0.423123
MSTRG.13270.1	ENSOARG00020023567	HERC5	HECT and RLD domain containing E3 ubiquitin protein ligase 5 [Source:NCBI gene (formerly Entrezgene);Acc:101119562]	-0.498434	-0.503741	-0.486297	0.142695	0.707222	0.638556
MSTRG.3553.2	ENSOARG00020004802			-0.3665	-0.400985	-0.313509	0.0412739	0.526105	0.513616
MSTRG.3553.1	ENSOARG00020004802			-0.293837	-0.268175	-0.337502	-0.0160783	0.505204	0.410388
ENSOART00020016740	ENSOARG00020010727	IFIH1	interferon induced with helicase C domain 1 [Source:NCBI gene (formerly Entrezgene);Acc:101106234]	-0.473852	-0.493448	-0.482453	0.174763	0.664605	0.610385
MSTRG.8488.1	ENSOARG00020026068			-0.635765	-0.381162	-0.400612	0.285665	0.583653	0.548221
ENSOART00020020470	ENSOARG00020013373			-0.524478	-0.669215	-0.594923	0.17076	0.84177	0.776087
MSTRG.8491.1	ENSOARG00020026082			-0.647371	-0.33603	-0.41776	0.246181	0.593062	0.561918
MSTRG.5604.2	ENSOARG00020017761			-0.558772	-0.562889	-0.562889	0.185299	0.760903	0.738348
MSTRG.5604.4	ENSOARG00020017761			-0.471304	-0.484141	-0.484141	0.137035	0.668758	0.633793
MSTRG.5604.8	ENSOARG00020017928			-0.452783	-0.457105	-0.452783	-0.162638	0.785685	0.739624
MSTRG.5604.9	ENSOARG00020017761			-0.404089	-0.404089	-0.399768	-0.0519068	0.626915	0.632939
ENSOART00020003279	ENSOARG00020002136	ADAR	adenosine deaminase RNA specific [Source:NCBI gene (formerly Entrezgene);Acc:101104366]	-0.251833	-0.305162	-0.269561	0.0577977	0.427797	0.340961
MSTRG.5880.4	ENSOARG00020007884	AEN	apoptosis enhancing nuclease [Source:HGNC Symbol;Acc:HGNC:25722]	-0.403518	-0.555007	-0.501762	0.0935646	0.73006	0.636662
ENSOART00020018617	ENSOARG00020012211	UBE2L6	ubiquitin conjugating enzyme E2 L6 [Source:NCBI gene (formerly Entrezgene);Acc:101121201]	-0.295519	-0.287367	-0.316594	-0.0289652	0.504981	0.423463
MSTRG.8870.2	ENSOARG00020008771	IFIT2	interferon induced protein with tetratricopeptide repeats 2 [Source:HGNC Symbol;Acc:HGNC:5409]	-0.557619	-0.513121	-0.607203	0.173078	0.788631	0.716235
ENSOART00020040453	ENSOARG00020025761	TRANK1	tetratricopeptide repeat and ankyrin repeat containing 1 [Source:NCBI gene (formerly Entrezgene);Acc:101114219]	-0.253085	-0.283331	-0.30011	0.00147195	0.431691	0.403362
MSTRG.11829.4	ENSOARG00020015800	SAMD9	sterile alpha motif domain containing 9 [Source:HGNC Symbol;Acc:HGNC:1348]	-0.451152	-0.502948	-0.500062	0.202346	0.640969	0.610847
MSTRG.11829.1	ENSOARG00020015800	SAMD9	sterile alpha motif domain containing 9 [Source:HGNC Symbol;Acc:HGNC:1348]	-0.45133	-0.469523	-0.467207	0.163351	0.644063	0.580648
MSTRG.11829.3	ENSOARG00020015800	SAMD9	sterile alpha motif domain containing 9 [Source:HGNC Symbol;Acc:HGNC:1348]	-0.24266	-0.320072	-0.349279	0.0656941	0.452154	0.394162
MSTRG.11829.2	ENSOARG00020015800	SAMD9	sterile alpha motif domain containing 9 [Source:HGNC Symbol;Acc:HGNC:1348]	-0.47099	-0.468501	-0.371095	0.182777	0.573117	0.554692
MSTRG.11305.2	ENSOARG00020002651	STAT2	signal transducer and activator of transcription 2 [Source:NCBI gene (formerly Entrezgene);Acc:101108211]	-0.31476	-0.31476	-0.31476	-0.31476	0.691278	0.567764
ENSOART00020010658	ENSOARG00020006923	GBP5	guanylate-binding protein 1-like [Source:NCBI gene (formerly Entrezgene);Acc:101105481]	-0.233959	-0.294188	-0.312516	-0.0171383	0.445194	0.412607
MSTRG.4867.7	ENSOARG00020003473			-0.265114	-0.265114	-0.270526	-0.0292415	0.444744	0.385251
MSTRG.8815.1	ENSOARG00020017125			-0.554322	-0.513209	-0.520271	0.128456	0.735207	0.72414
ENSOART00020029412	ENSOARG00020019117		transmembrane p24 trafficking protein 7 [Source:NCBI gene (formerly Entrezgene);Acc:101106591]	-0.36528	-0.36528	-0.36528	0.453606	0.501008	0.141225
MSTRG.5604.14	ENSOARG00020018043		2'-5'-oligoadenylate synthase 1-like [Source:NCBI gene (formerly Entrezgene);Acc:114108712]	-0.547526	-0.547526	-0.547526	0.121791	0.868282	0.652504
MSTRG.5604.15	ENSOARG00020018043		2'-5'-oligoadenylate synthase 1-like [Source:NCBI gene (formerly Entrezgene);Acc:114108712]	-0.547526	-0.547526	-0.547526	0.121791	0.868282	0.652504
ENSOART00020021805	ENSOARG00020014259	BATF2	basic leucine zipper ATF-like transcription factor 2 [Source:NCBI gene (formerly Entrezgene);Acc:105607156]	-0.302456	-0.20314	-0.276127	-0.0770032	0.391661	0.467065
MSTRG.3684.1	MSTRG.3684			-0.333274	-0.277002	-0.301826	0.131662	0.388436	0.392005
ENSOART00020000343	ENSOARG00020000286	RTP4	Ovis aries receptor transporter protein 4 (RTP4), mRNA. [Source:RefSeq mRNA;Acc:NM_001104930]	-0.484155	-0.577272	-0.579639	0.195337	0.752524	0.693204
ENSOART00020014609	ENSOARG00020009450		deltex E3 ubiquitin ligase 3L [Source:NCBI gene (formerly Entrezgene);Acc:101119106]	-0.430361	-0.323416	-0.201242	0.0439305	0.465262	0.445826
MSTRG.8084.1	ENSOARG00020018064			-0.245076	-0.285981	-0.368391	0.0888354	0.415129	0.395484
ENSOART00020031553	ENSOARG00020020448			-0.500559	-0.484168	-0.585989	-0.0310603	0.795733	0.806043
MSTRG.8820.1	ENSOARG00020017241			-0.427096	-0.355152	-0.333685	0.0490622	0.543079	0.523792
ENSOART00020030841	ENSOARG00020020041	BCL2L15	BCL2 like 15 [Source:HGNC Symbol;Acc:HGNC:33624]	-0.353194	-0.190695	-0.285726	0.0168631	0.39146	0.421292
MSTRG.15187.1	MSTRG.15187			-0.421745	-0.355504	-0.305058	0.0793764	0.509195	0.493736
MSTRG.13442.1	ENSOARG00020002968			-0.578013	-0.292922	-0.307365	0.289948	0.481493	0.406859
ENSOART00020020414	ENSOARG00020013336	XAF1	XIAP associated factor 1 [Source:NCBI gene (formerly Entrezgene);Acc:101103655]	-0.446518	-0.443543	-0.394537	0.157775	0.580109	0.546714
ENSOART00020001480	ENSOARG00020001008	TNFSF10	TNF superfamily member 10 [Source:NCBI gene (formerly Entrezgene);Acc:101114153]	-0.37182	-0.291235	-0.355273	-0.0267223	0.548324	0.496727
ENSOART00020036921	ENSOARG00020023567	HERC5	HECT and RLD domain containing E3 ubiquitin protein ligase 5 [Source:NCBI gene (formerly Entrezgene);Acc:101119562]	-0.279165	-0.286005	-0.386375	0.139964	0.419805	0.391776
ENSOART00020026411	ENSOARG00020017172			-0.230814	-0.292125	-0.342787	-0.0267504	0.470329	0.422147
MSTRG.1958.2	ENSOARG00020015618	RNF213	ring finger protein 213 [Source:HGNC Symbol;Acc:HGNC:14539]	-0.380977	-0.417639	-0.413162	0.0132244	0.613612	0.584941
MSTRG.1958.1	ENSOARG00020015618	RNF213	ring finger protein 213 [Source:HGNC Symbol;Acc:HGNC:14539]	-0.426401	-0.365761	-0.379252	0.0948808	0.570867	0.505666
MSTRG.3525.1	ENSOARG00020013373			-0.335924	-0.339855	-0.339855	0.0218731	0.52991	0.463851
MSTRG.1058.3	ENSOARG00020003858			-0.317648	-0.342349	-0.308353	0.0468847	0.494783	0.426682
ENSOART00020018510	ENSOARG00020012134			-0.437583	-0.437583	-0.437583	0.400005	0.532763	0.379982
ENSOART00020040997	ENSOARG00020026068			-0.57616	-0.402876	-0.441824	0.261552	0.618774	0.540535
ENSOART00020011578	ENSOARG00020007568	CDKN2A	cyclin dependent kinase inhibitor 2A [Source:HGNC Symbol;Acc:HGNC:1787]	-0.367926	-0.430269	-0.345776	0.342014	0.363625	0.438332
MSTRG.11829.12	ENSOARG00020015800	SAMD9	sterile alpha motif domain containing 9 [Source:HGNC Symbol;Acc:HGNC:1348]	-0.484146	-0.635981	-0.446168	0.215504	0.70255	0.648241
MSTRG.7621.1	ENSOARG00020007334	CCL20	C-C motif chemokine ligand 20 [Source:NCBI gene (formerly Entrezgene);Acc:101104302]	-0.626842	-0.477601	-0.187794	0.29103	0.5204	0.480807
MSTRG.1142.1	ENSOARG00020000286	RTP4	Ovis aries receptor transporter protein 4 (RTP4), mRNA. [Source:RefSeq mRNA;Acc:NM_001104930]	-0.300143	-0.314621	-0.34118	0.0301373	0.486236	0.439572
ENSOART00020024752	ENSOARG00020015764	BZW1	basic leucine zipper and W2 domains 1 [Source:NCBI gene (formerly Entrezgene);Acc:101105056]	-0.141116	-0.118107	-0.607771	0.462368	0.24106	0.163566
ENSOART00020010439	ENSOARG00020004538	SLC12A4	Ovis aries solute carrier family 12 member 4 (SLC12A4), mRNA. [Source:RefSeq mRNA;Acc:NM_001009756]	0.579066	-0.291917	0.623675	-0.321301	-0.321301	-0.268222
ENSOART00020005985	ENSOARG00020003888	COL4A2	collagen type IV alpha 2 chain [Source:NCBI gene (formerly Entrezgene);Acc:101115805]	0.484991	0.255267	0.230045	-0.367345	-0.302227	-0.300731
ENSOART00020013113	ENSOARG00020008175	ARHGAP18	Rho GTPase activating protein 18 [Source:HGNC Symbol;Acc:HGNC:21035]	0.334974	0.349483	0.154693	-0.0469082	-0.423733	-0.36851
ENSOART00020018076	ENSOARG00020011839	CD24	CD24 molecule [Source:NCBI gene (formerly Entrezgene);Acc:101119731]	0.368707	0.295243	0.334614	-0.353632	-0.371656	-0.273276
ENSOART00020009409	ENSOARG00020006100	PRICKLE1	prickle planar cell polarity protein 1 [Source:NCBI gene (formerly Entrezgene);Acc:101115695]	0.669473	0.350678	0.415417	-0.391805	-0.561266	-0.482496
ENSOART00020027186	ENSOARG00020017601	PSMC1	proteasome 26S subunit, ATPase 1 [Source:NCBI gene (formerly Entrezgene);Acc:101120165]	0.35389	0.399715	0.617437	-0.457014	-0.457014	-0.457014
ENSOART00020012624	ENSOARG00020008230	TGFB2	transforming growth factor beta 2 [Source:NCBI gene (formerly Entrezgene);Acc:554322]	0.455883	0.254598	0.299964	-0.370219	-0.325012	-0.315215
ENSOART00020022181	ENSOARG00020014269	CYP24A1	25-hydroxyvitamin D3-24-hydroxylase [Source:NCBI gene (formerly Entrezgene);Acc:100170323]	0.529073	0.475707	0.370025	-0.631836	-0.336168	-0.406802
MSTRG.8775.11	ENSOARG00020007754	IGF2	Ovis aries insulin like growth factor 2 (IGF2), mRNA. [Source:RefSeq mRNA;Acc:NM_001009311]	0.268247	0.425378	0.208202	-0.366193	-0.285198	-0.250436
ENSOART00020012680	ENSOARG00020008230	TGFB2	transforming growth factor beta 2 [Source:NCBI gene (formerly Entrezgene);Acc:554322]	0.480035	0.27887	0.370533	-0.253059	-0.431635	-0.444744
ENSOART00020008795	ENSOARG00020005712	PCYOX1	prenylcysteine oxidase 1 [Source:HGNC Symbol;Acc:HGNC:20588]	0.314398	0.367459	0.266936	-0.342658	-0.263477	-0.342658
ENSOART00020020467	ENSOARG00020013154	PTPRN	protein tyrosine phosphatase receptor type N [Source:NCBI gene (formerly Entrezgene);Acc:101113312]	0.448028	0.225486	0.23041	-0.237506	-0.314393	-0.352025
ENSOART00020015382	ENSOARG00020010062	DHRS3	dehydrogenase/reductase 3 [Source:NCBI gene (formerly Entrezgene);Acc:101109288]	0.602456	0.299229	0.486013	-0.307813	-0.589247	-0.490638
ENSOART00020013513	ENSOARG00020008812	IFIT3	interferon induced protein with tetratricopeptide repeats 3 [Source:HGNC Symbol;Acc:HGNC:5411]	-0.822325	-0.844459	-0.894018	0.392864	1.11704	1.0509
ENSOART00020021906	ENSOARG00020014334	ISG15	Ovis aries ISG15 ubiquitin like modifier (ISG15), mRNA. [Source:RefSeq mRNA;Acc:NM_001009735]	-1.08666	-0.962287	-1.03376	0.629817	1.24841	1.20449
ENSOART00020027307	ENSOARG00020017761			-0.79003	-0.826242	-0.861634	0.422051	1.03646	1.0194
ENSOART00020010144	ENSOARG00020006589			-0.876105	-0.905143	-0.77276	0.477372	1.06401	1.01263
MSTRG.1441.1	ENSOARG00020002706	MX1	Ovis aries MX dynamin like GTPase 1 (MX1), mRNA. [Source:RefSeq mRNA;Acc:NM_001009753]	-0.968054	-0.87443	-0.9776	0.552135	1.14624	1.12171
MSTRG.5604.17	ENSOARG00020018043		2'-5'-oligoadenylate synthase 1-like [Source:NCBI gene (formerly Entrezgene);Acc:114108712]	-0.832705	-0.81296	-0.800279	0.31077	1.09556	1.03961
MSTRG.1438.1	ENSOARG00020002675	MX2	Ovis aries MX dynamin like GTPase 2 (MX2), mRNA. [Source:RefSeq mRNA;Acc:NM_001078652]	-0.69884	-0.687102	-0.739341	0.222454	0.993113	0.909715
MSTRG.1438.2	ENSOARG00020002675	MX2	Ovis aries MX dynamin like GTPase 2 (MX2), mRNA. [Source:RefSeq mRNA;Acc:NM_001078652]	-0.646864	-0.634396	-0.65538	0.201833	0.890037	0.844769
MSTRG.10513.1	ENSOARG00020006787		radical S-adenosyl methionine domain containing 2 [Source:HGNC Symbol;Acc:HGNC:30908]	-0.804206	-0.791678	-0.872922	0.470177	1.03335	0.965279
MSTRG.5604.20	ENSOARG00020018043		2'-5'-oligoadenylate synthase 1-like [Source:NCBI gene (formerly Entrezgene);Acc:114108712]	-0.660684	-0.677717	-0.677717	0.18975	0.906501	0.919868
ENSOART00020014500	ENSOARG00020009445		TOP1 binding arginine/serine rich protein, E3 ubiquitin ligase [Source:NCBI gene (formerly Entrezgene);Acc:101113202]	-0.699991	-0.705012	-0.602084	0.281916	0.896037	0.829133
ENSOART00020004107	ENSOARG00020002675	MX2	Ovis aries MX dynamin like GTPase 2 (MX2), mRNA. [Source:RefSeq mRNA;Acc:NM_001078652]	-0.820899	-0.820899	-0.820899	0.366058	1.05624	1.0404
ENSOART00020016730	ENSOARG00020010960	BST-2A	bone marrow stromal cell antigen 2A [Source:NCBI gene (formerly Entrezgene);Acc:100422799]	-0.844812	-0.678118	-0.6392	0.308653	0.937963	0.915514
ENSOART00020016671	ENSOARG00020010913	Bst-2B	bone marrow stromal cell antigen 2B [Source:NCBI gene (formerly Entrezgene);Acc:100422801]	-0.901488	-0.722192	-0.838697	0.41003	1.04005	1.0123
ENSOART00020009437	ENSOARG00020006110	EPSTI1	epithelial stromal interaction 1 [Source:NCBI gene (formerly Entrezgene);Acc:101123642]	-0.697362	-0.714947	-0.693929	0.358514	0.882603	0.86512
ENSOART00020015451	ENSOARG00020010062	DHRS3	dehydrogenase/reductase 3 [Source:NCBI gene (formerly Entrezgene);Acc:101109288]	0.741528	0.550277	0.62432	-0.46587	-0.721143	-0.729112
ENSOART00020017600	ENSOARG00020011561	SEL1L	SEL1L adaptor subunit of ERAD E3 ubiquitin ligase [Source:NCBI gene (formerly Entrezgene);Acc:101112399]	0.584423	0.356188	-0.186809	-0.251267	-0.251267	-0.251267
ENSOART00020033797	ENSOARG00020021809	AKAP12	A-kinase anchoring protein 12 [Source:NCBI gene (formerly Entrezgene);Acc:101105509]	0.445907	0.506253	-0.23804	-0.23804	-0.23804	-0.23804
ENSOART00020014142	ENSOARG00020009199	KLF5	Kruppel like factor 5 [Source:NCBI gene (formerly Entrezgene);Acc:101123641]	-0.13999	0.613593	-0.0536307	-0.13999	-0.13999	-0.13999
