# Supplementary material for: Whole-transcriptome analyses of ovine lung microvascular endothelial cells infected with bluetongue virus
Source: Vet Res. 2024 Sep 27;55:122. doi: 10.1186/s13567-024-01372-0 (PMC11438077; doi:10.1186/s13567-024-01372-0)
Supplement: Supplementary file 3 — Additional file 3. GO annotation analysis of differentially expressed RNA in the BTV-infected group. [file 13567_2024_1372_MOESM3_ESM.xls]

## Sheet: GO富集分析统计表 (3)
Number	GO id	Term type	Description	Ratio_in_study	Ratio_in_pop	Rich factor	pvalue	padjust
5	GO:2000373	BP	positive regulation of DNA topoisomerase (ATP-hydrolyzing) activity	5/ 1139	6/ 44898	0.833333	6.11891e-08	0.000398561
5	GO:2000371	BP	regulation of DNA topoisomerase (ATP-hydrolyzing) activity	5/ 1139	6/ 44898	0.833333	6.11891e-08	0.000398561
10	GO:0035455	BP	response to interferon-alpha	10/ 1139	34/ 44898	0.294118	1.24988e-07	0.000398561
5	GO:0010911	BP	regulation of isomerase activity	5/ 1139	7/ 44898	0.714286	2.09656e-07	0.000398561
5	GO:0010912	BP	positive regulation of isomerase activity	5/ 1139	7/ 44898	0.714286	2.09656e-07	0.000398561
13	GO:0046596	BP	regulation of viral entry into host cell	13/ 1139	71/ 44898	0.183099	2.16607e-07	0.000398561
13	GO:0046006	BP	regulation of activated T cell proliferation	13/ 1139	73/ 44898	0.178082	2.96923e-07	0.000398561
20	GO:0042692	BP	muscle cell differentiation	20/ 1139	168/ 44898	0.119048	3.20467e-07	0.000398561
36	GO:0048525	BP	negative regulation of viral process	36/ 1139	134/ 44898	0.268657	3.28145e-07	0.000398561
14	GO:0098586	BP	cellular response to virus	14/ 1139	74/ 44898	0.189189	3.46245e-07	0.000398561
40	GO:1903900	BP	regulation of viral life cycle	40/ 1139	245/ 44898	0.163265	3.73135e-07	0.000398561
24	GO:0060759	BP	regulation of response to cytokine stimulus	24/ 1139	226/ 44898	0.106195	3.87968e-07	0.000398561
23	GO:0045071	BP	negative regulation of viral genome replication	23/ 1139	75/ 44898	0.306667	4.02723e-07	0.000398561
26	GO:0045069	BP	regulation of viral genome replication	26/ 1139	120/ 44898	0.216667	4.18312e-07	0.000398561
17	GO:0051146	BP	striated muscle cell differentiation	17/ 1139	120/ 44898	0.141667	4.18312e-07	0.000398561
21	GO:0001959	BP	regulation of cytokine-mediated signaling pathway	21/ 1139	210/ 44898	0.1	4.92481e-07	0.000398561
38	GO:0019221	BP	cytokine-mediated signaling pathway	38/ 1139	492/ 44898	0.0772358	5.5162e-07	0.000398561
78	GO:0140546	BP	defense response to symbiont	78/ 1139	378/ 44898	0.206349	5.62863e-07	0.000398561
78	GO:0051607	BP	defense response to virus	78/ 1139	378/ 44898	0.206349	5.62863e-07	0.000398561
25	GO:0009611	BP	response to wounding	25/ 1139	252/ 44898	0.0992063	6.03217e-07	0.000398561
20	GO:0045089	BP	positive regulation of innate immune response	20/ 1139	213/ 44898	0.0938967	6.17263e-07	0.000398561
17	GO:0072593	BP	reactive oxygen species metabolic process	17/ 1139	158/ 44898	0.107595	6.37056e-07	0.000398561
23	GO:0002833	BP	positive regulation of response to biotic stimulus	23/ 1139	274/ 44898	0.0839416	6.72508e-07	0.000398561
33	GO:0045088	BP	regulation of innate immune response	33/ 1139	316/ 44898	0.10443	6.75853e-07	0.000398561
18	GO:0051897	BP	positive regulation of protein kinase B signaling	18/ 1139	177/ 44898	0.101695	6.95975e-07	0.000398561
9	GO:2000406	BP	positive regulation of T cell migration	9/ 1139	41/ 44898	0.219512	7.11841e-07	0.000398561
28	GO:0050731	BP	positive regulation of peptidyl-tyrosine phosphorylation	28/ 1139	275/ 44898	0.101818	7.16546e-07	0.000398561
12	GO:0045824	BP	negative regulation of innate immune response	12/ 1139	79/ 44898	0.151899	7.19356e-07	0.000398561
46	GO:0002831	BP	regulation of response to biotic stimulus	46/ 1139	522/ 44898	0.0881226	7.27509e-07	0.000398561
30	GO:0001818	BP	negative regulation of cytokine production	30/ 1139	430/ 44898	0.0697674	7.93559e-07	0.000398561
13	GO:0060338	BP	regulation of type I interferon-mediated signaling pathway	13/ 1139	66/ 44898	0.19697	8.00701e-07	0.000398561
11	GO:0032728	BP	positive regulation of interferon-beta production	11/ 1139	67/ 44898	0.164179	9.36108e-07	0.000398561
13	GO:0052372	BP	modulation by symbiont of entry into host	13/ 1139	96/ 44898	0.135417	9.70662e-07	0.000398561
29	GO:0070663	BP	regulation of leukocyte proliferation	29/ 1139	390/ 44898	0.074359	1.04528e-06	0.000398561
29	GO:0031349	BP	positive regulation of defense response	29/ 1139	390/ 44898	0.074359	1.04528e-06	0.000398561
36	GO:0032102	BP	negative regulation of response to external stimulus	36/ 1139	531/ 44898	0.0677966	1.06719e-06	0.000398561
13	GO:0035456	BP	response to interferon-beta	13/ 1139	43/ 44898	0.302326	1.09484e-06	0.000398561
13	GO:0060337	BP	type I interferon signaling pathway	13/ 1139	43/ 44898	0.302326	1.09484e-06	0.000398561
44	GO:0050792	BP	regulation of viral process	44/ 1139	282/ 44898	0.156028	1.10693e-06	0.000398561
33	GO:0050730	BP	regulation of peptidyl-tyrosine phosphorylation	33/ 1139	392/ 44898	0.0841837	1.15562e-06	0.000398561
28	GO:0050670	BP	regulation of lymphocyte proliferation	28/ 1139	370/ 44898	0.0756757	1.18702e-06	0.000398561
55	GO:0007167	BP	enzyme linked receptor protein signaling pathway	55/ 1139	965/ 44898	0.0569948	1.21678e-06	0.000398561
81	GO:0009615	BP	response to virus	81/ 1139	510/ 44898	0.158824	1.21714e-06	0.000398561
12	GO:0048146	BP	positive regulation of fibroblast proliferation	12/ 1139	83/ 44898	0.144578	1.23978e-06	0.000398561
45	GO:0043410	BP	positive regulation of MAPK cascade	45/ 1139	667/ 44898	0.0674663	1.25183e-06	0.000398561
17	GO:0043903	BP	regulation of biological process involved in symbiotic interaction	17/ 1139	148/ 44898	0.114865	1.26716e-06	0.000398561
10	GO:2000404	BP	regulation of T cell migration	10/ 1139	56/ 44898	0.178571	1.31094e-06	0.000398561
108	GO:0098542	BP	defense response to other organism	108/ 1139	1103/ 44898	0.0979148	1.35569e-06	0.000398561
63	GO:0031347	BP	regulation of defense response	63/ 1139	854/ 44898	0.0737705	1.35656e-06	0.000398561
28	GO:0032944	BP	regulation of mononuclear cell proliferation	28/ 1139	373/ 44898	0.075067	1.3847e-06	0.000398561
46	GO:0098609	BP	cell-cell adhesion	46/ 1139	708/ 44898	0.0649718	1.38597e-06	0.000398561
69	GO:0034097	BP	response to cytokine	69/ 1139	858/ 44898	0.0804196	1.42495e-06	0.000398561
59	GO:0008285	BP	negative regulation of cell population proliferation	59/ 1139	1021/ 44898	0.0577865	1.43191e-06	0.000398561
45	GO:0009887	BP	animal organ morphogenesis	45/ 1139	785/ 44898	0.0573248	1.4908e-06	0.000398561
31	GO:0006954	BP	inflammatory response	31/ 1139	467/ 44898	0.0663812	1.49435e-06	0.000398561
13	GO:0060760	BP	positive regulation of response to cytokine stimulus	13/ 1139	100/ 44898	0.13	1.55758e-06	0.000398561
67	GO:0051338	BP	regulation of transferase activity	67/ 1139	1305/ 44898	0.051341	1.58431e-06	0.000398561
62	GO:0042327	BP	positive regulation of phosphorylation	62/ 1139	1163/ 44898	0.0533104	1.58907e-06	0.000398561
51	GO:0043408	BP	regulation of MAPK cascade	51/ 1139	950/ 44898	0.0536842	1.73465e-06	0.000398561
118	GO:0051707	BP	response to other organism	118/ 1139	1418/ 44898	0.0832158	1.74555e-06	0.000398561
41	GO:0071345	BP	cellular response to cytokine stimulus	41/ 1139	688/ 44898	0.059593	1.78132e-06	0.000398561
69	GO:0045087	BP	innate immune response	69/ 1139	689/ 44898	0.100145	1.82465e-06	0.000398561
79	GO:0051241	BP	negative regulation of multicellular organismal process	79/ 1139	1479/ 44898	0.0534145	1.87212e-06	0.000398561
62	GO:1901701	BP	cellular response to oxygen-containing compound	62/ 1139	1130/ 44898	0.0548673	1.90892e-06	0.000398561
45	GO:0001819	BP	positive regulation of cytokine production	45/ 1139	691/ 44898	0.065123	1.91723e-06	0.000398561
77	GO:0050776	BP	regulation of immune response	77/ 1139	1373/ 44898	0.0560816	1.92053e-06	0.000398561
74	GO:0001817	BP	regulation of cytokine production	74/ 1139	1133/ 44898	0.0653133	1.93527e-06	0.000398561
136	GO:0006952	BP	defense response	136/ 1139	1537/ 44898	0.0884841	1.93668e-06	0.000398561
51	GO:0040008	BP	regulation of growth	51/ 1139	920/ 44898	0.0554348	1.97454e-06	0.000398561
50	GO:0050778	BP	positive regulation of immune response	50/ 1139	766/ 44898	0.0652742	1.99462e-06	0.000398561
127	GO:0043207	BP	response to external biotic stimulus	127/ 1139	1657/ 44898	0.0766445	2.06052e-06	0.000398561
93	GO:0048513	BP	animal organ development	93/ 1139	2020/ 44898	0.0460396	2.06097e-06	0.000398561
90	GO:0001932	BP	regulation of protein phosphorylation	90/ 1139	1660/ 44898	0.0542169	2.10265e-06	0.000398561
7	GO:0042474	BP	middle ear morphogenesis	7/ 1139	25/ 44898	0.28	2.13911e-06	0.000398561
8	GO:0045725	BP	positive regulation of glycogen biosynthetic process	8/ 1139	35/ 44898	0.228571	2.1431e-06	0.000398561
8	GO:0070875	BP	positive regulation of glycogen metabolic process	8/ 1139	35/ 44898	0.228571	2.1431e-06	0.000398561
146	GO:0006955	BP	immune response	146/ 1139	1663/ 44898	0.0877931	2.15232e-06	0.000398561
77	GO:0007155	BP	cell adhesion	77/ 1139	1341/ 44898	0.0574198	2.18214e-06	0.000398561
57	GO:0001934	BP	positive regulation of protein phosphorylation	57/ 1139	1051/ 44898	0.0542341	2.18319e-06	0.000398561
41	GO:0007169	BP	transmembrane receptor protein tyrosine kinase signaling pathway	41/ 1139	666/ 44898	0.0615616	2.22702e-06	0.000398561
11	GO:0035051	BP	cardiocyte differentiation	11/ 1139	73/ 44898	0.150685	2.25693e-06	0.000398561
84	GO:0002684	BP	positive regulation of immune system process	84/ 1139	1294/ 44898	0.064915	2.31615e-06	0.000398561
87	GO:0032101	BP	regulation of response to external stimulus	87/ 1139	1348/ 44898	0.0645401	2.33474e-06	0.000398561
83	GO:0008284	BP	positive regulation of cell population proliferation	83/ 1139	1447/ 44898	0.0573601	2.34899e-06	0.000398561
5	GO:0060720	BP	spongiotrophoblast cell proliferation	5/ 1139	10/ 44898	0.5	2.36059e-06	0.000398561
5	GO:0060722	BP	cell proliferation involved in embryonic placenta development	5/ 1139	10/ 44898	0.5	2.36059e-06	0.000398561
71	GO:0030155	BP	regulation of cell adhesion	71/ 1139	1202/ 44898	0.0590682	2.37478e-06	0.000398561
151	GO:0009605	BP	response to external stimulus	151/ 1139	2458/ 44898	0.0614321	2.38939e-06	0.000398561
77	GO:1902533	BP	positive regulation of intracellular signal transduction	77/ 1139	1454/ 44898	0.0529574	2.39565e-06	0.000398561
42	GO:0014070	BP	response to organic cyclic compound	42/ 1139	739/ 44898	0.0568336	2.42703e-06	0.000398561
79	GO:0022603	BP	regulation of anatomical structure morphogenesis	79/ 1139	1458/ 44898	0.0541838	2.44508e-06	0.000398561
77	GO:0022610	BP	biological adhesion	77/ 1139	1354/ 44898	0.0568685	2.51064e-06	0.000398561
113	GO:0071310	BP	cellular response to organic substance	113/ 1139	2056/ 44898	0.0549611	2.51995e-06	0.000398561
135	GO:0023056	BP	positive regulation of signaling	135/ 1139	2618/ 44898	0.0515661	2.52321e-06	0.000398561
94	GO:2000026	BP	regulation of multicellular organismal development	94/ 1139	2057/ 44898	0.0456976	2.53252e-06	0.000398561
65	GO:0045937	BP	positive regulation of phosphate metabolic process	65/ 1139	1256/ 44898	0.0517516	2.55509e-06	0.000398561
65	GO:0010562	BP	positive regulation of phosphorus metabolic process	65/ 1139	1256/ 44898	0.0517516	2.55509e-06	0.000398561
140	GO:0042127	BP	regulation of cell population proliferation	140/ 1139	2553/ 44898	0.0548374	2.62615e-06	0.000398561
73	GO:0030334	BP	regulation of cell migration	73/ 1139	1468/ 44898	0.0497275	2.6453e-06	0.000398561
43	GO:0033993	BP	response to lipid	43/ 1139	746/ 44898	0.0576408	2.6499e-06	0.000398561
128	GO:0009607	BP	response to biotic stimulus	128/ 1139	1745/ 44898	0.0733524	2.65439e-06	0.000398561
54	GO:0043549	BP	regulation of kinase activity	54/ 1139	1073/ 44898	0.0503262	2.68176e-06	0.000398561
48	GO:0045859	BP	regulation of protein kinase activity	48/ 1139	903/ 44898	0.0531561	2.74383e-06	0.000398561
142	GO:0050790	BP	regulation of catalytic activity	142/ 1139	3292/ 44898	0.0431349	2.75574e-06	0.000398561
112	GO:0043067	BP	regulation of programmed cell death	112/ 1139	2489/ 44898	0.044998	2.75744e-06	0.000398561
84	GO:1901700	BP	response to oxygen-containing compound	84/ 1139	1703/ 44898	0.0493247	2.82816e-06	0.000398561
7	GO:0060339	BP	negative regulation of type I interferon-mediated signaling pathway	7/ 1139	26/ 44898	0.269231	2.86303e-06	0.000398561
123	GO:0044419	BP	biological process involved in interspecies interaction between organisms	123/ 1139	1648/ 44898	0.0746359	2.90508e-06	0.000398561
101	GO:0042325	BP	regulation of phosphorylation	101/ 1139	1889/ 44898	0.0534674	2.93114e-06	0.000398561
108	GO:0042981	BP	regulation of apoptotic process	108/ 1139	2430/ 44898	0.0444444	2.93793e-06	0.000398561
110	GO:0031399	BP	regulation of protein modification process	110/ 1139	2433/ 44898	0.0452117	2.96615e-06	0.000398561
12	GO:0032648	BP	regulation of interferon-beta production	12/ 1139	90/ 44898	0.133333	2.9804e-06	0.000398561
79	GO:0051270	BP	regulation of cellular component movement	79/ 1139	1652/ 44898	0.0478208	3.01513e-06	0.000398561
102	GO:0080134	BP	regulation of response to stress	102/ 1139	2087/ 44898	0.048874	3.06075e-06	0.000398561
109	GO:0048585	BP	negative regulation of response to stimulus	109/ 1139	2592/ 44898	0.0420525	3.10825e-06	0.000398561
106	GO:0019220	BP	regulation of phosphate metabolic process	106/ 1139	2163/ 44898	0.049006	3.12749e-06	0.000398561
106	GO:0051174	BP	regulation of phosphorus metabolic process	106/ 1139	2163/ 44898	0.049006	3.12749e-06	0.000398561
128	GO:0070887	BP	cellular response to chemical stimulus	128/ 1139	2594/ 44898	0.0493446	3.13018e-06	0.000398561
188	GO:0042221	BP	response to chemical	188/ 1139	3793/ 44898	0.049565	3.14336e-06	0.000398561
113	GO:0051049	BP	regulation of transport	113/ 1139	2668/ 44898	0.0423538	3.16004e-06	0.000398561
106	GO:0051240	BP	positive regulation of multicellular organismal process	106/ 1139	2165/ 44898	0.0489607	3.16725e-06	0.000398561
135	GO:0010647	BP	positive regulation of cell communication	135/ 1139	2598/ 44898	0.051963	3.18331e-06	0.000398561
116	GO:0044093	BP	positive regulation of molecular function	116/ 1139	2753/ 44898	0.0421359	3.19058e-06	0.000398561
104	GO:0045595	BP	regulation of cell differentiation	104/ 1139	2381/ 44898	0.0436791	3.25226e-06	0.000398561
118	GO:0010941	BP	regulation of cell death	118/ 1139	2672/ 44898	0.0441617	3.25431e-06	0.000398561
125	GO:0009967	BP	positive regulation of signal transduction	125/ 1139	2382/ 44898	0.0524769	3.27001e-06	0.000398561
36	GO:0062023	CC	collagen-containing extracellular matrix	36/ 1139	363/ 44898	0.0991736	8.22484e-07	0.000398561
61	GO:0030312	CC	external encapsulating structure	61/ 1139	566/ 44898	0.107774	1.04814e-06	0.000398561
4	GO:0097169	CC	AIM2 inflammasome complex	4/ 1139	5/ 44898	0.8	2.0186e-06	0.000398561
61	GO:0031012	CC	extracellular matrix	61/ 1139	565/ 44898	0.107965	2.03001e-06	0.000398561
69	GO:0005887	CC	integral component of plasma membrane	69/ 1139	1330/ 44898	0.0518797	2.04705e-06	0.000398561
73	GO:0031226	CC	intrinsic component of plasma membrane	73/ 1139	1438/ 44898	0.050765	2.20286e-06	0.000398561
43	GO:0009986	CC	cell surface	43/ 1139	773/ 44898	0.0556274	2.29371e-06	0.000398561
119	GO:0005615	CC	extracellular space	119/ 1139	1817/ 44898	0.0654926	2.73334e-06	0.000398561
112	GO:0030054	CC	cell junction	112/ 1139	2658/ 44898	0.0421369	2.97788e-06	0.000398561
105	GO:0005576	CC	extracellular region	105/ 1139	2088/ 44898	0.0502874	3.06547e-06	0.000398561
5	GO:0032791	MF	lead ion binding	5/ 1139	6/ 44898	0.833333	6.11891e-08	0.000398561
8	GO:0042609	MF	CD4 receptor binding	8/ 1139	18/ 44898	0.444444	1.65428e-07	0.000398561
13	GO:0070566	MF	adenylyltransferase activity	13/ 1139	84/ 44898	0.154762	1.99184e-07	0.000398561
5	GO:0045340	MF	mercury ion binding	5/ 1139	7/ 44898	0.714286	2.09656e-07	0.000398561
26	GO:0005178	MF	integrin binding	26/ 1139	227/ 44898	0.114537	4.17439e-07	0.000398561
21	GO:0003725	MF	double-stranded RNA binding	21/ 1139	191/ 44898	0.109948	4.84669e-07	0.000398561
22	GO:0008083	MF	growth factor activity	22/ 1139	234/ 44898	0.0940171	6.88419e-07	0.000398561
32	GO:0061134	MF	peptidase regulator activity	32/ 1139	430/ 44898	0.0744186	7.93559e-07	0.000398561
13	GO:0001730	MF	2'-5'-oligoadenylate synthetase activity	13/ 1139	22/ 44898	0.590909	8.11151e-07	0.000398561
32	GO:0005125	MF	cytokine activity	32/ 1139	298/ 44898	0.107383	8.17205e-07	0.000398561
54	GO:0048018	MF	receptor ligand activity	54/ 1139	724/ 44898	0.0745856	9.76943e-07	0.000398561
56	GO:0030545	MF	signaling receptor regulator activity	56/ 1139	773/ 44898	0.072445	1.22091e-06	0.000398561
10	GO:0008009	MF	chemokine activity	10/ 1139	56/ 44898	0.178571	1.31094e-06	0.000398561
42	GO:0050839	MF	cell adhesion molecule binding	42/ 1139	549/ 44898	0.0765027	1.50724e-06	0.000398561
26	GO:0030414	MF	peptidase inhibitor activity	26/ 1139	353/ 44898	0.0736544	1.56578e-06	0.000398561
27	GO:0005539	MF	glycosaminoglycan binding	27/ 1139	376/ 44898	0.0718085	1.61228e-06	0.000398561
54	GO:0030546	MF	signaling receptor activator activity	54/ 1139	736/ 44898	0.0733696	2.36373e-06	0.000398561
105	GO:0046914	MF	transition metal ion binding	105/ 1139	2365/ 44898	0.0443975	3.08393e-06	0.000398561
133	GO:0005102	MF	signaling receptor binding	133/ 1139	2231/ 44898	0.0596145	3.17747e-06	0.000398561
153	GO:0098772	MF	molecular function regulator	153/ 1139	3526/ 44898	0.0433919	3.2666e-06	0.000398561
94	GO:0051094	BP	positive regulation of developmental process	94/ 1139	1973/ 44898	0.0476432	3.31301e-06	0.00040121
95	GO:0043085	BP	positive regulation of catalytic activity	95/ 1139	2107/ 44898	0.0450878	3.33282e-06	0.00040121
171	GO:0002376	BP	immune system process	171/ 1139	2767/ 44898	0.0617998	3.42373e-06	0.00040121
130	GO:0002682	BP	regulation of immune system process	130/ 1139	2252/ 44898	0.0577265	3.48567e-06	0.00040121
75	GO:2000145	BP	regulation of cell motility	75/ 1139	1559/ 44898	0.0481078	3.49619e-06	0.00040121
169	GO:0010033	BP	response to organic substance	169/ 1139	3020/ 44898	0.0559603	3.50325e-06	0.00040121
31	GO:0062012	BP	regulation of small molecule metabolic process	31/ 1139	487/ 44898	0.063655	3.5363e-06	0.00040121
19	GO:1903555	BP	regulation of tumor necrosis factor superfamily cytokine production	19/ 1139	218/ 44898	0.087156	3.54239e-06	0.00040121
92	GO:0010628	BP	positive regulation of gene expression	92/ 1139	1860/ 44898	0.0494624	3.55462e-06	0.00040121
184	GO:0050793	BP	regulation of developmental process	184/ 1139	3936/ 44898	0.046748	3.56674e-06	0.00040121
136	GO:0007166	BP	cell surface receptor signaling pathway	136/ 1139	3025/ 44898	0.0449587	3.59873e-06	0.00040121
41	GO:0045785	BP	positive regulation of cell adhesion	41/ 1139	727/ 44898	0.0563961	3.61621e-06	0.00040121
185	GO:0032879	BP	regulation of localization	185/ 1139	4464/ 44898	0.0414427	3.62004e-06	0.00040121
115	GO:0009653	BP	anatomical structure morphogenesis	115/ 1139	2263/ 44898	0.0508175	3.64494e-06	0.00040121
77	GO:0040012	BP	regulation of locomotion	77/ 1139	1624/ 44898	0.0474138	3.6594e-06	0.00040121
47	GO:0050865	BP	regulation of cell activation	47/ 1139	881/ 44898	0.0533485	3.6745e-06	0.00040121
8	GO:0005159	MF	insulin-like growth factor receptor binding	8/ 1139	37/ 44898	0.216216	3.36102e-06	0.00040121
80	GO:0008270	MF	zinc ion binding	80/ 1139	1737/ 44898	0.0460564	3.57862e-06	0.00040121
171	GO:0048584	BP	positive regulation of response to stimulus	171/ 1139	3307/ 44898	0.0517085	3.84105e-06	0.000415071
198	GO:0009966	BP	regulation of signal transduction	198/ 1139	4728/ 44898	0.0418782	3.99904e-06	0.000429927
182	GO:0065009	BP	regulation of molecular function	182/ 1139	4406/ 44898	0.0413073	4.05602e-06	0.000429927
166	GO:0048869	BP	cellular developmental process	166/ 1139	4193/ 44898	0.0395898	4.07639e-06	0.000429927
190	GO:0051239	BP	regulation of multicellular organismal process	190/ 1139	4096/ 44898	0.0463867	4.12876e-06	0.000429927
9	GO:0048384	BP	retinoic acid receptor signaling pathway	9/ 1139	50/ 44898	0.18	4.14903e-06	0.000429927
9	GO:2000403	BP	positive regulation of lymphocyte migration	9/ 1139	50/ 44898	0.18	4.14903e-06	0.000429927
159	GO:0051246	BP	regulation of protein metabolic process	159/ 1139	3998/ 44898	0.0397699	4.1631e-06	0.000429927
9	GO:0005154	MF	epidermal growth factor receptor binding	9/ 1139	50/ 44898	0.18	4.14903e-06	0.000429927
152	GO:0051128	BP	regulation of cellular component organization	152/ 1139	3908/ 44898	0.0388946	4.25371e-06	0.000434413
124	GO:0030154	BP	cell differentiation	124/ 1139	2993/ 44898	0.04143	4.25722e-06	0.000434413
147	GO:0032268	BP	regulation of cellular protein metabolic process	147/ 1139	3713/ 44898	0.0395906	4.26871e-06	0.000434413
218	GO:0065008	BP	regulation of biological quality	218/ 1139	5491/ 44898	0.0397013	4.31984e-06	0.000437493
221	GO:0009893	BP	positive regulation of metabolic process	221/ 1139	5881/ 44898	0.0375786	4.35493e-06	0.000438927
47	GO:0010942	BP	positive regulation of cell death	47/ 1139	898/ 44898	0.0523385	4.4319e-06	0.000444547
175	GO:0032501	BP	multicellular organismal process	175/ 1139	4677/ 44898	0.0374171	4.52531e-06	0.000451755
290	GO:0048523	BP	negative regulation of cellular process	290/ 1139	7587/ 44898	0.0382233	4.73342e-06	0.000468799
20	GO:0070665	BP	positive regulation of leukocyte proliferation	20/ 1139	243/ 44898	0.0823045	4.74076e-06	0.000468799
273	GO:0048583	BP	regulation of response to stimulus	273/ 1139	6210/ 44898	0.0439614	4.76711e-06	0.000469191
207	GO:0010604	BP	positive regulation of macromolecule metabolic process	207/ 1139	5429/ 44898	0.0381286	4.84313e-06	0.000474446
218	GO:0010646	BP	regulation of cell communication	218/ 1139	5305/ 44898	0.0410933	4.87757e-06	0.000475597
59	GO:0045597	BP	positive regulation of cell differentiation	59/ 1139	1230/ 44898	0.0479675	4.94716e-06	0.000479418
191	GO:0048856	BP	anatomical structure development	191/ 1139	4953/ 44898	0.0385625	4.96249e-06	0.000479418
8	GO:1902187	BP	negative regulation of viral release from host cell	8/ 1139	39/ 44898	0.205128	5.12069e-06	0.000483965
217	GO:0023051	BP	regulation of signaling	217/ 1139	5336/ 44898	0.0406672	5.12499e-06	0.000483965
61	GO:0070161	CC	anchoring junction	61/ 1139	1277/ 44898	0.0477682	5.08072e-06	0.000483965
241	GO:0006950	BP	response to stress	241/ 1139	4860/ 44898	0.0495885	5.19792e-06	0.000488381
307	GO:0032502	BP	developmental process	307/ 1139	7679/ 44898	0.0399792	5.26076e-06	0.000488381
19	GO:0050671	BP	positive regulation of lymphocyte proliferation	19/ 1139	224/ 44898	0.0848214	5.26257e-06	0.000488381
22	GO:0035295	BP	tube development	22/ 1139	288/ 44898	0.0763889	5.44287e-06	0.000500242
356	GO:0050896	BP	response to stimulus	356/ 1139	8057/ 44898	0.0441852	5.47425e-06	0.000500242
340	GO:0048522	BP	positive regulation of cellular process	340/ 1139	9001/ 44898	0.0377736	5.48824e-06	0.000500242
377	GO:0048518	BP	positive regulation of biological process	377/ 1139	9868/ 44898	0.0382043	5.65665e-06	0.000513359
22	GO:0042129	BP	regulation of T cell proliferation	22/ 1139	289/ 44898	0.0761246	5.75259e-06	0.000517585
332	GO:0048519	BP	negative regulation of biological process	332/ 1139	8689/ 44898	0.0382092	5.89974e-06	0.000528556
19	GO:0032946	BP	positive regulation of mononuclear cell proliferation	19/ 1139	226/ 44898	0.0840708	5.98489e-06	0.000533903
10	GO:0045840	BP	positive regulation of mitotic nuclear division	10/ 1139	66/ 44898	0.151515	6.17762e-06	0.000548761
642	GO:0050789	BP	regulation of biological process	642/ 1139	20984/ 44898	0.0305947	6.24891e-06	0.000552752
67	GO:0032880	BP	regulation of protein localization	67/ 1139	1475/ 44898	0.0454237	6.41737e-06	0.000565268
29	GO:0050727	BP	regulation of inflammatory response	29/ 1139	453/ 44898	0.0640177	6.46954e-06	0.000567478
16	GO:0001503	BP	ossification	16/ 1139	168/ 44898	0.0952381	6.66594e-06	0.000574096
43	GO:0051347	BP	positive regulation of transferase activity	43/ 1139	805/ 44898	0.0534161	6.6819e-06	0.000574096
549	GO:0005515	MF	protein binding	549/ 1139	16237/ 44898	0.0338117	6.6724e-06	0.000574096
9	GO:0042104	BP	positive regulation of activated T cell proliferation	9/ 1139	53/ 44898	0.169811	6.85587e-06	0.000584254
60	GO:0009719	BP	response to endogenous stimulus	60/ 1139	1264/ 44898	0.0474684	6.92855e-06	0.000588057
106	GO:1902531	BP	regulation of intracellular signal transduction	106/ 1139	2640/ 44898	0.0401515	7.03565e-06	0.000592351
5	GO:0070782	BP	phosphatidylserine exposure on apoptotic cell surface	5/ 1139	12/ 44898	0.416667	7.11097e-06	0.000596297
265	GO:0046872	MF	metal ion binding	265/ 1139	7963/ 44898	0.0332789	7.18644e-06	0.000597843
823	GO:0005488	MF	binding	823/ 1139	28895/ 44898	0.0284824	7.23661e-06	0.000599638
603	GO:0050794	BP	regulation of cellular process	603/ 1139	19714/ 44898	0.0305874	7.41648e-06	0.000612123
21	GO:0008201	MF	heparin binding	21/ 1139	272/ 44898	0.0772059	7.49509e-06	0.000613778
671	GO:0065007	BP	biological regulation	671/ 1139	22120/ 44898	0.0303345	7.5294e-06	0.000614188
16	GO:0005604	CC	basement membrane	16/ 1139	170/ 44898	0.0941176	7.75436e-06	0.000630087
262	GO:0007165	BP	signal transduction	262/ 1139	7888/ 44898	0.033215	7.97129e-06	0.000643184
7	GO:0036120	BP	cellular response to platelet-derived growth factor stimulus	7/ 1139	30/ 44898	0.233333	8.10945e-06	0.000651366
12	GO:0008286	BP	insulin receptor signaling pathway	12/ 1139	99/ 44898	0.121212	8.16467e-06	0.000653298
94	GO:0051247	BP	positive regulation of protein metabolic process	94/ 1139	2312/ 44898	0.0406574	8.82415e-06	0.000700717
53	GO:0008219	BP	cell death	53/ 1139	1093/ 44898	0.0484904	9.03446e-06	0.000714711
66	GO:0005509	MF	calcium ion binding	66/ 1139	1471/ 44898	0.0448674	9.65322e-06	0.00076079
172	GO:0051716	BP	cellular response to stimulus	172/ 1139	4849/ 44898	0.0354712	1.01172e-05	0.000794369
11	GO:0071677	BP	positive regulation of mononuclear cell migration	11/ 1139	85/ 44898	0.129412	1.02623e-05	0.000802438
6	GO:0017128	MF	phospholipid scramblase activity	6/ 1139	21/ 44898	0.285714	1.02965e-05	0.000802438
35	GO:0032103	BP	positive regulation of response to external stimulus	35/ 1139	609/ 44898	0.0574713	1.06137e-05	0.000821052
24	GO:0045926	BP	negative regulation of growth	24/ 1139	346/ 44898	0.0693642	1.06953e-05	0.000824327
22	GO:0031348	BP	negative regulation of defense response	22/ 1139	301/ 44898	0.0730897	1.09386e-05	0.000839985
18	GO:0032680	BP	regulation of tumor necrosis factor production	18/ 1139	215/ 44898	0.0837209	1.10365e-05	0.000844415
5	GO:2000467	BP	positive regulation of glycogen (starch) synthase activity	5/ 1139	13/ 44898	0.384615	1.13131e-05	0.000856202
5	GO:0038028	BP	insulin receptor signaling pathway via phosphatidylinositol 3-kinase	5/ 1139	13/ 44898	0.384615	1.13131e-05	0.000856202
5	GO:0140037	MF	sumo-dependent protein binding	5/ 1139	13/ 44898	0.384615	1.13131e-05	0.000856202
266	GO:0043169	MF	cation binding	266/ 1139	8110/ 44898	0.032799	1.19719e-05	0.000902805
44	GO:0097435	BP	supramolecular fiber organization	44/ 1139	854/ 44898	0.0515222	1.28462e-05	0.00096526
8	GO:0003015	BP	heart process	8/ 1139	44/ 44898	0.181818	1.3186e-05	0.000987252
4	GO:0044320	BP	cellular response to leptin stimulus	4/ 1139	7/ 44898	0.571429	1.35651e-05	0.000997823
4	GO:0051902	BP	negative regulation of mitochondrial depolarization	4/ 1139	7/ 44898	0.571429	1.35651e-05	0.000997823
4	GO:0072268	BP	pattern specification involved in metanephros development	4/ 1139	7/ 44898	0.571429	1.35651e-05	0.000997823
4	GO:0035866	CC	alphav-beta3 integrin-PKCalpha complex	4/ 1139	7/ 44898	0.571429	1.35651e-05	0.000997823
4	GO:0071133	CC	alpha9-beta1 integrin-ADAM8 complex	4/ 1139	7/ 44898	0.571429	1.35651e-05	0.000997823
10	GO:0072163	BP	mesonephric epithelium development	10/ 1139	72/ 44898	0.138889	1.36879e-05	0.00100333
6	GO:0032897	BP	negative regulation of viral transcription	6/ 1139	22/ 44898	0.272727	1.38535e-05	0.00101193
11	GO:2000401	BP	regulation of lymphocyte migration	11/ 1139	88/ 44898	0.125	1.43681e-05	0.00104588
9	GO:0070098	BP	chemokine-mediated signaling pathway	9/ 1139	58/ 44898	0.155172	1.4709e-05	0.00106699
43	GO:0030335	BP	positive regulation of cell migration	43/ 1139	828/ 44898	0.0519324	1.55696e-05	0.00112552
24	GO:0098742	BP	cell-cell adhesion via plasma-membrane adhesion molecules	24/ 1139	356/ 44898	0.0674157	1.70871e-05	0.00123098
5	GO:0043252	BP	sodium-independent organic anion transport	5/ 1139	14/ 44898	0.357143	1.72295e-05	0.00123488
34	GO:0051051	BP	negative regulation of transport	34/ 1139	599/ 44898	0.0567613	1.72592e-05	0.00123488
12	GO:0072073	BP	kidney epithelium development	12/ 1139	107/ 44898	0.11215	1.81935e-05	0.00129731
34	GO:0002683	BP	negative regulation of immune system process	34/ 1139	602/ 44898	0.0564784	1.85627e-05	0.00131915
7	GO:0036119	BP	response to platelet-derived growth factor	7/ 1139	34/ 44898	0.205882	1.96151e-05	0.00138455
10	GO:0034109	BP	homotypic cell-cell adhesion	10/ 1139	75/ 44898	0.133333	1.97588e-05	0.00139001
29	GO:0005126	MF	cytokine receptor binding	29/ 1139	474/ 44898	0.0611814	1.99666e-05	0.00139993
30	GO:0052547	BP	regulation of peptidase activity	30/ 1139	504/ 44898	0.0595238	2.05399e-05	0.00143533
14	GO:0034341	BP	response to interferon-gamma	14/ 1139	145/ 44898	0.0965517	2.11661e-05	0.00146469
36	GO:0009725	BP	response to hormone	36/ 1139	648/ 44898	0.0555556	2.12396e-05	0.00146469
21	GO:0002819	BP	regulation of adaptive immune response	21/ 1139	292/ 44898	0.0719178	2.18537e-05	0.0015021
37	GO:0022407	BP	regulation of cell-cell adhesion	37/ 1139	687/ 44898	0.0538574	2.24533e-05	0.00153827
25	GO:0050878	BP	regulation of body fluid levels	25/ 1139	386/ 44898	0.0647668	2.25596e-05	0.00154052
63	GO:0051093	BP	negative regulation of developmental process	63/ 1139	1423/ 44898	0.0442727	2.30408e-05	0.00156827
13	GO:0061097	BP	regulation of protein tyrosine kinase activity	13/ 1139	128/ 44898	0.101562	2.41662e-05	0.00163954
359	GO:0019222	BP	regulation of metabolic process	359/ 1139	11618/ 44898	0.0309003	2.43246e-05	0.00164497
88	GO:0042592	BP	homeostatic process	88/ 1139	2180/ 44898	0.040367	2.47461e-05	0.00166809
5	GO:2000096	BP	positive regulation of Wnt signaling pathway, planar cell polarity pathway	5/ 1139	15/ 44898	0.333333	2.53032e-05	0.00168735
5	GO:0060669	BP	embryonic placenta morphogenesis	5/ 1139	15/ 44898	0.333333	2.53032e-05	0.00168735
26	GO:0007162	BP	negative regulation of cell adhesion	26/ 1139	413/ 44898	0.062954	2.53589e-05	0.00168735
9	GO:0010907	BP	positive regulation of glucose metabolic process	9/ 1139	62/ 44898	0.145161	2.55952e-05	0.00168735
9	GO:0055007	BP	cardiac muscle cell differentiation	9/ 1139	62/ 44898	0.145161	2.55952e-05	0.00168735
9	GO:0001657	BP	ureteric bud development	9/ 1139	62/ 44898	0.145161	2.55952e-05	0.00168735
5	GO:0015347	MF	sodium-independent organic anion transmembrane transporter activity	5/ 1139	15/ 44898	0.333333	2.53032e-05	0.00168735
83	GO:0009968	BP	negative regulation of signal transduction	83/ 1139	2038/ 44898	0.0407262	2.60003e-05	0.00170868
20	GO:0097193	BP	intrinsic apoptotic signaling pathway	20/ 1139	273/ 44898	0.0732601	2.61247e-05	0.00171149
33	GO:0034330	BP	cell junction organization	33/ 1139	586/ 44898	0.056314	2.62838e-05	0.00171311
19	GO:0006109	BP	regulation of carbohydrate metabolic process	19/ 1139	251/ 44898	0.0756972	2.63128e-05	0.00171311
4	GO:1904180	BP	negative regulation of membrane depolarization	4/ 1139	8/ 44898	0.5	2.65829e-05	0.00172534
335	GO:0060255	BP	regulation of macromolecule metabolic process	335/ 1139	10753/ 44898	0.0311541	2.77595e-05	0.00179615
42	GO:0002694	BP	regulation of leukocyte activation	42/ 1139	829/ 44898	0.0506634	2.80708e-05	0.0018107
28	GO:0071396	BP	cellular response to lipid	28/ 1139	458/ 44898	0.0611354	2.86802e-05	0.00184178
44	GO:0004842	MF	ubiquitin-protein transferase activity	44/ 1139	880/ 44898	0.05	2.87283e-05	0.00184178
20	GO:0002685	BP	regulation of leukocyte migration	20/ 1139	275/ 44898	0.0727273	2.89848e-05	0.00185255
26	GO:1901681	MF	sulfur compound binding	26/ 1139	417/ 44898	0.0623501	2.98436e-05	0.00190165
6	GO:0034058	BP	endosomal vesicle fusion	6/ 1139	25/ 44898	0.24	3.08101e-05	0.00195728
87	GO:0010648	BP	negative regulation of cell communication	87/ 1139	2159/ 44898	0.0402964	3.11798e-05	0.00197479
17	GO:0070851	MF	growth factor receptor binding	17/ 1139	211/ 44898	0.0805687	3.13718e-05	0.00198096
44	GO:0051272	BP	positive regulation of cellular component movement	44/ 1139	887/ 44898	0.0496054	3.17248e-05	0.00199723
87	GO:0023057	BP	negative regulation of signaling	87/ 1139	2166/ 44898	0.0401662	3.19343e-05	0.0020044
87	GO:0032270	BP	positive regulation of cellular protein metabolic process	87/ 1139	2173/ 44898	0.0400368	3.30564e-05	0.00206864
35	GO:0043235	CC	receptor complex	35/ 1139	640/ 44898	0.0546875	3.33623e-05	0.00208157
8	GO:0005979	BP	regulation of glycogen biosynthetic process	8/ 1139	50/ 44898	0.16	3.49208e-05	0.00215896
8	GO:0010962	BP	regulation of glucan biosynthetic process	8/ 1139	50/ 44898	0.16	3.49208e-05	0.00215896
8	GO:0070527	BP	platelet aggregation	8/ 1139	50/ 44898	0.16	3.49208e-05	0.00215896
10	GO:0051785	BP	positive regulation of nuclear division	10/ 1139	80/ 44898	0.125	3.50146e-05	0.00215896
14	GO:0002832	BP	negative regulation of response to biotic stimulus	14/ 1139	152/ 44898	0.0921053	3.58728e-05	0.00220539
5	GO:0097677	MF	STAT family protein binding	5/ 1139	16/ 44898	0.3125	3.60347e-05	0.00220886
69	GO:0040011	BP	locomotion	69/ 1139	1625/ 44898	0.0424615	3.66076e-05	0.00223744
17	GO:0004867	MF	serine-type endopeptidase inhibitor activity	17/ 1139	214/ 44898	0.0794393	3.75183e-05	0.00228643
59	GO:0016477	BP	cell migration	59/ 1139	1325/ 44898	0.0445283	3.80324e-05	0.00231105
74	GO:0051130	BP	positive regulation of cellular component organization	74/ 1139	1773/ 44898	0.0417372	3.85277e-05	0.00233438
15	GO:0062013	BP	positive regulation of small molecule metabolic process	15/ 1139	173/ 44898	0.0867052	3.88457e-05	0.00234686
43	GO:2000147	BP	positive regulation of cell motility	43/ 1139	863/ 44898	0.0498262	3.92165e-05	0.00236245
11	GO:0032651	BP	regulation of interleukin-1 beta production	11/ 1139	98/ 44898	0.112245	3.99711e-05	0.00240102
27	GO:0097190	BP	apoptotic signaling pathway	27/ 1139	441/ 44898	0.0612245	4.03731e-05	0.00241824
29	GO:0002696	BP	positive regulation of leukocyte activation	29/ 1139	499/ 44898	0.0581162	4.11521e-05	0.00245787
29	GO:0045121	CC	membrane raft	29/ 1139	500/ 44898	0.058	4.24954e-05	0.00253089
20	GO:0060429	BP	epithelium development	20/ 1139	283/ 44898	0.0706714	4.34325e-05	0.00256646
20	GO:0007420	BP	brain development	20/ 1139	283/ 44898	0.0706714	4.34325e-05	0.00256646
10	GO:0001960	BP	negative regulation of cytokine-mediated signaling pathway	10/ 1139	82/ 44898	0.121951	4.34663e-05	0.00256646
45	GO:0019787	MF	ubiquitin-like protein transferase activity	45/ 1139	921/ 44898	0.0488599	4.39548e-05	0.00258114
15	GO:0002687	BP	positive regulation of leukocyte migration	15/ 1139	175/ 44898	0.0857143	4.43708e-05	0.00259829
4	GO:0072081	BP	specification of nephron tubule identity	4/ 1139	9/ 44898	0.444444	4.68848e-05	0.00273305
17	GO:0030522	BP	intracellular receptor signaling pathway	17/ 1139	218/ 44898	0.0779817	4.7362e-05	0.00275041
37	GO:0051249	BP	regulation of lymphocyte activation	37/ 1139	706/ 44898	0.0524079	4.84298e-05	0.00280465
6	GO:0007379	BP	segment specification	6/ 1139	27/ 44898	0.222222	4.93125e-05	0.0028479
42	GO:0043068	BP	positive regulation of programmed cell death	42/ 1139	838/ 44898	0.0501193	4.95877e-05	0.00285509
43	GO:0040017	BP	positive regulation of locomotion	43/ 1139	879/ 44898	0.0489192	4.99691e-05	0.00285509
5	GO:0031017	BP	exocrine pancreas development	5/ 1139	17/ 44898	0.294118	4.99817e-05	0.00285509
5	GO:0010288	BP	response to lead ion	5/ 1139	17/ 44898	0.294118	4.99817e-05	0.00285509
28	GO:0052548	BP	regulation of endopeptidase activity	28/ 1139	479/ 44898	0.0584551	5.13639e-05	0.00292607
9	GO:0010676	BP	positive regulation of cellular carbohydrate metabolic process	9/ 1139	68/ 44898	0.132353	5.4288e-05	0.00308165
16	GO:0034612	BP	response to tumor necrosis factor	16/ 1139	199/ 44898	0.080402	5.43889e-05	0.00308165
35	GO:0006820	BP	anion transport	35/ 1139	665/ 44898	0.0526316	5.59287e-05	0.00316035
96	GO:0030234	MF	enzyme regulator activity	96/ 1139	2484/ 44898	0.0386473	5.68552e-05	0.00320407
47	GO:0071495	BP	cellular response to endogenous stimulus	47/ 1139	998/ 44898	0.0470942	5.96915e-05	0.00335489
9	GO:0061098	BP	positive regulation of protein tyrosine kinase activity	9/ 1139	69/ 44898	0.130435	6.10367e-05	0.0034122
9	GO:0072164	BP	mesonephric tubule development	9/ 1139	69/ 44898	0.130435	6.10367e-05	0.0034122
67	GO:0048878	BP	chemical homeostasis	67/ 1139	1590/ 44898	0.0421384	6.12878e-05	0.00341523
6	GO:0046597	BP	negative regulation of viral entry into host cell	6/ 1139	28/ 44898	0.214286	6.14168e-05	0.00341523
8	GO:0005158	MF	insulin receptor binding	8/ 1139	54/ 44898	0.148148	6.18859e-05	0.00343221
12	GO:0048145	BP	regulation of fibroblast proliferation	12/ 1139	121/ 44898	0.0991736	6.21643e-05	0.00343856
3	GO:0034714	MF	type III transforming growth factor beta receptor binding	3/ 1139	4/ 44898	0.75	6.39018e-05	0.00352536
28	GO:0007015	BP	actin filament organization	28/ 1139	487/ 44898	0.0574949	6.61654e-05	0.00363113
14	GO:0071675	BP	regulation of mononuclear cell migration	14/ 1139	161/ 44898	0.0869565	6.74358e-05	0.00369118
5	GO:2000465	BP	regulation of glycogen (starch) synthase activity	5/ 1139	18/ 44898	0.277778	6.77593e-05	0.00369924
9	GO:0005080	MF	protein kinase C binding	9/ 1139	70/ 44898	0.128571	6.84782e-05	0.00372877
6	GO:0150105	BP	protein localization to cell-cell junction	6/ 1139	29/ 44898	0.206897	7.57804e-05	0.00410506
6	GO:0017121	BP	plasma membrane phospholipid scrambling	6/ 1139	29/ 44898	0.206897	7.57804e-05	0.00410506
4	GO:0002634	BP	regulation of germinal center formation	4/ 1139	10/ 44898	0.4	7.65676e-05	0.00412638
4	GO:0003726	MF	double-stranded RNA adenosine deaminase activity	4/ 1139	10/ 44898	0.4	7.65676e-05	0.00412638
64	GO:0031401	BP	positive regulation of protein modification process	64/ 1139	1508/ 44898	0.0424403	7.88529e-05	0.00423865
29	GO:0098857	CC	membrane microdomain	29/ 1139	506/ 44898	0.0573123	7.94988e-05	0.00426243
27	GO:0071900	BP	regulation of protein serine/threonine kinase activity	27/ 1139	466/ 44898	0.0579399	7.99328e-05	0.00426713
10	GO:0030593	BP	neutrophil chemotaxis	10/ 1139	88/ 44898	0.113636	7.99935e-05	0.00426713
7	GO:0032727	BP	positive regulation of interferon-alpha production	7/ 1139	42/ 44898	0.166667	8.2451e-05	0.00438706
299	GO:0080090	BP	regulation of primary metabolic process	299/ 1139	9607/ 44898	0.0311231	8.81523e-05	0.00466673
29	GO:0050867	BP	positive regulation of cell activation	29/ 1139	514/ 44898	0.0564202	8.99845e-05	0.00471893
5	GO:0044321	BP	response to leptin	5/ 1139	19/ 44898	0.263158	9.00387e-05	0.00471893
18	GO:0019838	MF	growth factor binding	18/ 1139	252/ 44898	0.0714286	8.96899e-05	0.00471893
5	GO:0050998	MF	nitric-oxide synthase binding	5/ 1139	19/ 44898	0.263158	9.00387e-05	0.00471893
76	GO:0051336	BP	regulation of hydrolase activity	76/ 1139	1887/ 44898	0.0402756	9.07049e-05	0.00474199
25	GO:0001525	BP	angiogenesis	25/ 1139	413/ 44898	0.0605327	9.1104e-05	0.004751
8	GO:0071715	BP	icosanoid transport	8/ 1139	57/ 44898	0.140351	9.1914e-05	0.00478136
6	GO:1903901	BP	negative regulation of viral life cycle	6/ 1139	30/ 44898	0.2	9.26981e-05	0.00478651
6	GO:2000345	BP	regulation of hepatocyte proliferation	6/ 1139	30/ 44898	0.2	9.26981e-05	0.00478651
6	GO:0046628	BP	positive regulation of insulin receptor signaling pathway	6/ 1139	30/ 44898	0.2	9.26981e-05	0.00478651
13	GO:0051492	BP	regulation of stress fiber assembly	13/ 1139	146/ 44898	0.0890411	9.53876e-05	0.00491328
67	GO:0000981	MF	DNA-binding transcription factor activity, RNA polymerase II-specific	67/ 1139	1612/ 44898	0.0415633	9.61184e-05	0.00493879
10	GO:0060761	BP	negative regulation of response to cytokine stimulus	10/ 1139	90/ 44898	0.111111	9.68729e-05	0.00496539
30	GO:0001558	BP	regulation of cell growth	30/ 1139	549/ 44898	0.0546448	9.78227e-05	0.00500184
23	GO:0045229	BP	external encapsulating structure organization	23/ 1139	373/ 44898	0.0616622	9.8891e-05	0.00503192
23	GO:0030198	BP	extracellular matrix organization	23/ 1139	373/ 44898	0.0616622	9.8891e-05	0.00503192
13	GO:0006919	BP	activation of cysteine-type endopeptidase activity involved in apoptotic process	13/ 1139	147/ 44898	0.0884354	0.000102246	0.00519003
9	GO:0048662	BP	negative regulation of smooth muscle cell proliferation	9/ 1139	74/ 44898	0.121622	0.000106333	0.00537409
10	GO:0042379	MF	chemokine receptor binding	10/ 1139	91/ 44898	0.10989	0.000106385	0.00537409
40	GO:0043065	BP	positive regulation of apoptotic process	40/ 1139	819/ 44898	0.04884	0.000108012	0.00544319
61	GO:0044092	BP	negative regulation of molecular function	61/ 1139	1435/ 44898	0.0425087	0.000108477	0.00545353
63	GO:0048870	BP	cell motility	63/ 1139	1500/ 44898	0.042	0.000110073	0.00552049
7	GO:0048678	BP	response to axon injury	7/ 1139	44/ 44898	0.159091	0.000112069	0.00560721
6	GO:0097153	MF	cysteine-type endopeptidase activity involved in apoptotic process	6/ 1139	31/ 44898	0.193548	0.000112487	0.00561469
16	GO:0010675	BP	regulation of cellular carbohydrate metabolic process	16/ 1139	212/ 44898	0.0754717	0.000114774	0.00571525
10	GO:0001961	BP	positive regulation of cytokine-mediated signaling pathway	10/ 1139	92/ 44898	0.108696	0.000116674	0.00577787
4	GO:0051611	BP	regulation of serotonin uptake	4/ 1139	11/ 44898	0.363636	0.000117899	0.00577787
4	GO:0016185	BP	synaptic vesicle budding from presynaptic endocytic zone membrane	4/ 1139	11/ 44898	0.363636	0.000117899	0.00577787
8	GO:0070873	BP	regulation of glycogen metabolic process	8/ 1139	59/ 44898	0.135593	0.000117961	0.00577787
216	GO:0005886	CC	plasma membrane	216/ 1139	6648/ 44898	0.032491	0.000116829	0.00577787
4	GO:0098844	CC	postsynaptic endocytic zone membrane	4/ 1139	11/ 44898	0.363636	0.000117899	0.00577787
5	GO:0097199	MF	cysteine-type endopeptidase activity involved in apoptotic signaling pathway	5/ 1139	20/ 44898	0.25	0.000117546	0.00577787
133	GO:0031324	BP	negative regulation of cellular metabolic process	133/ 1139	3777/ 44898	0.0352131	0.000119022	0.00580804
22	GO:2000116	BP	regulation of cysteine-type endopeptidase activity	22/ 1139	353/ 44898	0.0623229	0.000119131	0.00580804
21	GO:0004866	MF	endopeptidase inhibitor activity	21/ 1139	329/ 44898	0.0638298	0.000121103	0.00589047
22	GO:0061135	MF	endopeptidase regulator activity	22/ 1139	354/ 44898	0.0621469	0.000124046	0.00601969
21	GO:0043281	BP	regulation of cysteine-type endopeptidase activity involved in apoptotic process	21/ 1139	330/ 44898	0.0636364	0.000126305	0.00611516
18	GO:0051896	BP	regulation of protein kinase B signaling	18/ 1139	259/ 44898	0.0694981	0.000126711	0.00612064
7	GO:0051497	BP	negative regulation of stress fiber assembly	7/ 1139	45/ 44898	0.155556	0.000129825	0.00625667
270	GO:0010468	BP	regulation of gene expression	270/ 1139	8603/ 44898	0.0313844	0.000134057	0.00644098
6	GO:2001034	BP	positive regulation of double-strand break repair via nonhomologous end joining	6/ 1139	32/ 44898	0.1875	0.000135485	0.00646995
6	GO:0090136	BP	epithelial cell-cell adhesion	6/ 1139	32/ 44898	0.1875	0.000135485	0.00646995
14	GO:0032231	BP	regulation of actin filament bundle assembly	14/ 1139	172/ 44898	0.0813953	0.000136836	0.00651962
64	GO:0051248	BP	negative regulation of protein metabolic process	64/ 1139	1546/ 44898	0.0413972	0.000141328	0.00670315
52	GO:0048646	BP	anatomical structure formation involved in morphogenesis	52/ 1139	1174/ 44898	0.044293	0.000143819	0.0068059
11	GO:0032481	BP	positive regulation of type I interferon production	11/ 1139	113/ 44898	0.0973451	0.000147052	0.00692765
8	GO:0032885	BP	regulation of polysaccharide biosynthetic process	8/ 1139	61/ 44898	0.131148	0.00014982	0.00701075
8	GO:0003254	BP	regulation of membrane depolarization	8/ 1139	61/ 44898	0.131148	0.00014982	0.00701075
8	GO:1902186	BP	regulation of viral release from host cell	8/ 1139	61/ 44898	0.131148	0.00014982	0.00701075
16	GO:0043467	BP	regulation of generation of precursor metabolites and energy	16/ 1139	217/ 44898	0.0737327	0.000150296	0.00701737
5	GO:0010544	BP	negative regulation of platelet activation	5/ 1139	21/ 44898	0.238095	0.000151062	0.00702186
5	GO:2000052	BP	positive regulation of non-canonical Wnt signaling pathway	5/ 1139	21/ 44898	0.238095	0.000151062	0.00702186
10	GO:0060395	BP	SMAD protein signal transduction	10/ 1139	95/ 44898	0.105263	0.000152726	0.00708352
24	GO:0032870	BP	cellular response to hormone stimulus	24/ 1139	404/ 44898	0.0594059	0.000154288	0.00714018
3	GO:1901666	BP	positive regulation of NAD+ ADP-ribosyltransferase activity	3/ 1139	5/ 44898	0.6	0.000156727	0.00718954
3	GO:1901664	BP	regulation of NAD+ ADP-ribosyltransferase activity	3/ 1139	5/ 44898	0.6	0.000156727	0.00718954
3	GO:0071449	BP	cellular response to lipid hydroperoxide	3/ 1139	5/ 44898	0.6	0.000156727	0.00718954
3	GO:0072557	CC	IPAF inflammasome complex	3/ 1139	5/ 44898	0.6	0.000156727	0.00718954
11	GO:0007569	BP	cell aging	11/ 1139	114/ 44898	0.0964912	0.000159074	0.00726943
15	GO:0050864	BP	regulation of B cell activation	15/ 1139	196/ 44898	0.0765306	0.000159162	0.00726943
28	GO:0050678	BP	regulation of epithelial cell proliferation	28/ 1139	509/ 44898	0.0550098	0.000160142	0.00728246
124	GO:0051172	BP	negative regulation of nitrogen compound metabolic process	124/ 1139	3488/ 44898	0.0355505	0.000163688	0.0074276
14	GO:0032479	BP	regulation of type I interferon production	14/ 1139	175/ 44898	0.08	0.00016414	0.00743204
10	GO:0071621	BP	granulocyte chemotaxis	10/ 1139	96/ 44898	0.104167	0.000166655	0.00752964
43	GO:0043086	BP	negative regulation of catalytic activity	43/ 1139	917/ 44898	0.046892	0.000167415	0.0075477
36	GO:0032970	BP	regulation of actin filament-based process	36/ 1139	722/ 44898	0.0498615	0.000167798	0.00754873
8	GO:0042771	BP	intrinsic apoptotic signaling pathway in response to DNA damage by p53 class mediator	8/ 1139	62/ 44898	0.129032	0.000168223	0.00755167
7	GO:0032232	BP	negative regulation of actin filament bundle assembly	7/ 1139	47/ 44898	0.148936	0.000172181	0.00770856
23	GO:0043062	BP	extracellular structure organization	23/ 1139	376/ 44898	0.0611702	0.000172454	0.00770856
4	GO:0032020	BP	ISG15-protein conjugation	4/ 1139	12/ 44898	0.333333	0.000173294	0.00771322
4	GO:0072559	CC	NLRP3 inflammasome complex	4/ 1139	12/ 44898	0.333333	0.000173294	0.00771322
13	GO:0110020	BP	regulation of actomyosin structure organization	13/ 1139	155/ 44898	0.083871	0.000174187	0.00773471
16	GO:0043280	BP	positive regulation of cysteine-type endopeptidase activity involved in apoptotic process	16/ 1139	220/ 44898	0.0727273	0.000175917	0.00778044
15	GO:0007568	BP	aging	15/ 1139	199/ 44898	0.0753769	0.000187977	0.00829492
47	GO:0098797	CC	plasma membrane protein complex	47/ 1139	1040/ 44898	0.0451923	0.000188341	0.00829492
23	GO:0001664	MF	G protein-coupled receptor binding	23/ 1139	381/ 44898	0.0603675	0.000188891	0.00830171
12	GO:0051781	BP	positive regulation of cell division	12/ 1139	136/ 44898	0.0882353	0.000190677	0.00832545
5	GO:0034111	BP	negative regulation of homotypic cell-cell adhesion	5/ 1139	22/ 44898	0.227273	0.000191417	0.00832545
5	GO:0010766	BP	negative regulation of sodium ion transport	5/ 1139	22/ 44898	0.227273	0.000191417	0.00832545
5	GO:0034751	CC	aryl hydrocarbon receptor complex	5/ 1139	22/ 44898	0.227273	0.000191417	0.00832545
5	GO:0070008	MF	serine-type exopeptidase activity	5/ 1139	22/ 44898	0.227273	0.000191417	0.00832545
6	GO:0060340	BP	positive regulation of type I interferon-mediated signaling pathway	6/ 1139	34/ 44898	0.176471	0.000192577	0.00835854
7	GO:0032647	BP	regulation of interferon-alpha production	7/ 1139	48/ 44898	0.145833	0.000197196	0.00854134
25	GO:0045765	BP	regulation of angiogenesis	25/ 1139	441/ 44898	0.0566893	0.000199147	0.00860807
12	GO:0099699	CC	integral component of synaptic membrane	12/ 1139	138/ 44898	0.0869565	0.000218593	0.00942919
306	GO:0031323	BP	regulation of cellular metabolic process	306/ 1139	10006/ 44898	0.0305817	0.000231203	0.00995263
19	GO:0070374	BP	positive regulation of ERK1 and ERK2 cascade	19/ 1139	296/ 44898	0.0641892	0.000232585	0.00999161
14	GO:0002821	BP	positive regulation of adaptive immune response	14/ 1139	181/ 44898	0.0773481	0.000233109	0.00999366
13	GO:0071356	BP	cellular response to tumor necrosis factor	13/ 1139	160/ 44898	0.08125	0.000238382	0.0101989
4	GO:0010739	BP	positive regulation of protein kinase A signaling	4/ 1139	13/ 44898	0.307692	0.000245285	0.0103672
4	GO:0072178	BP	nephric duct morphogenesis	4/ 1139	13/ 44898	0.307692	0.000245285	0.0103672
4	GO:0061004	BP	pattern specification involved in kidney development	4/ 1139	13/ 44898	0.307692	0.000245285	0.0103672
4	GO:0044327	CC	dendritic spine head	4/ 1139	13/ 44898	0.307692	0.000245285	0.0103672
14	GO:0010906	BP	regulation of glucose metabolic process	14/ 1139	182/ 44898	0.0769231	0.000246741	0.0104078
10	GO:0140303	MF	intramembrane lipid transporter activity	10/ 1139	101/ 44898	0.0990099	0.000253392	0.0106669
7	GO:0035987	BP	endodermal cell differentiation	7/ 1139	50/ 44898	0.14	0.000256015	0.0107557
8	GO:0050819	BP	negative regulation of coagulation	8/ 1139	66/ 44898	0.121212	0.000261409	0.0109287
8	GO:0030890	BP	positive regulation of B cell proliferation	8/ 1139	66/ 44898	0.121212	0.000261409	0.0109287
86	GO:0006928	BP	movement of cell or subcellular component	86/ 1139	2269/ 44898	0.0379022	0.000263015	0.0109619
18	GO:0002822	BP	regulation of adaptive immune response based on somatic recombination of immune receptors built from immunoglobulin superfamily domains	18/ 1139	275/ 44898	0.0654545	0.00026521	0.0110315
46	GO:0012501	BP	programmed cell death	46/ 1139	1035/ 44898	0.0444444	0.000280879	0.0116371
9	GO:1903053	BP	regulation of extracellular matrix organization	9/ 1139	84/ 44898	0.107143	0.000282756	0.0116917
66	GO:0098590	CC	plasma membrane region	66/ 1139	1636/ 44898	0.0403423	0.000284431	0.0117371
12	GO:0030295	MF	protein kinase activator activity	12/ 1139	142/ 44898	0.084507	0.000284973	0.0117371
8	GO:0005520	MF	insulin-like growth factor binding	8/ 1139	67/ 44898	0.119403	0.000290322	0.0119339
167	GO:0031325	BP	positive regulation of cellular metabolic process	167/ 1139	5030/ 44898	0.0332008	0.000291954	0.0119776
22	GO:0000902	BP	cell morphogenesis	22/ 1139	369/ 44898	0.0596206	0.00029591	0.0121052
5	GO:0033630	BP	positive regulation of cell adhesion mediated by integrin	5/ 1139	24/ 44898	0.208333	0.000296222	0.0121052
10	GO:1990266	BP	neutrophil migration	10/ 1139	103/ 44898	0.0970874	0.000297341	0.0121274
27	GO:0045860	BP	positive regulation of protein kinase activity	27/ 1139	505/ 44898	0.0534653	0.000302093	0.0122972
13	GO:0048660	BP	regulation of smooth muscle cell proliferation	13/ 1139	164/ 44898	0.0792683	0.000303389	0.0123261
3	GO:0051794	BP	regulation of timing of catagen	3/ 1139	6/ 44898	0.5	0.00030752	0.0124124
3	GO:0010936	BP	negative regulation of macrophage cytokine production	3/ 1139	6/ 44898	0.5	0.00030752	0.0124124
3	GO:0048793	BP	pronephros development	3/ 1139	6/ 44898	0.5	0.00030752	0.0124124
9	GO:0045778	BP	positive regulation of ossification	9/ 1139	85/ 44898	0.105882	0.000309209	0.0124124
11	GO:0032652	BP	regulation of interleukin-1 production	11/ 1139	123/ 44898	0.0894309	0.000310136	0.0124124
11	GO:1903035	BP	negative regulation of response to wounding	11/ 1139	123/ 44898	0.0894309	0.000310136	0.0124124
19	GO:0001666	BP	response to hypoxia	19/ 1139	303/ 44898	0.0627063	0.000311811	0.0124124
6	GO:1905820	BP	positive regulation of chromosome separation	6/ 1139	37/ 44898	0.162162	0.000312027	0.0124124
6	GO:0001892	BP	embryonic placenta development	6/ 1139	37/ 44898	0.162162	0.000312027	0.0124124
6	GO:0046782	BP	regulation of viral transcription	6/ 1139	37/ 44898	0.162162	0.000312027	0.0124124
18	GO:0010952	BP	positive regulation of peptidase activity	18/ 1139	279/ 44898	0.0645161	0.000315705	0.0125349
165	GO:0009892	BP	negative regulation of metabolic process	165/ 1139	4957/ 44898	0.0332863	0.000318634	0.0126273
13	GO:0007160	BP	cell-matrix adhesion	13/ 1139	165/ 44898	0.0787879	0.000321819	0.0127295
7	GO:0033627	BP	cell adhesion mediated by integrin	7/ 1139	52/ 44898	0.134615	0.000328179	0.0129258
7	GO:0035116	BP	embryonic hindlimb morphogenesis	7/ 1139	52/ 44898	0.134615	0.000328179	0.0129258
286	GO:0051171	BP	regulation of nitrogen compound metabolic process	286/ 1139	9323/ 44898	0.0306768	0.000328632	0.0129258
11	GO:0008630	BP	intrinsic apoptotic signaling pathway in response to DNA damage	11/ 1139	124/ 44898	0.0887097	0.000332642	0.013059
4	GO:0034635	BP	glutathione transport	4/ 1139	14/ 44898	0.285714	0.000336507	0.0131369
4	GO:0034340	BP	response to type I interferon	4/ 1139	14/ 44898	0.285714	0.000336507	0.0131369
4	GO:0042939	BP	tripeptide transport	4/ 1139	14/ 44898	0.285714	0.000336507	0.0131369
25	GO:1901342	BP	regulation of vasculature development	25/ 1139	444/ 44898	0.0563063	0.000340953	0.0132366
25	GO:0051251	BP	positive regulation of lymphocyte activation	25/ 1139	444/ 44898	0.0563063	0.000340953	0.0132366
977	GO:0110165	CC	cellular anatomical entity	977/ 1139	36735/ 44898	0.0265959	0.000339753	0.0132366
15	GO:1903034	BP	regulation of response to wounding	15/ 1139	211/ 44898	0.07109	0.000353052	0.0136809
13	GO:0061041	BP	regulation of wound healing	13/ 1139	167/ 44898	0.0778443	0.000361554	0.0139846
5	GO:2000095	BP	regulation of Wnt signaling pathway, planar cell polarity pathway	5/ 1139	25/ 44898	0.2	0.000362575	0.0139982
9	GO:0045913	BP	positive regulation of carbohydrate metabolic process	9/ 1139	87/ 44898	0.103448	0.000368266	0.0141918
7	GO:0090398	BP	cellular senescence	7/ 1139	53/ 44898	0.132075	0.000369915	0.0142292
78	GO:0044877	MF	protein-containing complex binding	78/ 1139	2031/ 44898	0.0384047	0.000374785	0.0143901
23	GO:0015711	BP	organic anion transport	23/ 1139	408/ 44898	0.0563725	0.000386746	0.0148005
16	GO:2001056	BP	positive regulation of cysteine-type endopeptidase activity	16/ 1139	236/ 44898	0.0677966	0.000386886	0.0148005
31	GO:0033674	BP	positive regulation of kinase activity	31/ 1139	616/ 44898	0.0503247	0.000389715	0.0148816
8	GO:0032881	BP	regulation of polysaccharide metabolic process	8/ 1139	70/ 44898	0.114286	0.000393089	0.0149288
8	GO:0007157	BP	heterophilic cell-cell adhesion via plasma membrane cell adhesion molecules	8/ 1139	70/ 44898	0.114286	0.000393089	0.0149288
8	GO:0040018	BP	positive regulation of multicellular organism growth	8/ 1139	70/ 44898	0.114286	0.000393089	0.0149288
13	GO:0042102	BP	positive regulation of T cell proliferation	13/ 1139	169/ 44898	0.0769231	0.000405387	0.0153403
6	GO:1900078	BP	positive regulation of cellular response to insulin stimulus	6/ 1139	39/ 44898	0.153846	0.000419436	0.0158433
14	GO:0005179	MF	hormone activity	14/ 1139	192/ 44898	0.0729167	0.000425243	0.0160338
28	GO:0050863	BP	regulation of T cell activation	28/ 1139	538/ 44898	0.0520446	0.00043049	0.0162025
11	GO:0040014	BP	regulation of multicellular organism growth	11/ 1139	128/ 44898	0.0859375	0.000436896	0.0163679
5	GO:0075294	BP	positive regulation by symbiont of entry into host	5/ 1139	26/ 44898	0.192308	0.00043957	0.0163679
5	GO:0048633	BP	positive regulation of skeletal muscle tissue growth	5/ 1139	26/ 44898	0.192308	0.00043957	0.0163679
5	GO:0046598	BP	positive regulation of viral entry into host cell	5/ 1139	26/ 44898	0.192308	0.00043957	0.0163679
5	GO:0097194	BP	execution phase of apoptosis	5/ 1139	26/ 44898	0.192308	0.00043957	0.0163679
5	GO:0016175	MF	superoxide-generating NAD(P)H oxidase activity	5/ 1139	26/ 44898	0.192308	0.00043957	0.0163679
33	GO:0032956	BP	regulation of actin cytoskeleton organization	33/ 1139	674/ 44898	0.0489614	0.000442072	0.0164319
19	GO:0003013	BP	circulatory system process	19/ 1139	312/ 44898	0.0608974	0.000447506	0.0165642
19	GO:0036293	BP	response to decreased oxygen levels	19/ 1139	312/ 44898	0.0608974	0.000447506	0.0165642
14	GO:0030278	BP	regulation of ossification	14/ 1139	193/ 44898	0.0725389	0.000448002	0.0165642
4	GO:0004687	MF	myosin light chain kinase activity	4/ 1139	15/ 44898	0.266667	0.000449672	0.0165675
4	GO:0008179	MF	adenylate cyclase binding	4/ 1139	15/ 44898	0.266667	0.000449672	0.0165675
6	GO:1904706	BP	negative regulation of vascular associated smooth muscle cell proliferation	6/ 1139	40/ 44898	0.15	0.000482946	0.0177001
6	GO:0072337	BP	modified amino acid transport	6/ 1139	40/ 44898	0.15	0.000482946	0.0177001
6	GO:0002548	BP	monocyte chemotaxis	6/ 1139	40/ 44898	0.15	0.000482946	0.0177001
12	GO:0099240	CC	intrinsic component of synaptic membrane	12/ 1139	151/ 44898	0.0794702	0.000498914	0.0182535
10	GO:0030888	BP	regulation of B cell proliferation	10/ 1139	110/ 44898	0.0909091	0.000504393	0.0183853
10	GO:1900542	BP	regulation of purine nucleotide metabolic process	10/ 1139	110/ 44898	0.0909091	0.000504393	0.0183853
24	GO:0009897	CC	external side of plasma membrane	24/ 1139	431/ 44898	0.0556845	0.000505148	0.0183853
153	GO:0010605	BP	negative regulation of macromolecule metabolic process	153/ 1139	4599/ 44898	0.0332681	0.000518797	0.0188493
40	GO:0051046	BP	regulation of secretion	40/ 1139	890/ 44898	0.0449438	0.000525411	0.0190284
3	GO:2000562	BP	negative regulation of CD4-positive, alpha-beta T cell proliferation	3/ 1139	7/ 44898	0.428571	0.000527986	0.0190284
3	GO:0006982	BP	response to lipid hydroperoxide	3/ 1139	7/ 44898	0.428571	0.000527986	0.0190284
3	GO:0015732	BP	prostaglandin transport	3/ 1139	7/ 44898	0.428571	0.000527986	0.0190284
5	GO:0050765	BP	negative regulation of phagocytosis	5/ 1139	27/ 44898	0.185185	0.000528265	0.0190284
10	GO:0032760	BP	positive regulation of tumor necrosis factor production	10/ 1139	111/ 44898	0.0900901	0.000541926	0.0194537
10	GO:0006140	BP	regulation of nucleotide metabolic process	10/ 1139	111/ 44898	0.0900901	0.000541926	0.0194537
73	GO:0003700	MF	DNA-binding transcription factor activity	73/ 1139	1898/ 44898	0.0384615	0.000561414	0.0200502
11	GO:0002718	BP	regulation of cytokine production involved in immune response	11/ 1139	132/ 44898	0.0833333	0.000567218	0.0202231
8	GO:0050691	BP	regulation of defense response to virus by host	8/ 1139	74/ 44898	0.108108	0.000574217	0.0204378
27	GO:0030055	CC	cell-substrate junction	27/ 1139	519/ 44898	0.0520231	0.000575691	0.0204556
17	GO:0060326	BP	cell chemotaxis	17/ 1139	269/ 44898	0.063197	0.000577735	0.0204588
17	GO:0043123	BP	positive regulation of I-kappaB kinase/NF-kappaB signaling	17/ 1139	269/ 44898	0.063197	0.000577735	0.0204588
30	GO:0048729	BP	tissue morphogenesis	30/ 1139	605/ 44898	0.0495868	0.000584259	0.020655
156	GO:0051173	BP	positive regulation of nitrogen compound metabolic process	156/ 1139	4705/ 44898	0.0331562	0.000587316	0.0206668
4	GO:0071492	BP	cellular response to UV-A	4/ 1139	16/ 44898	0.25	0.000587551	0.0206668
4	GO:0061702	CC	inflammasome complex	4/ 1139	16/ 44898	0.25	0.000587551	0.0206668
9	GO:0050818	BP	regulation of coagulation	9/ 1139	93/ 44898	0.0967742	0.000603558	0.0211588
9	GO:0072332	BP	intrinsic apoptotic signaling pathway by p53 class mediator	9/ 1139	93/ 44898	0.0967742	0.000603558	0.0211588
10	GO:0010827	BP	regulation of glucose transmembrane transport	10/ 1139	113/ 44898	0.0884956	0.000623944	0.0212957
10	GO:0097530	BP	granulocyte migration	10/ 1139	113/ 44898	0.0884956	0.000623944	0.0212957
10	GO:1903557	BP	positive regulation of tumor necrosis factor superfamily cytokine production	10/ 1139	113/ 44898	0.0884956	0.000623944	0.0212957
8	GO:0043331	BP	response to dsRNA	8/ 1139	75/ 44898	0.106667	0.000628674	0.0212957
5	GO:0048631	BP	regulation of skeletal muscle tissue growth	5/ 1139	28/ 44898	0.178571	0.000629753	0.0212957
5	GO:0002830	BP	positive regulation of type 2 immune response	5/ 1139	28/ 44898	0.178571	0.000629753	0.0212957
6	GO:0045823	BP	positive regulation of heart contraction	6/ 1139	42/ 44898	0.142857	0.000632236	0.0212957
6	GO:0003382	BP	epithelial cell morphogenesis	6/ 1139	42/ 44898	0.142857	0.000632236	0.0212957
2	GO:0048389	BP	intermediate mesoderm development	2/ 1139	2/ 44898	1	0.000643016	0.0212957
2	GO:0003228	BP	atrial cardiac muscle tissue development	2/ 1139	2/ 44898	1	0.000643016	0.0212957
2	GO:1904246	BP	negative regulation of polynucleotide adenylyltransferase activity	2/ 1139	2/ 44898	1	0.000643016	0.0212957
2	GO:0072184	BP	renal vesicle progenitor cell differentiation	2/ 1139	2/ 44898	1	0.000643016	0.0212957
2	GO:1904692	BP	positive regulation of type B pancreatic cell proliferation	2/ 1139	2/ 44898	1	0.000643016	0.0212957
2	GO:0072259	BP	metanephric interstitial fibroblast development	2/ 1139	2/ 44898	1	0.000643016	0.0212957
2	GO:0090720	BP	primary adaptive immune response	2/ 1139	2/ 44898	1	0.000643016	0.0212957
2	GO:0090721	BP	primary adaptive immune response involving T cells and B cells	2/ 1139	2/ 44898	1	0.000643016	0.0212957
2	GO:0070429	BP	negative regulation of nucleotide-binding oligomerization domain containing 1 signaling pathway	2/ 1139	2/ 44898	1	0.000643016	0.0212957
2	GO:0090094	BP	metanephric cap mesenchymal cell proliferation involved in metanephros development	2/ 1139	2/ 44898	1	0.000643016	0.0212957
2	GO:1901398	BP	regulation of transforming growth factor beta3 activation	2/ 1139	2/ 44898	1	0.000643016	0.0212957
2	GO:0072168	BP	specification of anterior mesonephric tubule identity	2/ 1139	2/ 44898	1	0.000643016	0.0212957
2	GO:0072169	BP	specification of posterior mesonephric tubule identity	2/ 1139	2/ 44898	1	0.000643016	0.0212957
2	GO:1901834	BP	regulation of deadenylation-independent decapping of nuclear-transcribed mRNA	2/ 1139	2/ 44898	1	0.000643016	0.0212957
2	GO:1901835	BP	positive regulation of deadenylation-independent decapping of nuclear-transcribed mRNA	2/ 1139	2/ 44898	1	0.000643016	0.0212957
2	GO:0072167	BP	specification of mesonephric tubule identity	2/ 1139	2/ 44898	1	0.000643016	0.0212957
2	GO:0034147	BP	regulation of toll-like receptor 5 signaling pathway	2/ 1139	2/ 44898	1	0.000643016	0.0212957
2	GO:0034148	BP	negative regulation of toll-like receptor 5 signaling pathway	2/ 1139	2/ 44898	1	0.000643016	0.0212957
2	GO:0060930	BP	sinoatrial node cell fate commitment	2/ 1139	2/ 44898	1	0.000643016	0.0212957
2	GO:2001304	BP	lipoxin B4 metabolic process	2/ 1139	2/ 44898	1	0.000643016	0.0212957
2	GO:2001306	BP	lipoxin B4 biosynthetic process	2/ 1139	2/ 44898	1	0.000643016	0.0212957
2	GO:0097310	BP	cap2 mRNA methylation	2/ 1139	2/ 44898	1	0.000643016	0.0212957
2	GO:0031711	MF	bradykinin receptor binding	2/ 1139	2/ 44898	1	0.000643016	0.0212957
2	GO:0071714	MF	icosanoid transmembrane transporter activity	2/ 1139	2/ 44898	1	0.000643016	0.0212957
2	GO:0008269	MF	JAK pathway signal transduction adaptor activity	2/ 1139	2/ 44898	1	0.000643016	0.0212957
2	GO:0016521	MF	pituitary adenylate cyclase activating polypeptide activity	2/ 1139	2/ 44898	1	0.000643016	0.0212957
2	GO:0031858	MF	pituitary adenylate cyclase-activating polypeptide receptor binding	2/ 1139	2/ 44898	1	0.000643016	0.0212957
9	GO:0098636	CC	protein complex involved in cell adhesion	9/ 1139	94/ 44898	0.0957447	0.000652663	0.0215811
13	GO:0002824	BP	positive regulation of adaptive immune response based on somatic recombination of immune receptors built from immunoglobulin superfamily domains	13/ 1139	178/ 44898	0.0730337	0.000662743	0.0218799
47	GO:1901698	BP	response to nitrogen compound	47/ 1139	1109/ 44898	0.0423805	0.000667571	0.0219701
12	GO:0019209	MF	kinase activator activity	12/ 1139	156/ 44898	0.0769231	0.000667448	0.0219701
10	GO:0042058	BP	regulation of epidermal growth factor receptor signaling pathway	10/ 1139	114/ 44898	0.0877193	0.000668643	0.0219709
11	GO:0050764	BP	regulation of phagocytosis	11/ 1139	135/ 44898	0.0814815	0.000684966	0.0224369
11	GO:1903578	BP	regulation of ATP metabolic process	11/ 1139	135/ 44898	0.0814815	0.000684966	0.0224369
8	GO:1904705	BP	regulation of vascular associated smooth muscle cell proliferation	8/ 1139	76/ 44898	0.105263	0.000687221	0.0224757
9	GO:0032722	BP	positive regulation of chemokine production	9/ 1139	95/ 44898	0.0947368	0.000704982	0.0229848
9	GO:0061045	BP	negative regulation of wound healing	9/ 1139	95/ 44898	0.0947368	0.000704982	0.0229848
7	GO:0033628	BP	regulation of cell adhesion mediated by integrin	7/ 1139	59/ 44898	0.118644	0.000717879	0.0233327
7	GO:0030195	BP	negative regulation of blood coagulation	7/ 1139	59/ 44898	0.118644	0.000717879	0.0233327
15	GO:0071902	BP	positive regulation of protein serine/threonine kinase activity	15/ 1139	226/ 44898	0.0663717	0.000722447	0.0234448
5	GO:0010463	BP	mesenchymal cell proliferation	5/ 1139	29/ 44898	0.172414	0.000745164	0.0241447
57	GO:0032269	BP	negative regulation of cellular protein metabolic process	57/ 1139	1416/ 44898	0.0402542	0.000748029	0.0242001
4	GO:0031103	BP	axon regeneration	4/ 1139	17/ 44898	0.235294	0.000752957	0.0242282
4	GO:0090331	BP	negative regulation of platelet aggregation	4/ 1139	17/ 44898	0.235294	0.000752957	0.0242282
27	GO:1903037	BP	regulation of leukocyte cell-cell adhesion	27/ 1139	534/ 44898	0.0505618	0.000753519	0.0242282
8	GO:0008305	CC	integrin complex	8/ 1139	77/ 44898	0.103896	0.000750081	0.0242282
366	GO:0043167	MF	ion binding	366/ 1139	12412/ 44898	0.0294876	0.000783593	0.0251181
21	GO:1903039	BP	positive regulation of leukocyte cell-cell adhesion	21/ 1139	377/ 44898	0.0557029	0.000799395	0.0255855
17	GO:0022408	BP	negative regulation of cell-cell adhesion	17/ 1139	277/ 44898	0.0613718	0.000800742	0.0255896
44	GO:0003779	MF	actin binding	44/ 1139	1022/ 44898	0.0430528	0.000804792	0.0256799
6	GO:1903524	BP	positive regulation of blood circulation	6/ 1139	44/ 44898	0.136364	0.000814992	0.0259658
16	GO:0045216	BP	cell-cell junction organization	16/ 1139	253/ 44898	0.0632411	0.000820855	0.0260815
11	GO:0043255	BP	regulation of carbohydrate biosynthetic process	11/ 1139	138/ 44898	0.0797101	0.000822357	0.0260815
11	GO:0050688	BP	regulation of defense response to virus	11/ 1139	138/ 44898	0.0797101	0.000822357	0.0260815
23	GO:0006935	BP	chemotaxis	23/ 1139	424/ 44898	0.0542453	0.000825443	0.0261286
3	GO:1900369	BP	negative regulation of RNA interference	3/ 1139	8/ 44898	0.375	0.000828828	0.0261286
3	GO:0072180	BP	mesonephric duct morphogenesis	3/ 1139	8/ 44898	0.375	0.000828828	0.0261286
3	GO:0072143	BP	mesangial cell development	3/ 1139	8/ 44898	0.375	0.000828828	0.0261286
993	GO:0003674	MF	molecular_function	993/ 1139	37548/ 44898	0.0264461	0.000868146	0.0272861
23	GO:0042330	BP	taxis	23/ 1139	427/ 44898	0.0538642	0.000872006	0.0273546
11	GO:0043406	BP	positive regulation of MAP kinase activity	11/ 1139	139/ 44898	0.0791367	0.000872935	0.0273546
7	GO:1900047	BP	negative regulation of hemostasis	7/ 1139	61/ 44898	0.114754	0.000878762	0.0274582
29	GO:0007389	BP	pattern specification process	29/ 1139	594/ 44898	0.0488215	0.000878862	0.0274582
9	GO:0051017	BP	actin filament bundle assembly	9/ 1139	98/ 44898	0.0918367	0.000882804	0.0275403
53	GO:0045202	CC	synapse	53/ 1139	1305/ 44898	0.040613	0.000884651	0.0275569
8	GO:0042531	BP	positive regulation of tyrosine phosphorylation of STAT protein	8/ 1139	79/ 44898	0.101266	0.000889659	0.0276308
13	GO:0016525	BP	negative regulation of angiogenesis	13/ 1139	185/ 44898	0.0702703	0.000947736	0.0291892
4	GO:0140239	BP	postsynaptic endocytosis	4/ 1139	18/ 44898	0.222222	0.000948728	0.0291892
4	GO:0035457	BP	cellular response to interferon-alpha	4/ 1139	18/ 44898	0.222222	0.000948728	0.0291892
4	GO:2000347	BP	positive regulation of hepatocyte proliferation	4/ 1139	18/ 44898	0.222222	0.000948728	0.0291892
4	GO:0098884	BP	postsynaptic neurotransmitter receptor internalization	4/ 1139	18/ 44898	0.222222	0.000948728	0.0291892
4	GO:0072203	BP	cell proliferation involved in metanephros development	4/ 1139	18/ 44898	0.222222	0.000948728	0.0291892
9	GO:0046626	BP	regulation of insulin receptor signaling pathway	9/ 1139	99/ 44898	0.0909091	0.000949583	0.0291892
8	GO:0045332	BP	phospholipid translocation	8/ 1139	80/ 44898	0.1	0.000966856	0.0296767
7	GO:0002230	BP	positive regulation of defense response to virus by host	7/ 1139	62/ 44898	0.112903	0.000969194	0.029705
17	GO:2001236	BP	regulation of extrinsic apoptotic signaling pathway	17/ 1139	282/ 44898	0.0602837	0.000974525	0.0298247
13	GO:2000181	BP	negative regulation of blood vessel morphogenesis	13/ 1139	186/ 44898	0.0698925	0.000995783	0.0304309
17	GO:1903522	BP	regulation of blood circulation	17/ 1139	283/ 44898	0.0600707	0.00101288	0.0309084
9	GO:1902414	BP	protein localization to cell junction	9/ 1139	100/ 44898	0.09	0.0010204	0.0310189
9	GO:0061572	BP	actin filament bundle organization	9/ 1139	100/ 44898	0.09	0.0010204	0.0310189
5	GO:0035563	BP	positive regulation of chromatin binding	5/ 1139	31/ 44898	0.16129	0.00102242	0.0310189
5	GO:0042554	BP	superoxide anion generation	5/ 1139	31/ 44898	0.16129	0.00102242	0.0310189
6	GO:0048247	BP	lymphocyte chemotaxis	6/ 1139	46/ 44898	0.130435	0.00103599	0.0313399
6	GO:0001968	MF	fibronectin binding	6/ 1139	46/ 44898	0.130435	0.00103599	0.0313399
20	GO:0062197	BP	cellular response to chemical stress	20/ 1139	358/ 44898	0.0558659	0.0010403	0.0314248
37	GO:0008283	BP	cell population proliferation	37/ 1139	825/ 44898	0.0448485	0.0010441	0.0314943
13	GO:1901343	BP	negative regulation of vasculature development	13/ 1139	187/ 44898	0.0695187	0.00104585	0.0315017
22	GO:1901214	BP	regulation of neuron death	22/ 1139	403/ 44898	0.0545906	0.00108298	0.0325733
16	GO:0007188	BP	adenylate cyclase-modulating G protein-coupled receptor signaling pathway	16/ 1139	260/ 44898	0.0615385	0.00109377	0.0328506
11	GO:0030326	BP	embryonic limb morphogenesis	11/ 1139	144/ 44898	0.0763889	0.00116602	0.034875
11	GO:0035113	BP	embryonic appendage morphogenesis	11/ 1139	144/ 44898	0.0763889	0.00116602	0.034875
20	GO:0019207	MF	kinase regulator activity	20/ 1139	362/ 44898	0.0552486	0.00116616	0.034875
4	GO:1902965	BP	regulation of protein localization to early endosome	4/ 1139	19/ 44898	0.210526	0.00117771	0.034948
4	GO:1902966	BP	positive regulation of protein localization to early endosome	4/ 1139	19/ 44898	0.210526	0.00117771	0.034948
4	GO:0050803	BP	regulation of synapse structure or activity	4/ 1139	19/ 44898	0.210526	0.00117771	0.034948
4	GO:0070142	BP	synaptic vesicle budding	4/ 1139	19/ 44898	0.210526	0.00117771	0.034948
4	GO:0008347	BP	glial cell migration	4/ 1139	19/ 44898	0.210526	0.00117771	0.034948
18	GO:0034599	BP	cellular response to oxidative stress	18/ 1139	300/ 44898	0.06	0.0011786	0.034948
5	GO:0097094	BP	craniofacial suture morphogenesis	5/ 1139	32/ 44898	0.15625	0.00118667	0.0350385
5	GO:0051900	BP	regulation of mitochondrial depolarization	5/ 1139	32/ 44898	0.15625	0.00118667	0.0350385
5	GO:0033690	BP	positive regulation of osteoblast proliferation	5/ 1139	32/ 44898	0.15625	0.00118667	0.0350385
32	GO:0051090	BP	regulation of DNA-binding transcription factor activity	32/ 1139	681/ 44898	0.0469897	0.00119964	0.0353633
10	GO:0004879	MF	nuclear receptor activity	10/ 1139	123/ 44898	0.0813008	0.00120273	0.0353633
10	GO:0098531	MF	ligand-activated transcription factor activity	10/ 1139	123/ 44898	0.0813008	0.00120273	0.0353633
3	GO:0072183	BP	negative regulation of nephron tubule epithelial cell differentiation	3/ 1139	9/ 44898	0.333333	0.0012198	0.0356154
3	GO:2000543	BP	positive regulation of gastrulation	3/ 1139	9/ 44898	0.333333	0.0012198	0.0356154
3	GO:0045726	BP	positive regulation of integrin biosynthetic process	3/ 1139	9/ 44898	0.333333	0.0012198	0.0356154
3	GO:0098966	CC	perisynaptic extracellular matrix	3/ 1139	9/ 44898	0.333333	0.0012198	0.0356154
3	GO:0001740	CC	Barr body	3/ 1139	9/ 44898	0.333333	0.0012198	0.0356154
8	GO:0034204	BP	lipid translocation	8/ 1139	83/ 44898	0.0963855	0.00123108	0.0358947
9	GO:0050709	BP	negative regulation of protein secretion	9/ 1139	103/ 44898	0.0873786	0.00125888	0.03661
10	GO:0050871	BP	positive regulation of B cell activation	10/ 1139	124/ 44898	0.0806452	0.00127905	0.0370872
10	GO:1901184	BP	regulation of ERBB signaling pathway	10/ 1139	124/ 44898	0.0806452	0.00127905	0.0370872
19	GO:0070482	BP	response to oxygen levels	19/ 1139	337/ 44898	0.0563798	0.00129021	0.0373591
6	GO:0090279	BP	regulation of calcium ion import	6/ 1139	48/ 44898	0.125	0.00130029	0.0375473
6	GO:0004970	MF	ionotropic glutamate receptor activity	6/ 1139	48/ 44898	0.125	0.00130029	0.0375473
25	GO:0005925	CC	focal adhesion	25/ 1139	498/ 44898	0.0502008	0.00135437	0.0390551
10	GO:0003014	BP	renal system process	10/ 1139	125/ 44898	0.08	0.00135928	0.0391426
5	GO:0050667	BP	homocysteine metabolic process	5/ 1139	33/ 44898	0.151515	0.00136964	0.0393329
5	GO:2000050	BP	regulation of non-canonical Wnt signaling pathway	5/ 1139	33/ 44898	0.151515	0.00136964	0.0393329
7	GO:0071634	BP	regulation of transforming growth factor beta production	7/ 1139	66/ 44898	0.106061	0.00140647	0.0402254
7	GO:0043330	BP	response to exogenous dsRNA	7/ 1139	66/ 44898	0.106061	0.00140647	0.0402254
7	GO:0035137	BP	hindlimb morphogenesis	7/ 1139	66/ 44898	0.106061	0.00140647	0.0402254
8	GO:0051148	BP	negative regulation of muscle cell differentiation	8/ 1139	85/ 44898	0.0941176	0.00143705	0.0409281
8	GO:0030193	BP	regulation of blood coagulation	8/ 1139	85/ 44898	0.0941176	0.00143705	0.0409281
16	GO:0010950	BP	positive regulation of endopeptidase activity	16/ 1139	267/ 44898	0.0599251	0.00143982	0.0409281
4	GO:0010935	BP	regulation of macrophage cytokine production	4/ 1139	20/ 44898	0.2	0.00144275	0.0409281
4	GO:0097011	BP	cellular response to granulocyte macrophage colony-stimulating factor stimulus	4/ 1139	20/ 44898	0.2	0.00144275	0.0409281
4	GO:0097012	BP	response to granulocyte macrophage colony-stimulating factor	4/ 1139	20/ 44898	0.2	0.00144275	0.0409281
11	GO:0097529	BP	myeloid leukocyte migration	11/ 1139	148/ 44898	0.0743243	0.00145494	0.0412182
21	GO:0003002	BP	regionalization	21/ 1139	384/ 44898	0.0546875	0.00148337	0.0419666
21	GO:0043122	BP	regulation of I-kappaB kinase/NF-kappaB signaling	21/ 1139	385/ 44898	0.0545455	0.0015014	0.0424195
25	GO:0002009	BP	morphogenesis of an epithelium	25/ 1139	504/ 44898	0.0496032	0.00151847	0.0428442
10	GO:0070555	BP	response to interleukin-1	10/ 1139	127/ 44898	0.0787402	0.001532	0.0431678
15	GO:0043405	BP	regulation of MAP kinase activity	15/ 1139	244/ 44898	0.0614754	0.00155701	0.043755
5	GO:0032691	BP	negative regulation of interleukin-1 beta production	5/ 1139	34/ 44898	0.147059	0.00157258	0.0440937
64	GO:0060548	BP	negative regulation of cell death	64/ 1139	1692/ 44898	0.0378251	0.00157327	0.0440937
8	GO:0016126	BP	sterol biosynthetic process	8/ 1139	87/ 44898	0.091954	0.00166946	0.0465405
8	GO:0071347	BP	cellular response to interleukin-1	8/ 1139	87/ 44898	0.091954	0.00166946	0.0465405
8	GO:0030199	BP	collagen fibril organization	8/ 1139	87/ 44898	0.091954	0.00166946	0.0465405
3	GO:1900368	BP	regulation of RNA interference	3/ 1139	10/ 44898	0.3	0.00170976	0.0471003
3	GO:2000561	BP	regulation of CD4-positive, alpha-beta T cell proliferation	3/ 1139	10/ 44898	0.3	0.00170976	0.0471003
3	GO:0045113	BP	regulation of integrin biosynthetic process	3/ 1139	10/ 44898	0.3	0.00170976	0.0471003
3	GO:0072171	BP	mesonephric tubule morphogenesis	3/ 1139	10/ 44898	0.3	0.00170976	0.0471003
3	GO:0007435	BP	salivary gland morphogenesis	3/ 1139	10/ 44898	0.3	0.00170976	0.0471003
3	GO:0036454	CC	growth factor complex	3/ 1139	10/ 44898	0.3	0.00170976	0.0471003
3	GO:0070991	MF	medium-chain-acyl-CoA dehydrogenase activity	3/ 1139	10/ 44898	0.3	0.00170976	0.0471003
3	GO:0042296	MF	ISG15 transferase activity	3/ 1139	10/ 44898	0.3	0.00170976	0.0471003
60	GO:0043069	BP	negative regulation of programmed cell death	60/ 1139	1557/ 44898	0.0385356	0.00171867	0.0472838
10	GO:0060021	BP	roof of mouth development	10/ 1139	129/ 44898	0.0775194	0.00172211	0.0473163
4	GO:0071354	BP	cellular response to interleukin-6	4/ 1139	21/ 44898	0.190476	0.00174668	0.0475551
4	GO:0003374	BP	dynamin family protein polymerization involved in mitochondrial fission	4/ 1139	21/ 44898	0.190476	0.00174668	0.0475551
4	GO:0003373	BP	dynamin family protein polymerization involved in membrane fission	4/ 1139	21/ 44898	0.190476	0.00174668	0.0475551
4	GO:0010763	BP	positive regulation of fibroblast migration	4/ 1139	21/ 44898	0.190476	0.00174668	0.0475551
4	GO:0070269	BP	pyroptosis	4/ 1139	21/ 44898	0.190476	0.00174668	0.0475551
4	GO:0099590	BP	neurotransmitter receptor internalization	4/ 1139	21/ 44898	0.190476	0.00174668	0.0475551
37	GO:0005911	CC	cell-cell junction	37/ 1139	842/ 44898	0.043943	0.00174098	0.0475551
43	GO:0050801	BP	ion homeostasis	43/ 1139	1034/ 44898	0.0415861	0.00178166	0.0483817
8	GO:1900046	BP	regulation of hemostasis	8/ 1139	88/ 44898	0.0909091	0.00179629	0.0486658
5	GO:0001836	BP	release of cytochrome c from mitochondria	5/ 1139	35/ 44898	0.142857	0.00179676	0.0486658
12	GO:0050729	BP	positive regulation of inflammatory response	12/ 1139	175/ 44898	0.0685714	0.00180135	0.0487271
26	GO:0022604	BP	regulation of cell morphogenesis	26/ 1139	528/ 44898	0.0492424	0.00181841	0.0491251
17	GO:0050866	BP	negative regulation of cell activation	17/ 1139	288/ 44898	0.0590278	0.00182096	0.0491306
2	GO:0072679	BP	thymocyte migration	2/ 1139	3/ 44898	0.666667	0.00189648	0.0492661
2	GO:0001113	BP	transcription open complex formation at RNA polymerase II promoter	2/ 1139	3/ 44898	0.666667	0.00189648	0.0492661
2	GO:0061227	BP	pattern specification involved in mesonephros development	2/ 1139	3/ 44898	0.666667	0.00189648	0.0492661
2	GO:0072141	BP	renal interstitial fibroblast development	2/ 1139	3/ 44898	0.666667	0.00189648	0.0492661
2	GO:0072573	BP	tolerance induction to lipopolysaccharide	2/ 1139	3/ 44898	0.666667	0.00189648	0.0492661
2	GO:1905407	BP	regulation of creatine transmembrane transporter activity	2/ 1139	3/ 44898	0.666667	0.00189648	0.0492661
2	GO:1905408	BP	negative regulation of creatine transmembrane transporter activity	2/ 1139	3/ 44898	0.666667	0.00189648	0.0492661
2	GO:2000349	BP	negative regulation of CD40 signaling pathway	2/ 1139	3/ 44898	0.666667	0.00189648	0.0492661
2	GO:0034516	BP	response to vitamin B6	2/ 1139	3/ 44898	0.666667	0.00189648	0.0492661
2	GO:0032910	BP	regulation of transforming growth factor beta3 production	2/ 1139	3/ 44898	0.666667	0.00189648	0.0492661
2	GO:0032646	BP	regulation of hepatocyte growth factor production	2/ 1139	3/ 44898	0.666667	0.00189648	0.0492661
2	GO:0046882	BP	negative regulation of follicle-stimulating hormone secretion	2/ 1139	3/ 44898	0.666667	0.00189648	0.0492661
2	GO:0034124	BP	regulation of MyD88-dependent toll-like receptor signaling pathway	2/ 1139	3/ 44898	0.666667	0.00189648	0.0492661
2	GO:0090067	BP	regulation of thalamus size	2/ 1139	3/ 44898	0.666667	0.00189648	0.0492661
2	GO:0099552	BP	trans-synaptic signaling by lipid, modulating synaptic transmission	2/ 1139	3/ 44898	0.666667	0.00189648	0.0492661
2	GO:0099553	BP	trans-synaptic signaling by endocannabinoid, modulating synaptic transmission	2/ 1139	3/ 44898	0.666667	0.00189648	0.0492661
2	GO:0035781	BP	CD86 biosynthetic process	2/ 1139	3/ 44898	0.666667	0.00189648	0.0492661
2	GO:0072190	BP	ureter urothelium development	2/ 1139	3/ 44898	0.666667	0.00189648	0.0492661
2	GO:0072194	BP	kidney smooth muscle tissue development	2/ 1139	3/ 44898	0.666667	0.00189648	0.0492661
2	GO:0072208	BP	metanephric smooth muscle tissue development	2/ 1139	3/ 44898	0.666667	0.00189648	0.0492661
2	GO:0032686	BP	negative regulation of hepatocyte growth factor production	2/ 1139	3/ 44898	0.666667	0.00189648	0.0492661
2	GO:0002636	BP	positive regulation of germinal center formation	2/ 1139	3/ 44898	0.666667	0.00189648	0.0492661
2	GO:0034127	BP	regulation of MyD88-independent toll-like receptor signaling pathway	2/ 1139	3/ 44898	0.666667	0.00189648	0.0492661
2	GO:0072098	BP	anterior/posterior pattern specification involved in kidney development	2/ 1139	3/ 44898	0.666667	0.00189648	0.0492661
2	GO:0070721	CC	ISGF3 complex	2/ 1139	3/ 44898	0.666667	0.00189648	0.0492661
2	GO:0098855	CC	HCN channel complex	2/ 1139	3/ 44898	0.666667	0.00189648	0.0492661
2	GO:0005335	MF	serotonin:sodium symporter activity	2/ 1139	3/ 44898	0.666667	0.00189648	0.0492661
2	GO:0004514	MF	nicotinate-nucleotide diphosphorylase (carboxylating) activity	2/ 1139	3/ 44898	0.666667	0.00189648	0.0492661
2	GO:0031700	MF	adrenomedullin receptor binding	2/ 1139	3/ 44898	0.666667	0.00189648	0.0492661
2	GO:0042602	MF	riboflavin reductase (NADPH) activity	2/ 1139	3/ 44898	0.666667	0.00189648	0.0492661
13	GO:0002705	BP	positive regulation of leukocyte mediated immunity	13/ 1139	200/ 44898	0.065	0.00191234	0.0496166
15	GO:0051092	BP	positive regulation of NF-kappaB transcription factor activity	15/ 1139	250/ 44898	0.06	0.00197202	0.0509156
39	GO:0043269	BP	regulation of ion transport	39/ 1139	920/ 44898	0.0423913	0.00197987	0.0509156
12	GO:0032675	BP	regulation of interleukin-6 production	12/ 1139	177/ 44898	0.0677966	0.00198124	0.0509156
7	GO:0010862	BP	positive regulation of pathway-restricted SMAD protein phosphorylation	7/ 1139	70/ 44898	0.1	0.00198426	0.0509156
7	GO:0007044	BP	cell-substrate junction assembly	7/ 1139	70/ 44898	0.1	0.00198426	0.0509156
11	GO:0015833	BP	peptide transport	11/ 1139	154/ 44898	0.0714286	0.00199605	0.0510931
10	GO:0032642	BP	regulation of chemokine production	10/ 1139	132/ 44898	0.0757576	0.00204264	0.0519674
5	GO:0090036	BP	regulation of protein kinase C signaling	5/ 1139	36/ 44898	0.138889	0.00204348	0.0519674
5	GO:0050974	BP	detection of mechanical stimulus involved in sensory perception	5/ 1139	36/ 44898	0.138889	0.00204348	0.0519674
5	GO:0006857	BP	oligopeptide transport	5/ 1139	36/ 44898	0.138889	0.00204348	0.0519674
8	GO:0046324	BP	regulation of glucose import	8/ 1139	90/ 44898	0.0888889	0.00207271	0.0525422
8	GO:0004180	MF	carboxypeptidase activity	8/ 1139	90/ 44898	0.0888889	0.00207271	0.0525422
12	GO:0010467	BP	gene expression	12/ 1139	178/ 44898	0.0674157	0.00207656	0.052576
4	GO:0010755	BP	regulation of plasminogen activation	4/ 1139	22/ 44898	0.181818	0.0020923	0.0526565
4	GO:0030578	BP	PML body organization	4/ 1139	22/ 44898	0.181818	0.0020923	0.0526565
4	GO:1905668	BP	positive regulation of protein localization to endosome	4/ 1139	22/ 44898	0.181818	0.0020923	0.0526565
4	GO:0016553	BP	base conversion or substitution editing	4/ 1139	22/ 44898	0.181818	0.0020923	0.0526565
4	GO:0072111	BP	cell proliferation involved in kidney development	4/ 1139	22/ 44898	0.181818	0.0020923	0.0526565
7	GO:0150115	BP	cell-substrate junction organization	7/ 1139	71/ 44898	0.0985915	0.0021539	0.0540771
13	GO:0019955	MF	cytokine binding	13/ 1139	203/ 44898	0.0640394	0.00217952	0.0546548
11	GO:0055001	BP	muscle cell development	11/ 1139	156/ 44898	0.0705128	0.00220908	0.0553299
8	GO:0050840	MF	extracellular matrix binding	8/ 1139	91/ 44898	0.0879121	0.00222291	0.05561
51	GO:0051345	BP	positive regulation of hydrolase activity	51/ 1139	1299/ 44898	0.039261	0.00224195	0.0560193
40	GO:0006915	BP	apoptotic process	40/ 1139	949/ 44898	0.0421496	0.00225876	0.0563722
30	GO:0048598	BP	embryonic morphogenesis	30/ 1139	653/ 44898	0.0459418	0.00228553	0.0568246
3	GO:2000697	BP	negative regulation of epithelial cell differentiation involved in kidney development	3/ 1139	11/ 44898	0.272727	0.0023067	0.0568246
3	GO:0072162	BP	metanephric mesenchymal cell differentiation	3/ 1139	11/ 44898	0.272727	0.0023067	0.0568246
3	GO:0060700	BP	regulation of ribonuclease activity	3/ 1139	11/ 44898	0.272727	0.0023067	0.0568246
3	GO:0071603	BP	endothelial cell-cell adhesion	3/ 1139	11/ 44898	0.272727	0.0023067	0.0568246
3	GO:0032725	BP	positive regulation of granulocyte macrophage colony-stimulating factor production	3/ 1139	11/ 44898	0.272727	0.0023067	0.0568246
3	GO:0006382	BP	adenosine to inosine editing	3/ 1139	11/ 44898	0.272727	0.0023067	0.0568246
3	GO:0044530	CC	supraspliceosomal complex	3/ 1139	11/ 44898	0.272727	0.0023067	0.0568246
3	GO:0004185	MF	serine-type carboxypeptidase activity	3/ 1139	11/ 44898	0.272727	0.0023067	0.0568246
5	GO:0032148	BP	activation of protein kinase B activity	5/ 1139	37/ 44898	0.135135	0.00231402	0.0569379
13	GO:0000302	BP	response to reactive oxygen species	13/ 1139	205/ 44898	0.0634146	0.00237413	0.0583484
23	GO:0071407	BP	cellular response to organic cyclic compound	23/ 1139	460/ 44898	0.05	0.00238106	0.0584503
6	GO:0003073	BP	regulation of systemic arterial blood pressure	6/ 1139	54/ 44898	0.111111	0.002407	0.0588059
6	GO:0035561	BP	regulation of chromatin binding	6/ 1139	54/ 44898	0.111111	0.002407	0.0588059
6	GO:0055081	BP	anion homeostasis	6/ 1139	54/ 44898	0.111111	0.002407	0.0588059
10	GO:0001649	BP	osteoblast differentiation	10/ 1139	135/ 44898	0.0740741	0.00240957	0.0588059
21	GO:0051015	MF	actin filament binding	21/ 1139	411/ 44898	0.0510949	0.00242733	0.0591703
25	GO:0006979	BP	response to oxidative stress	25/ 1139	509/ 44898	0.0491159	0.00245125	0.059684
4	GO:0031102	BP	neuron projection regeneration	4/ 1139	23/ 44898	0.173913	0.00248236	0.0599541
4	GO:1902074	BP	response to salt	4/ 1139	23/ 44898	0.173913	0.00248236	0.0599541
4	GO:1905666	BP	regulation of protein localization to endosome	4/ 1139	23/ 44898	0.173913	0.00248236	0.0599541
4	GO:1902287	BP	semaphorin-plexin signaling pathway involved in axon guidance	4/ 1139	23/ 44898	0.173913	0.00248236	0.0599541
4	GO:0017145	BP	stem cell division	4/ 1139	23/ 44898	0.173913	0.00248236	0.0599541
4	GO:0042406	CC	extrinsic component of endoplasmic reticulum membrane	4/ 1139	23/ 44898	0.173913	0.00248236	0.0599541
4	GO:0004000	MF	adenosine deaminase activity	4/ 1139	23/ 44898	0.173913	0.00248236	0.0599541
25	GO:0019216	BP	regulation of lipid metabolic process	25/ 1139	511/ 44898	0.0489237	0.00249277	0.0601363
14	GO:0008016	BP	regulation of heart contraction	14/ 1139	231/ 44898	0.0606061	0.00250127	0.060272
10	GO:0005884	CC	actin filament	10/ 1139	136/ 44898	0.0735294	0.00254299	0.061207
16	GO:0050777	BP	negative regulation of immune response	16/ 1139	270/ 44898	0.0592593	0.0025641	0.0616442
16	GO:0050679	BP	positive regulation of epithelial cell proliferation	16/ 1139	271/ 44898	0.0590406	0.00260174	0.0624192
16	GO:0030308	BP	negative regulation of cell growth	16/ 1139	272/ 44898	0.0588235	0.00264198	0.0632184
6	GO:0060349	BP	bone morphogenesis	6/ 1139	55/ 44898	0.109091	0.00264466	0.0632184
6	GO:1901618	MF	organic hydroxy compound transmembrane transporter activity	6/ 1139	55/ 44898	0.109091	0.00264466	0.0632184
72	GO:0006811	BP	ion transport	72/ 1139	1987/ 44898	0.0362355	0.00268298	0.0640616
9	GO:2000106	BP	regulation of leukocyte apoptotic process	9/ 1139	115/ 44898	0.0782609	0.00269867	0.0643628
10	GO:0110149	BP	regulation of biomineralization	10/ 1139	138/ 44898	0.0724638	0.00282757	0.0673604
22	GO:0070372	BP	regulation of ERK1 and ERK2 cascade	22/ 1139	431/ 44898	0.0510441	0.00284061	0.0675942
9	GO:0034121	BP	regulation of toll-like receptor signaling pathway	9/ 1139	116/ 44898	0.0775862	0.00286123	0.0680078
22	GO:0022409	BP	positive regulation of cell-cell adhesion	22/ 1139	432/ 44898	0.0509259	0.00286668	0.0680602
4	GO:0070741	BP	response to interleukin-6	4/ 1139	24/ 44898	0.166667	0.00291959	0.0688167
4	GO:0090280	BP	positive regulation of calcium ion import	4/ 1139	24/ 44898	0.166667	0.00291959	0.0688167
4	GO:0072182	BP	regulation of nephron tubule epithelial cell differentiation	4/ 1139	24/ 44898	0.166667	0.00291959	0.0688167
4	GO:0051580	BP	regulation of neurotransmitter uptake	4/ 1139	24/ 44898	0.166667	0.00291959	0.0688167
4	GO:0070141	BP	response to UV-A	4/ 1139	24/ 44898	0.166667	0.00291959	0.0688167
14	GO:0002700	BP	regulation of production of molecular mediator of immune response	14/ 1139	235/ 44898	0.0595745	0.00292153	0.0688167
5	GO:0032692	BP	negative regulation of interleukin-1 production	5/ 1139	39/ 44898	0.128205	0.00293178	0.0688262
5	GO:0006953	BP	acute-phase response	5/ 1139	39/ 44898	0.128205	0.00293178	0.0688262
5	GO:0140035	MF	ubiquitination-like modification-dependent protein binding	5/ 1139	39/ 44898	0.128205	0.00293178	0.0688262
7	GO:1900026	BP	positive regulation of substrate adhesion-dependent cell spreading	7/ 1139	75/ 44898	0.0933333	0.00294693	0.0690273
11	GO:1903321	BP	negative regulation of protein modification by small protein conjugation or removal	11/ 1139	162/ 44898	0.0679012	0.00296101	0.0692798
41	GO:0030162	BP	regulation of proteolysis	41/ 1139	1000/ 44898	0.041	0.00297778	0.0695944
23	GO:0048638	BP	regulation of developmental growth	23/ 1139	473/ 44898	0.0486258	0.00298113	0.0695952
3	GO:0048819	BP	regulation of hair follicle maturation	3/ 1139	12/ 44898	0.25	0.00301784	0.0702955
3	GO:0035860	BP	glial cell-derived neurotrophic factor receptor signaling pathway	3/ 1139	12/ 44898	0.25	0.00301784	0.0702955
13	GO:0042886	BP	amide transport	13/ 1139	211/ 44898	0.0616114	0.0030451	0.0708519
10	GO:0034614	BP	cellular response to reactive oxygen species	10/ 1139	140/ 44898	0.0714286	0.00313702	0.0729096
17	GO:0019887	MF	protein kinase regulator activity	17/ 1139	312/ 44898	0.0544872	0.00315549	0.0732576
22	GO:0051091	BP	positive regulation of DNA-binding transcription factor activity	22/ 1139	443/ 44898	0.0496614	0.00327179	0.0757897
5	GO:0033273	BP	response to vitamin	5/ 1139	40/ 44898	0.125	0.00328161	0.0759334
20	GO:0050708	BP	regulation of protein secretion	20/ 1139	394/ 44898	0.0507614	0.00332873	0.0769389
9	GO:0000079	BP	regulation of cyclin-dependent protein serine/threonine kinase activity	9/ 1139	119/ 44898	0.0756303	0.00339572	0.078156
9	GO:0002027	BP	regulation of heart rate	9/ 1139	119/ 44898	0.0756303	0.00339572	0.078156
4	GO:0048566	BP	embryonic digestive tract development	4/ 1139	25/ 44898	0.16	0.00340664	0.078156
4	GO:0061333	BP	renal tubule morphogenesis	4/ 1139	25/ 44898	0.16	0.00340664	0.078156
4	GO:0043517	BP	positive regulation of DNA damage response, signal transduction by p53 class mediator	4/ 1139	25/ 44898	0.16	0.00340664	0.078156
11	GO:0071805	BP	potassium ion transmembrane transport	11/ 1139	165/ 44898	0.0666667	0.00340749	0.078156
11	GO:0062207	BP	regulation of pattern recognition receptor signaling pathway	11/ 1139	165/ 44898	0.0666667	0.00340749	0.078156
383	GO:0016020	CC	membrane	383/ 1139	13310/ 44898	0.0287754	0.00342825	0.0785463
29	GO:1901699	BP	cellular response to nitrogen compound	29/ 1139	648/ 44898	0.0447531	0.00346647	0.0791625
6	GO:0005164	MF	tumor necrosis factor receptor binding	6/ 1139	58/ 44898	0.103448	0.00346362	0.0791625
6	GO:0008066	MF	glutamate receptor activity	6/ 1139	58/ 44898	0.103448	0.00346362	0.0791625
20	GO:0051348	BP	negative regulation of transferase activity	20/ 1139	396/ 44898	0.0505051	0.00347821	0.079344
42	GO:0045596	BP	negative regulation of cell differentiation	42/ 1139	1036/ 44898	0.0405405	0.003489	0.0795038
8	GO:0042130	BP	negative regulation of T cell proliferation	8/ 1139	98/ 44898	0.0816327	0.00352798	0.0803047
11	GO:0030595	BP	leukocyte chemotaxis	11/ 1139	166/ 44898	0.0662651	0.00356775	0.0811218
5	GO:0090183	BP	regulation of kidney development	5/ 1139	41/ 44898	0.121951	0.00366049	0.0815182
7	GO:0006636	BP	unsaturated fatty acid biosynthetic process	7/ 1139	78/ 44898	0.0897436	0.00367525	0.0815182
7	GO:0006956	BP	complement activation	7/ 1139	78/ 44898	0.0897436	0.00367525	0.0815182
13	GO:0010565	BP	regulation of cellular ketone metabolic process	13/ 1139	216/ 44898	0.0601852	0.00371561	0.0815182
2	GO:0036451	BP	cap mRNA methylation	2/ 1139	4/ 44898	0.5	0.00372906	0.0815182
2	GO:2001170	BP	negative regulation of ATP biosynthetic process	2/ 1139	4/ 44898	0.5	0.00372906	0.0815182
2	GO:0048250	BP	iron import into the mitochondrion	2/ 1139	4/ 44898	0.5	0.00372906	0.0815182
2	GO:0042078	BP	germ-line stem cell division	2/ 1139	4/ 44898	0.5	0.00372906	0.0815182
2	GO:0072239	BP	metanephric glomerulus vasculature development	2/ 1139	4/ 44898	0.5	0.00372906	0.0815182
2	GO:0098907	BP	regulation of SA node cell action potential	2/ 1139	4/ 44898	0.5	0.00372906	0.0815182
2	GO:0046881	BP	positive regulation of follicle-stimulating hormone secretion	2/ 1139	4/ 44898	0.5	0.00372906	0.0815182
2	GO:0070346	BP	positive regulation of fat cell proliferation	2/ 1139	4/ 44898	0.5	0.00372906	0.0815182
2	GO:0021683	BP	cerebellar granular layer morphogenesis	2/ 1139	4/ 44898	0.5	0.00372906	0.0815182
2	GO:0072272	BP	proximal/distal pattern formation involved in metanephric nephron development	2/ 1139	4/ 44898	0.5	0.00372906	0.0815182
2	GO:0038031	BP	non-canonical Wnt signaling pathway via JNK cascade	2/ 1139	4/ 44898	0.5	0.00372906	0.0815182
2	GO:2000448	BP	positive regulation of macrophage migration inhibitory factor signaling pathway	2/ 1139	4/ 44898	0.5	0.00372906	0.0815182
2	GO:0097309	BP	cap1 mRNA methylation	2/ 1139	4/ 44898	0.5	0.00372906	0.0815182
2	GO:1902767	BP	isoprenoid biosynthetic process via mevalonate	2/ 1139	4/ 44898	0.5	0.00372906	0.0815182
2	GO:0051795	BP	positive regulation of timing of catagen	2/ 1139	4/ 44898	0.5	0.00372906	0.0815182
2	GO:0060927	BP	cardiac pacemaker cell fate commitment	2/ 1139	4/ 44898	0.5	0.00372906	0.0815182
2	GO:0060279	BP	positive regulation of ovulation	2/ 1139	4/ 44898	0.5	0.00372906	0.0815182
2	GO:0042628	BP	mating plug formation	2/ 1139	4/ 44898	0.5	0.00372906	0.0815182
2	GO:0097492	BP	sympathetic neuron axon guidance	2/ 1139	4/ 44898	0.5	0.00372906	0.0815182
2	GO:0031086	BP	nuclear-transcribed mRNA catabolic process, deadenylation-independent decay	2/ 1139	4/ 44898	0.5	0.00372906	0.0815182
2	GO:0036023	BP	embryonic skeletal limb joint morphogenesis	2/ 1139	4/ 44898	0.5	0.00372906	0.0815182
2	GO:0061108	BP	seminal vesicle epithelium development	2/ 1139	4/ 44898	0.5	0.00372906	0.0815182
2	GO:0032278	BP	positive regulation of gonadotropin secretion	2/ 1139	4/ 44898	0.5	0.00372906	0.0815182
2	GO:0010142	BP	farnesyl diphosphate biosynthetic process, mevalonate pathway	2/ 1139	4/ 44898	0.5	0.00372906	0.0815182
2	GO:1901303	BP	negative regulation of cargo loading into COPII-coated vesicle	2/ 1139	4/ 44898	0.5	0.00372906	0.0815182
2	GO:0098722	BP	asymmetric stem cell division	2/ 1139	4/ 44898	0.5	0.00372906	0.0815182
2	GO:0098728	BP	germline stem cell asymmetric division	2/ 1139	4/ 44898	0.5	0.00372906	0.0815182
12	GO:0044853	CC	plasma membrane raft	12/ 1139	191/ 44898	0.0628272	0.00369463	0.0815182
5	GO:0050664	MF	oxidoreductase activity, acting on NAD(P)H, oxygen as acceptor	5/ 1139	41/ 44898	0.121951	0.00366049	0.0815182
2	GO:0004421	MF	hydroxymethylglutaryl-CoA synthase activity	2/ 1139	4/ 44898	0.5	0.00372906	0.0815182
2	GO:0008430	MF	selenium binding	2/ 1139	4/ 44898	0.5	0.00372906	0.0815182
2	GO:0016936	MF	galactoside binding	2/ 1139	4/ 44898	0.5	0.00372906	0.0815182
2	GO:0004483	MF	mRNA (nucleoside-2'-O-)-methyltransferase activity	2/ 1139	4/ 44898	0.5	0.00372906	0.0815182
9	GO:0030500	BP	regulation of bone mineralization	9/ 1139	121/ 44898	0.0743802	0.00379355	0.0827555
9	GO:0032432	CC	actin filament bundle	9/ 1139	121/ 44898	0.0743802	0.00379355	0.0827555
3	GO:0019254	BP	carnitine metabolic process, CoA-linked	3/ 1139	13/ 44898	0.230769	0.0038496	0.0835436
3	GO:2000646	BP	positive regulation of receptor catabolic process	3/ 1139	13/ 44898	0.230769	0.0038496	0.0835436
3	GO:0031665	BP	negative regulation of lipopolysaccharide-mediated signaling pathway	3/ 1139	13/ 44898	0.230769	0.0038496	0.0835436
3	GO:0070106	BP	interleukin-27-mediated signaling pathway	3/ 1139	13/ 44898	0.230769	0.0038496	0.0835436
3	GO:0090185	BP	negative regulation of kidney development	3/ 1139	13/ 44898	0.230769	0.0038496	0.0835436
122	GO:0019899	MF	enzyme binding	122/ 1139	3727/ 44898	0.0327341	0.00387905	0.0840955
11	GO:0035107	BP	appendage morphogenesis	11/ 1139	168/ 44898	0.0654762	0.00390634	0.0845125
11	GO:0035108	BP	limb morphogenesis	11/ 1139	168/ 44898	0.0654762	0.00390634	0.0845125
7	GO:0002460	BP	adaptive immune response based on somatic recombination of immune receptors built from immunoglobulin superfamily domains	7/ 1139	79/ 44898	0.0886076	0.00394608	0.0851968
4	GO:1902285	BP	semaphorin-plexin signaling pathway involved in neuron projection guidance	4/ 1139	26/ 44898	0.153846	0.0039461	0.0851968
19	GO:0045927	BP	positive regulation of growth	19/ 1139	370/ 44898	0.0513514	0.00396983	0.085621
8	GO:0097035	BP	regulation of membrane lipid distribution	8/ 1139	100/ 44898	0.08	0.00399242	0.0860195
15	GO:0022843	MF	voltage-gated cation channel activity	15/ 1139	259/ 44898	0.0579151	0.00402656	0.0866662
5	GO:0030575	BP	nuclear body organization	5/ 1139	42/ 44898	0.119048	0.00406971	0.0874154
5	GO:0008631	BP	intrinsic apoptotic signaling pathway in response to oxidative stress	5/ 1139	42/ 44898	0.119048	0.00406971	0.0874154
6	GO:2001032	BP	regulation of double-strand break repair via nonhomologous end joining	6/ 1139	60/ 44898	0.1	0.00410549	0.0880036
6	GO:0030017	CC	sarcomere	6/ 1139	60/ 44898	0.1	0.00410549	0.0880036
13	GO:0001822	BP	kidney development	13/ 1139	219/ 44898	0.0593607	0.00417219	0.089342
10	GO:0019217	BP	regulation of fatty acid metabolic process	10/ 1139	146/ 44898	0.0684932	0.00422981	0.0903406
7	GO:1902653	BP	secondary alcohol biosynthetic process	7/ 1139	80/ 44898	0.0875	0.00423175	0.0903406
7	GO:0006695	BP	cholesterol biosynthetic process	7/ 1139	80/ 44898	0.0875	0.00423175	0.0903406
8	GO:0005546	MF	phosphatidylinositol-4,5-bisphosphate binding	8/ 1139	101/ 44898	0.0792079	0.00424162	0.0904591
15	GO:0031589	BP	cell-substrate adhesion	15/ 1139	262/ 44898	0.0572519	0.00424853	0.0905144
13	GO:0051048	BP	negative regulation of secretion	13/ 1139	220/ 44898	0.0590909	0.00433407	0.0921734
18	GO:0050870	BP	positive regulation of T cell activation	18/ 1139	337/ 44898	0.0534125	0.00433519	0.0921734
6	GO:0032994	CC	protein-lipid complex	6/ 1139	61/ 44898	0.0983607	0.0044575	0.0946779
7	GO:0110151	BP	positive regulation of biomineralization	7/ 1139	81/ 44898	0.0864198	0.0045328	0.0959549
12	GO:0051147	BP	regulation of muscle cell differentiation	12/ 1139	196/ 44898	0.0612245	0.00453821	0.0959549
4	GO:0030225	BP	macrophage differentiation	4/ 1139	27/ 44898	0.148148	0.00454051	0.0959549
4	GO:1900543	BP	negative regulation of purine nucleotide metabolic process	4/ 1139	27/ 44898	0.148148	0.00454051	0.0959549
15	GO:0019882	BP	antigen processing and presentation	15/ 1139	266/ 44898	0.056391	0.00460102	0.0971357
39	GO:0010638	BP	positive regulation of organelle organization	39/ 1139	954/ 44898	0.0408805	0.00460761	0.0971769
21	GO:0030336	BP	negative regulation of cell migration	21/ 1139	428/ 44898	0.0490654	0.00462319	0.0974075
18	GO:0034329	BP	cell junction assembly	18/ 1139	343/ 44898	0.0524781	0.00466897	0.0982734
15	GO:0008360	BP	regulation of cell shape	15/ 1139	267/ 44898	0.0561798	0.00469959	0.0988187
8	GO:1900076	BP	regulation of cellular response to insulin stimulus	8/ 1139	103/ 44898	0.0776699	0.00477577	0.0998901
8	GO:0033209	BP	tumor necrosis factor-mediated signaling pathway	8/ 1139	103/ 44898	0.0776699	0.00477577	0.0998901
3	GO:2001171	BP	positive regulation of ATP biosynthetic process	3/ 1139	14/ 44898	0.214286	0.00480772	0.0998901
3	GO:0048387	BP	negative regulation of retinoic acid receptor signaling pathway	3/ 1139	14/ 44898	0.214286	0.00480772	0.0998901
3	GO:0001823	BP	mesonephros development	3/ 1139	14/ 44898	0.214286	0.00480772	0.0998901
3	GO:0039528	BP	cytoplasmic pattern recognition receptor signaling pathway in response to virus	3/ 1139	14/ 44898	0.214286	0.00480772	0.0998901
3	GO:0061469	BP	regulation of type B pancreatic cell proliferation	3/ 1139	14/ 44898	0.214286	0.00480772	0.0998901
3	GO:0035988	BP	chondrocyte proliferation	3/ 1139	14/ 44898	0.214286	0.00480772	0.0998901
3	GO:2000553	BP	positive regulation of T-helper 2 cell cytokine production	3/ 1139	14/ 44898	0.214286	0.00480772	0.0998901
3	GO:0061299	BP	retina vasculature morphogenesis in camera-type eye	3/ 1139	14/ 44898	0.214286	0.00480772	0.0998901
3	GO:0008385	CC	IkappaB kinase complex	3/ 1139	14/ 44898	0.214286	0.00480772	0.0998901
6	GO:0016342	CC	catenin complex	6/ 1139	62/ 44898	0.0967742	0.00483125	0.100279
11	GO:0050728	BP	negative regulation of inflammatory response	11/ 1139	173/ 44898	0.0635838	0.00486568	0.100894
10	GO:0099003	BP	vesicle-mediated transport in synapse	10/ 1139	149/ 44898	0.0671141	0.0048785	0.10106
21	GO:0015291	MF	secondary active transmembrane transporter activity	21/ 1139	432/ 44898	0.0486111	0.0049081	0.101573
46	GO:0042803	MF	protein homodimerization activity	46/ 1139	1191/ 44898	0.038623	0.00496165	0.10258
5	GO:0010575	BP	positive regulation of vascular endothelial growth factor production	5/ 1139	44/ 44898	0.113636	0.00498437	0.102948
10	GO:1902936	MF	phosphatidylinositol bisphosphate binding	10/ 1139	150/ 44898	0.0666667	0.00511125	0.105465
4	GO:0071801	BP	regulation of podosome assembly	4/ 1139	28/ 44898	0.142857	0.0051923	0.106822
4	GO:0045980	BP	negative regulation of nucleotide metabolic process	4/ 1139	28/ 44898	0.142857	0.0051923	0.106822
4	GO:0090023	BP	positive regulation of neutrophil chemotaxis	4/ 1139	28/ 44898	0.142857	0.0051923	0.106822
9	GO:1904892	BP	regulation of receptor signaling pathway via STAT	9/ 1139	127/ 44898	0.0708661	0.00520898	0.10706
6	GO:0050891	BP	multicellular organismal water homeostasis	6/ 1139	63/ 44898	0.0952381	0.00522751	0.107335
12	GO:1904950	BP	negative regulation of establishment of protein localization	12/ 1139	200/ 44898	0.06	0.0053184	0.109095
8	GO:0048863	BP	stem cell differentiation	8/ 1139	105/ 44898	0.0761905	0.00536001	0.109734
8	GO:0042509	BP	regulation of tyrosine phosphorylation of STAT protein	8/ 1139	105/ 44898	0.0761905	0.00536001	0.109734
5	GO:0032703	BP	negative regulation of interleukin-2 production	5/ 1139	45/ 44898	0.111111	0.00549237	0.112224
5	GO:0008307	MF	structural constituent of muscle	5/ 1139	45/ 44898	0.111111	0.00549237	0.112224
14	GO:0007156	BP	homophilic cell adhesion via plasma membrane adhesion molecules	14/ 1139	239/ 44898	0.0585774	0.00551474	0.112462
14	GO:0002274	BP	myeloid leukocyte activation	14/ 1139	239/ 44898	0.0585774	0.00551474	0.112462
7	GO:0070228	BP	regulation of lymphocyte apoptotic process	7/ 1139	84/ 44898	0.0833333	0.00553319	0.112619
7	GO:1901216	BP	positive regulation of neuron death	7/ 1139	84/ 44898	0.0833333	0.00553319	0.112619
25	GO:0002252	BP	immune effector process	25/ 1139	548/ 44898	0.0456204	0.00557495	0.113359
6	GO:0006110	BP	regulation of glycolytic process	6/ 1139	64/ 44898	0.09375	0.00564705	0.114603
11	GO:0002708	BP	positive regulation of lymphocyte mediated immunity	11/ 1139	177/ 44898	0.0621469	0.00576006	0.116483
9	GO:1904029	BP	regulation of cyclin-dependent protein kinase activity	9/ 1139	129/ 44898	0.0697674	0.0057619	0.116483
56	GO:0043066	BP	negative regulation of apoptotic process	56/ 1139	1511/ 44898	0.0370615	0.0057818	0.116772
33	GO:0034762	BP	regulation of transmembrane transport	33/ 1139	792/ 44898	0.0416667	0.00585065	0.118049
3	GO:0090130	BP	tissue migration	3/ 1139	15/ 44898	0.2	0.00589724	0.118193
3	GO:2001012	BP	mesenchymal cell differentiation involved in renal system development	3/ 1139	15/ 44898	0.2	0.00589724	0.118193
3	GO:0051890	BP	regulation of cardioblast differentiation	3/ 1139	15/ 44898	0.2	0.00589724	0.118193
3	GO:0051793	BP	medium-chain fatty acid catabolic process	3/ 1139	15/ 44898	0.2	0.00589724	0.118193
3	GO:0072161	BP	mesenchymal cell differentiation involved in kidney development	3/ 1139	15/ 44898	0.2	0.00589724	0.118193
3	GO:0045741	BP	positive regulation of epidermal growth factor-activated receptor activity	3/ 1139	15/ 44898	0.2	0.00589724	0.118193
3	GO:0032909	BP	regulation of transforming growth factor beta2 production	3/ 1139	15/ 44898	0.2	0.00589724	0.118193
23	GO:0002697	BP	regulation of immune effector process	23/ 1139	499/ 44898	0.0460922	0.00603238	0.118724
5	GO:0048643	BP	positive regulation of skeletal muscle tissue development	5/ 1139	46/ 44898	0.108696	0.00603583	0.118724
5	GO:0042116	BP	macrophage activation	5/ 1139	46/ 44898	0.108696	0.00603583	0.118724
5	GO:0060544	BP	regulation of necroptotic process	5/ 1139	46/ 44898	0.108696	0.00603583	0.118724
2	GO:0001112	BP	DNA-templated transcription open complex formation	2/ 1139	5/ 44898	0.4	0.00611061	0.118724
2	GO:0001120	BP	protein-DNA complex remodeling	2/ 1139	5/ 44898	0.4	0.00611061	0.118724
2	GO:0060278	BP	regulation of ovulation	2/ 1139	5/ 44898	0.4	0.00611061	0.118724
2	GO:0099541	BP	trans-synaptic signaling by lipid	2/ 1139	5/ 44898	0.4	0.00611061	0.118724
2	GO:0099542	BP	trans-synaptic signaling by endocannabinoid	2/ 1139	5/ 44898	0.4	0.00611061	0.118724
2	GO:0061792	BP	secretory granule maturation	2/ 1139	5/ 44898	0.4	0.00611061	0.118724
2	GO:0035846	BP	oviduct epithelium development	2/ 1139	5/ 44898	0.4	0.00611061	0.118724
2	GO:0034140	BP	negative regulation of toll-like receptor 3 signaling pathway	2/ 1139	5/ 44898	0.4	0.00611061	0.118724
2	GO:1905144	BP	response to acetylcholine	2/ 1139	5/ 44898	0.4	0.00611061	0.118724
2	GO:0038030	BP	non-canonical Wnt signaling pathway via MAPK cascade	2/ 1139	5/ 44898	0.4	0.00611061	0.118724
2	GO:2000446	BP	regulation of macrophage migration inhibitory factor signaling pathway	2/ 1139	5/ 44898	0.4	0.00611061	0.118724
2	GO:1990502	BP	dense core granule maturation	2/ 1139	5/ 44898	0.4	0.00611061	0.118724
2	GO:0034342	BP	response to type III interferon	2/ 1139	5/ 44898	0.4	0.00611061	0.118724
2	GO:0036316	BP	SREBP-SCAP complex retention in endoplasmic reticulum	2/ 1139	5/ 44898	0.4	0.00611061	0.118724
2	GO:1900372	BP	negative regulation of purine nucleotide biosynthetic process	2/ 1139	5/ 44898	0.4	0.00611061	0.118724
2	GO:0046880	BP	regulation of follicle-stimulating hormone secretion	2/ 1139	5/ 44898	0.4	0.00611061	0.118724
2	GO:0030809	BP	negative regulation of nucleotide biosynthetic process	2/ 1139	5/ 44898	0.4	0.00611061	0.118724
2	GO:0072047	BP	proximal/distal pattern formation involved in nephron development	2/ 1139	5/ 44898	0.4	0.00611061	0.118724
2	GO:0003065	BP	positive regulation of heart rate by epinephrine	2/ 1139	5/ 44898	0.4	0.00611061	0.118724
2	GO:0045583	BP	regulation of cytotoxic T cell differentiation	2/ 1139	5/ 44898	0.4	0.00611061	0.118724
2	GO:0045585	BP	positive regulation of cytotoxic T cell differentiation	2/ 1139	5/ 44898	0.4	0.00611061	0.118724
2	GO:0033227	BP	dsRNA transport	2/ 1139	5/ 44898	0.4	0.00611061	0.118724
2	GO:0060520	BP	activation of prostate induction by androgen receptor signaling pathway	2/ 1139	5/ 44898	0.4	0.00611061	0.118724
2	GO:1901301	BP	regulation of cargo loading into COPII-coated vesicle	2/ 1139	5/ 44898	0.4	0.00611061	0.118724
27	GO:0098552	CC	side of membrane	27/ 1139	611/ 44898	0.0441899	0.00594391	0.118724
2	GO:0005673	CC	transcription factor TFIIE complex	2/ 1139	5/ 44898	0.4	0.00611061	0.118724
2	GO:0005497	MF	androgen binding	2/ 1139	5/ 44898	0.4	0.00611061	0.118724
2	GO:0005001	MF	transmembrane receptor protein tyrosine phosphatase activity	2/ 1139	5/ 44898	0.4	0.00611061	0.118724
2	GO:0019198	MF	transmembrane receptor protein phosphatase activity	2/ 1139	5/ 44898	0.4	0.00611061	0.118724
17	GO:0097060	CC	synaptic membrane	17/ 1139	323/ 44898	0.0526316	0.00630202	0.122103
9	GO:0051881	BP	regulation of mitochondrial membrane potential	9/ 1139	131/ 44898	0.0687023	0.00635902	0.123094
63	GO:0005856	CC	cytoskeleton	63/ 1139	1747/ 44898	0.0360618	0.00637944	0.123375
14	GO:0048568	BP	embryonic organ development	14/ 1139	249/ 44898	0.0562249	0.00650605	0.125708
6	GO:0046622	BP	positive regulation of organ growth	6/ 1139	66/ 44898	0.0909091	0.00655906	0.126615
5	GO:0018149	BP	peptide cross-linking	5/ 1139	47/ 44898	0.106383	0.00661599	0.127597
4	GO:0043567	BP	regulation of insulin-like growth factor receptor signaling pathway	4/ 1139	30/ 44898	0.133333	0.00667741	0.127871
4	GO:2000696	BP	regulation of epithelial cell differentiation involved in kidney development	4/ 1139	30/ 44898	0.133333	0.00667741	0.127871
4	GO:0010460	BP	positive regulation of heart rate	4/ 1139	30/ 44898	0.133333	0.00667741	0.127871
4	GO:0060216	BP	definitive hemopoiesis	4/ 1139	30/ 44898	0.133333	0.00667741	0.127871
4	GO:0051797	BP	regulation of hair follicle development	4/ 1139	30/ 44898	0.133333	0.00667741	0.127871
4	GO:0016064	BP	immunoglobulin mediated immune response	4/ 1139	30/ 44898	0.133333	0.00667741	0.127871
4	GO:0017162	MF	aryl hydrocarbon receptor binding	4/ 1139	30/ 44898	0.133333	0.00667741	0.127871
10	GO:0007189	BP	adenylate cyclase-activating G protein-coupled receptor signaling pathway	10/ 1139	157/ 44898	0.0636943	0.00699357	0.133771
11	GO:2000027	BP	regulation of animal organ morphogenesis	11/ 1139	182/ 44898	0.0604396	0.00705452	0.134814
7	GO:0002720	BP	positive regulation of cytokine production involved in immune response	7/ 1139	88/ 44898	0.0795455	0.00711324	0.135374
3	GO:0034157	BP	positive regulation of toll-like receptor 7 signaling pathway	3/ 1139	16/ 44898	0.1875	0.00712255	0.135374
3	GO:0034155	BP	regulation of toll-like receptor 7 signaling pathway	3/ 1139	16/ 44898	0.1875	0.00712255	0.135374
3	GO:0097084	BP	vascular associated smooth muscle cell development	3/ 1139	16/ 44898	0.1875	0.00712255	0.135374
3	GO:0007182	BP	common-partner SMAD protein phosphorylation	3/ 1139	16/ 44898	0.1875	0.00712255	0.135374
3	GO:2000551	BP	regulation of T-helper 2 cell cytokine production	3/ 1139	16/ 44898	0.1875	0.00712255	0.135374
8	GO:0005548	MF	phospholipid transporter activity	8/ 1139	111/ 44898	0.0720721	0.00744252	0.141199
34	GO:0031400	BP	negative regulation of protein modification process	34/ 1139	838/ 44898	0.0405728	0.00749707	0.142063
4	GO:0010738	BP	regulation of protein kinase A signaling	4/ 1139	31/ 44898	0.129032	0.00751519	0.142063
4	GO:0071624	BP	positive regulation of granulocyte chemotaxis	4/ 1139	31/ 44898	0.129032	0.00751519	0.142063
14	GO:0061138	BP	morphogenesis of a branching epithelium	14/ 1139	256/ 44898	0.0546875	0.00754503	0.142499
7	GO:0007584	BP	response to nutrient	7/ 1139	89/ 44898	0.0786517	0.00755566	0.142571
6	GO:0006801	BP	superoxide metabolic process	6/ 1139	68/ 44898	0.0882353	0.00757342	0.14265
6	GO:0051966	BP	regulation of synaptic transmission, glutamatergic	6/ 1139	68/ 44898	0.0882353	0.00757342	0.14265
17	GO:0045637	BP	regulation of myeloid cell differentiation	17/ 1139	337/ 44898	0.0504451	0.00773557	0.145312
15	GO:0007178	BP	transmembrane receptor protein serine/threonine kinase signaling pathway	15/ 1139	288/ 44898	0.0520833	0.00786087	0.147534
5	GO:0033688	BP	regulation of osteoblast proliferation	5/ 1139	49/ 44898	0.102041	0.00789135	0.147973
53	GO:0009628	BP	response to abiotic stimulus	53/ 1139	1438/ 44898	0.0368567	0.00792768	0.148522
7	GO:0007193	BP	adenylate cyclase-inhibiting G protein-coupled receptor signaling pathway	7/ 1139	90/ 44898	0.0777778	0.00801808	0.150081
9	GO:0070167	BP	regulation of biomineral tissue development	9/ 1139	136/ 44898	0.0661765	0.00805991	0.150595
9	GO:0005901	CC	caveola	9/ 1139	136/ 44898	0.0661765	0.00805991	0.150595
26	GO:1903706	BP	regulation of hemopoiesis	26/ 1139	597/ 44898	0.0435511	0.00813856	0.15193
13	GO:0042177	BP	negative regulation of protein catabolic process	13/ 1139	225/ 44898	0.0577778	0.00825999	0.153922
24	GO:0045862	BP	positive regulation of proteolysis	24/ 1139	541/ 44898	0.0443623	0.00836711	0.155411
30	GO:0045936	BP	negative regulation of phosphate metabolic process	30/ 1139	722/ 44898	0.0415512	0.00836953	0.155411
30	GO:0010563	BP	negative regulation of phosphorus metabolic process	30/ 1139	722/ 44898	0.0415512	0.00836953	0.155411
4	GO:2000191	BP	regulation of fatty acid transport	4/ 1139	32/ 44898	0.125	0.00841926	0.155534
4	GO:0061436	BP	establishment of skin barrier	4/ 1139	32/ 44898	0.125	0.00841926	0.155534
3	GO:1902033	BP	regulation of hematopoietic stem cell proliferation	3/ 1139	17/ 44898	0.176471	0.00848746	0.155534
3	GO:0002863	BP	positive regulation of inflammatory response to antigenic stimulus	3/ 1139	17/ 44898	0.176471	0.00848746	0.155534
3	GO:0040015	BP	negative regulation of multicellular organism growth	3/ 1139	17/ 44898	0.176471	0.00848746	0.155534
3	GO:0032645	BP	regulation of granulocyte macrophage colony-stimulating factor production	3/ 1139	17/ 44898	0.176471	0.00848746	0.155534
3	GO:0046007	BP	negative regulation of activated T cell proliferation	3/ 1139	17/ 44898	0.176471	0.00848746	0.155534
3	GO:0043568	BP	positive regulation of insulin-like growth factor receptor signaling pathway	3/ 1139	17/ 44898	0.176471	0.00848746	0.155534
4	GO:0043020	CC	NADPH oxidase complex	4/ 1139	32/ 44898	0.125	0.00841926	0.155534
3	GO:0005865	CC	striated muscle thin filament	3/ 1139	17/ 44898	0.176471	0.00848746	0.155534
3	GO:0000805	CC	X chromosome	3/ 1139	17/ 44898	0.176471	0.00848746	0.155534
4	GO:0004602	MF	glutathione peroxidase activity	4/ 1139	32/ 44898	0.125	0.00841926	0.155534
3	GO:0004861	MF	cyclin-dependent protein serine/threonine kinase inhibitor activity	3/ 1139	17/ 44898	0.176471	0.00848746	0.155534
3	GO:0005114	MF	type II transforming growth factor beta receptor binding	3/ 1139	17/ 44898	0.176471	0.00848746	0.155534
5	GO:0002828	BP	regulation of type 2 immune response	5/ 1139	50/ 44898	0.1	0.00858892	0.157119
10	GO:0014066	BP	regulation of phosphatidylinositol 3-kinase signaling	10/ 1139	162/ 44898	0.0617284	0.00863763	0.157735
10	GO:0002244	BP	hematopoietic progenitor cell differentiation	10/ 1139	162/ 44898	0.0617284	0.00863763	0.157735
77	GO:0031327	BP	negative regulation of cellular biosynthetic process	77/ 1139	2243/ 44898	0.034329	0.00864663	0.157762
16	GO:1902904	BP	negative regulation of supramolecular fiber organization	16/ 1139	305/ 44898	0.052459	0.00877358	0.159939
9	GO:0016459	CC	myosin complex	9/ 1139	138/ 44898	0.0652174	0.00882946	0.160817
21	GO:2000146	BP	negative regulation of cell motility	21/ 1139	447/ 44898	0.0469799	0.00897598	0.161617
2	GO:1901751	BP	leukotriene A4 metabolic process	2/ 1139	6/ 44898	0.333333	0.00901215	0.161617
2	GO:0010002	BP	cardioblast differentiation	2/ 1139	6/ 44898	0.333333	0.00901215	0.161617
2	GO:0009597	BP	detection of virus	2/ 1139	6/ 44898	0.333333	0.00901215	0.161617
2	GO:1904383	BP	response to sodium phosphate	2/ 1139	6/ 44898	0.333333	0.00901215	0.161617
2	GO:2000639	BP	negative regulation of SREBP signaling pathway	2/ 1139	6/ 44898	0.333333	0.00901215	0.161617
2	GO:0060931	BP	sinoatrial node cell development	2/ 1139	6/ 44898	0.333333	0.00901215	0.161617
2	GO:0036022	BP	limb joint morphogenesis	2/ 1139	6/ 44898	0.333333	0.00901215	0.161617
2	GO:0090086	BP	negative regulation of protein deubiquitination	2/ 1139	6/ 44898	0.333333	0.00901215	0.161617
2	GO:2001303	BP	lipoxin A4 biosynthetic process	2/ 1139	6/ 44898	0.333333	0.00901215	0.161617
2	GO:0072737	BP	response to diamide	2/ 1139	6/ 44898	0.333333	0.00901215	0.161617
2	GO:0072738	BP	cellular response to diamide	2/ 1139	6/ 44898	0.333333	0.00901215	0.161617
2	GO:0060545	BP	positive regulation of necroptotic process	2/ 1139	6/ 44898	0.333333	0.00901215	0.161617
2	GO:0060739	BP	mesenchymal-epithelial cell signaling involved in prostate gland development	2/ 1139	6/ 44898	0.333333	0.00901215	0.161617
2	GO:0001922	BP	B-1 B cell homeostasis	2/ 1139	6/ 44898	0.333333	0.00901215	0.161617
2	GO:0106276	MF	biliberdin reductase NAD+ activity	2/ 1139	6/ 44898	0.333333	0.00901215	0.161617
2	GO:0106277	MF	biliverdin reductase (NADP+) activity	2/ 1139	6/ 44898	0.333333	0.00901215	0.161617
2	GO:0004074	MF	biliverdin reductase (NAD(P)+) activity	2/ 1139	6/ 44898	0.333333	0.00901215	0.161617
8	GO:0015718	BP	monocarboxylic acid transport	8/ 1139	115/ 44898	0.0695652	0.0091355	0.16355
8	GO:0022008	BP	neurogenesis	8/ 1139	115/ 44898	0.0695652	0.0091355	0.16355
6	GO:0010828	BP	positive regulation of glucose transmembrane transport	6/ 1139	71/ 44898	0.084507	0.00930008	0.166071
6	GO:0048565	BP	digestive tract development	6/ 1139	71/ 44898	0.084507	0.00930008	0.166071
6	GO:0030501	BP	positive regulation of bone mineralization	6/ 1139	71/ 44898	0.084507	0.00930008	0.166071
5	GO:0050982	BP	detection of mechanical stimulus	5/ 1139	51/ 44898	0.0980392	0.00932798	0.166144
5	GO:0034110	BP	regulation of homotypic cell-cell adhesion	5/ 1139	51/ 44898	0.0980392	0.00932798	0.166144
5	GO:0019233	BP	sensory perception of pain	5/ 1139	51/ 44898	0.0980392	0.00932798	0.166144
4	GO:0002902	BP	regulation of B cell apoptotic process	4/ 1139	33/ 44898	0.121212	0.00939162	0.167102
94	GO:0010557	BP	positive regulation of macromolecule biosynthetic process	94/ 1139	2836/ 44898	0.0331453	0.00939767	0.167102
21	GO:0051271	BP	negative regulation of cellular component movement	21/ 1139	454/ 44898	0.0462555	0.00957161	0.169906
8	GO:0060411	BP	cardiac septum morphogenesis	8/ 1139	116/ 44898	0.0689655	0.00960026	0.169983
8	GO:0002028	BP	regulation of sodium ion transport	8/ 1139	116/ 44898	0.0689655	0.00960026	0.169983
8	GO:0062014	BP	negative regulation of small molecule metabolic process	8/ 1139	116/ 44898	0.0689655	0.00960026	0.169983
9	GO:0031397	BP	negative regulation of protein ubiquitination	9/ 1139	140/ 44898	0.0642857	0.00965339	0.170779
14	GO:0001763	BP	morphogenesis of a branching structure	14/ 1139	267/ 44898	0.0524345	0.00981991	0.173579
6	GO:0099072	BP	regulation of postsynaptic membrane neurotransmitter receptor levels	6/ 1139	72/ 44898	0.0833333	0.00993332	0.175436
11	GO:0007088	BP	regulation of mitotic nuclear division	11/ 1139	191/ 44898	0.0575916	0.00994568	0.175506
3	GO:0002281	BP	macrophage activation involved in immune response	3/ 1139	18/ 44898	0.166667	0.0099952	0.175788
3	GO:0021756	BP	striatum development	3/ 1139	18/ 44898	0.166667	0.0099952	0.175788
3	GO:0016114	BP	terpenoid biosynthetic process	3/ 1139	18/ 44898	0.166667	0.0099952	0.175788
3	GO:0016322	BP	neuron remodeling	3/ 1139	18/ 44898	0.166667	0.0099952	0.175788
8	GO:0050672	BP	negative regulation of lymphocyte proliferation	8/ 1139	117/ 44898	0.0683761	0.0100824	0.177173
5	GO:0034123	BP	positive regulation of toll-like receptor signaling pathway	5/ 1139	52/ 44898	0.0961538	0.0101097	0.177503
11	GO:2000779	BP	regulation of double-strand break repair	11/ 1139	192/ 44898	0.0572917	0.010316	0.180823
13	GO:0061025	BP	membrane fusion	13/ 1139	238/ 44898	0.0546218	0.0103906	0.181827
72	GO:0008092	MF	cytoskeletal protein binding	72/ 1139	2102/ 44898	0.0342531	0.0103871	0.181827
4	GO:0072009	BP	nephron epithelium development	4/ 1139	34/ 44898	0.117647	0.0104342	0.18183
4	GO:0051444	BP	negative regulation of ubiquitin-protein transferase activity	4/ 1139	34/ 44898	0.117647	0.0104342	0.18183
4	GO:0061484	BP	hematopoietic stem cell homeostasis	4/ 1139	34/ 44898	0.117647	0.0104342	0.18183
4	GO:0060740	BP	prostate gland epithelium morphogenesis	4/ 1139	34/ 44898	0.117647	0.0104342	0.18183
10	GO:0072331	BP	signal transduction by p53 class mediator	10/ 1139	167/ 44898	0.0598802	0.0105629	0.183593
10	GO:0007179	BP	transforming growth factor beta receptor signaling pathway	10/ 1139	167/ 44898	0.0598802	0.0105629	0.183593
8	GO:0032755	BP	positive regulation of interleukin-6 production	8/ 1139	118/ 44898	0.0677966	0.0105822	0.183593
8	GO:0032945	BP	negative regulation of mononuclear cell proliferation	8/ 1139	118/ 44898	0.0677966	0.0105822	0.183593
72	GO:0033043	BP	regulation of organelle organization	72/ 1139	2108/ 44898	0.0341556	0.0105893	0.183593
6	GO:2000649	BP	regulation of sodium ion transmembrane transporter activity	6/ 1139	73/ 44898	0.0821918	0.0105966	0.183593
7	GO:2001238	BP	positive regulation of extrinsic apoptotic signaling pathway	7/ 1139	95/ 44898	0.0736842	0.0106481	0.184333
36	GO:0044089	BP	positive regulation of cellular component biogenesis	36/ 1139	921/ 44898	0.0390879	0.0107562	0.18605
5	GO:0071385	BP	cellular response to glucocorticoid stimulus	5/ 1139	53/ 44898	0.0943396	0.0109351	0.188677
5	GO:0046640	BP	regulation of alpha-beta T cell proliferation	5/ 1139	53/ 44898	0.0943396	0.0109351	0.188677
5	GO:0062098	BP	regulation of programmed necrotic cell death	5/ 1139	53/ 44898	0.0943396	0.0109351	0.188677
10	GO:0005581	CC	collagen trimer	10/ 1139	168/ 44898	0.0595238	0.0109842	0.188904
21	GO:0035239	BP	tube morphogenesis	21/ 1139	467/ 44898	0.0449679	0.0112344	0.192889
6	GO:0071300	BP	cellular response to retinoic acid	6/ 1139	74/ 44898	0.0810811	0.0112907	0.19338
6	GO:0032330	BP	regulation of chondrocyte differentiation	6/ 1139	74/ 44898	0.0810811	0.0112907	0.19338
6	GO:0043539	MF	protein serine/threonine kinase activator activity	6/ 1139	74/ 44898	0.0810811	0.0112907	0.19338
16	GO:0046942	BP	carboxylic acid transport	16/ 1139	324/ 44898	0.0493827	0.0114718	0.196033
9	GO:0016763	MF	pentosyltransferase activity	9/ 1139	144/ 44898	0.0625	0.0114736	0.196033
4	GO:0022612	BP	gland morphogenesis	4/ 1139	35/ 44898	0.114286	0.0115487	0.196674
4	GO:0016540	BP	protein autoprocessing	4/ 1139	35/ 44898	0.114286	0.0115487	0.196674
4	GO:0033561	BP	regulation of water loss via skin	4/ 1139	35/ 44898	0.114286	0.0115487	0.196674
8	GO:0070664	BP	negative regulation of leukocyte proliferation	8/ 1139	120/ 44898	0.0666667	0.0116366	0.19723
3	GO:0006978	BP	DNA damage response, signal transduction by p53 class mediator resulting in transcription of p21 class mediator	3/ 1139	19/ 44898	0.157895	0.0116485	0.19723
3	GO:0002903	BP	negative regulation of B cell apoptotic process	3/ 1139	19/ 44898	0.157895	0.0116485	0.19723
3	GO:0140374	BP	antiviral innate immune response	3/ 1139	19/ 44898	0.157895	0.0116485	0.19723
3	GO:0009435	BP	NAD biosynthetic process	3/ 1139	19/ 44898	0.157895	0.0116485	0.19723
3	GO:0010744	BP	positive regulation of macrophage derived foam cell differentiation	3/ 1139	19/ 44898	0.157895	0.0116485	0.19723
3	GO:0003330	BP	regulation of extracellular matrix constituent secretion	3/ 1139	19/ 44898	0.157895	0.0116485	0.19723
18	GO:0045861	BP	negative regulation of proteolysis	18/ 1139	375/ 44898	0.048	0.011666	0.19723
32	GO:0098660	BP	inorganic ion transmembrane transport	32/ 1139	797/ 44898	0.0401506	0.0117914	0.198624
5	GO:2001240	BP	negative regulation of extrinsic apoptotic signaling pathway in absence of ligand	5/ 1139	54/ 44898	0.0925926	0.0118053	0.198624
5	GO:1901099	BP	negative regulation of signal transduction in absence of ligand	5/ 1139	54/ 44898	0.0925926	0.0118053	0.198624
5	GO:0045844	BP	positive regulation of striated muscle tissue development	5/ 1139	54/ 44898	0.0925926	0.0118053	0.198624
5	GO:0048636	BP	positive regulation of muscle organ development	5/ 1139	54/ 44898	0.0925926	0.0118053	0.198624
5	GO:0048020	MF	CCR chemokine receptor binding	5/ 1139	54/ 44898	0.0925926	0.0118053	0.198624
7	GO:0060393	BP	regulation of pathway-restricted SMAD protein phosphorylation	7/ 1139	97/ 44898	0.0721649	0.011858	0.199351
6	GO:0030104	BP	water homeostasis	6/ 1139	75/ 44898	0.08	0.0120162	0.201204
6	GO:0031571	BP	mitotic G1 DNA damage checkpoint signaling	6/ 1139	75/ 44898	0.08	0.0120162	0.201204
6	GO:0062208	BP	positive regulation of pattern recognition receptor signaling pathway	6/ 1139	75/ 44898	0.08	0.0120162	0.201204
6	GO:0072091	BP	regulation of stem cell proliferation	6/ 1139	75/ 44898	0.08	0.0120162	0.201204
20	GO:0001227	MF	DNA-binding transcription repressor activity, RNA polymerase II-specific	20/ 1139	429/ 44898	0.04662	0.0121232	0.202833
12	GO:0001568	BP	blood vessel development	12/ 1139	211/ 44898	0.056872	0.0123853	0.203173
2	GO:0072012	BP	glomerulus vasculature development	2/ 1139	7/ 44898	0.285714	0.0124058	0.203173
2	GO:0072075	BP	metanephric mesenchyme development	2/ 1139	7/ 44898	0.285714	0.0124058	0.203173
2	GO:1904580	BP	regulation of intracellular mRNA localization	2/ 1139	7/ 44898	0.285714	0.0124058	0.203173
2	GO:1904582	BP	positive regulation of intracellular mRNA localization	2/ 1139	7/ 44898	0.285714	0.0124058	0.203173
2	GO:0003093	BP	regulation of glomerular filtration	2/ 1139	7/ 44898	0.285714	0.0124058	0.203173
2	GO:0048818	BP	positive regulation of hair follicle maturation	2/ 1139	7/ 44898	0.285714	0.0124058	0.203173
2	GO:2000312	BP	regulation of kainate selective glutamate receptor activity	2/ 1139	7/ 44898	0.285714	0.0124058	0.203173
2	GO:0031296	BP	B cell costimulation	2/ 1139	7/ 44898	0.285714	0.0124058	0.203173
2	GO:0140213	BP	negative regulation of long-chain fatty acid import into cell	2/ 1139	7/ 44898	0.285714	0.0124058	0.203173
2	GO:0072086	BP	specification of loop of Henle identity	2/ 1139	7/ 44898	0.285714	0.0124058	0.203173
2	GO:2000348	BP	regulation of CD40 signaling pathway	2/ 1139	7/ 44898	0.285714	0.0124058	0.203173
2	GO:0010748	BP	negative regulation of long-chain fatty acid import across plasma membrane	2/ 1139	7/ 44898	0.285714	0.0124058	0.203173
2	GO:0001977	BP	renal system process involved in regulation of blood volume	2/ 1139	7/ 44898	0.285714	0.0124058	0.203173
2	GO:0061440	BP	kidney vasculature development	2/ 1139	7/ 44898	0.285714	0.0124058	0.203173
2	GO:0062100	BP	positive regulation of programmed necrotic cell death	2/ 1139	7/ 44898	0.285714	0.0124058	0.203173
2	GO:0040009	BP	regulation of growth rate	2/ 1139	7/ 44898	0.285714	0.0124058	0.203173
2	GO:0003062	BP	regulation of heart rate by chemical signal	2/ 1139	7/ 44898	0.285714	0.0124058	0.203173
2	GO:0010693	BP	negative regulation of alkaline phosphatase activity	2/ 1139	7/ 44898	0.285714	0.0124058	0.203173
2	GO:2001302	BP	lipoxin A4 metabolic process	2/ 1139	7/ 44898	0.285714	0.0124058	0.203173
2	GO:0061437	BP	renal system vasculature development	2/ 1139	7/ 44898	0.285714	0.0124058	0.203173
2	GO:0051001	BP	negative regulation of nitric-oxide synthase activity	2/ 1139	7/ 44898	0.285714	0.0124058	0.203173
32	GO:1903530	BP	regulation of secretion by cell	32/ 1139	804/ 44898	0.039801	0.0124135	0.203173
13	GO:0009952	BP	anterior/posterior pattern specification	13/ 1139	246/ 44898	0.0528455	0.0124148	0.203173
2	GO:0042567	CC	insulin-like growth factor ternary complex	2/ 1139	7/ 44898	0.285714	0.0124058	0.203173
20	GO:0001217	MF	DNA-binding transcription repressor activity	20/ 1139	432/ 44898	0.0462963	0.0123969	0.203173
2	GO:0004936	MF	alpha-adrenergic receptor activity	2/ 1139	7/ 44898	0.285714	0.0124058	0.203173
7	GO:0002711	BP	positive regulation of T cell mediated immunity	7/ 1139	98/ 44898	0.0714286	0.0124988	0.204387
207	GO:0009889	BP	regulation of biosynthetic process	207/ 1139	6943/ 44898	0.0298142	0.0126817	0.206508
5	GO:1901863	BP	positive regulation of muscle tissue development	5/ 1139	55/ 44898	0.0909091	0.0127213	0.206508
5	GO:0010574	BP	regulation of vascular endothelial growth factor production	5/ 1139	55/ 44898	0.0909091	0.0127213	0.206508
5	GO:0045616	BP	regulation of keratinocyte differentiation	5/ 1139	55/ 44898	0.0909091	0.0127213	0.206508
4	GO:0090025	BP	regulation of monocyte chemotaxis	4/ 1139	36/ 44898	0.111111	0.0127368	0.206508
4	GO:0090022	BP	regulation of neutrophil chemotaxis	4/ 1139	36/ 44898	0.111111	0.0127368	0.206508
4	GO:0051491	BP	positive regulation of filopodium assembly	4/ 1139	36/ 44898	0.111111	0.0127368	0.206508
4	GO:0019724	BP	B cell mediated immunity	4/ 1139	36/ 44898	0.111111	0.0127368	0.206508
5	GO:1990777	CC	lipoprotein particle	5/ 1139	55/ 44898	0.0909091	0.0127213	0.206508
5	GO:0034358	CC	plasma lipoprotein particle	5/ 1139	55/ 44898	0.0909091	0.0127213	0.206508
4	GO:0050431	MF	transforming growth factor beta binding	4/ 1139	36/ 44898	0.111111	0.0127368	0.206508
8	GO:0010522	BP	regulation of calcium ion transport into cytosol	8/ 1139	122/ 44898	0.0655738	0.0127663	0.206666
8	GO:0046620	BP	regulation of organ growth	8/ 1139	122/ 44898	0.0655738	0.0127663	0.206666
10	GO:0045177	CC	apical part of cell	10/ 1139	172/ 44898	0.0581395	0.0127978	0.207017
15	GO:0051494	BP	negative regulation of cytoskeleton organization	15/ 1139	292/ 44898	0.0513699	0.0128453	0.207624
16	GO:0098802	CC	plasma membrane signaling receptor complex	16/ 1139	331/ 44898	0.0483384	0.0130607	0.210943
7	GO:1900024	BP	regulation of substrate adhesion-dependent cell spreading	7/ 1139	99/ 44898	0.0707071	0.0131641	0.212449
20	GO:0031334	BP	positive regulation of protein-containing complex assembly	20/ 1139	440/ 44898	0.0454545	0.0133644	0.215516
3	GO:0042659	BP	regulation of cell fate specification	3/ 1139	20/ 44898	0.15	0.0134495	0.215892
3	GO:0042772	BP	DNA damage response, signal transduction resulting in transcription	3/ 1139	20/ 44898	0.15	0.0134495	0.215892
3	GO:0001886	BP	endothelial cell morphogenesis	3/ 1139	20/ 44898	0.15	0.0134495	0.215892
3	GO:0070432	BP	regulation of nucleotide-binding oligomerization domain containing 2 signaling pathway	3/ 1139	20/ 44898	0.15	0.0134495	0.215892
3	GO:0055083	BP	monovalent inorganic anion homeostasis	3/ 1139	20/ 44898	0.15	0.0134495	0.215892
3	GO:0055064	BP	chloride ion homeostasis	3/ 1139	20/ 44898	0.15	0.0134495	0.215892
9	GO:0006690	BP	icosanoid metabolic process	9/ 1139	148/ 44898	0.0608108	0.0135389	0.217073
6	GO:0044819	BP	mitotic G1/S transition checkpoint signaling	6/ 1139	77/ 44898	0.0779221	0.0135645	0.217073
6	GO:0043470	BP	regulation of carbohydrate catabolic process	6/ 1139	77/ 44898	0.0779221	0.0135645	0.217073
6	GO:0016504	MF	peptidase activator activity	6/ 1139	77/ 44898	0.0779221	0.0135645	0.217073
24	GO:0008509	MF	anion transmembrane transporter activity	24/ 1139	558/ 44898	0.0430108	0.0136356	0.217945
18	GO:0005244	MF	voltage-gated ion channel activity	18/ 1139	387/ 44898	0.0465116	0.0136398	0.217945
5	GO:0000096	BP	sulfur amino acid metabolic process	5/ 1139	56/ 44898	0.0892857	0.0136843	0.218323
5	GO:0048641	BP	regulation of skeletal muscle tissue development	5/ 1139	56/ 44898	0.0892857	0.0136843	0.218323
77	GO:0009890	BP	negative regulation of biosynthetic process	77/ 1139	2288/ 44898	0.0336538	0.0137584	0.219339
7	GO:0032233	BP	positive regulation of actin filament bundle assembly	7/ 1139	100/ 44898	0.07	0.0138544	0.220367
7	GO:0071944	CC	cell periphery	7/ 1139	100/ 44898	0.07	0.0138544	0.220367
18	GO:0022832	MF	voltage-gated channel activity	18/ 1139	388/ 44898	0.0463918	0.0138447	0.220367
20	GO:1902105	BP	regulation of leukocyte differentiation	20/ 1139	444/ 44898	0.045045	0.0139805	0.222204
4	GO:0001773	BP	myeloid dendritic cell activation	4/ 1139	37/ 44898	0.108108	0.0140002	0.222348
9	GO:0097191	BP	extrinsic apoptotic signaling pathway	9/ 1139	149/ 44898	0.0604027	0.0140956	0.223695
13	GO:0048639	BP	positive regulation of developmental growth	13/ 1139	252/ 44898	0.0515873	0.0143243	0.226808
13	GO:2001235	BP	positive regulation of apoptotic signaling pathway	13/ 1139	252/ 44898	0.0515873	0.0143243	0.226808
12	GO:1990830	BP	cellular response to leukemia inhibitory factor	12/ 1139	220/ 44898	0.0545455	0.0144084	0.227867
15	GO:0015103	MF	inorganic anion transmembrane transporter activity	15/ 1139	301/ 44898	0.0498339	0.0144129	0.227867
171	GO:0006355	BP	regulation of transcription, DNA-templated	171/ 1139	5648/ 44898	0.0302762	0.0144396	0.228118
18	GO:0048732	BP	gland development	18/ 1139	391/ 44898	0.0460358	0.0144979	0.228866
171	GO:1903506	BP	regulation of nucleic acid-templated transcription	171/ 1139	5657/ 44898	0.030228	0.0145525	0.229555
7	GO:2000781	BP	positive regulation of double-strand break repair	7/ 1139	101/ 44898	0.0693069	0.0145703	0.229662
12	GO:1990823	BP	response to leukemia inhibitory factor	12/ 1139	221/ 44898	0.0542986	0.0146906	0.230762
5	GO:0010543	BP	regulation of platelet activation	5/ 1139	57/ 44898	0.0877193	0.014695	0.230762
9	GO:0005811	CC	lipid droplet	9/ 1139	150/ 44898	0.06	0.0146691	0.230762
5	GO:0001618	MF	virus receptor activity	5/ 1139	57/ 44898	0.0877193	0.014695	0.230762
15	GO:0051302	BP	regulation of cell division	15/ 1139	303/ 44898	0.049505	0.014854	0.233084
47	GO:0051050	BP	positive regulation of transport	47/ 1139	1291/ 44898	0.0364059	0.0148772	0.233272
6	GO:0070169	BP	positive regulation of biomineral tissue development	6/ 1139	79/ 44898	0.0759494	0.0152469	0.238712
6	GO:0048706	BP	embryonic skeletal system development	6/ 1139	79/ 44898	0.0759494	0.0152469	0.238712
8	GO:0031594	CC	neuromuscular junction	8/ 1139	126/ 44898	0.0634921	0.0152635	0.238795
12	GO:0048754	BP	branching morphogenesis of an epithelial tube	12/ 1139	223/ 44898	0.0538117	0.0152904	0.238967
7	GO:0045103	BP	intermediate filament-based process	7/ 1139	102/ 44898	0.0686275	0.0153121	0.238967
4	GO:0042551	BP	neuron maturation	4/ 1139	38/ 44898	0.105263	0.0153402	0.238967
4	GO:0032689	BP	negative regulation of interferon-gamma production	4/ 1139	38/ 44898	0.105263	0.0153402	0.238967
3	GO:0044387	BP	negative regulation of protein kinase activity by regulation of protein phosphorylation	3/ 1139	21/ 44898	0.142857	0.0154	0.238967
3	GO:1904888	BP	cranial skeletal system development	3/ 1139	21/ 44898	0.142857	0.0154	0.238967
3	GO:0051152	BP	positive regulation of smooth muscle cell differentiation	3/ 1139	21/ 44898	0.142857	0.0154	0.238967
3	GO:1903651	BP	positive regulation of cytoplasmic transport	3/ 1139	21/ 44898	0.142857	0.0154	0.238967
3	GO:0048011	BP	neurotrophin TRK receptor signaling pathway	3/ 1139	21/ 44898	0.142857	0.0154	0.238967
4	GO:0015377	MF	cation:chloride symporter activity	4/ 1139	38/ 44898	0.105263	0.0153402	0.238967
3	GO:0048019	MF	receptor antagonist activity	3/ 1139	21/ 44898	0.142857	0.0154	0.238967
24	GO:0042391	BP	regulation of membrane potential	24/ 1139	571/ 44898	0.0420315	0.0154525	0.239605
22	GO:0010959	BP	regulation of metal ion transport	22/ 1139	511/ 44898	0.0430528	0.015551	0.240954
5	GO:0045453	BP	bone resorption	5/ 1139	58/ 44898	0.0862069	0.0157546	0.243749
5	GO:0140272	MF	exogenous protein binding	5/ 1139	58/ 44898	0.0862069	0.0157546	0.243749
10	GO:0015914	BP	phospholipid transport	10/ 1139	178/ 44898	0.0561798	0.0159284	0.244778
48	GO:0030030	BP	cell projection organization	48/ 1139	1323/ 44898	0.0362812	0.0160596	0.244778
7	GO:0090596	BP	sensory organ morphogenesis	7/ 1139	103/ 44898	0.0679612	0.0160804	0.244778
6	GO:0051693	BP	actin filament capping	6/ 1139	80/ 44898	0.075	0.01614	0.244778
2	GO:0010757	BP	negative regulation of plasminogen activation	2/ 1139	8/ 44898	0.25	0.0162648	0.244778
2	GO:0090131	BP	mesenchyme migration	2/ 1139	8/ 44898	0.25	0.0162648	0.244778
2	GO:0035442	BP	dipeptide transmembrane transport	2/ 1139	8/ 44898	0.25	0.0162648	0.244778
2	GO:0072074	BP	kidney mesenchyme development	2/ 1139	8/ 44898	0.25	0.0162648	0.244778
2	GO:0061304	BP	retinal blood vessel morphogenesis	2/ 1139	8/ 44898	0.25	0.0162648	0.244778
2	GO:0097647	BP	amylin receptor signaling pathway	2/ 1139	8/ 44898	0.25	0.0162648	0.244778
2	GO:1904245	BP	regulation of polynucleotide adenylyltransferase activity	2/ 1139	8/ 44898	0.25	0.0162648	0.244778
2	GO:0035655	BP	interleukin-18-mediated signaling pathway	2/ 1139	8/ 44898	0.25	0.0162648	0.244778
2	GO:0036072	BP	direct ossification	2/ 1139	8/ 44898	0.25	0.0162648	0.244778
2	GO:1902172	BP	regulation of keratinocyte apoptotic process	2/ 1139	8/ 44898	0.25	0.0162648	0.244778
2	GO:0070428	BP	regulation of nucleotide-binding oligomerization domain containing 1 signaling pathway	2/ 1139	8/ 44898	0.25	0.0162648	0.244778
2	GO:0051610	BP	serotonin uptake	2/ 1139	8/ 44898	0.25	0.0162648	0.244778
2	GO:0001957	BP	intramembranous ossification	2/ 1139	8/ 44898	0.25	0.0162648	0.244778
2	GO:0045337	BP	farnesyl diphosphate biosynthetic process	2/ 1139	8/ 44898	0.25	0.0162648	0.244778
2	GO:0002677	BP	negative regulation of chronic inflammatory response	2/ 1139	8/ 44898	0.25	0.0162648	0.244778
2	GO:0042938	BP	dipeptide transport	2/ 1139	8/ 44898	0.25	0.0162648	0.244778
2	GO:0140206	BP	dipeptide import across plasma membrane	2/ 1139	8/ 44898	0.25	0.0162648	0.244778
2	GO:0140205	BP	oligopeptide import across plasma membrane	2/ 1139	8/ 44898	0.25	0.0162648	0.244778
2	GO:0048014	BP	Tie signaling pathway	2/ 1139	8/ 44898	0.25	0.0162648	0.244778
2	GO:0034066	CC	Ric1-Rgp1 guanyl-nucleotide exchange factor complex	2/ 1139	8/ 44898	0.25	0.0162648	0.244778
2	GO:0032937	CC	SREBP-SCAP-Insig complex	2/ 1139	8/ 44898	0.25	0.0162648	0.244778
2	GO:0016942	CC	insulin-like growth factor binding protein complex	2/ 1139	8/ 44898	0.25	0.0162648	0.244778
2	GO:0031265	CC	CD95 death-inducing signaling complex	2/ 1139	8/ 44898	0.25	0.0162648	0.244778
7	GO:0005518	MF	collagen binding	7/ 1139	103/ 44898	0.0679612	0.0160804	0.244778
2	GO:0019828	MF	aspartic-type endopeptidase inhibitor activity	2/ 1139	8/ 44898	0.25	0.0162648	0.244778
2	GO:0031849	MF	olfactory receptor binding	2/ 1139	8/ 44898	0.25	0.0162648	0.244778
2	GO:0016494	MF	C-X-C chemokine receptor activity	2/ 1139	8/ 44898	0.25	0.0162648	0.244778
2	GO:0003987	MF	acetate-CoA ligase activity	2/ 1139	8/ 44898	0.25	0.0162648	0.244778
2	GO:0035877	MF	death effector domain binding	2/ 1139	8/ 44898	0.25	0.0162648	0.244778
2	GO:0015378	MF	sodium:chloride symporter activity	2/ 1139	8/ 44898	0.25	0.0162648	0.244778
2	GO:0008142	MF	oxysterol binding	2/ 1139	8/ 44898	0.25	0.0162648	0.244778
2	GO:0050218	MF	propionate-CoA ligase activity	2/ 1139	8/ 44898	0.25	0.0162648	0.244778
171	GO:2001141	BP	regulation of RNA biosynthetic process	171/ 1139	5666/ 44898	0.03018	0.0165017	0.247455
8	GO:0006112	BP	energy reserve metabolic process	8/ 1139	128/ 44898	0.0625	0.0166368	0.249302
107	GO:0042802	MF	identical protein binding	107/ 1139	3372/ 44898	0.0317319	0.0167051	0.249969
4	GO:0032331	BP	negative regulation of chondrocyte differentiation	4/ 1139	39/ 44898	0.102564	0.0167584	0.250586
5	GO:0032890	BP	regulation of organic acid transport	5/ 1139	59/ 44898	0.0847458	0.0168639	0.251442
7	GO:0006721	BP	terpenoid metabolic process	7/ 1139	104/ 44898	0.0673077	0.0168755	0.251442
7	GO:0061035	BP	regulation of cartilage development	7/ 1139	104/ 44898	0.0673077	0.0168755	0.251442
7	GO:0031234	CC	extrinsic component of cytoplasmic side of plasma membrane	7/ 1139	104/ 44898	0.0673077	0.0168755	0.251442
48	GO:0019900	MF	kinase binding	48/ 1139	1338/ 44898	0.0358744	0.0168683	0.251442
19	GO:1901652	BP	response to peptide	19/ 1139	416/ 44898	0.0456731	0.0169427	0.252264
15	GO:0007229	BP	integrin-mediated signaling pathway	15/ 1139	311/ 44898	0.0482315	0.01697	0.25249
23	GO:0110053	BP	regulation of actin filament organization	23/ 1139	532/ 44898	0.0432331	0.0170078	0.252873
6	GO:0043124	BP	negative regulation of I-kappaB kinase/NF-kappaB signaling	6/ 1139	81/ 44898	0.0740741	0.0170686	0.253597
40	GO:0034220	BP	ion transmembrane transport	40/ 1139	1069/ 44898	0.0374181	0.0174784	0.256211
3	GO:0048385	BP	regulation of retinoic acid receptor signaling pathway	3/ 1139	22/ 44898	0.136364	0.0175012	0.256211
3	GO:0010737	BP	protein kinase A signaling	3/ 1139	22/ 44898	0.136364	0.0175012	0.256211
3	GO:2000644	BP	regulation of receptor catabolic process	3/ 1139	22/ 44898	0.136364	0.0175012	0.256211
3	GO:0072078	BP	nephron tubule morphogenesis	3/ 1139	22/ 44898	0.136364	0.0175012	0.256211
3	GO:0030810	BP	positive regulation of nucleotide biosynthetic process	3/ 1139	22/ 44898	0.136364	0.0175012	0.256211
3	GO:0021604	BP	cranial nerve structural organization	3/ 1139	22/ 44898	0.136364	0.0175012	0.256211
3	GO:0043651	BP	linoleic acid metabolic process	3/ 1139	22/ 44898	0.136364	0.0175012	0.256211
3	GO:0070424	BP	regulation of nucleotide-binding oligomerization domain containing signaling pathway	3/ 1139	22/ 44898	0.136364	0.0175012	0.256211
3	GO:0072088	BP	nephron epithelium morphogenesis	3/ 1139	22/ 44898	0.136364	0.0175012	0.256211
3	GO:0060396	BP	growth hormone receptor signaling pathway	3/ 1139	22/ 44898	0.136364	0.0175012	0.256211
3	GO:0051798	BP	positive regulation of hair follicle development	3/ 1139	22/ 44898	0.136364	0.0175012	0.256211
3	GO:0034165	BP	positive regulation of toll-like receptor 9 signaling pathway	3/ 1139	22/ 44898	0.136364	0.0175012	0.256211
3	GO:1900373	BP	positive regulation of purine nucleotide biosynthetic process	3/ 1139	22/ 44898	0.136364	0.0175012	0.256211
3	GO:0032933	BP	SREBP signaling pathway	3/ 1139	22/ 44898	0.136364	0.0175012	0.256211
3	GO:0002839	BP	positive regulation of immune response to tumor cell	3/ 1139	22/ 44898	0.136364	0.0175012	0.256211
3	GO:0002836	BP	positive regulation of response to tumor cell	3/ 1139	22/ 44898	0.136364	0.0175012	0.256211
3	GO:0019957	MF	C-C chemokine binding	3/ 1139	22/ 44898	0.136364	0.0175012	0.256211
167	GO:0140096	MF	catalytic activity, acting on a protein	167/ 1139	5535/ 44898	0.0301716	0.0175187	0.256289
340	GO:0031224	CC	intrinsic component of membrane	340/ 1139	11995/ 44898	0.0283451	0.0175388	0.256404
7	GO:0031623	BP	receptor internalization	7/ 1139	105/ 44898	0.0666667	0.0176981	0.258552
9	GO:0006906	BP	vesicle fusion	9/ 1139	155/ 44898	0.0580645	0.0177971	0.259637
11	GO:0010951	BP	negative regulation of endopeptidase activity	11/ 1139	194/ 44898	0.056701	0.0178539	0.260285
5	GO:0033363	BP	secretory granule organization	5/ 1139	60/ 44898	0.0833333	0.0180237	0.261988
5	GO:0032731	BP	positive regulation of interleukin-1 beta production	5/ 1139	60/ 44898	0.0833333	0.0180237	0.261988
6	GO:0051496	BP	positive regulation of stress fiber assembly	6/ 1139	82/ 44898	0.0731707	0.0180332	0.261988
52	GO:0008233	MF	peptidase activity	52/ 1139	1474/ 44898	0.0352782	0.01801	0.261988
6	GO:0032813	MF	tumor necrosis factor receptor superfamily binding	6/ 1139	82/ 44898	0.0731707	0.0180332	0.261988
43	GO:0019901	MF	protein kinase binding	43/ 1139	1173/ 44898	0.0366581	0.0180915	0.262548
8	GO:0002039	MF	p53 binding	8/ 1139	130/ 44898	0.0615385	0.0180968	0.262548
4	GO:1902624	BP	positive regulation of neutrophil migration	4/ 1139	40/ 44898	0.1	0.0182558	0.263396
4	GO:0098901	BP	regulation of cardiac muscle cell action potential	4/ 1139	40/ 44898	0.1	0.0182558	0.263396
4	GO:0034367	BP	protein-containing complex remodeling	4/ 1139	40/ 44898	0.1	0.0182558	0.263396
4	GO:0007205	BP	protein kinase C-activating G protein-coupled receptor signaling pathway	4/ 1139	40/ 44898	0.1	0.0182558	0.263396
4	GO:0045742	BP	positive regulation of epidermal growth factor receptor signaling pathway	4/ 1139	40/ 44898	0.1	0.0182558	0.263396
4	GO:0030521	BP	androgen receptor signaling pathway	4/ 1139	40/ 44898	0.1	0.0182558	0.263396
4	GO:0099061	CC	integral component of postsynaptic density membrane	4/ 1139	40/ 44898	0.1	0.0182558	0.263396
4	GO:0043236	MF	laminin binding	4/ 1139	40/ 44898	0.1	0.0182558	0.263396
11	GO:0051224	BP	negative regulation of protein transport	11/ 1139	196/ 44898	0.0561224	0.0183293	0.264274
19	GO:0090092	BP	regulation of transmembrane receptor protein serine/threonine kinase signaling pathway	19/ 1139	425/ 44898	0.0447059	0.0184095	0.265248
9	GO:0046887	BP	positive regulation of hormone secretion	9/ 1139	156/ 44898	0.0576923	0.0184768	0.26567
91	GO:0140110	MF	transcription regulator activity	91/ 1139	2815/ 44898	0.0323268	0.0184669	0.26567
7	GO:0032507	BP	maintenance of protein location in cell	7/ 1139	106/ 44898	0.0660377	0.0185484	0.266153
7	GO:0097517	CC	contractile actin filament bundle	7/ 1139	106/ 44898	0.0660377	0.0185484	0.266153
7	GO:0001725	CC	stress fiber	7/ 1139	106/ 44898	0.0660377	0.0185484	0.266153
8	GO:0005249	MF	voltage-gated potassium channel activity	8/ 1139	131/ 44898	0.0610687	0.0188602	0.270442
6	GO:0051384	BP	response to glucocorticoid	6/ 1139	83/ 44898	0.0722892	0.0190346	0.272569
6	GO:0003007	BP	heart morphogenesis	6/ 1139	83/ 44898	0.0722892	0.0190346	0.272569
9	GO:0002688	BP	regulation of leukocyte chemotaxis	9/ 1139	157/ 44898	0.0573248	0.0191751	0.274393
5	GO:0080164	BP	regulation of nitric oxide metabolic process	5/ 1139	61/ 44898	0.0819672	0.019235	0.274502
5	GO:0071384	BP	cellular response to corticosteroid stimulus	5/ 1139	61/ 44898	0.0819672	0.019235	0.274502
5	GO:0008045	BP	motor neuron axon guidance	5/ 1139	61/ 44898	0.0819672	0.019235	0.274502
5	GO:0043277	BP	apoptotic cell clearance	5/ 1139	61/ 44898	0.0819672	0.019235	0.274502
97	GO:0009891	BP	positive regulation of biosynthetic process	97/ 1139	3025/ 44898	0.0320661	0.0193202	0.275529
11	GO:0016125	BP	sterol metabolic process	11/ 1139	200/ 44898	0.055	0.0194667	0.27711
12	GO:2000045	BP	regulation of G1/S transition of mitotic cell cycle	12/ 1139	234/ 44898	0.0512821	0.0194707	0.27711
11	GO:0016605	CC	PML body	11/ 1139	200/ 44898	0.055	0.0194667	0.27711
8	GO:0032088	BP	negative regulation of NF-kappaB transcription factor activity	8/ 1139	132/ 44898	0.0606061	0.0196464	0.279043
8	GO:0014068	BP	positive regulation of phosphatidylinositol 3-kinase signaling	8/ 1139	132/ 44898	0.0606061	0.0196464	0.279043
8	GO:2000134	BP	negative regulation of G1/S transition of mitotic cell cycle	8/ 1139	132/ 44898	0.0606061	0.0196464	0.279043
3	GO:0035809	BP	regulation of urine volume	3/ 1139	23/ 44898	0.130435	0.019754	0.279243
3	GO:0006825	BP	copper ion transport	3/ 1139	23/ 44898	0.130435	0.019754	0.279243
3	GO:0035458	BP	cellular response to interferon-beta	3/ 1139	23/ 44898	0.130435	0.019754	0.279243
3	GO:0032891	BP	negative regulation of organic acid transport	3/ 1139	23/ 44898	0.130435	0.019754	0.279243
11	GO:0010466	BP	negative regulation of peptidase activity	11/ 1139	201/ 44898	0.0547264	0.0197905	0.279243
4	GO:0044344	BP	cellular response to fibroblast growth factor stimulus	4/ 1139	41/ 44898	0.097561	0.0198336	0.279243
4	GO:0090330	BP	regulation of platelet aggregation	4/ 1139	41/ 44898	0.097561	0.0198336	0.279243
4	GO:1903487	BP	regulation of lactation	4/ 1139	41/ 44898	0.097561	0.0198336	0.279243
4	GO:1905207	BP	regulation of cardiocyte differentiation	4/ 1139	41/ 44898	0.097561	0.0198336	0.279243
3	GO:0005614	CC	interstitial matrix	3/ 1139	23/ 44898	0.130435	0.019754	0.279243
3	GO:0036379	CC	myofilament	3/ 1139	23/ 44898	0.130435	0.019754	0.279243
3	GO:0045295	MF	gamma-catenin binding	3/ 1139	23/ 44898	0.130435	0.019754	0.279243
4	GO:0043394	MF	proteoglycan binding	4/ 1139	41/ 44898	0.097561	0.0198336	0.279243
9	GO:0071222	BP	cellular response to lipopolysaccharide	9/ 1139	158/ 44898	0.056962	0.0198923	0.279505
6	GO:0034605	BP	cellular response to heat	6/ 1139	84/ 44898	0.0714286	0.0200731	0.281669
23	GO:0045787	BP	positive regulation of cell cycle	23/ 1139	554/ 44898	0.0415162	0.0202883	0.283799
7	GO:0008637	BP	apoptotic mitochondrial changes	7/ 1139	108/ 44898	0.0648148	0.0203343	0.283799
8	GO:0032869	BP	cellular response to insulin stimulus	8/ 1139	133/ 44898	0.0601504	0.0204556	0.283799
11	GO:1903531	BP	negative regulation of secretion by cell	11/ 1139	203/ 44898	0.0541872	0.0204858	0.283799
2	GO:0042167	BP	heme catabolic process	2/ 1139	9/ 44898	0.222222	0.0205634	0.283799
2	GO:1901509	BP	regulation of endothelial tube morphogenesis	2/ 1139	9/ 44898	0.222222	0.0205634	0.283799
2	GO:0106001	BP	intestinal hexose absorption	2/ 1139	9/ 44898	0.222222	0.0205634	0.283799
2	GO:0070445	BP	regulation of oligodendrocyte progenitor proliferation	2/ 1139	9/ 44898	0.222222	0.0205634	0.283799
2	GO:0002866	BP	positive regulation of acute inflammatory response to antigenic stimulus	2/ 1139	9/ 44898	0.222222	0.0205634	0.283799
2	GO:0042363	BP	fat-soluble vitamin catabolic process	2/ 1139	9/ 44898	0.222222	0.0205634	0.283799
2	GO:0006787	BP	porphyrin-containing compound catabolic process	2/ 1139	9/ 44898	0.222222	0.0205634	0.283799
2	GO:0046149	BP	pigment catabolic process	2/ 1139	9/ 44898	0.222222	0.0205634	0.283799
2	GO:0036462	BP	TRAIL-activated apoptotic signaling pathway	2/ 1139	9/ 44898	0.222222	0.0205634	0.283799
2	GO:0001951	BP	intestinal D-glucose absorption	2/ 1139	9/ 44898	0.222222	0.0205634	0.283799
2	GO:0014012	BP	peripheral nervous system axon regeneration	2/ 1139	9/ 44898	0.222222	0.0205634	0.283799
2	GO:2000048	BP	negative regulation of cell-cell adhesion mediated by cadherin	2/ 1139	9/ 44898	0.222222	0.0205634	0.283799
2	GO:0033015	BP	tetrapyrrole catabolic process	2/ 1139	9/ 44898	0.222222	0.0205634	0.283799
2	GO:1902896	BP	terminal web assembly	2/ 1139	9/ 44898	0.222222	0.0205634	0.283799
2	GO:0001652	CC	granular component	2/ 1139	9/ 44898	0.222222	0.0205634	0.283799
2	GO:0008251	MF	tRNA-specific adenosine deaminase activity	2/ 1139	9/ 44898	0.222222	0.0205634	0.283799
2	GO:0045545	MF	syndecan binding	2/ 1139	9/ 44898	0.222222	0.0205634	0.283799
2	GO:0004052	MF	arachidonate 12(S)-lipoxygenase activity	2/ 1139	9/ 44898	0.222222	0.0205634	0.283799
2	GO:0015373	MF	anion:sodium symporter activity	2/ 1139	9/ 44898	0.222222	0.0205634	0.283799
2	GO:0016724	MF	oxidoreductase activity, acting on metal ions, oxygen as acceptor	2/ 1139	9/ 44898	0.222222	0.0205634	0.283799
2	GO:0004322	MF	ferroxidase activity	2/ 1139	9/ 44898	0.222222	0.0205634	0.283799
9	GO:0097746	BP	blood vessel diameter maintenance	9/ 1139	159/ 44898	0.0566038	0.0206287	0.283952
9	GO:0048545	BP	response to steroid hormone	9/ 1139	159/ 44898	0.0566038	0.0206287	0.283952
9	GO:0035296	BP	regulation of tube diameter	9/ 1139	159/ 44898	0.0566038	0.0206287	0.283952
9	GO:0043271	BP	negative regulation of ion transport	9/ 1139	159/ 44898	0.0566038	0.0206287	0.283952
11	GO:0001501	BP	skeletal system development	11/ 1139	204/ 44898	0.0539216	0.0208576	0.286915
19	GO:0051346	BP	negative regulation of hydrolase activity	19/ 1139	436/ 44898	0.043578	0.0209948	0.288613
16	GO:0002703	BP	regulation of leukocyte mediated immunity	16/ 1139	336/ 44898	0.047619	0.0210726	0.289113
16	GO:0043393	BP	regulation of protein binding	16/ 1139	336/ 44898	0.047619	0.0210726	0.289113
6	GO:1902305	BP	regulation of sodium ion transmembrane transport	6/ 1139	85/ 44898	0.0705882	0.0211495	0.289979
11	GO:0000904	BP	cell morphogenesis involved in differentiation	11/ 1139	205/ 44898	0.0536585	0.0212456	0.291106
8	GO:0072341	MF	modified amino acid binding	8/ 1139	134/ 44898	0.0597015	0.0212882	0.291499
9	GO:0035150	BP	regulation of tube size	9/ 1139	160/ 44898	0.05625	0.0213845	0.292257
9	GO:0090174	BP	organelle membrane fusion	9/ 1139	160/ 44898	0.05625	0.0213845	0.292257
201	GO:0031326	BP	regulation of cellular biosynthetic process	201/ 1139	6819/ 44898	0.0294765	0.0213854	0.292257
61	GO:0045892	BP	negative regulation of transcription, DNA-templated	61/ 1139	1797/ 44898	0.0339455	0.0214744	0.292394
4	GO:1901798	BP	positive regulation of signal transduction by p53 class mediator	4/ 1139	42/ 44898	0.0952381	0.021493	0.292394
4	GO:1904893	BP	negative regulation of receptor signaling pathway via STAT	4/ 1139	42/ 44898	0.0952381	0.021493	0.292394
4	GO:0071774	BP	response to fibroblast growth factor	4/ 1139	42/ 44898	0.0952381	0.021493	0.292394
4	GO:1903580	BP	positive regulation of ATP metabolic process	4/ 1139	42/ 44898	0.0952381	0.021493	0.292394
4	GO:0045736	BP	negative regulation of cyclin-dependent protein serine/threonine kinase activity	4/ 1139	42/ 44898	0.0952381	0.021493	0.292394
4	GO:1903579	BP	negative regulation of ATP metabolic process	4/ 1139	42/ 44898	0.0952381	0.021493	0.292394
95	GO:0031328	BP	positive regulation of cellular biosynthetic process	95/ 1139	2972/ 44898	0.031965	0.0215936	0.293427
21	GO:0040013	BP	negative regulation of locomotion	21/ 1139	498/ 44898	0.0421687	0.0215969	0.293427
5	GO:0010939	BP	regulation of necrotic cell death	5/ 1139	63/ 44898	0.0793651	0.021815	0.296197
8	GO:0048524	BP	positive regulation of viral process	8/ 1139	135/ 44898	0.0592593	0.0221445	0.297973
3	GO:0019359	BP	nicotinamide nucleotide biosynthetic process	3/ 1139	24/ 44898	0.125	0.0221589	0.297973
3	GO:0061081	BP	positive regulation of myeloid leukocyte cytokine production involved in immune response	3/ 1139	24/ 44898	0.125	0.0221589	0.297973
3	GO:0071803	BP	positive regulation of podosome assembly	3/ 1139	24/ 44898	0.125	0.0221589	0.297973
3	GO:0030049	BP	muscle filament sliding	3/ 1139	24/ 44898	0.125	0.0221589	0.297973
3	GO:0046642	BP	negative regulation of alpha-beta T cell proliferation	3/ 1139	24/ 44898	0.125	0.0221589	0.297973
3	GO:2001169	BP	regulation of ATP biosynthetic process	3/ 1139	24/ 44898	0.125	0.0221589	0.297973
3	GO:0019363	BP	pyridine nucleotide biosynthetic process	3/ 1139	24/ 44898	0.125	0.0221589	0.297973
3	GO:0106030	BP	neuron projection fasciculation	3/ 1139	24/ 44898	0.125	0.0221589	0.297973
3	GO:0090026	BP	positive regulation of monocyte chemotaxis	3/ 1139	24/ 44898	0.125	0.0221589	0.297973
3	GO:0140058	BP	neuron projection arborization	3/ 1139	24/ 44898	0.125	0.0221589	0.297973
3	GO:0043116	BP	negative regulation of vascular permeability	3/ 1139	24/ 44898	0.125	0.0221589	0.297973
3	GO:0007413	BP	axonal fasciculation	3/ 1139	24/ 44898	0.125	0.0221589	0.297973
3	GO:0019372	BP	lipoxygenase pathway	3/ 1139	24/ 44898	0.125	0.0221589	0.297973
6	GO:0010596	BP	negative regulation of endothelial cell migration	6/ 1139	86/ 44898	0.0697674	0.0222642	0.299197
8	GO:0032091	BP	negative regulation of protein binding	8/ 1139	136/ 44898	0.0588235	0.0230247	0.305824
78	GO:0045893	BP	positive regulation of transcription, DNA-templated	78/ 1139	2392/ 44898	0.0326087	0.0230559	0.305824
78	GO:1903508	BP	positive regulation of nucleic acid-templated transcription	78/ 1139	2392/ 44898	0.0326087	0.0230559	0.305824
5	GO:0007528	BP	neuromuscular junction development	5/ 1139	64/ 44898	0.078125	0.0231851	0.305824
5	GO:0046326	BP	positive regulation of glucose import	5/ 1139	64/ 44898	0.078125	0.0231851	0.305824
4	GO:1903963	BP	arachidonate transport	4/ 1139	43/ 44898	0.0930233	0.0232348	0.305824
4	GO:1905606	BP	regulation of presynapse assembly	4/ 1139	43/ 44898	0.0930233	0.0232348	0.305824
4	GO:0031295	BP	T cell costimulation	4/ 1139	43/ 44898	0.0930233	0.0232348	0.305824
4	GO:0010761	BP	fibroblast migration	4/ 1139	43/ 44898	0.0930233	0.0232348	0.305824
4	GO:0002068	BP	glandular epithelial cell development	4/ 1139	43/ 44898	0.0930233	0.0232348	0.305824
4	GO:0050482	BP	arachidonic acid secretion	4/ 1139	43/ 44898	0.0930233	0.0232348	0.305824
18	GO:0002253	BP	activation of immune response	18/ 1139	403/ 44898	0.044665	0.0236537	0.305824
9	GO:0033559	BP	unsaturated fatty acid metabolic process	9/ 1139	163/ 44898	0.0552147	0.023771	0.305824
9	GO:0043112	BP	receptor metabolic process	9/ 1139	163/ 44898	0.0552147	0.023771	0.305824
8	GO:0006720	BP	isoprenoid metabolic process	8/ 1139	137/ 44898	0.0583942	0.0239293	0.305824
29	GO:0090066	BP	regulation of anatomical structure size	29/ 1139	742/ 44898	0.0390836	0.0242208	0.305824
16	GO:0002699	BP	positive regulation of immune effector process	16/ 1139	350/ 44898	0.0457143	0.0242452	0.305824
34	GO:0001775	BP	cell activation	34/ 1139	907/ 44898	0.0374862	0.0244919	0.305824
5	GO:0071333	BP	cellular response to glucose stimulus	5/ 1139	65/ 44898	0.0769231	0.0246097	0.305824
6	GO:0006766	BP	vitamin metabolic process	6/ 1139	88/ 44898	0.0681818	0.0246109	0.305824
6	GO:0072676	BP	lymphocyte migration	6/ 1139	88/ 44898	0.0681818	0.0246109	0.305824
6	GO:0090175	BP	regulation of establishment of planar polarity	6/ 1139	88/ 44898	0.0681818	0.0246109	0.305824
3	GO:0043032	BP	positive regulation of macrophage activation	3/ 1139	25/ 44898	0.12	0.024716	0.305824
3	GO:0002689	BP	negative regulation of leukocyte chemotaxis	3/ 1139	25/ 44898	0.12	0.024716	0.305824
3	GO:0001655	BP	urogenital system development	3/ 1139	25/ 44898	0.12	0.024716	0.305824
3	GO:0040019	BP	positive regulation of embryonic development	3/ 1139	25/ 44898	0.12	0.024716	0.305824
3	GO:0070206	BP	protein trimerization	3/ 1139	25/ 44898	0.12	0.024716	0.305824
3	GO:0034163	BP	regulation of toll-like receptor 9 signaling pathway	3/ 1139	25/ 44898	0.12	0.024716	0.305824
3	GO:0032967	BP	positive regulation of collagen biosynthetic process	3/ 1139	25/ 44898	0.12	0.024716	0.305824
3	GO:0071501	BP	cellular response to sterol depletion	3/ 1139	25/ 44898	0.12	0.024716	0.305824
4	GO:1904030	BP	negative regulation of cyclin-dependent protein kinase activity	4/ 1139	44/ 44898	0.0909091	0.0250598	0.305824
2	GO:0060911	BP	cardiac cell fate commitment	2/ 1139	10/ 44898	0.2	0.0252768	0.305824
2	GO:0060923	BP	cardiac muscle cell fate commitment	2/ 1139	10/ 44898	0.2	0.0252768	0.305824
2	GO:0051891	BP	positive regulation of cardioblast differentiation	2/ 1139	10/ 44898	0.2	0.0252768	0.305824
2	GO:0048103	BP	somatic stem cell division	2/ 1139	10/ 44898	0.2	0.0252768	0.305824
2	GO:0043247	BP	telomere maintenance in response to DNA damage	2/ 1139	10/ 44898	0.2	0.0252768	0.305824
2	GO:0002842	BP	positive regulation of T cell mediated immune response to tumor cell	2/ 1139	10/ 44898	0.2	0.0252768	0.305824
2	GO:0003071	BP	renal system process involved in regulation of systemic arterial blood pressure	2/ 1139	10/ 44898	0.2	0.0252768	0.305824
2	GO:0010746	BP	regulation of long-chain fatty acid import across plasma membrane	2/ 1139	10/ 44898	0.2	0.0252768	0.305824
2	GO:1901837	BP	negative regulation of transcription of nucleolar large rRNA by RNA polymerase I	2/ 1139	10/ 44898	0.2	0.0252768	0.305824
2	GO:0055012	BP	ventricular cardiac muscle cell differentiation	2/ 1139	10/ 44898	0.2	0.0252768	0.305824
2	GO:0009111	BP	vitamin catabolic process	2/ 1139	10/ 44898	0.2	0.0252768	0.305824
2	GO:0003081	BP	regulation of systemic arterial blood pressure by renin-angiotensin	2/ 1139	10/ 44898	0.2	0.0252768	0.305824
2	GO:1900222	BP	negative regulation of amyloid-beta clearance	2/ 1139	10/ 44898	0.2	0.0252768	0.305824
2	GO:0006837	BP	serotonin transport	2/ 1139	10/ 44898	0.2	0.0252768	0.305824
2	GO:0060385	BP	axonogenesis involved in innervation	2/ 1139	10/ 44898	0.2	0.0252768	0.305824
7	GO:0046425	BP	regulation of receptor signaling pathway via JAK-STAT	7/ 1139	113/ 44898	0.0619469	0.0253149	0.305824
1	GO:1902216	BP	positive regulation of interleukin-4-mediated signaling pathway	1/ 1139	1/ 44898	1	0.0253686	0.305824
1	GO:0042665	BP	regulation of ectodermal cell fate specification	1/ 1139	1/ 44898	1	0.0253686	0.305824
1	GO:0098706	BP	iron ion import across cell outer membrane	1/ 1139	1/ 44898	1	0.0253686	0.305824
1	GO:0090132	BP	epithelium migration	1/ 1139	1/ 44898	1	0.0253686	0.305824
1	GO:0036153	BP	triglyceride acyl-chain remodeling	1/ 1139	1/ 44898	1	0.0253686	0.305824
1	GO:0001695	BP	histamine catabolic process	1/ 1139	1/ 44898	1	0.0253686	0.305824
1	GO:0071357	BP	cellular response to type I interferon	1/ 1139	1/ 44898	1	0.0253686	0.305824
1	GO:0071351	BP	cellular response to interleukin-18	1/ 1139	1/ 44898	1	0.0253686	0.305824
1	GO:0072077	BP	renal vesicle morphogenesis	1/ 1139	1/ 44898	1	0.0253686	0.305824
1	GO:0009645	BP	response to low light intensity stimulus	1/ 1139	1/ 44898	1	0.0253686	0.305824
1	GO:2001035	BP	regulation of tongue muscle cell differentiation	1/ 1139	1/ 44898	1	0.0253686	0.305824
1	GO:0021644	BP	vagus nerve morphogenesis	1/ 1139	1/ 44898	1	0.0253686	0.305824
1	GO:0097326	BP	melanocyte adhesion	1/ 1139	1/ 44898	1	0.0253686	0.305824
1	GO:0097324	BP	melanocyte migration	1/ 1139	1/ 44898	1	0.0253686	0.305824
1	GO:1901750	BP	leukotriene D4 biosynthetic process	1/ 1139	1/ 44898	1	0.0253686	0.305824
1	GO:0060327	BP	cytoplasmic actin-based contraction involved in cell motility	1/ 1139	1/ 44898	1	0.0253686	0.305824
1	GO:0072421	BP	obsolete detection of DNA damage stimulus involved in DNA damage checkpoint	1/ 1139	1/ 44898	1	0.0253686	0.305824
1	GO:0048132	BP	female germ-line stem cell asymmetric division	1/ 1139	1/ 44898	1	0.0253686	0.305824
1	GO:0072394	BP	obsolete detection of stimulus involved in cell cycle checkpoint	1/ 1139	1/ 44898	1	0.0253686	0.305824
1	GO:0071882	BP	phospholipase C-activating adrenergic receptor signaling pathway	1/ 1139	1/ 44898	1	0.0253686	0.305824
1	GO:0003174	BP	mitral valve development	1/ 1139	1/ 44898	1	0.0253686	0.305824
1	GO:1902997	BP	negative regulation of neurofibrillary tangle assembly	1/ 1139	1/ 44898	1	0.0253686	0.305824
1	GO:0098906	BP	regulation of Purkinje myocyte action potential	1/ 1139	1/ 44898	1	0.0253686	0.305824
1	GO:0046690	BP	response to tellurium ion	1/ 1139	1/ 44898	1	0.0253686	0.305824
1	GO:0032765	BP	positive regulation of mast cell cytokine production	1/ 1139	1/ 44898	1	0.0253686	0.305824
1	GO:0040010	BP	positive regulation of growth rate	1/ 1139	1/ 44898	1	0.0253686	0.305824
1	GO:1901953	BP	positive regulation of anterograde dense core granule transport	1/ 1139	1/ 44898	1	0.0253686	0.305824
1	GO:0035847	BP	uterine epithelium development	1/ 1139	1/ 44898	1	0.0253686	0.305824
1	GO:0035849	BP	nephric duct elongation	1/ 1139	1/ 44898	1	0.0253686	0.305824
1	GO:0050928	BP	negative regulation of positive chemotaxis	1/ 1139	1/ 44898	1	0.0253686	0.305824
1	GO:0032197	BP	transposition, RNA-mediated	1/ 1139	1/ 44898	1	0.0253686	0.305824
1	GO:2001037	BP	positive regulation of tongue muscle cell differentiation	1/ 1139	1/ 44898	1	0.0253686	0.305824
1	GO:1904809	BP	regulation of dense core granule transport	1/ 1139	1/ 44898	1	0.0253686	0.305824
1	GO:1900134	BP	negative regulation of renin secretion into blood stream	1/ 1139	1/ 44898	1	0.0253686	0.305824
1	GO:0072166	BP	posterior mesonephric tubule development	1/ 1139	1/ 44898	1	0.0253686	0.305824
1	GO:1905404	BP	positive regulation of activated CD8-positive, alpha-beta T cell apoptotic process	1/ 1139	1/ 44898	1	0.0253686	0.305824
1	GO:1902769	BP	regulation of choline O-acetyltransferase activity	1/ 1139	1/ 44898	1	0.0253686	0.305824
1	GO:0001705	BP	ectoderm formation	1/ 1139	1/ 44898	1	0.0253686	0.305824
1	GO:1902204	BP	positive regulation of hepatocyte growth factor receptor signaling pathway	1/ 1139	1/ 44898	1	0.0253686	0.305824
1	GO:1904535	BP	positive regulation of telomeric loop disassembly	1/ 1139	1/ 44898	1	0.0253686	0.305824
1	GO:0019365	BP	pyridine nucleotide salvage	1/ 1139	1/ 44898	1	0.0253686	0.305824
1	GO:0010727	BP	negative regulation of hydrogen peroxide metabolic process	1/ 1139	1/ 44898	1	0.0253686	0.305824
1	GO:0051674	BP	localization of cell	1/ 1139	1/ 44898	1	0.0253686	0.305824
1	GO:0001100	BP	negative regulation of exit from mitosis	1/ 1139	1/ 44898	1	0.0253686	0.305824
1	GO:1901748	BP	leukotriene D4 metabolic process	1/ 1139	1/ 44898	1	0.0253686	0.305824
1	GO:0021793	BP	chemorepulsion of branchiomotor axon	1/ 1139	1/ 44898	1	0.0253686	0.305824
1	GO:0086066	BP	atrial cardiac muscle cell to AV node cell communication	1/ 1139	1/ 44898	1	0.0253686	0.305824
1	GO:0120322	BP	lipid modification by small protein conjugation	1/ 1139	1/ 44898	1	0.0253686	0.305824
1	GO:0120323	BP	lipid ubiquitination	1/ 1139	1/ 44898	1	0.0253686	0.305824
1	GO:0097281	BP	immune complex formation	1/ 1139	1/ 44898	1	0.0253686	0.305824
1	GO:1901951	BP	regulation of anterograde dense core granule transport	1/ 1139	1/ 44898	1	0.0253686	0.305824
1	GO:0086044	BP	atrial cardiac muscle cell to AV node cell communication by electrical coupling	1/ 1139	1/ 44898	1	0.0253686	0.305824
1	GO:0071838	BP	cell proliferation in bone marrow	1/ 1139	1/ 44898	1	0.0253686	0.305824
1	GO:0021636	BP	trigeminal nerve morphogenesis	1/ 1139	1/ 44898	1	0.0253686	0.305824
1	GO:0042666	BP	negative regulation of ectodermal cell fate specification	1/ 1139	1/ 44898	1	0.0253686	0.305824
1	GO:0003105	BP	negative regulation of glomerular filtration	1/ 1139	1/ 44898	1	0.0253686	0.305824
1	GO:0002845	BP	positive regulation of tolerance induction to tumor cell	1/ 1139	1/ 44898	1	0.0253686	0.305824
1	GO:0002843	BP	regulation of tolerance induction to tumor cell	1/ 1139	1/ 44898	1	0.0253686	0.305824
1	GO:0097222	BP	mitochondrial mRNA polyadenylation	1/ 1139	1/ 44898	1	0.0253686	0.305824
1	GO:0060177	BP	regulation of angiotensin metabolic process	1/ 1139	1/ 44898	1	0.0253686	0.305824
1	GO:1903210	BP	glomerular visceral epithelial cell apoptotic process	1/ 1139	1/ 44898	1	0.0253686	0.305824
1	GO:0002383	BP	immune response in brain or nervous system	1/ 1139	1/ 44898	1	0.0253686	0.305824
1	GO:0090616	BP	mitochondrial mRNA 3'-end processing	1/ 1139	1/ 44898	1	0.0253686	0.305824
1	GO:0021999	BP	neural plate anterior/posterior regionalization	1/ 1139	1/ 44898	1	0.0253686	0.305824
1	GO:0034355	BP	NAD salvage	1/ 1139	1/ 44898	1	0.0253686	0.305824
1	GO:1903403	BP	negative regulation of renal phosphate excretion	1/ 1139	1/ 44898	1	0.0253686	0.305824
1	GO:0035852	BP	horizontal cell localization	1/ 1139	1/ 44898	1	0.0253686	0.305824
1	GO:0072283	BP	metanephric renal vesicle morphogenesis	1/ 1139	1/ 44898	1	0.0253686	0.305824
1	GO:0038020	BP	insulin receptor recycling	1/ 1139	1/ 44898	1	0.0253686	0.305824
1	GO:1904161	BP	DNA synthesis involved in UV-damage excision repair	1/ 1139	1/ 44898	1	0.0253686	0.305824
1	GO:0060376	BP	positive regulation of mast cell differentiation	1/ 1139	1/ 44898	1	0.0253686	0.305824
1	GO:1904811	BP	positive regulation of dense core granule transport	1/ 1139	1/ 44898	1	0.0253686	0.305824
1	GO:0098814	BP	spontaneous synaptic transmission	1/ 1139	1/ 44898	1	0.0253686	0.305824
1	GO:0052805	BP	imidazole-containing compound catabolic process	1/ 1139	1/ 44898	1	0.0253686	0.305824
1	GO:0071881	BP	adenylate cyclase-inhibiting adrenergic receptor signaling pathway	1/ 1139	1/ 44898	1	0.0253686	0.305824
1	GO:0003421	BP	growth plate cartilage axis specification	1/ 1139	1/ 44898	1	0.0253686	0.305824
1	GO:1902771	BP	positive regulation of choline O-acetyltransferase activity	1/ 1139	1/ 44898	1	0.0253686	0.305824
1	GO:1902955	BP	positive regulation of early endosome to recycling endosome transport	1/ 1139	1/ 44898	1	0.0253686	0.305824
1	GO:0000732	BP	strand displacement	1/ 1139	1/ 44898	1	0.0253686	0.305824
1	GO:1902996	BP	regulation of neurofibrillary tangle assembly	1/ 1139	1/ 44898	1	0.0253686	0.305824
11	GO:0045211	CC	postsynaptic membrane	11/ 1139	211/ 44898	0.0521327	0.0239189	0.305824
334	GO:0016021	CC	integral component of membrane	334/ 1139	11844/ 44898	0.0281999	0.0245512	0.305824
4	GO:0099146	CC	intrinsic component of postsynaptic density membrane	4/ 1139	44/ 44898	0.0909091	0.0250598	0.305824
2	GO:0005862	CC	muscle thin filament tropomyosin	2/ 1139	10/ 44898	0.2	0.0252768	0.305824
1	GO:0150051	CC	postsynaptic Golgi apparatus	1/ 1139	1/ 44898	1	0.0253686	0.305824
1	GO:0140445	CC	chromosome, telomeric repeat region	1/ 1139	1/ 44898	1	0.0253686	0.305824
62	GO:0001067	MF	transcription regulatory region nucleic acid binding	62/ 1139	1840/ 44898	0.0336957	0.023103	0.305824
5	GO:0003951	MF	NAD+ kinase activity	5/ 1139	64/ 44898	0.078125	0.0231851	0.305824
11	GO:0140678	MF	molecular function inhibitor activity	11/ 1139	212/ 44898	0.0518868	0.0244229	0.305824
3	GO:0005523	MF	tropomyosin binding	3/ 1139	25/ 44898	0.12	0.024716	0.305824
4	GO:0015296	MF	anion:cation symporter activity	4/ 1139	44/ 44898	0.0909091	0.0250598	0.305824
2	GO:0004935	MF	adrenergic receptor activity	2/ 1139	10/ 44898	0.2	0.0252768	0.305824
2	GO:0042605	MF	peptide antigen binding	2/ 1139	10/ 44898	0.2	0.0252768	0.305824
2	GO:0036042	MF	long-chain fatty acyl-CoA binding	2/ 1139	10/ 44898	0.2	0.0252768	0.305824
2	GO:0039552	MF	RIG-I binding	2/ 1139	10/ 44898	0.2	0.0252768	0.305824
1	GO:0047127	MF	thiomorpholine-carboxylate dehydrogenase activity	1/ 1139	1/ 44898	1	0.0253686	0.305824
1	GO:0086078	MF	gap junction channel activity involved in bundle of His cell-Purkinje myocyte electrical coupling	1/ 1139	1/ 44898	1	0.0253686	0.305824
1	GO:0086076	MF	gap junction channel activity involved in atrial cardiac muscle cell-AV node cell electrical coupling	1/ 1139	1/ 44898	1	0.0253686	0.305824
1	GO:0005020	MF	stem cell factor receptor activity	1/ 1139	1/ 44898	1	0.0253686	0.305824
1	GO:0008853	MF	exodeoxyribonuclease III activity	1/ 1139	1/ 44898	1	0.0253686	0.305824
1	GO:0001596	MF	angiotensin type I receptor activity	1/ 1139	1/ 44898	1	0.0253686	0.305824
1	GO:0015164	MF	glucuronoside transmembrane transporter activity	1/ 1139	1/ 44898	1	0.0253686	0.305824
1	GO:0002951	MF	leukotriene-C(4) hydrolase	1/ 1139	1/ 44898	1	0.0253686	0.305824
1	GO:0008116	MF	prostaglandin-I synthase activity	1/ 1139	1/ 44898	1	0.0253686	0.305824
1	GO:0051264	MF	mono-olein transacylation activity	1/ 1139	1/ 44898	1	0.0253686	0.305824
1	GO:0051265	MF	diolein transacylation activity	1/ 1139	1/ 44898	1	0.0253686	0.305824
1	GO:0047280	MF	nicotinamide phosphoribosyltransferase activity	1/ 1139	1/ 44898	1	0.0253686	0.305824
1	GO:0002113	MF	interleukin-33 binding	1/ 1139	1/ 44898	1	0.0253686	0.305824
1	GO:0017024	MF	myosin I binding	1/ 1139	1/ 44898	1	0.0253686	0.305824
1	GO:0050187	MF	phosphoamidase activity	1/ 1139	1/ 44898	1	0.0253686	0.305824
1	GO:0004654	MF	polyribonucleotide nucleotidyltransferase activity	1/ 1139	1/ 44898	1	0.0253686	0.305824
1	GO:0032090	MF	Pyrin domain binding	1/ 1139	1/ 44898	1	0.0253686	0.305824
1	GO:0032896	MF	palmitoyl-CoA 9-desaturase activity	1/ 1139	1/ 44898	1	0.0253686	0.305824
1	GO:0031726	MF	CCR1 chemokine receptor binding	1/ 1139	1/ 44898	1	0.0253686	0.305824
1	GO:0033889	MF	N-sulfoglucosamine-3-sulfatase activity	1/ 1139	1/ 44898	1	0.0253686	0.305824
1	GO:0038147	MF	C-X-C motif chemokine 12 receptor activity	1/ 1139	1/ 44898	1	0.0253686	0.305824
1	GO:0004516	MF	nicotinate phosphoribosyltransferase activity	1/ 1139	1/ 44898	1	0.0253686	0.305824
1	GO:0046539	MF	histamine N-methyltransferase activity	1/ 1139	1/ 44898	1	0.0253686	0.305824
1	GO:0015132	MF	prostaglandin transmembrane transporter activity	1/ 1139	1/ 44898	1	0.0253686	0.305824
1	GO:0032558	MF	adenyl deoxyribonucleotide binding	1/ 1139	1/ 44898	1	0.0253686	0.305824
1	GO:1990147	MF	talin binding	1/ 1139	1/ 44898	1	0.0253686	0.305824
1	GO:1990439	MF	MAP kinase serine/threonine phosphatase activity	1/ 1139	1/ 44898	1	0.0253686	0.305824
1	GO:0005129	MF	granulocyte macrophage colony-stimulating factor receptor binding	1/ 1139	1/ 44898	1	0.0253686	0.305824
37	GO:0051493	BP	regulation of cytoskeleton organization	37/ 1139	1008/ 44898	0.0367063	0.0254135	0.306189
27	GO:2001233	BP	regulation of apoptotic signaling pathway	27/ 1139	678/ 44898	0.039823	0.0254291	0.306201
6	GO:0045600	BP	positive regulation of fat cell differentiation	6/ 1139	89/ 44898	0.0674157	0.0258438	0.310837
6	GO:0048592	BP	eye morphogenesis	6/ 1139	89/ 44898	0.0674157	0.0258438	0.310837
13	GO:0002706	BP	regulation of lymphocyte mediated immunity	13/ 1139	261/ 44898	0.0498084	0.026064	0.312534
5	GO:0045010	BP	actin nucleation	5/ 1139	66/ 44898	0.0757576	0.0260892	0.312534
5	GO:1903902	BP	positive regulation of viral life cycle	5/ 1139	66/ 44898	0.0757576	0.0260892	0.312534
5	GO:0019229	BP	regulation of vasoconstriction	5/ 1139	66/ 44898	0.0757576	0.0260892	0.312534
5	GO:0045879	BP	negative regulation of smoothened signaling pathway	5/ 1139	66/ 44898	0.0757576	0.0260892	0.312534
5	GO:0035335	BP	peptidyl-tyrosine dephosphorylation	5/ 1139	66/ 44898	0.0757576	0.0260892	0.312534
5	GO:0048008	BP	platelet-derived growth factor receptor signaling pathway	5/ 1139	66/ 44898	0.0757576	0.0260892	0.312534
61	GO:1903507	BP	negative regulation of nucleic acid-templated transcription	61/ 1139	1806/ 44898	0.0337763	0.026303	0.314556
61	GO:1902679	BP	negative regulation of RNA biosynthetic process	61/ 1139	1806/ 44898	0.0337763	0.026303	0.314556
7	GO:0042641	CC	actomyosin	7/ 1139	114/ 44898	0.0614035	0.0264027	0.315568
65	GO:0046983	MF	protein dimerization activity	65/ 1139	1942/ 44898	0.0334706	0.0264483	0.315933
10	GO:0002761	BP	regulation of myeloid leukocyte differentiation	10/ 1139	179/ 44898	0.0558659	0.0264643	0.315944
13	GO:1902806	BP	regulation of cell cycle G1/S phase transition	13/ 1139	263/ 44898	0.0494297	0.0266172	0.317589
8	GO:1902807	BP	negative regulation of cell cycle G1/S phase transition	8/ 1139	140/ 44898	0.0571429	0.0267921	0.319493
4	GO:0045981	BP	positive regulation of nucleotide metabolic process	4/ 1139	45/ 44898	0.0888889	0.0269689	0.320507
4	GO:0007259	BP	receptor signaling pathway via JAK-STAT	4/ 1139	45/ 44898	0.0888889	0.0269689	0.320507
4	GO:1900544	BP	positive regulation of purine nucleotide metabolic process	4/ 1139	45/ 44898	0.0888889	0.0269689	0.320507
4	GO:0072524	BP	pyridine-containing compound metabolic process	4/ 1139	45/ 44898	0.0888889	0.0269689	0.320507
4	GO:0071889	MF	14-3-3 protein binding	4/ 1139	45/ 44898	0.0888889	0.0269689	0.320507
78	GO:1902680	BP	positive regulation of RNA biosynthetic process	78/ 1139	2398/ 44898	0.0325271	0.0272835	0.323546
3	GO:0033523	BP	histone H2B ubiquitination	3/ 1139	26/ 44898	0.115385	0.0274252	0.323546
3	GO:0040033	BP	negative regulation of translation, ncRNA-mediated	3/ 1139	26/ 44898	0.115385	0.0274252	0.323546
3	GO:0098801	BP	regulation of renal system process	3/ 1139	26/ 44898	0.115385	0.0274252	0.323546
3	GO:0051791	BP	medium-chain fatty acid metabolic process	3/ 1139	26/ 44898	0.115385	0.0274252	0.323546
3	GO:0033275	BP	actin-myosin filament sliding	3/ 1139	26/ 44898	0.115385	0.0274252	0.323546
3	GO:0071360	BP	cellular response to exogenous dsRNA	3/ 1139	26/ 44898	0.115385	0.0274252	0.323546
3	GO:0035278	BP	miRNA mediated inhibition of translation	3/ 1139	26/ 44898	0.115385	0.0274252	0.323546
3	GO:0097202	BP	activation of cysteine-type endopeptidase activity	3/ 1139	26/ 44898	0.115385	0.0274252	0.323546
3	GO:0050918	BP	positive chemotaxis	3/ 1139	26/ 44898	0.115385	0.0274252	0.323546
3	GO:0034755	BP	iron ion transmembrane transport	3/ 1139	26/ 44898	0.115385	0.0274252	0.323546
3	GO:0045974	BP	regulation of translation, ncRNA-mediated	3/ 1139	26/ 44898	0.115385	0.0274252	0.323546
10	GO:2001237	BP	negative regulation of extrinsic apoptotic signaling pathway	10/ 1139	182/ 44898	0.0549451	0.0275311	0.324613
194	GO:0010556	BP	regulation of macromolecule biosynthetic process	194/ 1139	6608/ 44898	0.0293584	0.0275652	0.32465
5	GO:2001239	BP	regulation of extrinsic apoptotic signaling pathway in absence of ligand	5/ 1139	67/ 44898	0.0746269	0.0276244	0.324982
5	GO:0099060	CC	integral component of postsynaptic specialization membrane	5/ 1139	67/ 44898	0.0746269	0.0276244	0.324982
44	GO:0000122	BP	negative regulation of transcription by RNA polymerase II	44/ 1139	1244/ 44898	0.0353698	0.0277838	0.326491
6	GO:0070613	BP	regulation of protein processing	6/ 1139	91/ 44898	0.0659341	0.0284311	0.33335
6	GO:0030835	BP	negative regulation of actin filament depolymerization	6/ 1139	91/ 44898	0.0659341	0.0284311	0.33335
6	GO:0002449	BP	lymphocyte mediated immunity	6/ 1139	91/ 44898	0.0659341	0.0284311	0.33335
93	GO:0045935	BP	positive regulation of nucleobase-containing compound metabolic process	93/ 1139	2934/ 44898	0.0316973	0.0285554	0.33462
23	GO:0050804	BP	modulation of chemical synaptic transmission	23/ 1139	559/ 44898	0.0411449	0.0286306	0.335314
7	GO:1904035	BP	regulation of epithelial cell apoptotic process	7/ 1139	116/ 44898	0.0603448	0.0286728	0.335621
18	GO:0090068	BP	positive regulation of cell cycle process	18/ 1139	421/ 44898	0.0427553	0.0287407	0.336228
23	GO:0099177	BP	regulation of trans-synaptic signaling	23/ 1139	561/ 44898	0.0409982	0.0289103	0.336509
4	GO:0070542	BP	response to fatty acid	4/ 1139	46/ 44898	0.0869565	0.0289625	0.336509
4	GO:0032309	BP	icosanoid secretion	4/ 1139	46/ 44898	0.0869565	0.0289625	0.336509
4	GO:0001656	BP	metanephros development	4/ 1139	46/ 44898	0.0869565	0.0289625	0.336509
4	GO:0061037	BP	negative regulation of cartilage development	4/ 1139	46/ 44898	0.0869565	0.0289625	0.336509
4	GO:0099174	BP	regulation of presynapse organization	4/ 1139	46/ 44898	0.0869565	0.0289625	0.336509
4	GO:1900371	BP	regulation of purine nucleotide biosynthetic process	4/ 1139	46/ 44898	0.0869565	0.0289625	0.336509
4	GO:0030808	BP	regulation of nucleotide biosynthetic process	4/ 1139	46/ 44898	0.0869565	0.0289625	0.336509
4	GO:0097696	BP	receptor signaling pathway via STAT	4/ 1139	46/ 44898	0.0869565	0.0289625	0.336509
4	GO:1901186	BP	positive regulation of ERBB signaling pathway	4/ 1139	46/ 44898	0.0869565	0.0289625	0.336509
961	GO:0008150	BP	biological_process	961/ 1139	36770/ 44898	0.0261354	0.0289776	0.336509
55	GO:0000977	MF	RNA polymerase II transcription regulatory region sequence-specific DNA binding	55/ 1139	1612/ 44898	0.0341191	0.028904	0.336509
13	GO:0021700	BP	developmental maturation	13/ 1139	270/ 44898	0.0481481	0.0290245	0.336729
6	GO:0030330	BP	DNA damage response, signal transduction by p53 class mediator	6/ 1139	92/ 44898	0.0652174	0.0297865	0.344806
59	GO:0044087	BP	regulation of cellular component biogenesis	59/ 1139	1756/ 44898	0.0335991	0.0298499	0.344847
7	GO:0050817	BP	coagulation	7/ 1139	117/ 44898	0.0598291	0.0298558	0.344847
7	GO:0007596	BP	blood coagulation	7/ 1139	117/ 44898	0.0598291	0.0298558	0.344847
33	GO:0070201	BP	regulation of establishment of protein localization	33/ 1139	885/ 44898	0.0372881	0.0299344	0.344856
23	GO:0042326	BP	negative regulation of phosphorylation	23/ 1139	568/ 44898	0.040493	0.0301251	0.344856
192	GO:2000112	BP	regulation of cellular macromolecule biosynthetic process	192/ 1139	6555/ 44898	0.0292906	0.0302094	0.344856
10	GO:0045598	BP	regulation of fat cell differentiation	10/ 1139	188/ 44898	0.0531915	0.0302571	0.344856
13	GO:0098656	BP	anion transmembrane transport	13/ 1139	273/ 44898	0.047619	0.0302829	0.344856
3	GO:0035280	BP	miRNA loading onto RISC involved in gene silencing by miRNA	3/ 1139	27/ 44898	0.111111	0.0302857	0.344856
3	GO:0010714	BP	positive regulation of collagen metabolic process	3/ 1139	27/ 44898	0.111111	0.0302857	0.344856
3	GO:0006691	BP	leukotriene metabolic process	3/ 1139	27/ 44898	0.111111	0.0302857	0.344856
3	GO:0006991	BP	response to sterol depletion	3/ 1139	27/ 44898	0.111111	0.0302857	0.344856
3	GO:0001502	BP	cartilage condensation	3/ 1139	27/ 44898	0.111111	0.0302857	0.344856
2	GO:1990410	BP	adrenomedullin receptor signaling pathway	2/ 1139	11/ 44898	0.181818	0.0303813	0.344856
2	GO:0060363	BP	cranial suture morphogenesis	2/ 1139	11/ 44898	0.181818	0.0303813	0.344856
2	GO:0072189	BP	ureter development	2/ 1139	11/ 44898	0.181818	0.0303813	0.344856
2	GO:0002864	BP	regulation of acute inflammatory response to antigenic stimulus	2/ 1139	11/ 44898	0.181818	0.0303813	0.344856
2	GO:0051694	BP	pointed-end actin filament capping	2/ 1139	11/ 44898	0.181818	0.0303813	0.344856
2	GO:2000192	BP	negative regulation of fatty acid transport	2/ 1139	11/ 44898	0.181818	0.0303813	0.344856
2	GO:0001706	BP	endoderm formation	2/ 1139	11/ 44898	0.181818	0.0303813	0.344856
2	GO:0031394	BP	positive regulation of prostaglandin biosynthetic process	2/ 1139	11/ 44898	0.181818	0.0303813	0.344856
2	GO:1905065	BP	positive regulation of vascular associated smooth muscle cell differentiation	2/ 1139	11/ 44898	0.181818	0.0303813	0.344856
2	GO:0001955	BP	blood vessel maturation	2/ 1139	11/ 44898	0.181818	0.0303813	0.344856
2	GO:0002579	BP	positive regulation of antigen processing and presentation	2/ 1139	11/ 44898	0.181818	0.0303813	0.344856
2	GO:0042693	BP	muscle cell fate commitment	2/ 1139	11/ 44898	0.181818	0.0303813	0.344856
2	GO:0033280	BP	response to vitamin D	2/ 1139	11/ 44898	0.181818	0.0303813	0.344856
3	GO:0031078	MF	histone deacetylase activity (H3-K14 specific)	3/ 1139	27/ 44898	0.111111	0.0302857	0.344856
3	GO:0046974	MF	histone methyltransferase activity (H3-K9 specific)	3/ 1139	27/ 44898	0.111111	0.0302857	0.344856
3	GO:0032041	MF	NAD-dependent histone deacetylase activity (H3-K14 specific)	3/ 1139	27/ 44898	0.111111	0.0302857	0.344856
2	GO:0016165	MF	linoleate 13S-lipoxygenase activity	2/ 1139	11/ 44898	0.181818	0.0303813	0.344856
2	GO:0050473	MF	arachidonate 15-lipoxygenase activity	2/ 1139	11/ 44898	0.181818	0.0303813	0.344856
2	GO:0031995	MF	insulin-like growth factor II binding	2/ 1139	11/ 44898	0.181818	0.0303813	0.344856
2	GO:0042608	MF	T cell receptor binding	2/ 1139	11/ 44898	0.181818	0.0303813	0.344856
28	GO:0098662	BP	inorganic cation transmembrane transport	28/ 1139	725/ 44898	0.0386207	0.0308531	0.350002
8	GO:0032649	BP	regulation of interferon-gamma production	8/ 1139	144/ 44898	0.0555556	0.0309672	0.351106
4	GO:0031294	BP	lymphocyte costimulation	4/ 1139	47/ 44898	0.0851064	0.0310412	0.351186
4	GO:0016339	BP	calcium-dependent cell-cell adhesion via plasma membrane cell adhesion molecules	4/ 1139	47/ 44898	0.0851064	0.0310412	0.351186
4	GO:0002726	BP	positive regulation of T cell cytokine production	4/ 1139	47/ 44898	0.0851064	0.0310412	0.351186
4	GO:0061005	BP	cell differentiation involved in kidney development	4/ 1139	47/ 44898	0.0851064	0.0310412	0.351186
7	GO:0030837	BP	negative regulation of actin filament polymerization	7/ 1139	118/ 44898	0.059322	0.0310713	0.351337
17	GO:0015629	CC	actin cytoskeleton	17/ 1139	385/ 44898	0.0441558	0.03162	0.356963
11	GO:0051783	BP	regulation of nuclear division	11/ 1139	224/ 44898	0.0491071	0.0318269	0.359106
15	GO:0030099	BP	myeloid cell differentiation	15/ 1139	330/ 44898	0.0454545	0.0319135	0.35989
8	GO:0002709	BP	regulation of T cell mediated immunity	8/ 1139	145/ 44898	0.0551724	0.0320767	0.361341
8	GO:0034644	BP	cellular response to UV	8/ 1139	145/ 44898	0.0551724	0.0320767	0.361341
23	GO:0010035	BP	response to inorganic substance	23/ 1139	577/ 44898	0.0398614	0.0322302	0.362876
82	GO:0005215	MF	transporter activity	82/ 1139	2558/ 44898	0.0320563	0.0322924	0.36338
31	GO:0051223	BP	regulation of protein transport	31/ 1139	823/ 44898	0.0376671	0.0323877	0.364084
21	GO:0009617	BP	response to bacterium	21/ 1139	512/ 44898	0.0410156	0.0323897	0.364084
5	GO:0032757	BP	positive regulation of interleukin-8 production	5/ 1139	70/ 44898	0.0714286	0.032569	0.365904
21	GO:0001933	BP	negative regulation of protein phosphorylation	21/ 1139	514/ 44898	0.040856	0.0329154	0.3694
31	GO:0007346	BP	regulation of mitotic cell cycle	31/ 1139	828/ 44898	0.0374396	0.0331148	0.371064
10	GO:0071375	BP	cellular response to peptide hormone stimulus	10/ 1139	193/ 44898	0.0518135	0.0331407	0.371064
4	GO:0046320	BP	regulation of fatty acid oxidation	4/ 1139	48/ 44898	0.0833333	0.0332055	0.371064
3	GO:0000289	BP	nuclear-transcribed mRNA poly(A) tail shortening	3/ 1139	28/ 44898	0.107143	0.033297	0.371064
3	GO:1903539	BP	protein localization to postsynaptic membrane	3/ 1139	28/ 44898	0.107143	0.033297	0.371064
3	GO:1901623	BP	regulation of lymphocyte chemotaxis	3/ 1139	28/ 44898	0.107143	0.033297	0.371064
3	GO:0062237	BP	protein localization to postsynapse	3/ 1139	28/ 44898	0.107143	0.033297	0.371064
3	GO:0010954	BP	positive regulation of protein processing	3/ 1139	28/ 44898	0.107143	0.033297	0.371064
3	GO:0071447	BP	cellular response to hydroperoxide	3/ 1139	28/ 44898	0.107143	0.033297	0.371064
3	GO:0071549	BP	cellular response to dexamethasone stimulus	3/ 1139	28/ 44898	0.107143	0.033297	0.371064
3	GO:0098743	BP	cell aggregation	3/ 1139	28/ 44898	0.107143	0.033297	0.371064
11	GO:0051250	BP	negative regulation of lymphocyte activation	11/ 1139	226/ 44898	0.0486726	0.0333115	0.371064
61	GO:0000976	MF	transcription cis-regulatory region binding	61/ 1139	1831/ 44898	0.0333151	0.0331628	0.371064
3	GO:0005184	MF	neuropeptide hormone activity	3/ 1139	28/ 44898	0.107143	0.033297	0.371064
19	GO:0016324	CC	apical plasma membrane	19/ 1139	452/ 44898	0.0420354	0.0333485	0.371279
7	GO:0010633	BP	negative regulation of epithelial cell migration	7/ 1139	120/ 44898	0.0583333	0.0336007	0.37369
7	GO:0007599	BP	hemostasis	7/ 1139	120/ 44898	0.0583333	0.0336007	0.37369
6	GO:0099055	CC	integral component of postsynaptic membrane	6/ 1139	95/ 44898	0.0631579	0.0341038	0.378683
17	GO:1990778	BP	protein localization to cell periphery	17/ 1139	394/ 44898	0.0431472	0.0342311	0.379894
5	GO:0071331	BP	cellular response to hexose stimulus	5/ 1139	71/ 44898	0.0704225	0.0343318	0.380408
5	GO:0071326	BP	cellular response to monosaccharide stimulus	5/ 1139	71/ 44898	0.0704225	0.0343318	0.380408
5	GO:0098948	CC	intrinsic component of postsynaptic specialization membrane	5/ 1139	71/ 44898	0.0704225	0.0343318	0.380408
8	GO:0006513	BP	protein monoubiquitination	8/ 1139	147/ 44898	0.0544218	0.0343765	0.380501
8	GO:0048640	BP	negative regulation of developmental growth	8/ 1139	147/ 44898	0.0544218	0.0343765	0.380501
10	GO:0048871	BP	multicellular organismal homeostasis	10/ 1139	195/ 44898	0.0512821	0.034452	0.381135
70	GO:2000113	BP	negative regulation of cellular macromolecule biosynthetic process	70/ 1139	2148/ 44898	0.0325885	0.0345338	0.381839
7	GO:0004857	MF	enzyme inhibitor activity	7/ 1139	121/ 44898	0.0578512	0.0349153	0.385854
4	GO:0061564	BP	axon development	4/ 1139	49/ 44898	0.0816327	0.0354556	0.387644
4	GO:0070265	BP	necrotic cell death	4/ 1139	49/ 44898	0.0816327	0.0354556	0.387644
4	GO:0051016	BP	barbed-end actin filament capping	4/ 1139	49/ 44898	0.0816327	0.0354556	0.387644
8	GO:0031099	BP	regeneration	8/ 1139	148/ 44898	0.0540541	0.0355672	0.387644
6	GO:1903317	BP	regulation of protein maturation	6/ 1139	96/ 44898	0.0625	0.035628	0.387644
6	GO:1903556	BP	negative regulation of tumor necrosis factor superfamily cytokine production	6/ 1139	96/ 44898	0.0625	0.035628	0.387644
2	GO:0045019	BP	negative regulation of nitric oxide biosynthetic process	2/ 1139	12/ 44898	0.166667	0.0358539	0.387644
2	GO:0010692	BP	regulation of alkaline phosphatase activity	2/ 1139	12/ 44898	0.166667	0.0358539	0.387644
2	GO:0097646	BP	calcitonin family receptor signaling pathway	2/ 1139	12/ 44898	0.166667	0.0358539	0.387644
2	GO:0032305	BP	positive regulation of icosanoid secretion	2/ 1139	12/ 44898	0.166667	0.0358539	0.387644
2	GO:0039529	BP	RIG-I signaling pathway	2/ 1139	12/ 44898	0.166667	0.0358539	0.387644
2	GO:0060685	BP	regulation of prostatic bud formation	2/ 1139	12/ 44898	0.166667	0.0358539	0.387644
2	GO:0071285	BP	cellular response to lithium ion	2/ 1139	12/ 44898	0.166667	0.0358539	0.387644
2	GO:0019800	BP	peptide cross-linking via chondroitin 4-sulfate glycosaminoglycan	2/ 1139	12/ 44898	0.166667	0.0358539	0.387644
2	GO:0010226	BP	response to lithium ion	2/ 1139	12/ 44898	0.166667	0.0358539	0.387644
2	GO:1905671	BP	regulation of lysosome organization	2/ 1139	12/ 44898	0.166667	0.0358539	0.387644
2	GO:0032769	BP	negative regulation of monooxygenase activity	2/ 1139	12/ 44898	0.166667	0.0358539	0.387644
2	GO:0045338	BP	farnesyl diphosphate metabolic process	2/ 1139	12/ 44898	0.166667	0.0358539	0.387644
2	GO:0072234	BP	metanephric nephron tubule development	2/ 1139	12/ 44898	0.166667	0.0358539	0.387644
2	GO:1901490	BP	regulation of lymphangiogenesis	2/ 1139	12/ 44898	0.166667	0.0358539	0.387644
2	GO:0072243	BP	metanephric nephron epithelium development	2/ 1139	12/ 44898	0.166667	0.0358539	0.387644
2	GO:0097527	BP	necroptotic signaling pathway	2/ 1139	12/ 44898	0.166667	0.0358539	0.387644
2	GO:0060638	BP	mesenchymal-epithelial cell signaling	2/ 1139	12/ 44898	0.166667	0.0358539	0.387644
2	GO:0032277	BP	negative regulation of gonadotropin secretion	2/ 1139	12/ 44898	0.166667	0.0358539	0.387644
2	GO:0033632	BP	regulation of cell-cell adhesion mediated by integrin	2/ 1139	12/ 44898	0.166667	0.0358539	0.387644
2	GO:1904406	BP	negative regulation of nitric oxide metabolic process	2/ 1139	12/ 44898	0.166667	0.0358539	0.387644
2	GO:2001280	BP	positive regulation of unsaturated fatty acid biosynthetic process	2/ 1139	12/ 44898	0.166667	0.0358539	0.387644
2	GO:0002732	BP	positive regulation of dendritic cell cytokine production	2/ 1139	12/ 44898	0.166667	0.0358539	0.387644
4	GO:0004181	MF	metallocarboxypeptidase activity	4/ 1139	49/ 44898	0.0816327	0.0354556	0.387644
8	GO:0005044	MF	scavenger receptor activity	8/ 1139	148/ 44898	0.0540541	0.0355672	0.387644
66	GO:1990837	MF	sequence-specific double-stranded DNA binding	66/ 1139	2021/ 44898	0.0326571	0.0357649	0.387644
2	GO:0008504	MF	monoamine transmembrane transporter activity	2/ 1139	12/ 44898	0.166667	0.0358539	0.387644
2	GO:0004965	MF	G protein-coupled GABA receptor activity	2/ 1139	12/ 44898	0.166667	0.0358539	0.387644
2	GO:0005222	MF	intracellular cAMP-activated cation channel activity	2/ 1139	12/ 44898	0.166667	0.0358539	0.387644
2	GO:0046912	MF	acyltransferase, acyl groups converted into alkyl on transfer	2/ 1139	12/ 44898	0.166667	0.0358539	0.387644
85	GO:0035556	BP	intracellular signal transduction	85/ 1139	2674/ 44898	0.0317876	0.0360279	0.389124
5	GO:0002526	BP	acute inflammatory response	5/ 1139	72/ 44898	0.0694444	0.0361526	0.389867
5	GO:0002066	BP	columnar/cuboidal epithelial cell development	5/ 1139	72/ 44898	0.0694444	0.0361526	0.389867
5	GO:0002102	CC	podosome	5/ 1139	72/ 44898	0.0694444	0.0361526	0.389867
3	GO:0090399	BP	replicative senescence	3/ 1139	29/ 44898	0.103448	0.0364577	0.391146
3	GO:0031998	BP	regulation of fatty acid beta-oxidation	3/ 1139	29/ 44898	0.103448	0.0364577	0.391146
3	GO:0072080	BP	nephron tubule development	3/ 1139	29/ 44898	0.103448	0.0364577	0.391146
3	GO:0060749	BP	mammary gland alveolus development	3/ 1139	29/ 44898	0.103448	0.0364577	0.391146
3	GO:0033539	BP	fatty acid beta-oxidation using acyl-CoA dehydrogenase	3/ 1139	29/ 44898	0.103448	0.0364577	0.391146
3	GO:0006833	BP	water transport	3/ 1139	29/ 44898	0.103448	0.0364577	0.391146
3	GO:0010470	BP	regulation of gastrulation	3/ 1139	29/ 44898	0.103448	0.0364577	0.391146
3	GO:0071548	BP	response to dexamethasone	3/ 1139	29/ 44898	0.103448	0.0364577	0.391146
3	GO:0032530	BP	regulation of microvillus organization	3/ 1139	29/ 44898	0.103448	0.0364577	0.391146
3	GO:0070922	BP	small RNA loading onto RISC	3/ 1139	29/ 44898	0.103448	0.0364577	0.391146
12	GO:1903708	BP	positive regulation of hemopoiesis	12/ 1139	244/ 44898	0.0491803	0.0365324	0.391347
12	GO:1902107	BP	positive regulation of leukocyte differentiation	12/ 1139	244/ 44898	0.0491803	0.0365324	0.391347
26	GO:0022836	MF	gated channel activity	26/ 1139	681/ 44898	0.0381791	0.0367097	0.393045
32	GO:0009888	BP	tissue development	32/ 1139	864/ 44898	0.037037	0.0367915	0.39372
15	GO:1905475	BP	regulation of protein localization to membrane	15/ 1139	342/ 44898	0.0438596	0.0369394	0.394899
22	GO:0055074	BP	calcium ion homeostasis	22/ 1139	541/ 44898	0.0406654	0.037111	0.396531
12	GO:0098657	BP	import into cell	12/ 1139	246/ 44898	0.0487805	0.0372315	0.397617
10	GO:0017124	MF	SH3 domain binding	10/ 1139	199/ 44898	0.0502513	0.0373486	0.398461
7	GO:0002443	BP	leukocyte mediated immunity	7/ 1139	123/ 44898	0.0569106	0.0376456	0.400743
4	GO:0000266	BP	mitochondrial fission	4/ 1139	50/ 44898	0.08	0.0377919	0.400743
4	GO:0016079	BP	synaptic vesicle exocytosis	4/ 1139	50/ 44898	0.08	0.0377919	0.400743
4	GO:0051150	BP	regulation of smooth muscle cell differentiation	4/ 1139	50/ 44898	0.08	0.0377919	0.400743
4	GO:0010837	BP	regulation of keratinocyte proliferation	4/ 1139	50/ 44898	0.08	0.0377919	0.400743
4	GO:0042634	BP	regulation of hair cycle	4/ 1139	50/ 44898	0.08	0.0377919	0.400743
4	GO:0035904	BP	aorta development	4/ 1139	50/ 44898	0.08	0.0377919	0.400743
4	GO:1990573	BP	potassium ion import across plasma membrane	4/ 1139	50/ 44898	0.08	0.0377919	0.400743
4	GO:0019239	MF	deaminase activity	4/ 1139	50/ 44898	0.08	0.0377919	0.400743
5	GO:1904894	BP	positive regulation of receptor signaling pathway via STAT	5/ 1139	73/ 44898	0.0684932	0.0380317	0.402878
5	GO:0031526	CC	brush border membrane	5/ 1139	73/ 44898	0.0684932	0.0380317	0.402878
6	GO:0045104	BP	intermediate filament cytoskeleton organization	6/ 1139	98/ 44898	0.0612245	0.0388059	0.410246
15	GO:0072659	BP	protein localization to plasma membrane	15/ 1139	346/ 44898	0.0433526	0.0390485	0.412399
12	GO:0043433	BP	negative regulation of DNA-binding transcription factor activity	12/ 1139	251/ 44898	0.0478088	0.0393249	0.41511
82	GO:0051254	BP	positive regulation of RNA metabolic process	82/ 1139	2594/ 44898	0.0316114	0.0395576	0.417145
3	GO:0071635	BP	negative regulation of transforming growth factor beta production	3/ 1139	30/ 44898	0.1	0.0397666	0.417878
3	GO:0099560	BP	synaptic membrane adhesion	3/ 1139	30/ 44898	0.1	0.0397666	0.417878
3	GO:0030574	BP	collagen catabolic process	3/ 1139	30/ 44898	0.1	0.0397666	0.417878
3	GO:0033002	BP	muscle cell proliferation	3/ 1139	30/ 44898	0.1	0.0397666	0.417878
3	GO:0002566	BP	somatic diversification of immune receptors via somatic mutation	3/ 1139	30/ 44898	0.1	0.0397666	0.417878
3	GO:0140416	MF	transcription regulator inhibitor activity	3/ 1139	30/ 44898	0.1	0.0397666	0.417878
3	GO:0016722	MF	oxidoreductase activity, acting on metal ions	3/ 1139	30/ 44898	0.1	0.0397666	0.417878
5	GO:0030073	BP	insulin secretion	5/ 1139	74/ 44898	0.0675676	0.0399694	0.419589
5	GO:0043516	BP	regulation of DNA damage response, signal transduction by p53 class mediator	5/ 1139	74/ 44898	0.0675676	0.0399694	0.419589
4	GO:0006977	BP	DNA damage response, signal transduction by p53 class mediator resulting in cell cycle arrest	4/ 1139	51/ 44898	0.0784314	0.0402143	0.421106
4	GO:0008299	BP	isoprenoid biosynthetic process	4/ 1139	51/ 44898	0.0784314	0.0402143	0.421106
4	GO:0042572	BP	retinol metabolic process	4/ 1139	51/ 44898	0.0784314	0.0402143	0.421106
4	GO:0051427	MF	hormone receptor binding	4/ 1139	51/ 44898	0.0784314	0.0402143	0.421106
4	GO:0004623	MF	phospholipase A2 activity	4/ 1139	51/ 44898	0.0784314	0.0402143	0.421106
6	GO:0031960	BP	response to corticosteroid	6/ 1139	99/ 44898	0.0606061	0.0404602	0.423046
6	GO:0051591	BP	response to cAMP	6/ 1139	99/ 44898	0.0606061	0.0404602	0.423046
7	GO:0010770	BP	positive regulation of cell morphogenesis involved in differentiation	7/ 1139	125/ 44898	0.056	0.0405124	0.423381
10	GO:0006821	BP	chloride transport	10/ 1139	203/ 44898	0.0492611	0.0406143	0.424235
12	GO:0015698	BP	inorganic anion transport	12/ 1139	254/ 44898	0.0472441	0.0408184	0.426154
14	GO:0050920	BP	regulation of chemotaxis	14/ 1139	307/ 44898	0.0456026	0.0412288	0.430225
22	GO:0006869	BP	lipid transport	22/ 1139	559/ 44898	0.039356	0.0413468	0.43036
14	GO:0043434	BP	response to peptide hormone	14/ 1139	308/ 44898	0.0454545	0.0415613	0.43036
2	GO:0097176	BP	epoxide metabolic process	2/ 1139	13/ 44898	0.153846	0.0416729	0.43036
2	GO:0010756	BP	positive regulation of plasminogen activation	2/ 1139	13/ 44898	0.153846	0.0416729	0.43036
2	GO:0044342	BP	type B pancreatic cell proliferation	2/ 1139	13/ 44898	0.153846	0.0416729	0.43036
2	GO:0060926	BP	cardiac pacemaker cell development	2/ 1139	13/ 44898	0.153846	0.0416729	0.43036
2	GO:0045348	BP	positive regulation of MHC class II biosynthetic process	2/ 1139	13/ 44898	0.153846	0.0416729	0.43036
2	GO:0032303	BP	regulation of icosanoid secretion	2/ 1139	13/ 44898	0.153846	0.0416729	0.43036
2	GO:0035773	BP	insulin secretion involved in cellular response to glucose stimulus	2/ 1139	13/ 44898	0.153846	0.0416729	0.43036
2	GO:2000638	BP	regulation of SREBP signaling pathway	2/ 1139	13/ 44898	0.153846	0.0416729	0.43036
2	GO:0003188	BP	heart valve formation	2/ 1139	13/ 44898	0.153846	0.0416729	0.43036
2	GO:0032819	BP	positive regulation of natural killer cell proliferation	2/ 1139	13/ 44898	0.153846	0.0416729	0.43036
2	GO:0090657	BP	telomeric loop disassembly	2/ 1139	13/ 44898	0.153846	0.0416729	0.43036
2	GO:0038066	BP	p38MAPK cascade	2/ 1139	13/ 44898	0.153846	0.0416729	0.43036
2	GO:2001301	BP	lipoxin biosynthetic process	2/ 1139	13/ 44898	0.153846	0.0416729	0.43036
2	GO:0043303	BP	mast cell degranulation	2/ 1139	13/ 44898	0.153846	0.0416729	0.43036
2	GO:0002279	BP	mast cell activation involved in immune response	2/ 1139	13/ 44898	0.153846	0.0416729	0.43036
2	GO:0032059	CC	bleb	2/ 1139	13/ 44898	0.153846	0.0416729	0.43036
2	GO:0097342	CC	ripoptosome	2/ 1139	13/ 44898	0.153846	0.0416729	0.43036
2	GO:0031264	CC	death-inducing signaling complex	2/ 1139	13/ 44898	0.153846	0.0416729	0.43036
2	GO:0005381	MF	iron ion transmembrane transporter activity	2/ 1139	13/ 44898	0.153846	0.0416729	0.43036
5	GO:0014910	BP	regulation of smooth muscle cell migration	5/ 1139	75/ 44898	0.0666667	0.0419661	0.432961
5	GO:0002792	BP	negative regulation of peptide secretion	5/ 1139	75/ 44898	0.0666667	0.0419661	0.432961
70	GO:0010558	BP	negative regulation of macromolecule biosynthetic process	70/ 1139	2172/ 44898	0.0322284	0.0421789	0.434943
14	GO:0002791	BP	regulation of peptide secretion	14/ 1139	310/ 44898	0.0451613	0.0422769	0.435739
9	GO:0002702	BP	positive regulation of production of molecular mediator of immune response	9/ 1139	170/ 44898	0.0529412	0.0426329	0.439042
4	GO:1902622	BP	regulation of neutrophil migration	4/ 1139	52/ 44898	0.0769231	0.0427231	0.439042
4	GO:0032715	BP	negative regulation of interleukin-6 production	4/ 1139	52/ 44898	0.0769231	0.0427231	0.439042
4	GO:0050869	BP	negative regulation of B cell activation	4/ 1139	52/ 44898	0.0769231	0.0427231	0.439042
4	GO:0070252	BP	actin-mediated cell contraction	4/ 1139	52/ 44898	0.0769231	0.0427231	0.439042
4	GO:0099056	CC	integral component of presynaptic membrane	4/ 1139	52/ 44898	0.0769231	0.0427231	0.439042
36	GO:0010243	BP	response to organonitrogen compound	36/ 1139	1013/ 44898	0.035538	0.0427571	0.439176
16	GO:0031175	BP	neuron projection development	16/ 1139	369/ 44898	0.0433604	0.0428254	0.439663
3	GO:0061326	BP	renal tubule development	3/ 1139	31/ 44898	0.0967742	0.0432221	0.441358
3	GO:0042402	BP	cellular biogenic amine catabolic process	3/ 1139	31/ 44898	0.0967742	0.0432221	0.441358
3	GO:0038179	BP	neurotrophin signaling pathway	3/ 1139	31/ 44898	0.0967742	0.0432221	0.441358
3	GO:0051014	BP	actin filament severing	3/ 1139	31/ 44898	0.0967742	0.0432221	0.441358
3	GO:0009310	BP	amine catabolic process	3/ 1139	31/ 44898	0.0967742	0.0432221	0.441358
3	GO:2000738	BP	positive regulation of stem cell differentiation	3/ 1139	31/ 44898	0.0967742	0.0432221	0.441358
3	GO:0072202	BP	cell differentiation involved in metanephros development	3/ 1139	31/ 44898	0.0967742	0.0432221	0.441358
3	GO:0006775	BP	fat-soluble vitamin metabolic process	3/ 1139	31/ 44898	0.0967742	0.0432221	0.441358
3	GO:0046339	BP	diacylglycerol metabolic process	3/ 1139	31/ 44898	0.0967742	0.0432221	0.441358
3	GO:0070293	BP	renal absorption	3/ 1139	31/ 44898	0.0967742	0.0432221	0.441358
3	GO:0072525	BP	pyridine-containing compound biosynthetic process	3/ 1139	31/ 44898	0.0967742	0.0432221	0.441358
10	GO:0050680	BP	negative regulation of epithelial cell proliferation	10/ 1139	206/ 44898	0.0485437	0.0433087	0.442027
62	GO:0055085	BP	transmembrane transport	62/ 1139	1894/ 44898	0.032735	0.0433546	0.442065
195	GO:0019219	BP	regulation of nucleobase-containing compound metabolic process	195/ 1139	6726/ 44898	0.028992	0.0434548	0.442872
107	GO:0006357	BP	regulation of transcription by RNA polymerase II	107/ 1139	3493/ 44898	0.0306327	0.0434937	0.443052
6	GO:0098661	BP	inorganic anion transmembrane transport	6/ 1139	101/ 44898	0.0594059	0.0439009	0.446766
5	GO:0032732	BP	positive regulation of interleukin-1 production	5/ 1139	76/ 44898	0.0657895	0.0440219	0.447346
5	GO:0010718	BP	positive regulation of epithelial to mesenchymal transition	5/ 1139	76/ 44898	0.0657895	0.0440219	0.447346
5	GO:0034332	BP	adherens junction organization	5/ 1139	76/ 44898	0.0657895	0.0440219	0.447346
10	GO:0010811	BP	positive regulation of cell-substrate adhesion	10/ 1139	207/ 44898	0.0483092	0.0442539	0.449486
14	GO:0090087	BP	regulation of peptide transport	14/ 1139	315/ 44898	0.0444444	0.0443627	0.450372
9	GO:0071219	BP	cellular response to molecule of bacterial origin	9/ 1139	173/ 44898	0.0520231	0.0447209	0.453789
16	GO:0008236	MF	serine-type peptidase activity	16/ 1139	375/ 44898	0.0426667	0.0449466	0.455859
7	GO:0006639	BP	acylglycerol metabolic process	7/ 1139	128/ 44898	0.0546875	0.0450728	0.456697
7	GO:0016328	CC	lateral plasma membrane	7/ 1139	128/ 44898	0.0546875	0.0450728	0.456697
10	GO:0032868	BP	response to insulin	10/ 1139	208/ 44898	0.0480769	0.0452227	0.457773
10	GO:1903076	BP	regulation of protein localization to plasma membrane	10/ 1139	208/ 44898	0.0480769	0.0452227	0.457773
23	GO:0071417	BP	cellular response to organonitrogen compound	23/ 1139	586/ 44898	0.0392491	0.0453073	0.457854
4	GO:0048048	BP	embryonic eye morphogenesis	4/ 1139	53/ 44898	0.0754717	0.045318	0.457854
4	GO:0042611	CC	MHC protein complex	4/ 1139	53/ 44898	0.0754717	0.045318	0.457854
4	GO:0030291	MF	protein serine/threonine kinase inhibitor activity	4/ 1139	53/ 44898	0.0754717	0.045318	0.457854
20	GO:0022853	MF	active ion transmembrane transporter activity	20/ 1139	504/ 44898	0.0396825	0.0455887	0.460367
6	GO:0098936	CC	intrinsic component of postsynaptic membrane	6/ 1139	102/ 44898	0.0588235	0.0456877	0.461144
18	GO:0051054	BP	positive regulation of DNA metabolic process	18/ 1139	440/ 44898	0.0409091	0.0459765	0.463449
5	GO:1902476	BP	chloride transmembrane transport	5/ 1139	77/ 44898	0.0649351	0.046137	0.463449
5	GO:2000351	BP	regulation of endothelial cell apoptotic process	5/ 1139	77/ 44898	0.0649351	0.046137	0.463449
10	GO:0001764	BP	neuron migration	10/ 1139	209/ 44898	0.0478469	0.0462152	0.463449
9	GO:0007043	BP	cell-cell junction assembly	9/ 1139	175/ 44898	0.0514286	0.0462648	0.463449
3	GO:0071359	BP	cellular response to dsRNA	3/ 1139	32/ 44898	0.09375	0.0468224	0.463449
3	GO:2001014	BP	regulation of skeletal muscle cell differentiation	3/ 1139	32/ 44898	0.09375	0.0468224	0.463449
3	GO:0050995	BP	negative regulation of lipid catabolic process	3/ 1139	32/ 44898	0.09375	0.0468224	0.463449
3	GO:1902430	BP	negative regulation of amyloid-beta formation	3/ 1139	32/ 44898	0.09375	0.0468224	0.463449
3	GO:0009437	BP	carnitine metabolic process	3/ 1139	32/ 44898	0.09375	0.0468224	0.463449
3	GO:1903319	BP	positive regulation of protein maturation	3/ 1139	32/ 44898	0.09375	0.0468224	0.463449
3	GO:0002053	BP	positive regulation of mesenchymal cell proliferation	3/ 1139	32/ 44898	0.09375	0.0468224	0.463449
3	GO:0045649	BP	regulation of macrophage differentiation	3/ 1139	32/ 44898	0.09375	0.0468224	0.463449
3	GO:0022617	BP	extracellular matrix disassembly	3/ 1139	32/ 44898	0.09375	0.0468224	0.463449
3	GO:0002837	BP	regulation of immune response to tumor cell	3/ 1139	32/ 44898	0.09375	0.0468224	0.463449
3	GO:0032965	BP	regulation of collagen biosynthetic process	3/ 1139	32/ 44898	0.09375	0.0468224	0.463449
9	GO:1901654	BP	response to ketone	9/ 1139	176/ 44898	0.0511364	0.0470824	0.463449
10	GO:0045834	BP	positive regulation of lipid metabolic process	10/ 1139	210/ 44898	0.047619	0.0472314	0.463449
6	GO:0007517	BP	muscle organ development	6/ 1139	103/ 44898	0.0582524	0.0475191	0.463449
2	GO:0060267	BP	positive regulation of respiratory burst	2/ 1139	14/ 44898	0.142857	0.0478171	0.463449
2	GO:0007194	BP	negative regulation of adenylate cyclase activity	2/ 1139	14/ 44898	0.142857	0.0478171	0.463449
2	GO:0002921	BP	negative regulation of humoral immune response	2/ 1139	14/ 44898	0.142857	0.0478171	0.463449
2	GO:0060124	BP	positive regulation of growth hormone secretion	2/ 1139	14/ 44898	0.142857	0.0478171	0.463449
2	GO:0071651	BP	positive regulation of chemokine (C-C motif) ligand 5 production	2/ 1139	14/ 44898	0.142857	0.0478171	0.463449
2	GO:0014067	BP	negative regulation of phosphatidylinositol 3-kinase signaling	2/ 1139	14/ 44898	0.142857	0.0478171	0.463449
2	GO:0070344	BP	regulation of fat cell proliferation	2/ 1139	14/ 44898	0.142857	0.0478171	0.463449
2	GO:0002031	BP	G protein-coupled receptor internalization	2/ 1139	14/ 44898	0.142857	0.0478171	0.463449
2	GO:0140212	BP	regulation of long-chain fatty acid import into cell	2/ 1139	14/ 44898	0.142857	0.0478171	0.463449
2	GO:0033004	BP	negative regulation of mast cell activation	2/ 1139	14/ 44898	0.142857	0.0478171	0.463449
2	GO:0071169	BP	establishment of protein localization to chromatin	2/ 1139	14/ 44898	0.142857	0.0478171	0.463449
2	GO:0099612	BP	protein localization to axon	2/ 1139	14/ 44898	0.142857	0.0478171	0.463449
2	GO:0045906	BP	negative regulation of vasoconstriction	2/ 1139	14/ 44898	0.142857	0.0478171	0.463449
2	GO:0021637	BP	trigeminal nerve structural organization	2/ 1139	14/ 44898	0.142857	0.0478171	0.463449
2	GO:0060670	BP	branching involved in labyrinthine layer morphogenesis	2/ 1139	14/ 44898	0.142857	0.0478171	0.463449
2	GO:0002676	BP	regulation of chronic inflammatory response	2/ 1139	14/ 44898	0.142857	0.0478171	0.463449
2	GO:2001300	BP	lipoxin metabolic process	2/ 1139	14/ 44898	0.142857	0.0478171	0.463449
2	GO:0032276	BP	regulation of gonadotropin secretion	2/ 1139	14/ 44898	0.142857	0.0478171	0.463449
2	GO:0044790	BP	negative regulation by host of viral release from host cell	2/ 1139	14/ 44898	0.142857	0.0478171	0.463449
2	GO:0072170	BP	metanephric tubule development	2/ 1139	14/ 44898	0.142857	0.0478171	0.463449
2	GO:0032000	BP	positive regulation of fatty acid beta-oxidation	2/ 1139	14/ 44898	0.142857	0.0478171	0.463449
2	GO:0002730	BP	regulation of dendritic cell cytokine production	2/ 1139	14/ 44898	0.142857	0.0478171	0.463449
2	GO:0000738	BP	DNA catabolic process, exonucleolytic	2/ 1139	14/ 44898	0.142857	0.0478171	0.463449
4	GO:0043537	BP	negative regulation of blood vessel endothelial cell migration	4/ 1139	54/ 44898	0.0740741	0.047999	0.463449
4	GO:0009712	BP	catechol-containing compound metabolic process	4/ 1139	54/ 44898	0.0740741	0.047999	0.463449
4	GO:0006584	BP	catecholamine metabolic process	4/ 1139	54/ 44898	0.0740741	0.047999	0.463449
7	GO:0051216	BP	cartilage development	7/ 1139	130/ 44898	0.0538462	0.0482888	0.463449
7	GO:0000187	BP	obsolete activation of MAPK activity	7/ 1139	130/ 44898	0.0538462	0.0482888	0.463449
7	GO:0071674	BP	mononuclear cell migration	7/ 1139	130/ 44898	0.0538462	0.0482888	0.463449
12	GO:0002695	BP	negative regulation of leukocyte activation	12/ 1139	266/ 44898	0.0451128	0.0485848	0.463449
9	GO:0050868	BP	negative regulation of T cell activation	9/ 1139	179/ 44898	0.0502793	0.0497174	0.463449
2	GO:0043194	CC	axon initial segment	2/ 1139	14/ 44898	0.142857	0.0478171	0.463449
9	GO:0019897	CC	extrinsic component of plasma membrane	9/ 1139	179/ 44898	0.0502793	0.0497174	0.463449
3	GO:0043274	MF	phospholipase binding	3/ 1139	32/ 44898	0.09375	0.0468224	0.463449
3	GO:0031005	MF	filamin binding	3/ 1139	32/ 44898	0.09375	0.0468224	0.463449
14	GO:0005516	MF	calmodulin binding	14/ 1139	321/ 44898	0.0436137	0.0474257	0.463449
16	GO:0017171	MF	serine hydrolase activity	16/ 1139	384/ 44898	0.0416667	0.0491051	0.463449
12	GO:0015079	MF	potassium ion transmembrane transporter activity	12/ 1139	267/ 44898	0.0449438	0.0493622	0.463449
