# Supplementary material for: Whole-transcriptome analyses of ovine lung microvascular endothelial cells infected with bluetongue virus
Source: Vet Res. 2024 Sep 27;55:122. doi: 10.1186/s13567-024-01372-0 (PMC11438077; doi:10.1186/s13567-024-01372-0)
Supplement: Supplementary file 4 — Additional file 4. GO annotation analysis of dif-miRNA target mRNAs in the BTV-infected group. [file 13567_2024_1372_MOESM4_ESM.xls]

## Sheet: Add file 4
Number	GO id	Term type	Description	Ratio_in_study	Ratio_in_pop	Rich factor	pvalue	padjust
8	GO:1902187	BP	negative regulation of viral release from host cell	8/ 675	39/ 44898	0.205128	1.02154e-07	0.000549689
5	GO:0060722	BP	cell proliferation involved in embryonic placenta development	5/ 675	10/ 44898	0.5	1.79174e-07	0.000549689
5	GO:0060720	BP	spongiotrophoblast cell proliferation	5/ 675	10/ 44898	0.5	1.79174e-07	0.000549689
11	GO:0045071	BP	negative regulation of viral genome replication	11/ 675	75/ 44898	0.146667	1.9014e-07	0.000549689
8	GO:0060337	BP	type I interferon signaling pathway	8/ 675	43/ 44898	0.186047	2.28362e-07	0.000549689
14	GO:0001503	BP	ossification	14/ 675	168/ 44898	0.0833333	2.95667e-07	0.000549689
11	GO:0008286	BP	insulin receptor signaling pathway	11/ 675	99/ 44898	0.111111	3.11474e-07	0.000549689
19	GO:0009611	BP	response to wounding	19/ 675	252/ 44898	0.0753968	3.45209e-07	0.000549689
27	GO:0050792	BP	regulation of viral process	27/ 675	282/ 44898	0.0957447	3.55423e-07	0.000549689
39	GO:0140546	BP	defense response to symbiont	39/ 675	378/ 44898	0.103175	3.89438e-07	0.000549689
39	GO:0051607	BP	defense response to virus	39/ 675	378/ 44898	0.103175	3.89438e-07	0.000549689
14	GO:0043903	BP	regulation of biological process involved in symbiotic interaction	14/ 675	148/ 44898	0.0945946	4.269e-07	0.000549689
11	GO:0048146	BP	positive regulation of fibroblast proliferation	11/ 675	83/ 44898	0.13253	5.00955e-07	0.000549689
6	GO:0032897	BP	negative regulation of viral transcription	6/ 675	22/ 44898	0.272727	6.86408e-07	0.000549689
22	GO:0050730	BP	regulation of peptidyl-tyrosine phosphorylation	22/ 675	392/ 44898	0.0561224	7.02061e-07	0.000549689
8	GO:0005979	BP	regulation of glycogen biosynthetic process	8/ 675	50/ 44898	0.16	7.70771e-07	0.000549689
8	GO:0010962	BP	regulation of glucan biosynthetic process	8/ 675	50/ 44898	0.16	7.70771e-07	0.000549689
8	GO:0045725	BP	positive regulation of glycogen biosynthetic process	8/ 675	35/ 44898	0.228571	7.85047e-07	0.000549689
8	GO:0070875	BP	positive regulation of glycogen metabolic process	8/ 675	35/ 44898	0.228571	7.85047e-07	0.000549689
5	GO:2000467	BP	positive regulation of glycogen (starch) synthase activity	5/ 675	13/ 44898	0.384615	8.81418e-07	0.000549689
5	GO:0038028	BP	insulin receptor signaling pathway via phosphatidylinositol 3-kinase	5/ 675	13/ 44898	0.384615	8.81418e-07	0.000549689
41	GO:0045087	BP	innate immune response	41/ 675	689/ 44898	0.0595065	9.05287e-07	0.000549689
24	GO:0048525	BP	negative regulation of viral process	24/ 675	134/ 44898	0.179104	9.61832e-07	0.000549689
51	GO:0032101	BP	regulation of response to external stimulus	51/ 675	1348/ 44898	0.0378338	9.80076e-07	0.000549689
48	GO:0022610	BP	biological adhesion	48/ 675	1354/ 44898	0.0354505	1.05316e-06	0.000549689
34	GO:0031347	BP	regulation of defense response	34/ 675	854/ 44898	0.0398126	1.07621e-06	0.000549689
18	GO:0050731	BP	positive regulation of peptidyl-tyrosine phosphorylation	18/ 675	275/ 44898	0.0654545	1.16197e-06	0.000549689
23	GO:1903900	BP	regulation of viral life cycle	23/ 675	245/ 44898	0.0938776	1.16594e-06	0.000549689
41	GO:0009615	BP	response to virus	41/ 675	510/ 44898	0.0803922	1.16755e-06	0.000549689
39	GO:0007167	BP	enzyme linked receptor protein signaling pathway	39/ 675	965/ 44898	0.0404145	1.17868e-06	0.000549689
35	GO:0034097	BP	response to cytokine	35/ 675	858/ 44898	0.0407925	1.19066e-06	0.000549689
10	GO:0046596	BP	regulation of viral entry into host cell	10/ 675	71/ 44898	0.140845	1.20831e-06	0.000549689
46	GO:0001817	BP	regulation of cytokine production	46/ 675	1133/ 44898	0.0406002	1.3115e-06	0.000549689
5	GO:0043252	BP	sodium-independent organic anion transport	5/ 675	14/ 44898	0.357143	1.35409e-06	0.000549689
55	GO:0008284	BP	positive regulation of cell population proliferation	55/ 675	1447/ 44898	0.0380097	1.36246e-06	0.000549689
29	GO:0007169	BP	transmembrane receptor protein tyrosine kinase signaling pathway	29/ 675	666/ 44898	0.0435435	1.42303e-06	0.000549689
36	GO:0040008	BP	regulation of growth	36/ 675	920/ 44898	0.0391304	1.49342e-06	0.000549689
52	GO:0022603	BP	regulation of anatomical structure morphogenesis	52/ 675	1458/ 44898	0.0356653	1.5012e-06	0.000549689
43	GO:0030155	BP	regulation of cell adhesion	43/ 675	1202/ 44898	0.0357737	1.54421e-06	0.000549689
69	GO:0071310	BP	cellular response to organic substance	69/ 675	2056/ 44898	0.0335603	1.55167e-06	0.000549689
6	GO:0042474	BP	middle ear morphogenesis	6/ 675	25/ 44898	0.24	1.56787e-06	0.000549689
74	GO:0009607	BP	response to biotic stimulus	74/ 675	1745/ 44898	0.0424069	1.64207e-06	0.000549689
24	GO:0002831	BP	regulation of response to biotic stimulus	24/ 675	522/ 44898	0.045977	1.74781e-06	0.000549689
76	GO:0006952	BP	defense response	76/ 675	1537/ 44898	0.049447	1.75446e-06	0.000549689
67	GO:0019220	BP	regulation of phosphate metabolic process	67/ 675	2163/ 44898	0.0309755	1.7715e-06	0.000549689
67	GO:0051174	BP	regulation of phosphorus metabolic process	67/ 675	2163/ 44898	0.0309755	1.7715e-06	0.000549689
69	GO:0051240	BP	positive regulation of multicellular organismal process	69/ 675	2165/ 44898	0.0318707	1.79067e-06	0.000549689
48	GO:0007155	BP	cell adhesion	48/ 675	1341/ 44898	0.0357942	1.80487e-06	0.000549689
42	GO:0042327	BP	positive regulation of phosphorylation	42/ 675	1163/ 44898	0.0361135	1.82876e-06	0.000549689
74	GO:0002682	BP	regulation of immune system process	74/ 675	2252/ 44898	0.0328597	1.83471e-06	0.000549689
78	GO:0023056	BP	positive regulation of signaling	78/ 675	2618/ 44898	0.0297937	1.84384e-06	0.000549689
60	GO:0098542	BP	defense response to other organism	60/ 675	1103/ 44898	0.0543971	1.85797e-06	0.000549689
65	GO:0051707	BP	response to other organism	65/ 675	1418/ 44898	0.0458392	1.90634e-06	0.000549689
79	GO:0009653	BP	anatomical structure morphogenesis	79/ 675	2263/ 44898	0.0349094	1.90993e-06	0.000549689
10	GO:0052372	BP	modulation by symbiont of entry into host	10/ 675	96/ 44898	0.104167	1.95054e-06	0.000549689
47	GO:0002684	BP	positive regulation of immune system process	47/ 675	1294/ 44898	0.0363215	1.98692e-06	0.000549689
5	GO:0060669	BP	embryonic placenta morphogenesis	5/ 675	15/ 44898	0.333333	2.00595e-06	0.000549689
84	GO:0009605	BP	response to external stimulus	84/ 675	2458/ 44898	0.0341741	2.08295e-06	0.000549689
90	GO:0042127	BP	regulation of cell population proliferation	90/ 675	2553/ 44898	0.0352526	2.12963e-06	0.000549689
11	GO:0045069	BP	regulation of viral genome replication	11/ 675	120/ 44898	0.0916667	2.15834e-06	0.000549689
70	GO:0009967	BP	positive regulation of signal transduction	70/ 675	2382/ 44898	0.0293871	2.23942e-06	0.000549689
87	GO:0050790	BP	regulation of catalytic activity	87/ 675	3292/ 44898	0.0264277	2.25958e-06	0.000549689
91	GO:0002376	BP	immune system process	91/ 675	2767/ 44898	0.0328876	2.26345e-06	0.000549689
44	GO:0051338	BP	regulation of transferase activity	44/ 675	1305/ 44898	0.0337165	2.26386e-06	0.000549689
67	GO:0044419	BP	biological process involved in interspecies interaction between organisms	67/ 675	1648/ 44898	0.0406553	2.33305e-06	0.000549689
11	GO:0048145	BP	regulation of fibroblast proliferation	11/ 675	121/ 44898	0.0909091	2.34229e-06	0.000549689
40	GO:1901701	BP	cellular response to oxygen-containing compound	40/ 675	1130/ 44898	0.0353982	2.40637e-06	0.000549689
73	GO:0043207	BP	response to external biotic stimulus	73/ 675	1657/ 44898	0.0440555	2.42396e-06	0.000549689
55	GO:0001932	BP	regulation of protein phosphorylation	55/ 675	1660/ 44898	0.0331325	2.46417e-06	0.000549689
65	GO:0042325	BP	regulation of phosphorylation	65/ 675	1889/ 44898	0.0344097	2.49087e-06	0.000549689
13	GO:0062013	BP	positive regulation of small molecule metabolic process	13/ 675	173/ 44898	0.0751445	2.50063e-06	0.000549689
75	GO:0006955	BP	immune response	75/ 675	1663/ 44898	0.0450992	2.50952e-06	0.000549689
44	GO:0045937	BP	positive regulation of phosphate metabolic process	44/ 675	1256/ 44898	0.0350318	2.55138e-06	0.000549689
44	GO:0010562	BP	positive regulation of phosphorus metabolic process	44/ 675	1256/ 44898	0.0350318	2.55138e-06	0.000549689
79	GO:0070887	BP	cellular response to chemical stimulus	79/ 675	2594/ 44898	0.0304549	2.55578e-06	0.000549689
117	GO:0032879	BP	regulation of localization	117/ 675	4464/ 44898	0.0262097	2.62614e-06	0.000549689
78	GO:0010647	BP	positive regulation of cell communication	78/ 675	2598/ 44898	0.0300231	2.63024e-06	0.000549689
117	GO:0050793	BP	regulation of developmental process	117/ 675	3936/ 44898	0.0297256	2.64701e-06	0.000549689
16	GO:0005604	CC	basement membrane	16/ 675	170/ 44898	0.0941176	3.41786e-07	0.000549689
41	GO:0031012	CC	extracellular matrix	41/ 675	565/ 44898	0.0725664	6.42946e-07	0.000549689
41	GO:0030312	CC	external encapsulating structure	41/ 675	566/ 44898	0.0724382	6.64541e-07	0.000549689
26	GO:0062023	CC	collagen-containing extracellular matrix	26/ 675	363/ 44898	0.0716253	8.33872e-07	0.000549689
74	GO:0005615	CC	extracellular space	74/ 675	1817/ 44898	0.0407265	1.53893e-06	0.000549689
4	GO:0035866	CC	alphav-beta3 integrin-PKCalpha complex	4/ 675	7/ 44898	0.571429	1.70963e-06	0.000549689
4	GO:0071133	CC	alpha9-beta1 integrin-ADAM8 complex	4/ 675	7/ 44898	0.571429	1.70963e-06	0.000549689
11	GO:0070566	MF	adenylyltransferase activity	11/ 675	84/ 44898	0.130952	5.6105e-07	0.000549689
11	GO:0001730	MF	2'-5'-oligoadenylate synthetase activity	11/ 675	22/ 44898	0.5	6.86408e-07	0.000549689
15	GO:0003725	MF	double-stranded RNA binding	15/ 675	191/ 44898	0.078534	1.39218e-06	0.000549689
8	GO:0005158	MF	insulin receptor binding	8/ 675	54/ 44898	0.148148	1.41689e-06	0.000549689
5	GO:0015347	MF	sodium-independent organic anion transmembrane transporter activity	5/ 675	15/ 44898	0.333333	2.00595e-06	0.000549689
15	GO:0005178	MF	integrin binding	15/ 675	227/ 44898	0.0660793	2.16324e-06	0.000549689
78	GO:0005102	MF	signaling receptor binding	78/ 675	2231/ 44898	0.0349619	2.56384e-06	0.000549689
8	GO:0070873	BP	regulation of glycogen metabolic process	8/ 675	59/ 44898	0.135593	2.82693e-06	0.000558258
96	GO:0010033	BP	response to organic substance	96/ 675	3020/ 44898	0.0317881	2.84257e-06	0.000558258
112	GO:0051239	BP	regulation of multicellular organismal process	112/ 675	4096/ 44898	0.0273438	2.84917e-06	0.000558258
88	GO:0007166	BP	cell surface receptor signaling pathway	88/ 675	3025/ 44898	0.0290909	2.84934e-06	0.000558258
34	GO:0019787	MF	ubiquitin-like protein transferase activity	34/ 675	921/ 44898	0.0369164	2.77743e-06	0.000558258
5	GO:0097677	MF	STAT family protein binding	5/ 675	16/ 44898	0.3125	2.88158e-06	0.000559347
122	GO:0048856	BP	anatomical structure development	122/ 675	4953/ 44898	0.0246315	3.00042e-06	0.000577071
30	GO:0030545	MF	signaling receptor regulator activity	30/ 675	773/ 44898	0.0388098	3.03094e-06	0.000577642
114	GO:0032501	BP	multicellular organismal process	114/ 675	4677/ 44898	0.0243746	3.13405e-06	0.0005799
76	GO:0044093	BP	positive regulation of molecular function	76/ 675	2753/ 44898	0.0276062	3.20663e-06	0.0005799
117	GO:0065009	BP	regulation of molecular function	117/ 675	4406/ 44898	0.0265547	3.21957e-06	0.0005799
194	GO:0032502	BP	developmental process	194/ 675	7679/ 44898	0.0252637	3.24106e-06	0.0005799
60	GO:0043085	BP	positive regulation of catalytic activity	60/ 675	2107/ 44898	0.0284765	3.31831e-06	0.0005799
59	GO:0048513	BP	animal organ development	59/ 675	2020/ 44898	0.0292079	3.3198e-06	0.0005799
141	GO:0006950	BP	response to stress	141/ 675	4860/ 44898	0.0290123	3.35376e-06	0.0005799
98	GO:0048584	BP	positive regulation of response to stimulus	98/ 675	3307/ 44898	0.0296341	3.44277e-06	0.0005799
33	GO:0050865	BP	regulation of cell activation	33/ 675	881/ 44898	0.0374574	3.49867e-06	0.0005799
109	GO:0042221	BP	response to chemical	109/ 675	3793/ 44898	0.0287371	3.50978e-06	0.0005799
193	GO:0048519	BP	negative regulation of biological process	193/ 675	8689/ 44898	0.022212	3.62347e-06	0.0005799
8	GO:0032885	BP	regulation of polysaccharide biosynthetic process	8/ 675	61/ 44898	0.131148	3.65647e-06	0.0005799
8	GO:1902186	BP	regulation of viral release from host cell	8/ 675	61/ 44898	0.131148	3.65647e-06	0.0005799
157	GO:0048583	BP	regulation of response to stimulus	157/ 675	6210/ 44898	0.0252818	3.66803e-06	0.0005799
52	GO:1901700	BP	response to oxygen-containing compound	52/ 675	1703/ 44898	0.0305344	3.67901e-06	0.0005799
93	GO:0098772	MF	molecular function regulator	93/ 675	3526/ 44898	0.0263755	3.27751e-06	0.0005799
33	GO:0004842	MF	ubiquitin-protein transferase activity	33/ 675	880/ 44898	0.0375	3.47039e-06	0.0005799
199	GO:0048522	BP	positive regulation of cellular process	199/ 675	9001/ 44898	0.0221087	3.86585e-06	0.000598896
206	GO:0050896	BP	response to stimulus	206/ 675	8057/ 44898	0.0255678	3.88522e-06	0.000598896
37	GO:0001934	BP	positive regulation of protein phosphorylation	37/ 675	1051/ 44898	0.0352046	3.92302e-06	0.000600308
6	GO:0150105	BP	protein localization to cell-cell junction	6/ 675	29/ 44898	0.206897	3.99566e-06	0.000602122
5	GO:0031017	BP	exocrine pancreas development	5/ 675	17/ 44898	0.294118	4.03167e-06	0.000602122
58	GO:0051094	BP	positive regulation of developmental process	58/ 675	1973/ 44898	0.0293969	4.04976e-06	0.000602122
8	GO:0010907	BP	positive regulation of glucose metabolic process	8/ 675	62/ 44898	0.129032	4.14319e-06	0.000611674
60	GO:0080134	BP	regulation of response to stress	60/ 675	2087/ 44898	0.0287494	4.73142e-06	0.00067938
347	GO:0005515	MF	protein binding	347/ 675	16237/ 44898	0.0213709	4.82587e-06	0.000688228
6	GO:0046628	BP	positive regulation of insulin receptor signaling pathway	6/ 675	30/ 44898	0.2	4.93116e-06	0.00069691
220	GO:0048518	BP	positive regulation of biological process	220/ 675	9868/ 44898	0.0222943	5.16711e-06	0.000717373
41	GO:0009719	BP	response to endogenous stimulus	41/ 675	1264/ 44898	0.0324367	5.40724e-06	0.000732823
54	GO:0010628	BP	positive regulation of gene expression	54/ 675	1860/ 44898	0.0290323	5.50974e-06	0.000732823
5	GO:2000465	BP	regulation of glycogen (starch) synthase activity	5/ 675	18/ 44898	0.277778	5.51317e-06	0.000732823
46	GO:0051241	BP	negative regulation of multicellular organismal process	46/ 675	1479/ 44898	0.0311021	5.52309e-06	0.000732823
504	GO:0005488	MF	binding	504/ 675	28895/ 44898	0.0174425	5.46273e-06	0.000732823
19	GO:0005539	MF	glycosaminoglycan binding	19/ 675	376/ 44898	0.0505319	5.46562e-06	0.000732823
121	GO:0010646	BP	regulation of cell communication	121/ 675	5305/ 44898	0.0228087	5.88006e-06	0.000766973
124	GO:0065008	BP	regulation of biological quality	124/ 675	5491/ 44898	0.0225824	6.14695e-06	0.000779348
162	GO:0048523	BP	negative regulation of cellular process	162/ 675	7587/ 44898	0.0213523	6.17023e-06	0.000779348
22	GO:0062012	BP	regulation of small molecule metabolic process	22/ 675	487/ 44898	0.0451745	6.17114e-06	0.000779348
380	GO:0050789	BP	regulation of biological process	380/ 675	20984/ 44898	0.018109	6.22383e-06	0.000781295
396	GO:0065007	BP	biological regulation	396/ 675	22120/ 44898	0.0179024	6.49403e-06	0.000805567
131	GO:0009893	BP	positive regulation of metabolic process	131/ 675	5881/ 44898	0.0222751	6.61097e-06	0.000809084
95	GO:0051128	BP	regulation of cellular component organization	95/ 675	3908/ 44898	0.0243091	6.67669e-06	0.000809084
8	GO:0045840	BP	positive regulation of mitotic nuclear division	8/ 675	66/ 44898	0.121212	6.67676e-06	0.000809084
8	GO:0030890	BP	positive regulation of B cell proliferation	8/ 675	66/ 44898	0.121212	6.67676e-06	0.000809084
166	GO:0007165	BP	signal transduction	166/ 675	7888/ 44898	0.0210446	6.7404e-06	0.000812102
28	GO:0048018	MF	receptor ligand activity	28/ 675	724/ 44898	0.038674	6.86127e-06	0.000821941
66	GO:0031399	BP	regulation of protein modification process	66/ 675	2433/ 44898	0.027127	6.97721e-06	0.000831081
100	GO:0048869	BP	cellular developmental process	100/ 675	4193/ 44898	0.0238493	7.07941e-06	0.000833779
167	GO:0046872	MF	metal ion binding	167/ 675	7963/ 44898	0.020972	7.29283e-06	0.000854117
6	GO:2001034	BP	positive regulation of double-strand break repair via nonhomologous end joining	6/ 675	32/ 44898	0.1875	7.33588e-06	0.000854385
45	GO:1902533	BP	positive regulation of intracellular signal transduction	45/ 675	1454/ 44898	0.0309491	7.87139e-06	0.000911689
19	GO:0050878	BP	regulation of body fluid levels	19/ 675	386/ 44898	0.0492228	7.93104e-06	0.000913551
27	GO:0001819	BP	positive regulation of cytokine production	27/ 675	691/ 44898	0.0390738	8.30275e-06	0.000946353
120	GO:0023051	BP	regulation of signaling	120/ 675	5336/ 44898	0.0224888	8.3061e-06	0.000946353
8	GO:0010676	BP	positive regulation of cellular carbohydrate metabolic process	8/ 675	68/ 44898	0.117647	8.36961e-06	0.000948436
109	GO:0009966	BP	regulation of signal transduction	109/ 675	4728/ 44898	0.0230541	8.73538e-06	0.000984562
45	GO:0030334	BP	regulation of cell migration	45/ 675	1468/ 44898	0.030654	8.88761e-06	0.000996363
28	GO:0030546	MF	signaling receptor activator activity	28/ 675	736/ 44898	0.0380435	9.27259e-06	0.00103399
45	GO:0032880	BP	regulation of protein localization	45/ 675	1475/ 44898	0.0305085	9.55242e-06	0.00105845
7	GO:0048384	BP	retinoic acid receptor signaling pathway	7/ 675	50/ 44898	0.14	9.59293e-06	0.00105845
4	GO:0002634	BP	regulation of germinal center formation	4/ 675	10/ 44898	0.4	9.89488e-06	0.00108605
31	GO:0097435	BP	supramolecular fiber organization	31/ 675	854/ 44898	0.0362998	1.00485e-05	0.00109717
8	GO:0032881	BP	regulation of polysaccharide metabolic process	8/ 675	70/ 44898	0.114286	1.0411e-05	0.00113087
49	GO:0051270	BP	regulation of cellular component movement	49/ 675	1652/ 44898	0.029661	1.10447e-05	0.0011874
30	GO:0051347	BP	positive regulation of transferase activity	30/ 675	805/ 44898	0.0372671	1.12154e-05	0.00119959
13	GO:0007568	BP	aging	13/ 675	199/ 44898	0.0653266	1.15162e-05	0.00122551
58	GO:0005576	CC	extracellular region	58/ 675	2088/ 44898	0.0277778	1.18058e-05	0.00124999
5	GO:0010544	BP	negative regulation of platelet activation	5/ 675	21/ 44898	0.238095	1.26136e-05	0.0013288
27	GO:0098609	BP	cell-cell adhesion	27/ 675	708/ 44898	0.0381356	1.2778e-05	0.00133704
12	GO:0032231	BP	regulation of actin filament bundle assembly	12/ 675	172/ 44898	0.0697674	1.28759e-05	0.00133704
23	GO:0050839	MF	cell adhesion molecule binding	23/ 675	549/ 44898	0.0418944	1.28832e-05	0.00133704
167	GO:0043169	MF	cation binding	167/ 675	8110/ 44898	0.0205919	1.35852e-05	0.00140296
354	GO:0050794	BP	regulation of cellular process	354/ 675	19714/ 44898	0.0179568	1.39006e-05	0.00142849
7	GO:0090398	BP	cellular senescence	7/ 675	53/ 44898	0.132075	1.42382e-05	0.00145022
8	GO:0046006	BP	regulation of activated T cell proliferation	8/ 675	73/ 44898	0.109589	1.42504e-05	0.00145022
11	GO:0051492	BP	regulation of stress fiber assembly	11/ 675	146/ 44898	0.0753425	1.43203e-05	0.00145029
110	GO:0051716	BP	cellular response to stimulus	110/ 675	4849/ 44898	0.0226851	1.45917e-05	0.00147068
48	GO:0040012	BP	regulation of locomotion	48/ 675	1624/ 44898	0.0295567	1.52454e-05	0.00152921
4	GO:0051611	BP	regulation of serotonin uptake	4/ 675	11/ 44898	0.363636	1.53637e-05	0.00153374
69	GO:0051049	BP	regulation of transport	69/ 675	2668/ 44898	0.0258621	1.6656e-05	0.00163933
120	GO:0010604	BP	positive regulation of macromolecule metabolic process	120/ 675	5429/ 44898	0.0221035	1.67972e-05	0.0016455
12	GO:0051897	BP	positive regulation of protein kinase B signaling	12/ 675	177/ 44898	0.0677966	1.7163e-05	0.00166576
46	GO:2000145	BP	regulation of cell motility	46/ 675	1559/ 44898	0.0295061	1.72822e-05	0.00166667
29	GO:0009887	BP	animal organ morphogenesis	29/ 675	785/ 44898	0.0369427	1.73314e-05	0.00166667
6	GO:0001892	BP	embryonic placenta development	6/ 675	37/ 44898	0.162162	1.76564e-05	0.00167488
6	GO:0046782	BP	regulation of viral transcription	6/ 675	37/ 44898	0.162162	1.76564e-05	0.00167488
6	GO:0005159	MF	insulin-like growth factor receptor binding	6/ 675	37/ 44898	0.162162	1.76564e-05	0.00167488
65	GO:0030234	MF	enzyme regulator activity	65/ 675	2484/ 44898	0.0261675	1.82911e-05	0.00172727
15	GO:0008201	MF	heparin binding	15/ 675	272/ 44898	0.0551471	1.9031e-05	0.00178909
42	GO:0050776	BP	regulation of immune response	42/ 675	1373/ 44898	0.0305899	2.16567e-05	0.00202683
25	GO:0009725	BP	response to hormone	25/ 675	648/ 44898	0.0385802	2.19213e-05	0.00204248
14	GO:0070665	BP	positive regulation of leukocyte proliferation	14/ 675	243/ 44898	0.0576132	2.21197e-05	0.00205184
22	GO:0032102	BP	negative regulation of response to external stimulus	22/ 675	531/ 44898	0.0414313	2.3365e-05	0.00215782
56	GO:2000026	BP	regulation of multicellular organismal development	56/ 675	2057/ 44898	0.0272241	2.40721e-05	0.00221132
6	GO:1900078	BP	positive regulation of cellular response to insulin stimulus	6/ 675	39/ 44898	0.153846	2.41553e-05	0.00221132
11	GO:0110020	BP	regulation of actomyosin structure organization	11/ 675	155/ 44898	0.0709677	2.50605e-05	0.00227432
8	GO:0051785	BP	positive regulation of nuclear division	8/ 675	80/ 44898	0.1	2.80282e-05	0.00253268
62	GO:0045595	BP	regulation of cell differentiation	62/ 675	2381/ 44898	0.0260395	2.85775e-05	0.00257124
16	GO:0045088	BP	regulation of innate immune response	16/ 675	316/ 44898	0.0506329	2.88433e-05	0.00258406
5	GO:0034058	BP	endosomal vesicle fusion	5/ 675	25/ 44898	0.2	3.13349e-05	0.00279534
18	GO:0070663	BP	regulation of leukocyte proliferation	18/ 675	390/ 44898	0.0461538	3.19154e-05	0.00283506
4	GO:0010739	BP	positive regulation of protein kinase A signaling	4/ 675	13/ 44898	0.307692	3.24997e-05	0.00287478
3	GO:1901666	BP	positive regulation of NAD+ ADP-ribosyltransferase activity	3/ 675	5/ 44898	0.6	3.30769e-05	0.00288926
3	GO:1901664	BP	regulation of NAD+ ADP-ribosyltransferase activity	3/ 675	5/ 44898	0.6	3.30769e-05	0.00288926
14	GO:0019838	MF	growth factor binding	14/ 675	252/ 44898	0.0555556	3.30013e-05	0.00288926
17	GO:0098742	BP	cell-cell adhesion via plasma-membrane adhesion molecules	17/ 675	356/ 44898	0.0477528	3.43809e-05	0.00299071
25	GO:0043410	BP	positive regulation of MAPK cascade	25/ 675	667/ 44898	0.0374813	3.51122e-05	0.0030417
11	GO:1903321	BP	negative regulation of protein modification by small protein conjugation or removal	11/ 675	162/ 44898	0.0679012	3.76725e-05	0.00325007
5	GO:0048633	BP	positive regulation of skeletal muscle tissue growth	5/ 675	26/ 44898	0.192308	3.83165e-05	0.00329208
13	GO:0050671	BP	positive regulation of lymphocyte proliferation	13/ 675	224/ 44898	0.0580357	3.99415e-05	0.00341769
13	GO:0032946	BP	positive regulation of mononuclear cell proliferation	13/ 675	226/ 44898	0.0575221	4.37712e-05	0.00373016
9	GO:0030888	BP	regulation of B cell proliferation	9/ 675	110/ 44898	0.0818182	4.48446e-05	0.00380039
4	GO:0034340	BP	response to type I interferon	4/ 675	14/ 44898	0.285714	4.49579e-05	0.00380039
14	GO:0007188	BP	adenylate cyclase-modulating G protein-coupled receptor signaling pathway	14/ 675	260/ 44898	0.0538462	4.63573e-05	0.00390295
12	GO:0050864	BP	regulation of B cell activation	12/ 675	196/ 44898	0.0612245	4.68376e-05	0.00392761
67	GO:0030054	CC	cell junction	67/ 675	2658/ 44898	0.0252069	4.87925e-05	0.00407525
11	GO:0061041	BP	regulation of wound healing	11/ 675	167/ 44898	0.0658683	4.97304e-05	0.00412074
24	GO:0043235	CC	receptor complex	24/ 675	640/ 44898	0.0375	4.96351e-05	0.00412074
8	GO:0045913	BP	positive regulation of carbohydrate metabolic process	8/ 675	87/ 44898	0.091954	5.15372e-05	0.00423696
17	GO:0050670	BP	regulation of lymphocyte proliferation	17/ 675	370/ 44898	0.0459459	5.54432e-05	0.00452198
5	GO:0048631	BP	regulation of skeletal muscle tissue growth	5/ 675	28/ 44898	0.178571	5.5843e-05	0.00452198
5	GO:0046597	BP	negative regulation of viral entry into host cell	5/ 675	28/ 44898	0.178571	5.5843e-05	0.00452198
6	GO:0051497	BP	negative regulation of stress fiber assembly	6/ 675	45/ 44898	0.133333	5.58669e-05	0.00452198
9	GO:0007569	BP	cell aging	9/ 675	114/ 44898	0.0789474	5.93664e-05	0.00476842
4	GO:2000096	BP	positive regulation of Wnt signaling pathway, planar cell polarity pathway	4/ 675	15/ 44898	0.266667	6.05768e-05	0.00481035
4	GO:0004687	MF	myosin light chain kinase activity	4/ 675	15/ 44898	0.266667	6.05768e-05	0.00481035
4	GO:0008179	MF	adenylate cyclase binding	4/ 675	15/ 44898	0.266667	6.05768e-05	0.00481035
17	GO:0032944	BP	regulation of mononuclear cell proliferation	17/ 675	373/ 44898	0.0455764	6.12153e-05	0.00484271
10	GO:0030295	MF	protein kinase activator activity	10/ 675	142/ 44898	0.0704225	6.20073e-05	0.00488692
6	GO:0001968	MF	fibronectin binding	6/ 675	46/ 44898	0.130435	6.34347e-05	0.00498069
33	GO:0008285	BP	negative regulation of cell population proliferation	33/ 675	1021/ 44898	0.0323213	6.4743e-05	0.00506445
39	GO:0045202	CC	synapse	39/ 675	1305/ 44898	0.0298851	6.50991e-05	0.00507337
7	GO:0032728	BP	positive regulation of interferon-beta production	7/ 675	67/ 44898	0.104478	6.6995e-05	0.00520179
19	GO:0050727	BP	regulation of inflammatory response	19/ 675	453/ 44898	0.0419426	7.02638e-05	0.00541548
6	GO:0032232	BP	negative regulation of actin filament bundle assembly	6/ 675	47/ 44898	0.12766	7.17987e-05	0.00551351
5	GO:1903901	BP	negative regulation of viral life cycle	5/ 675	30/ 44898	0.166667	7.89872e-05	0.00602141
5	GO:0036120	BP	cellular response to platelet-derived growth factor stimulus	5/ 675	30/ 44898	0.166667	7.89872e-05	0.00602141
138	GO:0005886	CC	plasma membrane	138/ 675	6648/ 44898	0.0207581	7.98873e-05	0.00606796
601	GO:0003674	MF	molecular_function	601/ 675	37548/ 44898	0.0160062	8.04296e-05	0.0060871
39	GO:0005887	CC	integral component of plasma membrane	39/ 675	1330/ 44898	0.0293233	8.39136e-05	0.00630525
60	GO:0046914	MF	transition metal ion binding	60/ 675	2365/ 44898	0.02537	8.36307e-05	0.00630525
9	GO:0051146	BP	striated muscle cell differentiation	9/ 675	120/ 44898	0.075	8.8453e-05	0.00662261
7	GO:0040018	BP	positive regulation of multicellular organism growth	7/ 675	70/ 44898	0.1	8.88333e-05	0.00662741
5	GO:0035563	BP	positive regulation of chromatin binding	5/ 675	31/ 44898	0.16129	9.30161e-05	0.00691486
32	GO:0071495	BP	cellular response to endogenous stimulus	32/ 675	998/ 44898	0.0320641	9.44961e-05	0.00700006
6	GO:0070527	BP	platelet aggregation	6/ 675	50/ 44898	0.12	0.00010228	0.00752351
4	GO:0090331	BP	negative regulation of platelet aggregation	4/ 675	17/ 44898	0.235294	0.000103125	0.0075591
5	GO:0097094	BP	craniofacial suture morphogenesis	5/ 675	32/ 44898	0.15625	0.000108883	0.00792576
5	GO:0033690	BP	positive regulation of osteoblast proliferation	5/ 675	32/ 44898	0.15625	0.000108883	0.00792576
18	GO:0001818	BP	negative regulation of cytokine production	18/ 675	430/ 44898	0.0418605	0.000110655	0.00802693
3	GO:0044320	BP	cellular response to leptin stimulus	3/ 675	7/ 44898	0.428571	0.000113189	0.00811437
3	GO:0072268	BP	pattern specification involved in metanephros development	3/ 675	7/ 44898	0.428571	0.000113189	0.00811437
3	GO:0015732	BP	prostaglandin transport	3/ 675	7/ 44898	0.428571	0.000113189	0.00811437
12	GO:0032680	BP	regulation of tumor necrosis factor production	12/ 675	215/ 44898	0.055814	0.000113409	0.00811437
9	GO:0050871	BP	positive regulation of B cell activation	9/ 675	124/ 44898	0.0725806	0.000113838	0.00811735
47	GO:0008270	MF	zinc ion binding	47/ 675	1737/ 44898	0.0270581	0.000116188	0.00825681
20	GO:0019216	BP	regulation of lipid metabolic process	20/ 675	511/ 44898	0.0391389	0.000116901	0.00827943
28	GO:0002694	BP	regulation of leukocyte activation	28/ 675	829/ 44898	0.0337756	0.000118469	0.00836226
7	GO:0048662	BP	negative regulation of smooth muscle cell proliferation	7/ 675	74/ 44898	0.0945946	0.000126633	0.00887871
8	GO:0046626	BP	regulation of insulin receptor signaling pathway	8/ 675	99/ 44898	0.0808081	0.000129015	0.0089966
12	GO:1903555	BP	regulation of tumor necrosis factor superfamily cytokine production	12/ 675	218/ 44898	0.0550459	0.000129173	0.0089966
4	GO:0035457	BP	cellular response to interferon-alpha	4/ 675	18/ 44898	0.222222	0.000131013	0.00906457
4	GO:0042609	MF	CD4 receptor binding	4/ 675	18/ 44898	0.222222	0.000131013	0.00906457
10	GO:0055001	BP	muscle cell development	10/ 675	156/ 44898	0.0641026	0.000135688	0.00932641
10	GO:0019209	MF	kinase activator activity	10/ 675	156/ 44898	0.0641026	0.000135688	0.00932641
7	GO:0034109	BP	homotypic cell-cell adhesion	7/ 675	75/ 44898	0.0933333	0.000137875	0.00944581
9	GO:0061097	BP	regulation of protein tyrosine kinase activity	9/ 675	128/ 44898	0.0703125	0.000145053	0.00988755
41	GO:0031226	CC	intrinsic component of plasma membrane	41/ 675	1438/ 44898	0.0285118	0.000145266	0.00988755
5	GO:0032691	BP	negative regulation of interleukin-1 beta production	5/ 675	34/ 44898	0.147059	0.000146768	0.00989341
5	GO:0036119	BP	response to platelet-derived growth factor	5/ 675	34/ 44898	0.147059	0.000146768	0.00989341
5	GO:0035455	BP	response to interferon-alpha	5/ 675	34/ 44898	0.147059	0.000146768	0.00989341
6	GO:0035561	BP	regulation of chromatin binding	6/ 675	54/ 44898	0.111111	0.000158002	0.0105826
6	GO:0055081	BP	anion homeostasis	6/ 675	54/ 44898	0.111111	0.000158002	0.0105826
17	GO:0032870	BP	cellular response to hormone stimulus	17/ 675	404/ 44898	0.0420792	0.000159837	0.0106714
4	GO:0044321	BP	response to leptin	4/ 675	19/ 44898	0.210526	0.00016398	0.0108103
4	GO:1902965	BP	regulation of protein localization to early endosome	4/ 675	19/ 44898	0.210526	0.00016398	0.0108103
4	GO:1902966	BP	positive regulation of protein localization to early endosome	4/ 675	19/ 44898	0.210526	0.00016398	0.0108103
4	GO:0050998	MF	nitric-oxide synthase binding	4/ 675	19/ 44898	0.210526	0.00016398	0.0108103
11	GO:0005179	MF	hormone activity	11/ 675	192/ 44898	0.0572917	0.0001724	0.0113298
33	GO:0043549	BP	regulation of kinase activity	33/ 675	1073/ 44898	0.0307549	0.000173657	0.0113767
24	GO:0071345	BP	cellular response to cytokine stimulus	24/ 675	688/ 44898	0.0348837	0.000176375	0.0115188
12	GO:0060759	BP	regulation of response to cytokine stimulus	12/ 675	226/ 44898	0.0530973	0.000180684	0.0117635
7	GO:0045824	BP	negative regulation of innate immune response	7/ 675	79/ 44898	0.0886076	0.000191222	0.0123728
6	GO:2000404	BP	regulation of T cell migration	6/ 675	56/ 44898	0.107143	0.000193654	0.0124916
14	GO:0005125	MF	cytokine activity	14/ 675	298/ 44898	0.0469799	0.000195272	0.0125573
19	GO:0019221	BP	cytokine-mediated signaling pathway	19/ 675	492/ 44898	0.0386179	0.000203109	0.0130094
15	GO:0043393	BP	regulation of protein binding	15/ 675	336/ 44898	0.0446429	0.000203544	0.0130094
6	GO:0071715	BP	icosanoid transport	6/ 675	57/ 44898	0.105263	0.00021371	0.0136176
89	GO:0051246	BP	regulation of protein metabolic process	89/ 675	3998/ 44898	0.0222611	0.000219744	0.0137143
17	GO:1901652	BP	response to peptide	17/ 675	416/ 44898	0.0408654	0.000225186	0.0137143
2	GO:0003228	BP	atrial cardiac muscle tissue development	2/ 675	2/ 44898	1	0.000225694	0.0137143
2	GO:1904246	BP	negative regulation of polynucleotide adenylyltransferase activity	2/ 675	2/ 44898	1	0.000225694	0.0137143
2	GO:0090720	BP	primary adaptive immune response	2/ 675	2/ 44898	1	0.000225694	0.0137143
2	GO:0090721	BP	primary adaptive immune response involving T cells and B cells	2/ 675	2/ 44898	1	0.000225694	0.0137143
2	GO:0070429	BP	negative regulation of nucleotide-binding oligomerization domain containing 1 signaling pathway	2/ 675	2/ 44898	1	0.000225694	0.0137143
2	GO:1901398	BP	regulation of transforming growth factor beta3 activation	2/ 675	2/ 44898	1	0.000225694	0.0137143
2	GO:1901834	BP	regulation of deadenylation-independent decapping of nuclear-transcribed mRNA	2/ 675	2/ 44898	1	0.000225694	0.0137143
2	GO:1901835	BP	positive regulation of deadenylation-independent decapping of nuclear-transcribed mRNA	2/ 675	2/ 44898	1	0.000225694	0.0137143
2	GO:0034147	BP	regulation of toll-like receptor 5 signaling pathway	2/ 675	2/ 44898	1	0.000225694	0.0137143
2	GO:0034148	BP	negative regulation of toll-like receptor 5 signaling pathway	2/ 675	2/ 44898	1	0.000225694	0.0137143
2	GO:0060930	BP	sinoatrial node cell fate commitment	2/ 675	2/ 44898	1	0.000225694	0.0137143
2	GO:2001304	BP	lipoxin B4 metabolic process	2/ 675	2/ 44898	1	0.000225694	0.0137143
2	GO:2001306	BP	lipoxin B4 biosynthetic process	2/ 675	2/ 44898	1	0.000225694	0.0137143
2	GO:0071714	MF	icosanoid transmembrane transporter activity	2/ 675	2/ 44898	1	0.000225694	0.0137143
63	GO:0048585	BP	negative regulation of response to stimulus	63/ 675	2592/ 44898	0.0243056	0.000227432	0.01378
9	GO:0051781	BP	positive regulation of cell division	9/ 675	136/ 44898	0.0661765	0.000229125	0.0138426
33	GO:1901698	BP	response to nitrogen compound	33/ 675	1109/ 44898	0.0297565	0.000236394	0.0142407
19	GO:0002696	BP	positive regulation of leukocyte activation	19/ 675	499/ 44898	0.0380762	0.000242411	0.0145614
4	GO:2000052	BP	positive regulation of non-canonical Wnt signaling pathway	4/ 675	21/ 44898	0.190476	0.000247231	0.0147633
4	GO:0010763	BP	positive regulation of fibroblast migration	4/ 675	21/ 44898	0.190476	0.000247231	0.0147633
10	GO:0042692	BP	muscle cell differentiation	10/ 675	168/ 44898	0.0595238	0.000247885	0.0147633
12	GO:0008083	MF	growth factor activity	12/ 675	234/ 44898	0.0512821	0.000248793	0.0147754
22	GO:0048729	BP	tissue morphogenesis	22/ 675	605/ 44898	0.0363636	0.000254126	0.0150461
9	GO:0016459	CC	myosin complex	9/ 675	138/ 44898	0.0652174	0.000255506	0.0150461
9	GO:0099699	CC	integral component of synaptic membrane	9/ 675	138/ 44898	0.0652174	0.000255506	0.0150461
3	GO:0072081	BP	specification of nephron tubule identity	3/ 675	9/ 44898	0.333333	0.000265609	0.0155537
3	GO:0098966	CC	perisynaptic extracellular matrix	3/ 675	9/ 44898	0.333333	0.000265609	0.0155537
7	GO:1903053	BP	regulation of extracellular matrix organization	7/ 675	84/ 44898	0.0833333	0.000280122	0.016351
6	GO:2001032	BP	regulation of double-strand break repair via nonhomologous end joining	6/ 675	60/ 44898	0.1	0.000283836	0.016351
9	GO:0034614	BP	cellular response to reactive oxygen species	9/ 675	140/ 44898	0.0642857	0.000284355	0.016351
9	GO:0031397	BP	negative regulation of protein ubiquitination	9/ 675	140/ 44898	0.0642857	0.000284355	0.016351
5	GO:0032692	BP	negative regulation of interleukin-1 production	5/ 675	39/ 44898	0.128205	0.000285465	0.016351
5	GO:0006953	BP	acute-phase response	5/ 675	39/ 44898	0.128205	0.000285465	0.016351
6	GO:0030017	CC	sarcomere	6/ 675	60/ 44898	0.1	0.000283836	0.016351
4	GO:0034111	BP	negative regulation of homotypic cell-cell adhesion	4/ 675	22/ 44898	0.181818	0.000298589	0.0169637
4	GO:1905668	BP	positive regulation of protein localization to endosome	4/ 675	22/ 44898	0.181818	0.000298589	0.0169637
4	GO:0034751	CC	aryl hydrocarbon receptor complex	4/ 675	22/ 44898	0.181818	0.000298589	0.0169637
23	GO:0032956	BP	regulation of actin cytoskeleton organization	23/ 675	674/ 44898	0.0341246	0.000311067	0.0176249
24	GO:0032970	BP	regulation of actin filament-based process	24/ 675	722/ 44898	0.033241	0.000317541	0.0179432
17	GO:0001227	MF	DNA-binding transcription repressor activity, RNA polymerase II-specific	17/ 675	429/ 44898	0.039627	0.000321122	0.0180968
41	GO:0031401	BP	positive regulation of protein modification process	41/ 675	1508/ 44898	0.0271883	0.000325112	0.0182725
17	GO:0061134	MF	peptidase regulator activity	17/ 675	430/ 44898	0.0395349	0.000329785	0.0184856
60	GO:0043067	BP	regulation of programmed cell death	60/ 675	2489/ 44898	0.0241061	0.000343792	0.0191682
17	GO:0015291	MF	secondary active transmembrane transporter activity	17/ 675	432/ 44898	0.0393519	0.00034772	0.0192847
17	GO:0001217	MF	DNA-binding transcription repressor activity	17/ 675	432/ 44898	0.0393519	0.00034772	0.0192847
19	GO:0050867	BP	positive regulation of cell activation	19/ 675	514/ 44898	0.036965	0.000349634	0.0192982
23	GO:0051090	BP	regulation of DNA-binding transcription factor activity	23/ 675	681/ 44898	0.0337739	0.000350657	0.0192982
39	GO:0051093	BP	negative regulation of developmental process	39/ 675	1423/ 44898	0.0274069	0.000350726	0.0192982
4	GO:1905666	BP	regulation of protein localization to endosome	4/ 675	23/ 44898	0.173913	0.000357166	0.0194991
4	GO:0017145	BP	stem cell division	4/ 675	23/ 44898	0.173913	0.000357166	0.0194991
4	GO:0042406	CC	extrinsic component of endoplasmic reticulum membrane	4/ 675	23/ 44898	0.173913	0.000357166	0.0194991
5	GO:2000406	BP	positive regulation of T cell migration	5/ 675	41/ 44898	0.121951	0.000362485	0.019738
9	GO:0034341	BP	response to interferon-gamma	9/ 675	145/ 44898	0.062069	0.00036845	0.0200109
6	GO:0050891	BP	multicellular organismal water homeostasis	6/ 675	63/ 44898	0.0952381	0.000370855	0.0200894
11	GO:0001959	BP	regulation of cytokine-mediated signaling pathway	11/ 675	210/ 44898	0.052381	0.000372308	0.0201162
3	GO:0036454	CC	growth factor complex	3/ 675	10/ 44898	0.3	0.000375201	0.0202203
9	GO:0019217	BP	regulation of fatty acid metabolic process	9/ 675	146/ 44898	0.0616438	0.00038751	0.0207796
11	GO:1903034	BP	regulation of response to wounding	11/ 675	211/ 44898	0.0521327	0.000387562	0.0207796
19	GO:0030055	CC	cell-substrate junction	19/ 675	519/ 44898	0.0366089	0.000393558	0.0209937
21	GO:0034330	BP	cell junction organization	21/ 675	586/ 44898	0.0358362	0.000396408	0.0210921
13	GO:0007420	BP	brain development	13/ 675	283/ 44898	0.0459364	0.000404105	0.0214473
25	GO:0050778	BP	positive regulation of immune response	25/ 675	766/ 44898	0.0326371	0.000405249	0.0214536
5	GO:0008631	BP	intrinsic apoptotic signaling pathway in response to oxidative stress	5/ 675	42/ 44898	0.119048	0.000406418	0.0214613
4	GO:0051580	BP	regulation of neurotransmitter uptake	4/ 675	24/ 44898	0.166667	0.000423523	0.0223084
7	GO:0007193	BP	adenylate cyclase-inhibiting G protein-coupled receptor signaling pathway	7/ 675	90/ 44898	0.0777778	0.000427695	0.0224155
7	GO:0032648	BP	regulation of interferon-beta production	7/ 675	90/ 44898	0.0777778	0.000427695	0.0224155
17	GO:0045765	BP	regulation of angiogenesis	17/ 675	441/ 44898	0.0385488	0.000439272	0.0229649
26	GO:0030335	BP	positive regulation of cell migration	26/ 675	828/ 44898	0.031401	0.000452715	0.0236088
12	GO:0006109	BP	regulation of carbohydrate metabolic process	12/ 675	251/ 44898	0.0478088	0.000468235	0.0243575
11	GO:0010565	BP	regulation of cellular ketone metabolic process	11/ 675	216/ 44898	0.0509259	0.000471925	0.0244887
17	GO:1901342	BP	regulation of vasculature development	17/ 675	444/ 44898	0.0382883	0.000474089	0.0245323
6	GO:0050819	BP	negative regulation of coagulation	6/ 675	66/ 44898	0.0909091	0.000477446	0.0245323
6	GO:0060338	BP	regulation of type I interferon-mediated signaling pathway	6/ 675	66/ 44898	0.0909091	0.000477446	0.0245323
6	GO:0046622	BP	positive regulation of organ growth	6/ 675	66/ 44898	0.0909091	0.000477446	0.0245323
22	GO:0048598	BP	embryonic morphogenesis	22/ 675	653/ 44898	0.0336907	0.000489359	0.025081
11	GO:0043467	BP	regulation of generation of precursor metabolites and energy	11/ 675	217/ 44898	0.0506912	0.000490518	0.025081
18	GO:0007015	BP	actin filament organization	18/ 675	487/ 44898	0.036961	0.0004955	0.0252128
9	GO:0099240	CC	intrinsic component of synaptic membrane	9/ 675	151/ 44898	0.0596026	0.000495408	0.0252128
4	GO:2000095	BP	regulation of Wnt signaling pathway, planar cell polarity pathway	4/ 675	25/ 44898	0.16	0.000498226	0.0252901
5	GO:0003015	BP	heart process	5/ 675	44/ 44898	0.113636	0.0005062	0.0256328
3	GO:0060700	BP	regulation of ribonuclease activity	3/ 675	11/ 44898	0.272727	0.000510139	0.02577
7	GO:0050818	BP	regulation of coagulation	7/ 675	93/ 44898	0.0752688	0.000521771	0.0262751
55	GO:0006928	BP	movement of cell or subcellular component	55/ 675	2269/ 44898	0.0242398	0.000522645	0.0262751
82	GO:0032268	BP	regulation of cellular protein metabolic process	82/ 675	3713/ 44898	0.0220846	0.000527058	0.0264336
63	GO:0010941	BP	regulation of cell death	63/ 675	2672/ 44898	0.0235778	0.000528795	0.0264574
8	GO:0046620	BP	regulation of organ growth	8/ 675	122/ 44898	0.0655738	0.000537271	0.0268175
5	GO:0032703	BP	negative regulation of interleukin-2 production	5/ 675	45/ 44898	0.111111	0.000562492	0.0279433
5	GO:0008307	MF	structural constituent of muscle	5/ 675	45/ 44898	0.111111	0.000562492	0.0279433
4	GO:0075294	BP	positive regulation by symbiont of entry into host	4/ 675	26/ 44898	0.153846	0.000581846	0.0287684
4	GO:0046598	BP	positive regulation of viral entry into host cell	4/ 675	26/ 44898	0.153846	0.000581846	0.0287684
7	GO:0032722	BP	positive regulation of chemokine production	7/ 675	95/ 44898	0.0736842	0.000593138	0.0291891
7	GO:0061045	BP	negative regulation of wound healing	7/ 675	95/ 44898	0.0736842	0.000593138	0.0291891
30	GO:0003779	MF	actin binding	30/ 675	1022/ 44898	0.0293542	0.000595071	0.0292156
22	GO:0006820	BP	anion transport	22/ 675	665/ 44898	0.0330827	0.000602038	0.0294886
16	GO:0007162	BP	negative regulation of cell adhesion	16/ 675	413/ 44898	0.0387409	0.000606595	0.0296425
12	GO:0051896	BP	regulation of protein kinase B signaling	12/ 675	259/ 44898	0.046332	0.000617851	0.0300525
5	GO:0048643	BP	positive regulation of skeletal muscle tissue development	5/ 675	46/ 44898	0.108696	0.000623352	0.0302499
8	GO:0003014	BP	renal system process	8/ 675	125/ 44898	0.064	0.000631114	0.0305558
18	GO:0005925	CC	focal adhesion	18/ 675	498/ 44898	0.0361446	0.000641415	0.030983
27	GO:0051272	BP	positive regulation of cellular component movement	27/ 675	887/ 44898	0.0304397	0.000652782	0.0311953
6	GO:0007044	BP	cell-substrate junction assembly	6/ 675	70/ 44898	0.0857143	0.000655021	0.0311953
45	GO:0051130	BP	positive regulation of cellular component organization	45/ 675	1773/ 44898	0.0253807	0.000663532	0.0311953
2	GO:0046882	BP	negative regulation of follicle-stimulating hormone secretion	2/ 675	3/ 44898	0.666667	0.000670315	0.0311953
2	GO:0072573	BP	tolerance induction to lipopolysaccharide	2/ 675	3/ 44898	0.666667	0.000670315	0.0311953
2	GO:2000349	BP	negative regulation of CD40 signaling pathway	2/ 675	3/ 44898	0.666667	0.000670315	0.0311953
2	GO:0034516	BP	response to vitamin B6	2/ 675	3/ 44898	0.666667	0.000670315	0.0311953
2	GO:0032910	BP	regulation of transforming growth factor beta3 production	2/ 675	3/ 44898	0.666667	0.000670315	0.0311953
2	GO:0032646	BP	regulation of hepatocyte growth factor production	2/ 675	3/ 44898	0.666667	0.000670315	0.0311953
2	GO:0090067	BP	regulation of thalamus size	2/ 675	3/ 44898	0.666667	0.000670315	0.0311953
2	GO:0099552	BP	trans-synaptic signaling by lipid, modulating synaptic transmission	2/ 675	3/ 44898	0.666667	0.000670315	0.0311953
2	GO:0099553	BP	trans-synaptic signaling by endocannabinoid, modulating synaptic transmission	2/ 675	3/ 44898	0.666667	0.000670315	0.0311953
2	GO:0032686	BP	negative regulation of hepatocyte growth factor production	2/ 675	3/ 44898	0.666667	0.000670315	0.0311953
2	GO:0002636	BP	positive regulation of germinal center formation	2/ 675	3/ 44898	0.666667	0.000670315	0.0311953
3	GO:0032020	BP	ISG15-protein conjugation	3/ 675	12/ 44898	0.25	0.000672596	0.0311953
2	GO:0005335	MF	serotonin:sodium symporter activity	2/ 675	3/ 44898	0.666667	0.000670315	0.0311953
2	GO:0031700	MF	adrenomedullin receptor binding	2/ 675	3/ 44898	0.666667	0.000670315	0.0311953
16	GO:1901681	MF	sulfur compound binding	16/ 675	417/ 44898	0.0383693	0.000672037	0.0311953
6	GO:0150115	BP	cell-substrate junction organization	6/ 675	71/ 44898	0.084507	0.000706505	0.0326957
10	GO:2000779	BP	regulation of double-strand break repair	10/ 675	192/ 44898	0.0520833	0.000709082	0.0327427
7	GO:0032651	BP	regulation of interleukin-1 beta production	7/ 675	98/ 44898	0.0714286	0.000714498	0.0329203
13	GO:0031348	BP	negative regulation of defense response	13/ 675	301/ 44898	0.0431894	0.000718383	0.0329544
50	GO:0044877	MF	protein-containing complex binding	50/ 675	2031/ 44898	0.0246184	0.000717772	0.0329544
18	GO:0002009	BP	morphogenesis of an epithelium	18/ 675	504/ 44898	0.0357143	0.00073557	0.0336692
34	GO:0045597	BP	positive regulation of cell differentiation	34/ 675	1230/ 44898	0.0276423	0.000763695	0.0348804
23	GO:0051249	BP	regulation of lymphocyte activation	23/ 675	706/ 44898	0.0325779	0.000774361	0.0352906
68	GO:0030154	BP	cell differentiation	68/ 675	2993/ 44898	0.0227197	0.000776983	0.0353334
27	GO:0045859	BP	regulation of protein kinase activity	27/ 675	903/ 44898	0.0299003	0.000782777	0.0355198
10	GO:0048871	BP	multicellular organismal homeostasis	10/ 675	195/ 44898	0.0512821	0.000798665	0.0361624
7	GO:1902414	BP	protein localization to cell junction	7/ 675	100/ 44898	0.07	0.000805761	0.0363268
7	GO:0060760	BP	positive regulation of response to cytokine stimulus	7/ 675	100/ 44898	0.07	0.000805761	0.0363268
55	GO:0051247	BP	positive regulation of protein metabolic process	55/ 675	2312/ 44898	0.0237889	0.000815977	0.0367085
17	GO:0006954	BP	inflammatory response	17/ 675	467/ 44898	0.0364026	0.000829208	0.0372238
5	GO:0033688	BP	regulation of osteoblast proliferation	5/ 675	49/ 44898	0.102041	0.000835682	0.0374343
34	GO:0000122	BP	negative regulation of transcription by RNA polymerase II	34/ 675	1244/ 44898	0.0273312	0.000861569	0.0382405
3	GO:2000646	BP	positive regulation of receptor catabolic process	3/ 675	13/ 44898	0.230769	0.000864624	0.0382405
3	GO:0031665	BP	negative regulation of lipopolysaccharide-mediated signaling pathway	3/ 675	13/ 44898	0.230769	0.000864624	0.0382405
3	GO:0070106	BP	interleukin-27-mediated signaling pathway	3/ 675	13/ 44898	0.230769	0.000864624	0.0382405
3	GO:0061004	BP	pattern specification involved in kidney development	3/ 675	13/ 44898	0.230769	0.000864624	0.0382405
3	GO:0140037	MF	sumo-dependent protein binding	3/ 675	13/ 44898	0.230769	0.000864624	0.0382405
6	GO:0043539	MF	protein serine/threonine kinase activator activity	6/ 675	74/ 44898	0.0810811	0.000879891	0.0388337
9	GO:0048660	BP	regulation of smooth muscle cell proliferation	9/ 675	164/ 44898	0.054878	0.000895307	0.0394311
7	GO:0045103	BP	intermediate filament-based process	7/ 675	102/ 44898	0.0686275	0.000905987	0.0398178
5	GO:2000403	BP	positive regulation of lymphocyte migration	5/ 675	50/ 44898	0.1	0.000917171	0.0401411
5	GO:0035987	BP	endodermal cell differentiation	5/ 675	50/ 44898	0.1	0.000917171	0.0401411
26	GO:2000147	BP	positive regulation of cell motility	26/ 675	863/ 44898	0.0301275	0.000942263	0.0410678
6	GO:0030104	BP	water homeostasis	6/ 675	75/ 44898	0.08	0.000944414	0.0410761
17	GO:0048638	BP	regulation of developmental growth	17/ 675	473/ 44898	0.0359408	0.000952599	0.0412609
16	GO:0009897	CC	external side of plasma membrane	16/ 675	431/ 44898	0.037123	0.000950693	0.0412609
7	GO:1900076	BP	regulation of cellular response to insulin stimulus	7/ 675	103/ 44898	0.0679612	0.00095965	0.0414806
13	GO:0003013	BP	circulatory system process	13/ 675	312/ 44898	0.0416667	0.000996808	0.0429098
13	GO:0019887	MF	protein kinase regulator activity	13/ 675	312/ 44898	0.0416667	0.000996808	0.0429098
6	GO:1904705	BP	regulation of vascular associated smooth muscle cell proliferation	6/ 675	76/ 44898	0.0789474	0.00101251	0.0434966
4	GO:0010460	BP	positive regulation of heart rate	4/ 675	30/ 44898	0.133333	0.00101706	0.0435137
4	GO:2000345	BP	regulation of hepatocyte proliferation	4/ 675	30/ 44898	0.133333	0.00101706	0.0435137
14	GO:0030414	MF	peptidase inhibitor activity	14/ 675	353/ 44898	0.0396601	0.00104098	0.0444464
57	GO:0042981	BP	regulation of apoptotic process	57/ 675	2430/ 44898	0.0234568	0.00104667	0.0445984
9	GO:0005581	CC	collagen trimer	9/ 675	168/ 44898	0.0535714	0.00106092	0.0451136
10	GO:0019955	MF	cytokine binding	10/ 675	203/ 44898	0.0492611	0.00108394	0.0459993
8	GO:0032091	BP	negative regulation of protein binding	8/ 675	136/ 44898	0.0588235	0.00109433	0.0462533
8	GO:0005884	CC	actin filament	8/ 675	136/ 44898	0.0588235	0.00109433	0.0462533
5	GO:0033627	BP	cell adhesion mediated by integrin	5/ 675	52/ 44898	0.0961538	0.00109769	0.0463016
23	GO:0014070	BP	response to organic cyclic compound	23/ 675	739/ 44898	0.0311231	0.00112373	0.0473051
26	GO:0040017	BP	positive regulation of locomotion	26/ 675	879/ 44898	0.0295791	0.00113006	0.0473812
225	GO:0043167	MF	ion binding	225/ 675	12412/ 44898	0.0181276	0.00112828	0.0473812
4	GO:0010738	BP	regulation of protein kinase A signaling	4/ 675	31/ 44898	0.129032	0.00115396	0.0482866
5	GO:0042104	BP	positive regulation of activated T cell proliferation	5/ 675	53/ 44898	0.0943396	0.00119721	0.0498973
8	GO:0043255	BP	regulation of carbohydrate biosynthetic process	8/ 675	138/ 44898	0.057971	0.00120206	0.0500002
5	GO:0003073	BP	regulation of systemic arterial blood pressure	5/ 675	54/ 44898	0.0925926	0.00130325	0.0526978
5	GO:0048636	BP	positive regulation of muscle organ development	5/ 675	54/ 44898	0.0925926	0.00130325	0.0526978
5	GO:0045844	BP	positive regulation of striated muscle tissue development	5/ 675	54/ 44898	0.0925926	0.00130325	0.0526978
4	GO:2000191	BP	regulation of fatty acid transport	4/ 675	32/ 44898	0.125	0.00130325	0.0526978
4	GO:0061436	BP	establishment of skin barrier	4/ 675	32/ 44898	0.125	0.00130325	0.0526978
20	GO:0033674	BP	positive regulation of kinase activity	20/ 675	616/ 44898	0.0324675	0.00131343	0.0526978
2	GO:0060927	BP	cardiac pacemaker cell fate commitment	2/ 675	4/ 44898	0.5	0.00132725	0.0526978
2	GO:0042078	BP	germ-line stem cell division	2/ 675	4/ 44898	0.5	0.00132725	0.0526978
2	GO:0098907	BP	regulation of SA node cell action potential	2/ 675	4/ 44898	0.5	0.00132725	0.0526978
2	GO:0046881	BP	positive regulation of follicle-stimulating hormone secretion	2/ 675	4/ 44898	0.5	0.00132725	0.0526978
2	GO:0097492	BP	sympathetic neuron axon guidance	2/ 675	4/ 44898	0.5	0.00132725	0.0526978
2	GO:0021683	BP	cerebellar granular layer morphogenesis	2/ 675	4/ 44898	0.5	0.00132725	0.0526978
2	GO:0072272	BP	proximal/distal pattern formation involved in metanephric nephron development	2/ 675	4/ 44898	0.5	0.00132725	0.0526978
2	GO:0038031	BP	non-canonical Wnt signaling pathway via JNK cascade	2/ 675	4/ 44898	0.5	0.00132725	0.0526978
2	GO:2000448	BP	positive regulation of macrophage migration inhibitory factor signaling pathway	2/ 675	4/ 44898	0.5	0.00132725	0.0526978
2	GO:0060279	BP	positive regulation of ovulation	2/ 675	4/ 44898	0.5	0.00132725	0.0526978
2	GO:0042628	BP	mating plug formation	2/ 675	4/ 44898	0.5	0.00132725	0.0526978
2	GO:0031086	BP	nuclear-transcribed mRNA catabolic process, deadenylation-independent decay	2/ 675	4/ 44898	0.5	0.00132725	0.0526978
2	GO:0061108	BP	seminal vesicle epithelium development	2/ 675	4/ 44898	0.5	0.00132725	0.0526978
2	GO:0032278	BP	positive regulation of gonadotropin secretion	2/ 675	4/ 44898	0.5	0.00132725	0.0526978
2	GO:1901303	BP	negative regulation of cargo loading into COPII-coated vesicle	2/ 675	4/ 44898	0.5	0.00132725	0.0526978
2	GO:0098722	BP	asymmetric stem cell division	2/ 675	4/ 44898	0.5	0.00132725	0.0526978
2	GO:0098728	BP	germline stem cell asymmetric division	2/ 675	4/ 44898	0.5	0.00132725	0.0526978
32	GO:0048646	BP	anatomical structure formation involved in morphogenesis	32/ 675	1174/ 44898	0.0272572	0.00139372	0.0552325
9	GO:0002687	BP	positive regulation of leukocyte migration	9/ 675	175/ 44898	0.0514286	0.00140986	0.0557665
5	GO:1901863	BP	positive regulation of muscle tissue development	5/ 675	55/ 44898	0.0909091	0.00141607	0.0559067
10	GO:0001568	BP	blood vessel development	10/ 675	211/ 44898	0.0473934	0.00144756	0.0570425
4	GO:2000050	BP	regulation of non-canonical Wnt signaling pathway	4/ 675	33/ 44898	0.121212	0.00146553	0.057606
34	GO:0070161	CC	anchoring junction	34/ 675	1277/ 44898	0.0266249	0.00146735	0.057606
5	GO:0048641	BP	regulation of skeletal muscle tissue development	5/ 675	56/ 44898	0.0892857	0.00153591	0.0600808
12	GO:0050866	BP	negative regulation of cell activation	12/ 675	288/ 44898	0.0416667	0.00153612	0.0600808
18	GO:0022604	BP	regulation of cell morphogenesis	18/ 675	528/ 44898	0.0340909	0.00156062	0.0609251
8	GO:0030326	BP	embryonic limb morphogenesis	8/ 675	144/ 44898	0.0555556	0.00157675	0.0613267
8	GO:0035113	BP	embryonic appendage morphogenesis	8/ 675	144/ 44898	0.0555556	0.00157675	0.0613267
60	GO:1902531	BP	regulation of intracellular signal transduction	60/ 675	2640/ 44898	0.0227273	0.001637	0.063064
3	GO:0071492	BP	cellular response to UV-A	3/ 675	16/ 44898	0.1875	0.00163705	0.063064
3	GO:0097084	BP	vascular associated smooth muscle cell development	3/ 675	16/ 44898	0.1875	0.00163705	0.063064
3	GO:0007182	BP	common-partner SMAD protein phosphorylation	3/ 675	16/ 44898	0.1875	0.00163705	0.063064
4	GO:0051444	BP	negative regulation of ubiquitin-protein transferase activity	4/ 675	34/ 44898	0.117647	0.00164137	0.063064
4	GO:0060740	BP	prostate gland epithelium morphogenesis	4/ 675	34/ 44898	0.117647	0.00164137	0.063064
7	GO:0010827	BP	regulation of glucose transmembrane transport	7/ 675	113/ 44898	0.0619469	0.00164549	0.063064
7	GO:0032481	BP	positive regulation of type I interferon production	7/ 675	113/ 44898	0.0619469	0.00164549	0.063064
11	GO:0048639	BP	positive regulation of developmental growth	11/ 675	252/ 44898	0.0436508	0.00165152	0.0631797
5	GO:0010543	BP	regulation of platelet activation	5/ 675	57/ 44898	0.0877193	0.00166305	0.0635048
15	GO:0001525	BP	angiogenesis	15/ 675	413/ 44898	0.0363196	0.00167335	0.0637818
27	GO:0043408	BP	regulation of MAPK cascade	27/ 675	950/ 44898	0.0284211	0.00171719	0.0653342
14	GO:0045229	BP	external encapsulating structure organization	14/ 675	373/ 44898	0.0375335	0.00174246	0.0660559
14	GO:0030198	BP	extracellular matrix organization	14/ 675	373/ 44898	0.0375335	0.00174246	0.0660559
6	GO:0051148	BP	negative regulation of muscle cell differentiation	6/ 675	85/ 44898	0.0705882	0.00180855	0.067947
6	GO:0071677	BP	positive regulation of mononuclear cell migration	6/ 675	85/ 44898	0.0705882	0.00180855	0.067947
6	GO:0030193	BP	regulation of blood coagulation	6/ 675	85/ 44898	0.0705882	0.00180855	0.067947
6	GO:0045778	BP	positive regulation of ossification	6/ 675	85/ 44898	0.0705882	0.00180855	0.067947
4	GO:0033561	BP	regulation of water loss via skin	4/ 675	35/ 44898	0.114286	0.00183133	0.0686799
10	GO:0030522	BP	intracellular receptor signaling pathway	10/ 675	218/ 44898	0.0458716	0.00184179	0.0689487
9	GO:0010906	BP	regulation of glucose metabolic process	9/ 675	182/ 44898	0.0494505	0.0018457	0.0689718
162	GO:0010468	BP	regulation of gene expression	162/ 675	8603/ 44898	0.0188306	0.0018723	0.0698382
14	GO:0043062	BP	extracellular structure organization	14/ 675	376/ 44898	0.037234	0.00187554	0.0698382
5	GO:0032890	BP	regulation of organic acid transport	5/ 675	59/ 44898	0.0847458	0.00194024	0.0719913
5	GO:0030195	BP	negative regulation of blood coagulation	5/ 675	59/ 44898	0.0847458	0.00194024	0.0719913
3	GO:0031103	BP	axon regeneration	3/ 675	17/ 44898	0.176471	0.00196575	0.0724207
3	GO:1902033	BP	regulation of hematopoietic stem cell proliferation	3/ 675	17/ 44898	0.176471	0.00196575	0.0724207
10	GO:1990830	BP	cellular response to leukemia inhibitory factor	10/ 675	220/ 44898	0.0454545	0.00196908	0.0724207
3	GO:0005865	CC	striated muscle thin filament	3/ 675	17/ 44898	0.176471	0.00196575	0.0724207
3	GO:0004861	MF	cyclin-dependent protein serine/threonine kinase inhibitor activity	3/ 675	17/ 44898	0.176471	0.00196575	0.0724207
51	GO:0032270	BP	positive regulation of cellular protein metabolic process	51/ 675	2173/ 44898	0.0234699	0.00198368	0.07283
10	GO:1990823	BP	response to leukemia inhibitory factor	10/ 675	221/ 44898	0.0452489	0.00203533	0.074244
4	GO:0090036	BP	regulation of protein kinase C signaling	4/ 675	36/ 44898	0.111111	0.002036	0.074244
6	GO:0030199	BP	collagen fibril organization	6/ 675	87/ 44898	0.0689655	0.00203636	0.074244
4	GO:0050431	MF	transforming growth factor beta binding	4/ 675	36/ 44898	0.111111	0.002036	0.074244
9	GO:0016525	BP	negative regulation of angiogenesis	9/ 675	185/ 44898	0.0486486	0.00206268	0.0750729
14	GO:0001664	MF	G protein-coupled receptor binding	14/ 675	381/ 44898	0.0367454	0.00211605	0.0768818
18	GO:0001558	BP	regulation of cell growth	18/ 675	549/ 44898	0.0327869	0.00213081	0.0771626
9	GO:2000181	BP	negative regulation of blood vessel morphogenesis	9/ 675	186/ 44898	0.0483871	0.00213936	0.0771626
12	GO:0034599	BP	cellular response to oxidative stress	12/ 675	300/ 44898	0.04	0.00215518	0.0771626
6	GO:1900046	BP	regulation of hemostasis	6/ 675	88/ 44898	0.0681818	0.00215808	0.0771626
6	GO:2000401	BP	regulation of lymphocyte migration	6/ 675	88/ 44898	0.0681818	0.00215808	0.0771626
33	GO:0003006	BP	developmental process involved in reproduction	33/ 675	1262/ 44898	0.026149	0.00215904	0.0771626
2	GO:0099541	BP	trans-synaptic signaling by lipid	2/ 675	5/ 44898	0.4	0.00219003	0.0771626
2	GO:0099542	BP	trans-synaptic signaling by endocannabinoid	2/ 675	5/ 44898	0.4	0.00219003	0.0771626
2	GO:0034140	BP	negative regulation of toll-like receptor 3 signaling pathway	2/ 675	5/ 44898	0.4	0.00219003	0.0771626
2	GO:0038030	BP	non-canonical Wnt signaling pathway via MAPK cascade	2/ 675	5/ 44898	0.4	0.00219003	0.0771626
2	GO:2000446	BP	regulation of macrophage migration inhibitory factor signaling pathway	2/ 675	5/ 44898	0.4	0.00219003	0.0771626
2	GO:0034342	BP	response to type III interferon	2/ 675	5/ 44898	0.4	0.00219003	0.0771626
2	GO:0036316	BP	SREBP-SCAP complex retention in endoplasmic reticulum	2/ 675	5/ 44898	0.4	0.00219003	0.0771626
2	GO:0046880	BP	regulation of follicle-stimulating hormone secretion	2/ 675	5/ 44898	0.4	0.00219003	0.0771626
2	GO:0072047	BP	proximal/distal pattern formation involved in nephron development	2/ 675	5/ 44898	0.4	0.00219003	0.0771626
2	GO:0060278	BP	regulation of ovulation	2/ 675	5/ 44898	0.4	0.00219003	0.0771626
2	GO:0003065	BP	positive regulation of heart rate by epinephrine	2/ 675	5/ 44898	0.4	0.00219003	0.0771626
2	GO:1901301	BP	regulation of cargo loading into COPII-coated vesicle	2/ 675	5/ 44898	0.4	0.00219003	0.0771626
7	GO:0000079	BP	regulation of cyclin-dependent protein serine/threonine kinase activity	7/ 675	119/ 44898	0.0588235	0.00221038	0.0776133
7	GO:0002027	BP	regulation of heart rate	7/ 675	119/ 44898	0.0588235	0.00221038	0.0776133
8	GO:0002832	BP	negative regulation of response to biotic stimulus	8/ 675	152/ 44898	0.0526316	0.00221393	0.0776133
9	GO:1901343	BP	negative regulation of vasculature development	9/ 675	187/ 44898	0.0481283	0.00221829	0.0776365
5	GO:1900047	BP	negative regulation of hemostasis	5/ 675	61/ 44898	0.0819672	0.00224974	0.0784753
5	GO:0043277	BP	apoptotic cell clearance	5/ 675	61/ 44898	0.0819672	0.00224974	0.0784753
4	GO:0032148	BP	activation of protein kinase B activity	4/ 675	37/ 44898	0.108108	0.00225594	0.0785606
6	GO:0045600	BP	positive regulation of fat cell differentiation	6/ 675	89/ 44898	0.0674157	0.0022852	0.0794477
26	GO:0043269	BP	regulation of ion transport	26/ 675	920/ 44898	0.0282609	0.00229828	0.0796814
9	GO:0045598	BP	regulation of fat cell differentiation	9/ 675	188/ 44898	0.0478723	0.00229952	0.0796814
10	GO:0042177	BP	negative regulation of protein catabolic process	10/ 675	225/ 44898	0.0444444	0.00231854	0.0800952
3	GO:0002281	BP	macrophage activation involved in immune response	3/ 675	18/ 44898	0.166667	0.0023327	0.0800952
3	GO:2000347	BP	positive regulation of hepatocyte proliferation	3/ 675	18/ 44898	0.166667	0.0023327	0.0800952
28	GO:0010243	BP	response to organonitrogen compound	28/ 675	1013/ 44898	0.0276407	0.00233421	0.0800952
12	GO:0001666	BP	response to hypoxia	12/ 675	303/ 44898	0.039604	0.00233821	0.0800952
100	GO:0009892	BP	negative regulation of metabolic process	100/ 675	4957/ 44898	0.0201735	0.00237688	0.0812871
10	GO:0071902	BP	positive regulation of protein serine/threonine kinase activity	10/ 675	226/ 44898	0.0442478	0.00239407	0.0817414
5	GO:0002230	BP	positive regulation of defense response to virus by host	5/ 675	62/ 44898	0.0806452	0.00241728	0.0821531
6	GO:0046324	BP	regulation of glucose import	6/ 675	90/ 44898	0.0666667	0.00241788	0.0821531
7	GO:0030500	BP	regulation of bone mineralization	7/ 675	121/ 44898	0.0578512	0.00242856	0.0822494
7	GO:0004857	MF	enzyme inhibitor activity	7/ 675	121/ 44898	0.0578512	0.00242856	0.0822494
40	GO:0040011	BP	locomotion	40/ 675	1625/ 44898	0.0246154	0.00245287	0.0826719
18	GO:0008509	MF	anion transmembrane transporter activity	18/ 675	558/ 44898	0.0322581	0.00246212	0.0828507
13	GO:0045926	BP	negative regulation of growth	13/ 675	346/ 44898	0.0375723	0.00248168	0.0832415
4	GO:0015377	MF	cation:chloride symporter activity	4/ 675	38/ 44898	0.105263	0.0024917	0.0834441
7	GO:0010522	BP	regulation of calcium ion transport into cytosol	7/ 675	122/ 44898	0.057377	0.00254369	0.0850492
9	GO:0007088	BP	regulation of mitotic nuclear division	9/ 675	191/ 44898	0.0471204	0.00255749	0.0853746
45	GO:0051336	BP	regulation of hydrolase activity	45/ 675	1887/ 44898	0.0238474	0.00257358	0.0857749
11	GO:0008360	BP	regulation of cell shape	11/ 675	267/ 44898	0.0411985	0.00258773	0.086028
8	GO:0046887	BP	positive regulation of hormone secretion	8/ 675	156/ 44898	0.0512821	0.00260037	0.0862567
7	GO:1903035	BP	negative regulation of response to wounding	7/ 675	123/ 44898	0.0569106	0.00266296	0.088054
7	GO:0032652	BP	regulation of interleukin-1 production	7/ 675	123/ 44898	0.0569106	0.00266296	0.088054
12	GO:0043434	BP	response to peptide hormone	12/ 675	308/ 44898	0.038961	0.00267131	0.0881912
34	GO:0016477	BP	cell migration	34/ 675	1325/ 44898	0.0256604	0.00267992	0.0883362
6	GO:0001961	BP	positive regulation of cytokine-mediated signaling pathway	6/ 675	92/ 44898	0.0652174	0.00270051	0.0888753
8	GO:0007189	BP	adenylate cyclase-activating G protein-coupled receptor signaling pathway	8/ 675	157/ 44898	0.0509554	0.00270476	0.0888754
3	GO:0002903	BP	negative regulation of B cell apoptotic process	3/ 675	19/ 44898	0.157895	0.00273933	0.0895326
3	GO:0003330	BP	regulation of extracellular matrix constituent secretion	3/ 675	19/ 44898	0.157895	0.00273933	0.0895326
9	GO:0071375	BP	cellular response to peptide hormone stimulus	9/ 675	193/ 44898	0.0466321	0.00274184	0.0895326
5	GO:0046326	BP	positive regulation of glucose import	5/ 675	64/ 44898	0.078125	0.00277926	0.0906134
8	GO:0007219	BP	Notch signaling pathway	8/ 675	158/ 44898	0.0506329	0.00281238	0.0914089
8	GO:0071222	BP	cellular response to lipopolysaccharide	8/ 675	158/ 44898	0.0506329	0.00281238	0.0914089
74	GO:0051172	BP	negative regulation of nitrogen compound metabolic process	74/ 675	3488/ 44898	0.0212156	0.00287924	0.0934371
16	GO:0071900	BP	regulation of protein serine/threonine kinase activity	16/ 675	466/ 44898	0.0343348	0.00293124	0.0949775
12	GO:0036293	BP	response to decreased oxygen levels	12/ 675	312/ 44898	0.0384615	0.00296471	0.0959139
209	GO:0019222	BP	regulation of metabolic process	209/ 675	11618/ 44898	0.0179893	0.00297528	0.0959737
37	GO:0005509	MF	calcium ion binding	37/ 675	1471/ 44898	0.025153	0.00297572	0.0959737
4	GO:1904706	BP	negative regulation of vascular associated smooth muscle cell proliferation	4/ 675	40/ 44898	0.1	0.00301291	0.0967268
4	GO:0033273	BP	response to vitamin	4/ 675	40/ 44898	0.1	0.00301291	0.0967268
6	GO:0098636	CC	protein complex involved in cell adhesion	6/ 675	94/ 44898	0.0638298	0.0030072	0.0967268
7	GO:0031594	CC	neuromuscular junction	7/ 675	126/ 44898	0.0555556	0.00304664	0.09766
25	GO:0051046	BP	regulation of secretion	25/ 675	890/ 44898	0.0280899	0.00307797	0.0985137
19	GO:0007389	BP	pattern specification process	19/ 675	594/ 44898	0.0319865	0.0030897	0.0987385
29	GO:0007275	BP	multicellular organism development	29/ 675	1077/ 44898	0.0269266	0.00313623	0.100073
8	GO:0032092	BP	positive regulation of protein binding	8/ 675	161/ 44898	0.0496894	0.0031554	0.10047
6	GO:0060395	BP	SMAD protein signal transduction	6/ 675	95/ 44898	0.0631579	0.00316994	0.10047
5	GO:0048008	BP	platelet-derived growth factor receptor signaling pathway	5/ 675	66/ 44898	0.0757576	0.00317889	0.10047
3	GO:0097011	BP	cellular response to granulocyte macrophage colony-stimulating factor stimulus	3/ 675	20/ 44898	0.15	0.003187	0.10047
3	GO:0097012	BP	response to granulocyte macrophage colony-stimulating factor	3/ 675	20/ 44898	0.15	0.003187	0.10047
3	GO:0070432	BP	regulation of nucleotide-binding oligomerization domain containing 2 signaling pathway	3/ 675	20/ 44898	0.15	0.003187	0.10047
3	GO:0055083	BP	monovalent inorganic anion homeostasis	3/ 675	20/ 44898	0.15	0.003187	0.10047
3	GO:0055064	BP	chloride ion homeostasis	3/ 675	20/ 44898	0.15	0.003187	0.10047
79	GO:0031324	BP	negative regulation of cellular metabolic process	79/ 675	3777/ 44898	0.0209161	0.00323028	0.100712
11	GO:0002685	BP	regulation of leukocyte migration	11/ 675	275/ 44898	0.04	0.00323956	0.100712
2	GO:1901751	BP	leukotriene A4 metabolic process	2/ 675	6/ 44898	0.333333	0.00325234	0.100712
2	GO:1904383	BP	response to sodium phosphate	2/ 675	6/ 44898	0.333333	0.00325234	0.100712
2	GO:2000639	BP	negative regulation of SREBP signaling pathway	2/ 675	6/ 44898	0.333333	0.00325234	0.100712
2	GO:0060931	BP	sinoatrial node cell development	2/ 675	6/ 44898	0.333333	0.00325234	0.100712
2	GO:0060739	BP	mesenchymal-epithelial cell signaling involved in prostate gland development	2/ 675	6/ 44898	0.333333	0.00325234	0.100712
2	GO:0090086	BP	negative regulation of protein deubiquitination	2/ 675	6/ 44898	0.333333	0.00325234	0.100712
2	GO:2001303	BP	lipoxin A4 biosynthetic process	2/ 675	6/ 44898	0.333333	0.00325234	0.100712
2	GO:0060545	BP	positive regulation of necroptotic process	2/ 675	6/ 44898	0.333333	0.00325234	0.100712
2	GO:0001922	BP	B-1 B cell homeostasis	2/ 675	6/ 44898	0.333333	0.00325234	0.100712
22	GO:0033993	BP	response to lipid	22/ 675	746/ 44898	0.0294906	0.00328968	0.101718
4	GO:0090330	BP	regulation of platelet aggregation	4/ 675	41/ 44898	0.097561	0.00329944	0.10187
13	GO:0062197	BP	cellular response to chemical stress	13/ 675	358/ 44898	0.0363128	0.00331599	0.10223
7	GO:0040014	BP	regulation of multicellular organism growth	7/ 675	128/ 44898	0.0546875	0.00332497	0.102356
5	GO:0005520	MF	insulin-like growth factor binding	5/ 675	67/ 44898	0.0746269	0.00339349	0.104313
7	GO:0060021	BP	roof of mouth development	7/ 675	129/ 44898	0.0542636	0.0034712	0.106235
7	GO:1904029	BP	regulation of cyclin-dependent protein kinase activity	7/ 675	129/ 44898	0.0542636	0.0034712	0.106235
9	GO:0016605	CC	PML body	9/ 675	200/ 44898	0.045	0.00347124	0.106235
19	GO:0098552	CC	side of membrane	19/ 675	611/ 44898	0.0310966	0.00353629	0.108068
10	GO:0007156	BP	homophilic cell adhesion via plasma membrane adhesion molecules	10/ 675	239/ 44898	0.041841	0.00356798	0.108878
4	GO:0030575	BP	nuclear body organization	4/ 675	42/ 44898	0.0952381	0.00360397	0.109657
4	GO:0045823	BP	positive regulation of heart contraction	4/ 675	42/ 44898	0.0952381	0.00360397	0.109657
13	GO:0019207	MF	kinase regulator activity	13/ 675	362/ 44898	0.0359116	0.00364007	0.110595
8	GO:0007160	BP	cell-matrix adhesion	8/ 675	165/ 44898	0.0484848	0.00366232	0.111072
3	GO:1904888	BP	cranial skeletal system development	3/ 675	21/ 44898	0.142857	0.00367696	0.111072
3	GO:1903651	BP	positive regulation of cytoplasmic transport	3/ 675	21/ 44898	0.142857	0.00367696	0.111072
3	GO:0048019	MF	receptor antagonist activity	3/ 675	21/ 44898	0.142857	0.00367696	0.111072
6	GO:0045104	BP	intermediate filament cytoskeleton organization	6/ 675	98/ 44898	0.0612245	0.00369766	0.111536
12	GO:0005516	MF	calmodulin binding	12/ 675	321/ 44898	0.0373832	0.00372087	0.112075
5	GO:0061098	BP	positive regulation of protein tyrosine kinase activity	5/ 675	69/ 44898	0.0724638	0.00385361	0.115907
4	GO:0035456	BP	response to interferon-beta	4/ 675	43/ 44898	0.0930233	0.00392702	0.117946
7	GO:0032642	BP	regulation of chemokine production	7/ 675	132/ 44898	0.0530303	0.00393937	0.118147
34	GO:0060341	BP	regulation of cellular localization	34/ 675	1338/ 44898	0.0254111	0.0039704	0.118908
28	GO:0098797	CC	plasma membrane protein complex	28/ 675	1040/ 44898	0.0269231	0.00404384	0.120935
9	GO:0000302	BP	response to reactive oxygen species	9/ 675	205/ 44898	0.0439024	0.00407957	0.121269
8	GO:0035108	BP	limb morphogenesis	8/ 675	168/ 44898	0.047619	0.00408217	0.121269
8	GO:0035107	BP	appendage morphogenesis	8/ 675	168/ 44898	0.047619	0.00408217	0.121269
6	GO:0032233	BP	positive regulation of actin filament bundle assembly	6/ 675	100/ 44898	0.06	0.00408394	0.121269
6	GO:0071944	CC	cell periphery	6/ 675	100/ 44898	0.06	0.00408394	0.121269
5	GO:0007157	BP	heterophilic cell-cell adhesion via plasma membrane cell adhesion molecules	5/ 675	70/ 44898	0.0714286	0.00409965	0.121391
5	GO:0005080	MF	protein kinase C binding	5/ 675	70/ 44898	0.0714286	0.00409965	0.121391
7	GO:0032869	BP	cellular response to insulin stimulus	7/ 675	133/ 44898	0.0526316	0.0041056	0.121396
194	GO:0060255	BP	regulation of macromolecule metabolic process	194/ 675	10753/ 44898	0.0180415	0.00415527	0.122692
51	GO:0031327	BP	negative regulation of cellular biosynthetic process	51/ 675	2243/ 44898	0.0227374	0.0041631	0.12275
26	GO:0010638	BP	positive regulation of organelle organization	26/ 675	954/ 44898	0.0272537	0.00419479	0.123105
3	GO:2000644	BP	regulation of receptor catabolic process	3/ 675	22/ 44898	0.136364	0.00421039	0.123105
3	GO:0030578	BP	PML body organization	3/ 675	22/ 44898	0.136364	0.00421039	0.123105
3	GO:0070424	BP	regulation of nucleotide-binding oligomerization domain containing signaling pathway	3/ 675	22/ 44898	0.136364	0.00421039	0.123105
3	GO:0010766	BP	negative regulation of sodium ion transport	3/ 675	22/ 44898	0.136364	0.00421039	0.123105
3	GO:0032933	BP	SREBP signaling pathway	3/ 675	22/ 44898	0.136364	0.00421039	0.123105
4	GO:0010575	BP	positive regulation of vascular endothelial growth factor production	4/ 675	44/ 44898	0.0909091	0.0042691	0.124061
4	GO:1903524	BP	positive regulation of blood circulation	4/ 675	44/ 44898	0.0909091	0.0042691	0.124061
4	GO:0048678	BP	response to axon injury	4/ 675	44/ 44898	0.0909091	0.0042691	0.124061
4	GO:0015296	MF	anion:cation symporter activity	4/ 675	44/ 44898	0.0909091	0.0042691	0.124061
48	GO:0008092	MF	cytoskeletal protein binding	48/ 675	2102/ 44898	0.0228354	0.00427266	0.124061
6	GO:0098661	BP	inorganic anion transmembrane transport	6/ 675	101/ 44898	0.0594059	0.00428789	0.124159
6	GO:2000781	BP	positive regulation of double-strand break repair	6/ 675	101/ 44898	0.0594059	0.00428789	0.124159
5	GO:0010828	BP	positive regulation of glucose transmembrane transport	5/ 675	71/ 44898	0.0704225	0.00435671	0.125805
5	GO:0030501	BP	positive regulation of bone mineralization	5/ 675	71/ 44898	0.0704225	0.00435671	0.125805
48	GO:0033043	BP	regulation of organelle organization	48/ 675	2108/ 44898	0.0227704	0.00437317	0.126106
7	GO:0001649	BP	osteoblast differentiation	7/ 675	135/ 44898	0.0518519	0.00445392	0.127366
15	GO:0051251	BP	positive regulation of lymphocyte activation	15/ 675	444/ 44898	0.0337838	0.00447527	0.127366
9	GO:0032868	BP	response to insulin	9/ 675	208/ 44898	0.0432692	0.00448266	0.127366
2	GO:1904580	BP	regulation of intracellular mRNA localization	2/ 675	7/ 44898	0.285714	0.004508	0.127366
2	GO:1904582	BP	positive regulation of intracellular mRNA localization	2/ 675	7/ 44898	0.285714	0.004508	0.127366
2	GO:0031296	BP	B cell costimulation	2/ 675	7/ 44898	0.285714	0.004508	0.127366
2	GO:0140213	BP	negative regulation of long-chain fatty acid import into cell	2/ 675	7/ 44898	0.285714	0.004508	0.127366
2	GO:0072086	BP	specification of loop of Henle identity	2/ 675	7/ 44898	0.285714	0.004508	0.127366
2	GO:2000348	BP	regulation of CD40 signaling pathway	2/ 675	7/ 44898	0.285714	0.004508	0.127366
2	GO:0010748	BP	negative regulation of long-chain fatty acid import across plasma membrane	2/ 675	7/ 44898	0.285714	0.004508	0.127366
2	GO:0062100	BP	positive regulation of programmed necrotic cell death	2/ 675	7/ 44898	0.285714	0.004508	0.127366
2	GO:0040009	BP	regulation of growth rate	2/ 675	7/ 44898	0.285714	0.004508	0.127366
2	GO:0003062	BP	regulation of heart rate by chemical signal	2/ 675	7/ 44898	0.285714	0.004508	0.127366
2	GO:2001302	BP	lipoxin A4 metabolic process	2/ 675	7/ 44898	0.285714	0.004508	0.127366
2	GO:0042567	CC	insulin-like growth factor ternary complex	2/ 675	7/ 44898	0.285714	0.004508	0.127366
5	GO:0002526	BP	acute inflammatory response	5/ 675	72/ 44898	0.0694444	0.00462504	0.130497
7	GO:0070167	BP	regulation of biomineral tissue development	7/ 675	136/ 44898	0.0514706	0.00463622	0.130637
11	GO:0042129	BP	regulation of T cell proliferation	11/ 675	289/ 44898	0.0380623	0.00469246	0.132038
8	GO:0000932	CC	P-body	8/ 675	172/ 44898	0.0465116	0.00469854	0.132038
3	GO:0031102	BP	neuron projection regeneration	3/ 675	23/ 44898	0.130435	0.00478837	0.133666
3	GO:0032891	BP	negative regulation of organic acid transport	3/ 675	23/ 44898	0.130435	0.00478837	0.133666
3	GO:1902287	BP	semaphorin-plexin signaling pathway involved in axon guidance	3/ 675	23/ 44898	0.130435	0.00478837	0.133666
3	GO:0005614	CC	interstitial matrix	3/ 675	23/ 44898	0.130435	0.00478837	0.133666
3	GO:0036379	CC	myofilament	3/ 675	23/ 44898	0.130435	0.00478837	0.133666
8	GO:0071219	BP	cellular response to molecule of bacterial origin	8/ 675	173/ 44898	0.0462428	0.00486323	0.135395
8	GO:0050728	BP	negative regulation of inflammatory response	8/ 675	173/ 44898	0.0462428	0.00486323	0.135395
10	GO:0051092	BP	positive regulation of NF-kappaB transcription factor activity	10/ 675	250/ 44898	0.04	0.00488284	0.135581
9	GO:0070851	MF	growth factor receptor binding	9/ 675	211/ 44898	0.042654	0.00491611	0.136325
6	GO:0031234	CC	extrinsic component of cytoplasmic side of plasma membrane	6/ 675	104/ 44898	0.0576923	0.00494488	0.136941
4	GO:0042116	BP	macrophage activation	4/ 675	46/ 44898	0.0869565	0.00501237	0.138153
7	GO:0050688	BP	regulation of defense response to virus	7/ 675	138/ 44898	0.0507246	0.00501764	0.138153
7	GO:0110149	BP	regulation of biomineralization	7/ 675	138/ 44898	0.0507246	0.00501764	0.138153
10	GO:0043433	BP	negative regulation of DNA-binding transcription factor activity	10/ 675	251/ 44898	0.0398406	0.00501903	0.138153
16	GO:0045860	BP	positive regulation of protein kinase activity	16/ 675	505/ 44898	0.0316832	0.00502816	0.138153
9	GO:0010675	BP	regulation of cellular carbohydrate metabolic process	9/ 675	212/ 44898	0.0424528	0.0050676	0.139054
5	GO:0050691	BP	regulation of defense response to virus by host	5/ 675	74/ 44898	0.0675676	0.00519658	0.142407
8	GO:0032479	BP	regulation of type I interferon production	8/ 675	175/ 44898	0.0457143	0.00520583	0.142474
7	GO:0043406	BP	positive regulation of MAP kinase activity	7/ 675	139/ 44898	0.0503597	0.00521696	0.142592
42	GO:0045892	BP	negative regulation of transcription, DNA-templated	42/ 675	1797/ 44898	0.0233723	0.0053161	0.145071
11	GO:0032496	BP	response to lipopolysaccharide	11/ 675	294/ 44898	0.037415	0.0053215	0.145071
15	GO:0071396	BP	cellular response to lipid	15/ 675	458/ 44898	0.0327511	0.00533941	0.145371
27	GO:0051493	BP	regulation of cytoskeleton organization	27/ 675	1008/ 44898	0.0267857	0.00535392	0.145577
3	GO:0030049	BP	muscle filament sliding	3/ 675	24/ 44898	0.125	0.00541192	0.146088
3	GO:0070141	BP	response to UV-A	3/ 675	24/ 44898	0.125	0.00541192	0.146088
3	GO:0043116	BP	negative regulation of vascular permeability	3/ 675	24/ 44898	0.125	0.00541192	0.146088
3	GO:0019372	BP	lipoxygenase pathway	3/ 675	24/ 44898	0.125	0.00541192	0.146088
4	GO:0018149	BP	peptide cross-linking	4/ 675	47/ 44898	0.0851064	0.00541455	0.146088
9	GO:0004867	MF	serine-type endopeptidase inhibitor activity	9/ 675	214/ 44898	0.0420561	0.00538141	0.146088
6	GO:0032507	BP	maintenance of protein location in cell	6/ 675	106/ 44898	0.0566038	0.00542207	0.146103
12	GO:0070482	BP	response to oxygen levels	12/ 675	337/ 44898	0.0356083	0.00544335	0.146488
5	GO:0014910	BP	regulation of smooth muscle cell migration	5/ 675	75/ 44898	0.0666667	0.00550031	0.147093
5	GO:0031571	BP	mitotic G1 DNA damage checkpoint signaling	5/ 675	75/ 44898	0.0666667	0.00550031	0.147093
42	GO:1903507	BP	negative regulation of nucleic acid-templated transcription	42/ 675	1806/ 44898	0.0232558	0.00550088	0.147093
42	GO:1902679	BP	negative regulation of RNA biosynthetic process	42/ 675	1806/ 44898	0.0232558	0.00550088	0.147093
35	GO:0044092	BP	negative regulation of molecular function	35/ 675	1435/ 44898	0.0243902	0.00551418	0.14726
10	GO:0061138	BP	morphogenesis of a branching epithelium	10/ 675	256/ 44898	0.0390625	0.00574528	0.153237
14	GO:0015711	BP	organic anion transport	14/ 675	408/ 44898	0.0343137	0.00590816	0.15383
2	GO:0010757	BP	negative regulation of plasminogen activation	2/ 675	8/ 44898	0.25	0.00595097	0.15383
2	GO:0035442	BP	dipeptide transmembrane transport	2/ 675	8/ 44898	0.25	0.00595097	0.15383
2	GO:0061304	BP	retinal blood vessel morphogenesis	2/ 675	8/ 44898	0.25	0.00595097	0.15383
2	GO:0097647	BP	amylin receptor signaling pathway	2/ 675	8/ 44898	0.25	0.00595097	0.15383
2	GO:1904245	BP	regulation of polynucleotide adenylyltransferase activity	2/ 675	8/ 44898	0.25	0.00595097	0.15383
2	GO:0072180	BP	mesonephric duct morphogenesis	2/ 675	8/ 44898	0.25	0.00595097	0.15383
2	GO:0036072	BP	direct ossification	2/ 675	8/ 44898	0.25	0.00595097	0.15383
2	GO:1902172	BP	regulation of keratinocyte apoptotic process	2/ 675	8/ 44898	0.25	0.00595097	0.15383
2	GO:0070428	BP	regulation of nucleotide-binding oligomerization domain containing 1 signaling pathway	2/ 675	8/ 44898	0.25	0.00595097	0.15383
2	GO:0072143	BP	mesangial cell development	2/ 675	8/ 44898	0.25	0.00595097	0.15383
2	GO:0051610	BP	serotonin uptake	2/ 675	8/ 44898	0.25	0.00595097	0.15383
2	GO:0001957	BP	intramembranous ossification	2/ 675	8/ 44898	0.25	0.00595097	0.15383
2	GO:0002677	BP	negative regulation of chronic inflammatory response	2/ 675	8/ 44898	0.25	0.00595097	0.15383
2	GO:0042938	BP	dipeptide transport	2/ 675	8/ 44898	0.25	0.00595097	0.15383
2	GO:0140206	BP	dipeptide import across plasma membrane	2/ 675	8/ 44898	0.25	0.00595097	0.15383
2	GO:0140205	BP	oligopeptide import across plasma membrane	2/ 675	8/ 44898	0.25	0.00595097	0.15383
2	GO:0048014	BP	Tie signaling pathway	2/ 675	8/ 44898	0.25	0.00595097	0.15383
8	GO:0019897	CC	extrinsic component of plasma membrane	8/ 675	179/ 44898	0.0446927	0.00594605	0.15383
2	GO:0034066	CC	Ric1-Rgp1 guanyl-nucleotide exchange factor complex	2/ 675	8/ 44898	0.25	0.00595097	0.15383
2	GO:0032937	CC	SREBP-SCAP-Insig complex	2/ 675	8/ 44898	0.25	0.00595097	0.15383
2	GO:0016942	CC	insulin-like growth factor binding protein complex	2/ 675	8/ 44898	0.25	0.00595097	0.15383
2	GO:0031849	MF	olfactory receptor binding	2/ 675	8/ 44898	0.25	0.00595097	0.15383
2	GO:0015378	MF	sodium:chloride symporter activity	2/ 675	8/ 44898	0.25	0.00595097	0.15383
2	GO:0008142	MF	oxysterol binding	2/ 675	8/ 44898	0.25	0.00595097	0.15383
51	GO:0009890	BP	negative regulation of biosynthetic process	51/ 675	2288/ 44898	0.0222902	0.00598538	0.154529
3	GO:0043032	BP	positive regulation of macrophage activation	3/ 675	25/ 44898	0.12	0.00608197	0.155871
3	GO:0061333	BP	renal tubule morphogenesis	3/ 675	25/ 44898	0.12	0.00608197	0.155871
3	GO:0043517	BP	positive regulation of DNA damage response, signal transduction by p53 class mediator	3/ 675	25/ 44898	0.12	0.00608197	0.155871
3	GO:0071501	BP	cellular response to sterol depletion	3/ 675	25/ 44898	0.12	0.00608197	0.155871
3	GO:0032967	BP	positive regulation of collagen biosynthetic process	3/ 675	25/ 44898	0.12	0.00608197	0.155871
14	GO:0051015	MF	actin filament binding	14/ 675	411/ 44898	0.0340633	0.00607482	0.155871
5	GO:0044819	BP	mitotic G1/S transition checkpoint signaling	5/ 675	77/ 44898	0.0649351	0.00614496	0.15691
5	GO:1902476	BP	chloride transmembrane transport	5/ 675	77/ 44898	0.0649351	0.00614496	0.15691
5	GO:0008305	CC	integrin complex	5/ 675	77/ 44898	0.0649351	0.00614496	0.15691
27	GO:0045596	BP	negative regulation of cell differentiation	27/ 675	1036/ 44898	0.0260618	0.00615649	0.157009
10	GO:0022843	MF	voltage-gated cation channel activity	10/ 675	259/ 44898	0.03861	0.00621884	0.158218
12	GO:0034329	BP	cell junction assembly	12/ 675	343/ 44898	0.0349854	0.00623274	0.15838
7	GO:1900182	BP	positive regulation of protein localization to nucleus	7/ 675	144/ 44898	0.0486111	0.00630392	0.159994
6	GO:1900542	BP	regulation of purine nucleotide metabolic process	6/ 675	110/ 44898	0.0545455	0.00647621	0.164168
7	GO:0034644	BP	cellular response to UV	7/ 675	145/ 44898	0.0482759	0.00654013	0.165588
9	GO:0071216	BP	cellular response to biotic stimulus	9/ 675	221/ 44898	0.040724	0.00659949	0.16689
11	GO:0051302	BP	regulation of cell division	11/ 675	303/ 44898	0.0363036	0.00662	0.167207
10	GO:0031589	BP	cell-substrate adhesion	10/ 675	262/ 44898	0.0381679	0.00672222	0.169584
6	GO:0032760	BP	positive regulation of tumor necrosis factor production	6/ 675	111/ 44898	0.0540541	0.00676144	0.169693
6	GO:0006140	BP	regulation of nucleotide metabolic process	6/ 675	111/ 44898	0.0540541	0.00676144	0.169693
3	GO:0033523	BP	histone H2B ubiquitination	3/ 675	26/ 44898	0.115385	0.00679938	0.169693
3	GO:0040033	BP	negative regulation of translation, ncRNA-mediated	3/ 675	26/ 44898	0.115385	0.00679938	0.169693
3	GO:0033275	BP	actin-myosin filament sliding	3/ 675	26/ 44898	0.115385	0.00679938	0.169693
3	GO:0060339	BP	negative regulation of type I interferon-mediated signaling pathway	3/ 675	26/ 44898	0.115385	0.00679938	0.169693
3	GO:0035278	BP	miRNA mediated inhibition of translation	3/ 675	26/ 44898	0.115385	0.00679938	0.169693
3	GO:1902285	BP	semaphorin-plexin signaling pathway involved in neuron projection guidance	3/ 675	26/ 44898	0.115385	0.00679938	0.169693
3	GO:0045974	BP	regulation of translation, ncRNA-mediated	3/ 675	26/ 44898	0.115385	0.00679938	0.169693
5	GO:0016202	BP	regulation of striated muscle tissue development	5/ 675	79/ 44898	0.0632911	0.00684091	0.170122
5	GO:0070169	BP	positive regulation of biomineral tissue development	5/ 675	79/ 44898	0.0632911	0.00684091	0.170122
5	GO:0055010	BP	ventricular cardiac muscle tissue morphogenesis	5/ 675	79/ 44898	0.0632911	0.00684091	0.170122
18	GO:0051098	BP	regulation of binding	18/ 675	615/ 44898	0.0292683	0.00702293	0.174235
7	GO:0006513	BP	protein monoubiquitination	7/ 675	147/ 44898	0.047619	0.0070322	0.174259
10	GO:0009411	BP	response to UV	10/ 675	264/ 44898	0.0378788	0.00707497	0.175112
14	GO:0090092	BP	regulation of transmembrane receptor protein serine/threonine kinase signaling pathway	14/ 675	425/ 44898	0.0329412	0.00709107	0.175211
91	GO:0010605	BP	negative regulation of macromolecule metabolic process	91/ 675	4599/ 44898	0.0197869	0.00709568	0.175211
9	GO:0051783	BP	regulation of nuclear division	9/ 675	224/ 44898	0.0401786	0.00718198	0.177133
5	GO:0009636	BP	response to toxic substance	5/ 675	80/ 44898	0.0625	0.00720875	0.177584
4	GO:0006977	BP	DNA damage response, signal transduction by p53 class mediator resulting in cell cycle arrest	4/ 675	51/ 44898	0.0784314	0.00723776	0.177881
4	GO:0034110	BP	regulation of homotypic cell-cell adhesion	4/ 675	51/ 44898	0.0784314	0.00723776	0.177881
32	GO:0051345	BP	positive regulation of hydrolase activity	32/ 675	1299/ 44898	0.0246343	0.00726169	0.17826
7	GO:0006690	BP	icosanoid metabolic process	7/ 675	148/ 44898	0.0472973	0.00728827	0.178703
6	GO:1903557	BP	positive regulation of tumor necrosis factor superfamily cytokine production	6/ 675	113/ 44898	0.0530973	0.00735904	0.180228
3	GO:0010714	BP	positive regulation of collagen metabolic process	3/ 675	27/ 44898	0.111111	0.00756493	0.182961
3	GO:0007379	BP	segment specification	3/ 675	27/ 44898	0.111111	0.00756493	0.182961
3	GO:0006691	BP	leukotriene metabolic process	3/ 675	27/ 44898	0.111111	0.00756493	0.182961
3	GO:0006991	BP	response to sterol depletion	3/ 675	27/ 44898	0.111111	0.00756493	0.182961
2	GO:1901509	BP	regulation of endothelial tube morphogenesis	2/ 675	9/ 44898	0.222222	0.00757536	0.182961
2	GO:0042363	BP	fat-soluble vitamin catabolic process	2/ 675	9/ 44898	0.222222	0.00757536	0.182961
2	GO:0014012	BP	peripheral nervous system axon regeneration	2/ 675	9/ 44898	0.222222	0.00757536	0.182961
3	GO:0031078	MF	histone deacetylase activity (H3-K14 specific)	3/ 675	27/ 44898	0.111111	0.00756493	0.182961
3	GO:0032041	MF	NAD-dependent histone deacetylase activity (H3-K14 specific)	3/ 675	27/ 44898	0.111111	0.00756493	0.182961
2	GO:0045545	MF	syndecan binding	2/ 675	9/ 44898	0.222222	0.00757536	0.182961
2	GO:0004052	MF	arachidonate 12(S)-lipoxygenase activity	2/ 675	9/ 44898	0.222222	0.00757536	0.182961
2	GO:0015373	MF	anion:sodium symporter activity	2/ 675	9/ 44898	0.222222	0.00757536	0.182961
5	GO:0110151	BP	positive regulation of biomineralization	5/ 675	81/ 44898	0.0617284	0.00759016	0.183107
10	GO:0001763	BP	morphogenesis of a branching structure	10/ 675	267/ 44898	0.0374532	0.00763075	0.183875
4	GO:0035116	BP	embryonic hindlimb morphogenesis	4/ 675	52/ 44898	0.0769231	0.00774944	0.186093
4	GO:0070252	BP	actin-mediated cell contraction	4/ 675	52/ 44898	0.0769231	0.00774944	0.186093
7	GO:1903363	BP	negative regulation of cellular protein catabolic process	7/ 675	150/ 44898	0.0466667	0.00782104	0.187383
45	GO:0006811	BP	ion transport	45/ 675	1987/ 44898	0.0226472	0.0078996	0.188834
19	GO:1901699	BP	cellular response to nitrogen compound	19/ 675	648/ 44898	0.029321	0.0079764	0.190018
5	GO:0001960	BP	negative regulation of cytokine-mediated signaling pathway	5/ 675	82/ 44898	0.0609756	0.00798539	0.190018
5	GO:0051496	BP	positive regulation of stress fiber assembly	5/ 675	82/ 44898	0.0609756	0.00798539	0.190018
173	GO:0080090	BP	regulation of primary metabolic process	173/ 675	9607/ 44898	0.0180077	0.00804763	0.191282
10	GO:1901653	BP	cellular response to peptide	10/ 675	270/ 44898	0.037037	0.00821963	0.194928
4	GO:0030291	MF	protein serine/threonine kinase inhibitor activity	4/ 675	53/ 44898	0.0754717	0.00828431	0.19624
6	GO:1904035	BP	regulation of epithelial cell apoptotic process	6/ 675	116/ 44898	0.0517241	0.0083256	0.196995
3	GO:0000289	BP	nuclear-transcribed mRNA poly(A) tail shortening	3/ 675	28/ 44898	0.107143	0.00837935	0.197598
3	GO:0071801	BP	regulation of podosome assembly	3/ 675	28/ 44898	0.107143	0.00837935	0.197598
3	GO:0090023	BP	positive regulation of neutrophil chemotaxis	3/ 675	28/ 44898	0.107143	0.00837935	0.197598
8	GO:0008217	BP	regulation of blood pressure	8/ 675	191/ 44898	0.0418848	0.00865061	0.203765
13	GO:0003002	BP	regionalization	13/ 675	384/ 44898	0.0338542	0.00881438	0.206785
5	GO:0050994	BP	regulation of lipid catabolic process	5/ 675	84/ 44898	0.0595238	0.00881825	0.206785
5	GO:0048634	BP	regulation of muscle organ development	5/ 675	84/ 44898	0.0595238	0.00881825	0.206785
5	GO:1901861	BP	regulation of muscle tissue development	5/ 675	84/ 44898	0.0595238	0.00881825	0.206785
10	GO:0098656	BP	anion transmembrane transport	10/ 675	273/ 44898	0.03663	0.00884283	0.20713
14	GO:0051091	BP	positive regulation of DNA-binding transcription factor activity	14/ 675	443/ 44898	0.0316027	0.00902271	0.210872
10	GO:0034764	BP	positive regulation of transmembrane transport	10/ 675	274/ 44898	0.0364964	0.00905841	0.21147
8	GO:0030278	BP	regulation of ossification	8/ 675	193/ 44898	0.0414508	0.00917837	0.214033
38	GO:0098590	CC	plasma membrane region	38/ 675	1636/ 44898	0.0232274	0.00919547	0.214193
3	GO:0090399	BP	replicative senescence	3/ 675	29/ 44898	0.103448	0.00924327	0.21457
3	GO:0031998	BP	regulation of fatty acid beta-oxidation	3/ 675	29/ 44898	0.103448	0.00924327	0.21457
3	GO:0010463	BP	mesenchymal cell proliferation	3/ 675	29/ 44898	0.103448	0.00924327	0.21457
7	GO:0006906	BP	vesicle fusion	7/ 675	155/ 44898	0.0451613	0.00927814	0.21457
13	GO:0031349	BP	positive regulation of defense response	13/ 675	390/ 44898	0.0333333	0.00934391	0.21457
2	GO:0060923	BP	cardiac muscle cell fate commitment	2/ 675	10/ 44898	0.2	0.0093754	0.21457
2	GO:0043247	BP	telomere maintenance in response to DNA damage	2/ 675	10/ 44898	0.2	0.0093754	0.21457
2	GO:0010746	BP	regulation of long-chain fatty acid import across plasma membrane	2/ 675	10/ 44898	0.2	0.0093754	0.21457
2	GO:0060911	BP	cardiac cell fate commitment	2/ 675	10/ 44898	0.2	0.0093754	0.21457
2	GO:0009111	BP	vitamin catabolic process	2/ 675	10/ 44898	0.2	0.0093754	0.21457
2	GO:0048103	BP	somatic stem cell division	2/ 675	10/ 44898	0.2	0.0093754	0.21457
2	GO:0006837	BP	serotonin transport	2/ 675	10/ 44898	0.2	0.0093754	0.21457
2	GO:0072171	BP	mesonephric tubule morphogenesis	2/ 675	10/ 44898	0.2	0.0093754	0.21457
2	GO:0005862	CC	muscle thin filament tropomyosin	2/ 675	10/ 44898	0.2	0.0093754	0.21457
2	GO:0042296	MF	ISG15 transferase activity	2/ 675	10/ 44898	0.2	0.0093754	0.21457
2	GO:0039552	MF	RIG-I binding	2/ 675	10/ 44898	0.2	0.0093754	0.21457
4	GO:0010574	BP	regulation of vascular endothelial growth factor production	4/ 675	55/ 44898	0.0727273	0.00942528	0.214774
4	GO:1901570	BP	fatty acid derivative biosynthetic process	4/ 675	55/ 44898	0.0727273	0.00942528	0.214774
4	GO:1990777	CC	lipoprotein particle	4/ 675	55/ 44898	0.0727273	0.00942528	0.214774
4	GO:0034358	CC	plasma lipoprotein particle	4/ 675	55/ 44898	0.0727273	0.00942528	0.214774
13	GO:0048732	BP	gland development	13/ 675	391/ 44898	0.0332481	0.00944205	0.214922
17	GO:0071417	BP	cellular response to organonitrogen compound	17/ 675	586/ 44898	0.0290102	0.00957968	0.217818
117	GO:0016740	MF	transferase activity	117/ 675	6205/ 44898	0.0188558	0.00963575	0.218856
10	GO:0006282	BP	regulation of DNA repair	10/ 675	277/ 44898	0.0361011	0.00972933	0.220504
10	GO:0022408	BP	negative regulation of cell-cell adhesion	10/ 675	277/ 44898	0.0361011	0.00972933	0.220504
6	GO:0005245	MF	voltage-gated calcium channel activity	6/ 675	120/ 44898	0.05	0.00975175	0.220773
4	GO:0008009	MF	chemokine activity	4/ 675	56/ 44898	0.0714286	0.0100322	0.226876
6	GO:0051058	BP	negative regulation of small GTPase mediated signal transduction	6/ 675	121/ 44898	0.0495868	0.0101338	0.227985
3	GO:0030574	BP	collagen catabolic process	3/ 675	30/ 44898	0.1	0.0101573	0.227985
3	GO:0043567	BP	regulation of insulin-like growth factor receptor signaling pathway	3/ 675	30/ 44898	0.1	0.0101573	0.227985
6	GO:0032432	CC	actin filament bundle	6/ 675	121/ 44898	0.0495868	0.0101338	0.227985
21	GO:0009986	CC	cell surface	21/ 675	773/ 44898	0.0271669	0.0101464	0.227985
3	GO:0017162	MF	aryl hydrocarbon receptor binding	3/ 675	30/ 44898	0.1	0.0101573	0.227985
5	GO:0072595	BP	maintenance of protein localization in organelle	5/ 675	87/ 44898	0.0574713	0.0101771	0.228184
14	GO:0016324	CC	apical plasma membrane	14/ 675	452/ 44898	0.0309735	0.0102791	0.230226
11	GO:0097060	CC	synaptic membrane	11/ 675	323/ 44898	0.0340557	0.0103894	0.232448
9	GO:0061025	BP	membrane fusion	9/ 675	238/ 44898	0.0378151	0.0104351	0.23322
7	GO:0097746	BP	blood vessel diameter maintenance	7/ 675	159/ 44898	0.0440252	0.0105795	0.235945
7	GO:0035296	BP	regulation of tube diameter	7/ 675	159/ 44898	0.0440252	0.0105795	0.235945
5	GO:0030593	BP	neutrophil chemotaxis	5/ 675	88/ 44898	0.0568182	0.0106602	0.236835
5	GO:0090175	BP	regulation of establishment of planar polarity	5/ 675	88/ 44898	0.0568182	0.0106602	0.236835
4	GO:0001782	BP	B cell homeostasis	4/ 675	57/ 44898	0.0701754	0.0106638	0.236835
47	GO:2000113	BP	negative regulation of cellular macromolecule biosynthetic process	47/ 675	2148/ 44898	0.0218808	0.0106646	0.236835
19	GO:0022407	BP	regulation of cell-cell adhesion	19/ 675	687/ 44898	0.0276565	0.0107097	0.237585
132	GO:0005829	CC	cytosol	132/ 675	7137/ 44898	0.0184952	0.0107997	0.239328
7	GO:0035150	BP	regulation of tube size	7/ 675	160/ 44898	0.04375	0.0109246	0.240936
7	GO:0090174	BP	organelle membrane fusion	7/ 675	160/ 44898	0.04375	0.0109246	0.240936
6	GO:0042060	BP	wound healing	6/ 675	123/ 44898	0.0487805	0.0109297	0.240936
6	GO:0004879	MF	nuclear receptor activity	6/ 675	123/ 44898	0.0487805	0.0109297	0.240936
6	GO:0098531	MF	ligand-activated transcription factor activity	6/ 675	123/ 44898	0.0487805	0.0109297	0.240936
9	GO:2001022	BP	positive regulation of response to DNA damage stimulus	9/ 675	240/ 44898	0.0375	0.0109777	0.241739
47	GO:0010648	BP	negative regulation of cell communication	47/ 675	2159/ 44898	0.0217693	0.0110251	0.242529
11	GO:0002237	BP	response to molecule of bacterial origin	11/ 675	326/ 44898	0.0337423	0.0110737	0.242948
3	GO:0042402	BP	cellular biogenic amine catabolic process	3/ 675	31/ 44898	0.0967742	0.0111219	0.242948
3	GO:0071624	BP	positive regulation of granulocyte chemotaxis	3/ 675	31/ 44898	0.0967742	0.0111219	0.242948
3	GO:0009310	BP	amine catabolic process	3/ 675	31/ 44898	0.0967742	0.0111219	0.242948
5	GO:0007584	BP	response to nutrient	5/ 675	89/ 44898	0.0561798	0.0111587	0.242948
10	GO:0060429	BP	epithelium development	10/ 675	283/ 44898	0.0353357	0.0111842	0.242948
37	GO:0048878	BP	chemical homeostasis	37/ 675	1590/ 44898	0.0232704	0.0112055	0.242948
7	GO:0071675	BP	regulation of mononuclear cell migration	7/ 675	161/ 44898	0.0434783	0.0112777	0.242948
4	GO:0070098	BP	chemokine-mediated signaling pathway	4/ 675	58/ 44898	0.0689655	0.0113205	0.242948
6	GO:0008630	BP	intrinsic apoptotic signaling pathway in response to DNA damage	6/ 675	124/ 44898	0.0483871	0.0113437	0.242948
2	GO:1990410	BP	adrenomedullin receptor signaling pathway	2/ 675	11/ 44898	0.181818	0.0113455	0.242948
2	GO:0060363	BP	cranial suture morphogenesis	2/ 675	11/ 44898	0.181818	0.0113455	0.242948
2	GO:0072189	BP	ureter development	2/ 675	11/ 44898	0.181818	0.0113455	0.242948
2	GO:0051694	BP	pointed-end actin filament capping	2/ 675	11/ 44898	0.181818	0.0113455	0.242948
2	GO:2000192	BP	negative regulation of fatty acid transport	2/ 675	11/ 44898	0.181818	0.0113455	0.242948
2	GO:0016185	BP	synaptic vesicle budding from presynaptic endocytic zone membrane	2/ 675	11/ 44898	0.181818	0.0113455	0.242948
2	GO:0031394	BP	positive regulation of prostaglandin biosynthetic process	2/ 675	11/ 44898	0.181818	0.0113455	0.242948
2	GO:0001955	BP	blood vessel maturation	2/ 675	11/ 44898	0.181818	0.0113455	0.242948
2	GO:0071603	BP	endothelial cell-cell adhesion	2/ 675	11/ 44898	0.181818	0.0113455	0.242948
2	GO:0033280	BP	response to vitamin D	2/ 675	11/ 44898	0.181818	0.0113455	0.242948
2	GO:0042693	BP	muscle cell fate commitment	2/ 675	11/ 44898	0.181818	0.0113455	0.242948
2	GO:0098844	CC	postsynaptic endocytic zone membrane	2/ 675	11/ 44898	0.181818	0.0113455	0.242948
75	GO:0019899	MF	enzyme binding	75/ 675	3727/ 44898	0.0201234	0.0111523	0.242948
2	GO:0016165	MF	linoleate 13S-lipoxygenase activity	2/ 675	11/ 44898	0.181818	0.0113455	0.242948
2	GO:0050473	MF	arachidonate 15-lipoxygenase activity	2/ 675	11/ 44898	0.181818	0.0113455	0.242948
2	GO:0031995	MF	insulin-like growth factor II binding	2/ 675	11/ 44898	0.181818	0.0113455	0.242948
5	GO:0060761	BP	negative regulation of response to cytokine stimulus	5/ 675	90/ 44898	0.0555556	0.0116728	0.249449
21	GO:0034762	BP	regulation of transmembrane transport	21/ 675	792/ 44898	0.0265152	0.0117536	0.250919
25	GO:0043087	BP	regulation of GTPase activity	25/ 675	992/ 44898	0.0252016	0.011785	0.251333
9	GO:0006936	BP	muscle contraction	9/ 675	243/ 44898	0.037037	0.0118308	0.252054
37	GO:0000981	MF	DNA-binding transcription factor activity, RNA polymerase II-specific	37/ 675	1612/ 44898	0.0229529	0.011864	0.252248
4	GO:0010762	BP	regulation of fibroblast migration	4/ 675	59/ 44898	0.0677966	0.0120027	0.254682
3	GO:0090136	BP	epithelial cell-cell adhesion	3/ 675	32/ 44898	0.09375	0.0121377	0.256248
3	GO:2001014	BP	regulation of skeletal muscle cell differentiation	3/ 675	32/ 44898	0.09375	0.0121377	0.256248
3	GO:0050995	BP	negative regulation of lipid catabolic process	3/ 675	32/ 44898	0.09375	0.0121377	0.256248
3	GO:0002053	BP	positive regulation of mesenchymal cell proliferation	3/ 675	32/ 44898	0.09375	0.0121377	0.256248
3	GO:0032965	BP	regulation of collagen biosynthetic process	3/ 675	32/ 44898	0.09375	0.0121377	0.256248
35	GO:0048870	BP	cell motility	35/ 675	1500/ 44898	0.0233333	0.0123894	0.260775
20	GO:0045785	BP	positive regulation of cell adhesion	20/ 675	727/ 44898	0.0275103	0.0124551	0.261895
10	GO:0007178	BP	transmembrane receptor protein serine/threonine kinase signaling pathway	10/ 675	288/ 44898	0.0347222	0.0125177	0.262471
10	GO:0035295	BP	tube development	10/ 675	288/ 44898	0.0347222	0.0125177	0.262471
8	GO:0001501	BP	skeletal system development	8/ 675	204/ 44898	0.0392157	0.0125201	0.262471
16	GO:0045787	BP	positive regulation of cell cycle	16/ 675	554/ 44898	0.0288809	0.0126518	0.264967
4	GO:0060325	BP	face morphogenesis	4/ 675	60/ 44898	0.0666667	0.0127107	0.265861
9	GO:0098657	BP	import into cell	9/ 675	246/ 44898	0.0365854	0.0127325	0.265861
9	GO:0009952	BP	anterior/posterior pattern specification	9/ 675	246/ 44898	0.0365854	0.0127325	0.265861
7	GO:0071805	BP	potassium ion transmembrane transport	7/ 675	165/ 44898	0.0424242	0.0127732	0.266446
6	GO:0045833	BP	negative regulation of lipid metabolic process	6/ 675	128/ 44898	0.046875	0.0131109	0.273218
7	GO:0071482	BP	cellular response to light stimulus	7/ 675	166/ 44898	0.0421687	0.0131683	0.273815
3	GO:0002902	BP	regulation of B cell apoptotic process	3/ 675	33/ 44898	0.0909091	0.0132049	0.273815
3	GO:0003094	BP	glomerular filtration	3/ 675	33/ 44898	0.0909091	0.0132049	0.273815
3	GO:0061158	BP	3'-UTR-mediated mRNA destabilization	3/ 675	33/ 44898	0.0909091	0.0132049	0.273815
3	GO:0030547	MF	signaling receptor inhibitor activity	3/ 675	33/ 44898	0.0909091	0.0132049	0.273815
16	GO:0050804	BP	modulation of chemical synaptic transmission	16/ 675	559/ 44898	0.0286225	0.0133783	0.275703
22	GO:0043547	BP	positive regulation of GTPase activity	22/ 675	836/ 44898	0.0263158	0.0134022	0.275703
4	GO:0045923	BP	positive regulation of fatty acid metabolic process	4/ 675	61/ 44898	0.0655738	0.0134448	0.275703
2	GO:0097646	BP	calcitonin family receptor signaling pathway	2/ 675	12/ 44898	0.166667	0.01348	0.275703
2	GO:0032305	BP	positive regulation of icosanoid secretion	2/ 675	12/ 44898	0.166667	0.01348	0.275703
2	GO:0071285	BP	cellular response to lithium ion	2/ 675	12/ 44898	0.166667	0.01348	0.275703
2	GO:0010226	BP	response to lithium ion	2/ 675	12/ 44898	0.166667	0.01348	0.275703
2	GO:1901490	BP	regulation of lymphangiogenesis	2/ 675	12/ 44898	0.166667	0.01348	0.275703
2	GO:0060638	BP	mesenchymal-epithelial cell signaling	2/ 675	12/ 44898	0.166667	0.01348	0.275703
2	GO:0032277	BP	negative regulation of gonadotropin secretion	2/ 675	12/ 44898	0.166667	0.01348	0.275703
2	GO:2001280	BP	positive regulation of unsaturated fatty acid biosynthetic process	2/ 675	12/ 44898	0.166667	0.01348	0.275703
4	GO:0032994	CC	protein-lipid complex	4/ 675	61/ 44898	0.0655738	0.0134448	0.275703
2	GO:0008504	MF	monoamine transmembrane transporter activity	2/ 675	12/ 44898	0.166667	0.01348	0.275703
2	GO:0004965	MF	G protein-coupled GABA receptor activity	2/ 675	12/ 44898	0.166667	0.01348	0.275703
22	GO:0043068	BP	positive regulation of programmed cell death	22/ 675	838/ 44898	0.026253	0.0135331	0.276518
7	GO:0007179	BP	transforming growth factor beta receptor signaling pathway	7/ 675	167/ 44898	0.0419162	0.0135722	0.277046
10	GO:0051494	BP	negative regulation of cytoskeleton organization	10/ 675	292/ 44898	0.0342466	0.013668	0.278732
16	GO:0099177	BP	regulation of trans-synaptic signaling	16/ 675	561/ 44898	0.0285205	0.0136865	0.278837
7	GO:0044773	BP	mitotic DNA damage checkpoint signaling	7/ 675	168/ 44898	0.0416667	0.0139848	0.282414
47	GO:0023057	BP	negative regulation of signaling	47/ 675	2166/ 44898	0.021699	0.0140548	0.282414
47	GO:0010558	BP	negative regulation of macromolecule biosynthetic process	47/ 675	2172/ 44898	0.021639	0.0141984	0.282414
4	GO:0042771	BP	intrinsic apoptotic signaling pathway in response to DNA damage by p53 class mediator	4/ 675	62/ 44898	0.0645161	0.0142054	0.282414
3	GO:0060340	BP	positive regulation of type I interferon-mediated signaling pathway	3/ 675	34/ 44898	0.0882353	0.0143239	0.282414
3	GO:0031664	BP	regulation of lipopolysaccharide-mediated signaling pathway	3/ 675	34/ 44898	0.0882353	0.0143239	0.282414
3	GO:0045737	BP	positive regulation of cyclin-dependent protein serine/threonine kinase activity	3/ 675	34/ 44898	0.0882353	0.0143239	0.282414
3	GO:0032069	BP	regulation of nuclease activity	3/ 675	34/ 44898	0.0882353	0.0143239	0.282414
3	GO:0072009	BP	nephron epithelium development	3/ 675	34/ 44898	0.0882353	0.0143239	0.282414
3	GO:0044793	BP	negative regulation by host of viral process	3/ 675	34/ 44898	0.0882353	0.0143239	0.282414
3	GO:0043011	BP	myeloid dendritic cell differentiation	3/ 675	34/ 44898	0.0882353	0.0143239	0.282414
3	GO:2001135	BP	regulation of endocytic recycling	3/ 675	34/ 44898	0.0882353	0.0143239	0.282414
7	GO:0042102	BP	positive regulation of T cell proliferation	7/ 675	169/ 44898	0.0414201	0.0144063	0.282414
5	GO:0055008	BP	cardiac muscle tissue morphogenesis	5/ 675	95/ 44898	0.0526316	0.0144858	0.282414
5	GO:0010332	BP	response to gamma radiation	5/ 675	95/ 44898	0.0526316	0.0144858	0.282414
12	GO:0045927	BP	positive regulation of growth	12/ 675	370/ 44898	0.0324324	0.0145625	0.282414
8	GO:0045834	BP	positive regulation of lipid metabolic process	8/ 675	210/ 44898	0.0380952	0.0146805	0.282414
9	GO:0001505	BP	regulation of neurotransmitter levels	9/ 675	252/ 44898	0.0357143	0.0146879	0.282414
15	GO:0006979	BP	response to oxidative stress	15/ 675	509/ 44898	0.0294695	0.0148445	0.282414
15	GO:0050678	BP	regulation of epithelial cell proliferation	15/ 675	509/ 44898	0.0294695	0.0148445	0.282414
1	GO:0001695	BP	histamine catabolic process	1/ 675	1/ 44898	1	0.0150341	0.282414
1	GO:0071357	BP	cellular response to type I interferon	1/ 675	1/ 44898	1	0.0150341	0.282414
1	GO:2001035	BP	regulation of tongue muscle cell differentiation	1/ 675	1/ 44898	1	0.0150341	0.282414
1	GO:0021644	BP	vagus nerve morphogenesis	1/ 675	1/ 44898	1	0.0150341	0.282414
1	GO:1901750	BP	leukotriene D4 biosynthetic process	1/ 675	1/ 44898	1	0.0150341	0.282414
1	GO:0060327	BP	cytoplasmic actin-based contraction involved in cell motility	1/ 675	1/ 44898	1	0.0150341	0.282414
1	GO:0072421	BP	obsolete detection of DNA damage stimulus involved in DNA damage checkpoint	1/ 675	1/ 44898	1	0.0150341	0.282414
1	GO:0048132	BP	female germ-line stem cell asymmetric division	1/ 675	1/ 44898	1	0.0150341	0.282414
1	GO:0072394	BP	obsolete detection of stimulus involved in cell cycle checkpoint	1/ 675	1/ 44898	1	0.0150341	0.282414
1	GO:1902996	BP	regulation of neurofibrillary tangle assembly	1/ 675	1/ 44898	1	0.0150341	0.282414
1	GO:1902997	BP	negative regulation of neurofibrillary tangle assembly	1/ 675	1/ 44898	1	0.0150341	0.282414
1	GO:0046690	BP	response to tellurium ion	1/ 675	1/ 44898	1	0.0150341	0.282414
1	GO:0040010	BP	positive regulation of growth rate	1/ 675	1/ 44898	1	0.0150341	0.282414
1	GO:1901953	BP	positive regulation of anterograde dense core granule transport	1/ 675	1/ 44898	1	0.0150341	0.282414
1	GO:0050928	BP	negative regulation of positive chemotaxis	1/ 675	1/ 44898	1	0.0150341	0.282414
1	GO:0032197	BP	transposition, RNA-mediated	1/ 675	1/ 44898	1	0.0150341	0.282414
1	GO:2001037	BP	positive regulation of tongue muscle cell differentiation	1/ 675	1/ 44898	1	0.0150341	0.282414
1	GO:1904809	BP	regulation of dense core granule transport	1/ 675	1/ 44898	1	0.0150341	0.282414
1	GO:1900134	BP	negative regulation of renin secretion into blood stream	1/ 675	1/ 44898	1	0.0150341	0.282414
1	GO:1901748	BP	leukotriene D4 metabolic process	1/ 675	1/ 44898	1	0.0150341	0.282414
1	GO:1902769	BP	regulation of choline O-acetyltransferase activity	1/ 675	1/ 44898	1	0.0150341	0.282414
1	GO:1904535	BP	positive regulation of telomeric loop disassembly	1/ 675	1/ 44898	1	0.0150341	0.282414
1	GO:0019365	BP	pyridine nucleotide salvage	1/ 675	1/ 44898	1	0.0150341	0.282414
1	GO:0001100	BP	negative regulation of exit from mitosis	1/ 675	1/ 44898	1	0.0150341	0.282414
1	GO:0021793	BP	chemorepulsion of branchiomotor axon	1/ 675	1/ 44898	1	0.0150341	0.282414
1	GO:0120322	BP	lipid modification by small protein conjugation	1/ 675	1/ 44898	1	0.0150341	0.282414
1	GO:0120323	BP	lipid ubiquitination	1/ 675	1/ 44898	1	0.0150341	0.282414
1	GO:0097281	BP	immune complex formation	1/ 675	1/ 44898	1	0.0150341	0.282414
1	GO:1901951	BP	regulation of anterograde dense core granule transport	1/ 675	1/ 44898	1	0.0150341	0.282414
1	GO:0009645	BP	response to low light intensity stimulus	1/ 675	1/ 44898	1	0.0150341	0.282414
1	GO:0071838	BP	cell proliferation in bone marrow	1/ 675	1/ 44898	1	0.0150341	0.282414
1	GO:0060376	BP	positive regulation of mast cell differentiation	1/ 675	1/ 44898	1	0.0150341	0.282414
1	GO:0021636	BP	trigeminal nerve morphogenesis	1/ 675	1/ 44898	1	0.0150341	0.282414
1	GO:0042665	BP	regulation of ectodermal cell fate specification	1/ 675	1/ 44898	1	0.0150341	0.282414
1	GO:0042666	BP	negative regulation of ectodermal cell fate specification	1/ 675	1/ 44898	1	0.0150341	0.282414
1	GO:0003105	BP	negative regulation of glomerular filtration	1/ 675	1/ 44898	1	0.0150341	0.282414
1	GO:0060177	BP	regulation of angiotensin metabolic process	1/ 675	1/ 44898	1	0.0150341	0.282414
1	GO:1903210	BP	glomerular visceral epithelial cell apoptotic process	1/ 675	1/ 44898	1	0.0150341	0.282414
1	GO:0002383	BP	immune response in brain or nervous system	1/ 675	1/ 44898	1	0.0150341	0.282414
1	GO:0021999	BP	neural plate anterior/posterior regionalization	1/ 675	1/ 44898	1	0.0150341	0.282414
1	GO:0034355	BP	NAD salvage	1/ 675	1/ 44898	1	0.0150341	0.282414
1	GO:0038020	BP	insulin receptor recycling	1/ 675	1/ 44898	1	0.0150341	0.282414
1	GO:1904161	BP	DNA synthesis involved in UV-damage excision repair	1/ 675	1/ 44898	1	0.0150341	0.282414
1	GO:1904811	BP	positive regulation of dense core granule transport	1/ 675	1/ 44898	1	0.0150341	0.282414
1	GO:0052805	BP	imidazole-containing compound catabolic process	1/ 675	1/ 44898	1	0.0150341	0.282414
1	GO:0071882	BP	phospholipase C-activating adrenergic receptor signaling pathway	1/ 675	1/ 44898	1	0.0150341	0.282414
1	GO:0071881	BP	adenylate cyclase-inhibiting adrenergic receptor signaling pathway	1/ 675	1/ 44898	1	0.0150341	0.282414
1	GO:1902771	BP	positive regulation of choline O-acetyltransferase activity	1/ 675	1/ 44898	1	0.0150341	0.282414
1	GO:1902955	BP	positive regulation of early endosome to recycling endosome transport	1/ 675	1/ 44898	1	0.0150341	0.282414
1	GO:0000732	BP	strand displacement	1/ 675	1/ 44898	1	0.0150341	0.282414
1	GO:0150051	CC	postsynaptic Golgi apparatus	1/ 675	1/ 44898	1	0.0150341	0.282414
1	GO:0140445	CC	chromosome, telomeric repeat region	1/ 675	1/ 44898	1	0.0150341	0.282414
5	GO:0051018	MF	protein kinase A binding	5/ 675	94/ 44898	0.0531915	0.0138903	0.282414
15	GO:0022853	MF	active ion transmembrane transporter activity	15/ 675	504/ 44898	0.0297619	0.0142316	0.282414
1	GO:0015164	MF	glucuronoside transmembrane transporter activity	1/ 675	1/ 44898	1	0.0150341	0.282414
1	GO:0002951	MF	leukotriene-C(4) hydrolase	1/ 675	1/ 44898	1	0.0150341	0.282414
1	GO:0002113	MF	interleukin-33 binding	1/ 675	1/ 44898	1	0.0150341	0.282414
1	GO:0033889	MF	N-sulfoglucosamine-3-sulfatase activity	1/ 675	1/ 44898	1	0.0150341	0.282414
1	GO:0038147	MF	C-X-C motif chemokine 12 receptor activity	1/ 675	1/ 44898	1	0.0150341	0.282414
1	GO:0046539	MF	histamine N-methyltransferase activity	1/ 675	1/ 44898	1	0.0150341	0.282414
1	GO:0004516	MF	nicotinate phosphoribosyltransferase activity	1/ 675	1/ 44898	1	0.0150341	0.282414
1	GO:0008853	MF	exodeoxyribonuclease III activity	1/ 675	1/ 44898	1	0.0150341	0.282414
1	GO:0015132	MF	prostaglandin transmembrane transporter activity	1/ 675	1/ 44898	1	0.0150341	0.282414
1	GO:0050187	MF	phosphoamidase activity	1/ 675	1/ 44898	1	0.0150341	0.282414
1	GO:0032558	MF	adenyl deoxyribonucleotide binding	1/ 675	1/ 44898	1	0.0150341	0.282414
1	GO:0005129	MF	granulocyte macrophage colony-stimulating factor receptor binding	1/ 675	1/ 44898	1	0.0150341	0.282414
6	GO:0032088	BP	negative regulation of NF-kappaB transcription factor activity	6/ 675	132/ 44898	0.0454545	0.0150623	0.282691
5	GO:0071621	BP	granulocyte chemotaxis	5/ 675	96/ 44898	0.0520833	0.0150983	0.283113
13	GO:0030336	BP	negative regulation of cell migration	13/ 675	428/ 44898	0.0303738	0.0152379	0.285476
7	GO:0044774	BP	mitotic DNA integrity checkpoint signaling	7/ 675	171/ 44898	0.0409357	0.0152763	0.28594
8	GO:0140678	MF	molecular function inhibitor activity	8/ 675	212/ 44898	0.0377358	0.0154573	0.28907
3	GO:0017136	MF	NAD-dependent histone deacetylase activity	3/ 675	35/ 44898	0.0857143	0.0154951	0.289518
5	GO:2000059	BP	negative regulation of ubiquitin-dependent protein catabolic process	5/ 675	97/ 44898	0.0515464	0.0157278	0.29119
2	GO:0097176	BP	epoxide metabolic process	2/ 675	13/ 44898	0.153846	0.0157737	0.29119
2	GO:0060926	BP	cardiac pacemaker cell development	2/ 675	13/ 44898	0.153846	0.0157737	0.29119
2	GO:0032303	BP	regulation of icosanoid secretion	2/ 675	13/ 44898	0.153846	0.0157737	0.29119
2	GO:2000638	BP	regulation of SREBP signaling pathway	2/ 675	13/ 44898	0.153846	0.0157737	0.29119
2	GO:0090657	BP	telomeric loop disassembly	2/ 675	13/ 44898	0.153846	0.0157737	0.29119
2	GO:0038066	BP	p38MAPK cascade	2/ 675	13/ 44898	0.153846	0.0157737	0.29119
2	GO:2001301	BP	lipoxin biosynthetic process	2/ 675	13/ 44898	0.153846	0.0157737	0.29119
2	GO:0072178	BP	nephric duct morphogenesis	2/ 675	13/ 44898	0.153846	0.0157737	0.29119
4	GO:0007528	BP	neuromuscular junction development	4/ 675	64/ 44898	0.0625	0.0158068	0.29119
4	GO:0006110	BP	regulation of glycolytic process	4/ 675	64/ 44898	0.0625	0.0158068	0.29119
7	GO:0045177	CC	apical part of cell	7/ 675	172/ 44898	0.0406977	0.0157251	0.29119
2	GO:0044327	CC	dendritic spine head	2/ 675	13/ 44898	0.153846	0.0157737	0.29119
2	GO:0032059	CC	bleb	2/ 675	13/ 44898	0.153846	0.0157737	0.29119
4	GO:0003951	MF	NAD+ kinase activity	4/ 675	64/ 44898	0.0625	0.0158068	0.29119
17	GO:0051051	BP	negative regulation of transport	17/ 675	599/ 44898	0.0283806	0.0158252	0.291273
8	GO:0045089	BP	positive regulation of innate immune response	8/ 675	213/ 44898	0.0375587	0.0158567	0.291597
17	GO:0002683	BP	negative regulation of immune system process	17/ 675	602/ 44898	0.0282392	0.0160873	0.295577
96	GO:0031325	BP	positive regulation of cellular metabolic process	96/ 675	5030/ 44898	0.0190855	0.0162775	0.298811
10	GO:1901215	BP	negative regulation of neuron death	10/ 675	301/ 44898	0.0332226	0.0165437	0.303167
10	GO:0015103	MF	inorganic anion transmembrane transporter activity	10/ 675	301/ 44898	0.0332226	0.0165437	0.303167
6	GO:1903578	BP	regulation of ATP metabolic process	6/ 675	135/ 44898	0.0444444	0.0166519	0.304882
3	GO:0090022	BP	regulation of neutrophil chemotaxis	3/ 675	36/ 44898	0.0833333	0.0167187	0.305305
3	GO:0050974	BP	detection of mechanical stimulus involved in sensory perception	3/ 675	36/ 44898	0.0833333	0.0167187	0.305305
3	GO:0097205	BP	renal filtration	3/ 675	36/ 44898	0.0833333	0.0167187	0.305305
17	GO:0032103	BP	positive regulation of response to external stimulus	17/ 675	609/ 44898	0.0279146	0.0167944	0.306154
12	GO:0019898	CC	extrinsic component of membrane	12/ 675	382/ 44898	0.0314136	0.0167944	0.306154
7	GO:0050729	BP	positive regulation of inflammatory response	7/ 675	175/ 44898	0.04	0.0171274	0.311682
23	GO:0010942	BP	positive regulation of cell death	23/ 675	898/ 44898	0.0256125	0.0171491	0.311807
21	GO:0098660	BP	inorganic ion transmembrane transport	21/ 675	797/ 44898	0.0263488	0.0172152	0.312467
4	GO:1903902	BP	positive regulation of viral life cycle	4/ 675	66/ 44898	0.0606061	0.0175173	0.316035
4	GO:0019229	BP	regulation of vasoconstriction	4/ 675	66/ 44898	0.0606061	0.0175173	0.316035
4	GO:0045879	BP	negative regulation of smoothened signaling pathway	4/ 675	66/ 44898	0.0606061	0.0175173	0.316035
4	GO:0043330	BP	response to exogenous dsRNA	4/ 675	66/ 44898	0.0606061	0.0175173	0.316035
4	GO:0035137	BP	hindlimb morphogenesis	4/ 675	66/ 44898	0.0606061	0.0175173	0.316035
12	GO:0005244	MF	voltage-gated ion channel activity	12/ 675	387/ 44898	0.0310078	0.0179074	0.32224
8	GO:0006814	BP	sodium ion transport	8/ 675	218/ 44898	0.0366972	0.0179663	0.322901
3	GO:0001773	BP	myeloid dendritic cell activation	3/ 675	37/ 44898	0.0810811	0.0179948	0.322901
2	GO:2001171	BP	positive regulation of ATP biosynthetic process	2/ 675	14/ 44898	0.142857	0.0182213	0.322901
2	GO:0014067	BP	negative regulation of phosphatidylinositol 3-kinase signaling	2/ 675	14/ 44898	0.142857	0.0182213	0.322901
2	GO:0002031	BP	G protein-coupled receptor internalization	2/ 675	14/ 44898	0.142857	0.0182213	0.322901
2	GO:0140212	BP	regulation of long-chain fatty acid import into cell	2/ 675	14/ 44898	0.142857	0.0182213	0.322901
2	GO:0099612	BP	protein localization to axon	2/ 675	14/ 44898	0.142857	0.0182213	0.322901
2	GO:0045906	BP	negative regulation of vasoconstriction	2/ 675	14/ 44898	0.142857	0.0182213	0.322901
2	GO:0032000	BP	positive regulation of fatty acid beta-oxidation	2/ 675	14/ 44898	0.142857	0.0182213	0.322901
2	GO:0061299	BP	retina vasculature morphogenesis in camera-type eye	2/ 675	14/ 44898	0.142857	0.0182213	0.322901
2	GO:0060670	BP	branching involved in labyrinthine layer morphogenesis	2/ 675	14/ 44898	0.142857	0.0182213	0.322901
2	GO:0002676	BP	regulation of chronic inflammatory response	2/ 675	14/ 44898	0.142857	0.0182213	0.322901
2	GO:2001300	BP	lipoxin metabolic process	2/ 675	14/ 44898	0.142857	0.0182213	0.322901
2	GO:0032276	BP	regulation of gonadotropin secretion	2/ 675	14/ 44898	0.142857	0.0182213	0.322901
2	GO:0044790	BP	negative regulation by host of viral release from host cell	2/ 675	14/ 44898	0.142857	0.0182213	0.322901
2	GO:0043194	CC	axon initial segment	2/ 675	14/ 44898	0.142857	0.0182213	0.322901
104	GO:0140096	MF	catalytic activity, acting on a protein	104/ 675	5535/ 44898	0.0187895	0.0180987	0.322901
12	GO:0022832	MF	voltage-gated channel activity	12/ 675	388/ 44898	0.0309278	0.0181433	0.322901
8	GO:0001822	BP	kidney development	8/ 675	219/ 44898	0.0365297	0.0184112	0.325601
5	GO:0005546	MF	phosphatidylinositol-4,5-bisphosphate binding	5/ 675	101/ 44898	0.049505	0.0184203	0.325601
5	GO:0140303	MF	intramembrane lipid transporter activity	5/ 675	101/ 44898	0.049505	0.0184203	0.325601
11	GO:0004866	MF	endopeptidase inhibitor activity	11/ 675	329/ 44898	0.0334347	0.018515	0.327
15	GO:0110053	BP	regulation of actin filament organization	15/ 675	532/ 44898	0.0281955	0.0186631	0.329337
14	GO:0035239	BP	tube morphogenesis	14/ 675	467/ 44898	0.0299786	0.018726	0.33017
17	GO:0005085	MF	guanyl-nucleotide exchange factor activity	17/ 675	624/ 44898	0.0272436	0.01877	0.330668
11	GO:0098802	CC	plasma membrane signaling receptor complex	11/ 675	331/ 44898	0.0332326	0.0188111	0.331113
44	GO:0009968	BP	negative regulation of signal transduction	44/ 675	2038/ 44898	0.0215898	0.0192413	0.338401
11	GO:0048812	BP	neuron projection morphogenesis	11/ 675	337/ 44898	0.0326409	0.0198314	0.347904
11	GO:0045637	BP	regulation of myeloid cell differentiation	11/ 675	337/ 44898	0.0326409	0.0198314	0.347904
5	GO:0007517	BP	muscle organ development	5/ 675	103/ 44898	0.0485437	0.0198735	0.348061
5	GO:1990266	BP	neutrophil migration	5/ 675	103/ 44898	0.0485437	0.0198735	0.348061
15	GO:0050863	BP	regulation of T cell activation	15/ 675	538/ 44898	0.027881	0.0199416	0.348962
21	GO:0007346	BP	regulation of mitotic cell cycle	21/ 675	828/ 44898	0.0253623	0.0200455	0.350488
14	GO:2001020	BP	regulation of response to DNA damage stimulus	14/ 675	477/ 44898	0.0293501	0.0200737	0.350687
12	GO:0051348	BP	negative regulation of transferase activity	12/ 675	396/ 44898	0.030303	0.0201938	0.352493
47	GO:0045934	BP	negative regulation of nucleobase-containing compound metabolic process	47/ 675	2234/ 44898	0.0210385	0.0202267	0.352773
8	GO:0048754	BP	branching morphogenesis of an epithelial tube	8/ 675	223/ 44898	0.0358744	0.0202698	0.35323
41	GO:0003700	MF	DNA-binding transcription factor activity	41/ 675	1898/ 44898	0.0216017	0.0204023	0.355244
3	GO:0014912	BP	negative regulation of smooth muscle cell migration	3/ 675	39/ 44898	0.0769231	0.0207053	0.35743
7	GO:2000027	BP	regulation of animal organ morphogenesis	7/ 675	182/ 44898	0.0384615	0.020738	0.35743
26	GO:0034220	BP	ion transmembrane transport	26/ 675	1069/ 44898	0.0243218	0.0207724	0.35743
2	GO:0051938	BP	L-glutamate import	2/ 675	15/ 44898	0.133333	0.0208177	0.35743
2	GO:0003096	BP	renal sodium ion transport	2/ 675	15/ 44898	0.133333	0.0208177	0.35743
2	GO:0040034	BP	regulation of development, heterochronic	2/ 675	15/ 44898	0.133333	0.0208177	0.35743
2	GO:0070425	BP	negative regulation of nucleotide-binding oligomerization domain containing signaling pathway	2/ 675	15/ 44898	0.133333	0.0208177	0.35743
2	GO:0042135	BP	neurotransmitter catabolic process	2/ 675	15/ 44898	0.133333	0.0208177	0.35743
2	GO:0098712	BP	L-glutamate import across plasma membrane	2/ 675	15/ 44898	0.133333	0.0208177	0.35743
2	GO:0048505	BP	regulation of timing of cell differentiation	2/ 675	15/ 44898	0.133333	0.0208177	0.35743
2	GO:0070433	BP	negative regulation of nucleotide-binding oligomerization domain containing 2 signaling pathway	2/ 675	15/ 44898	0.133333	0.0208177	0.35743
2	GO:0038007	BP	netrin-activated signaling pathway	2/ 675	15/ 44898	0.133333	0.0208177	0.35743
2	GO:0003223	BP	ventricular compact myocardium morphogenesis	2/ 675	15/ 44898	0.133333	0.0208177	0.35743
2	GO:0010940	BP	positive regulation of necrotic cell death	2/ 675	15/ 44898	0.133333	0.0208177	0.35743
2	GO:0060712	BP	spongiotrophoblast layer development	2/ 675	15/ 44898	0.133333	0.0208177	0.35743
2	GO:0031232	CC	extrinsic component of external side of plasma membrane	2/ 675	15/ 44898	0.133333	0.0208177	0.35743
3	GO:0140035	MF	ubiquitination-like modification-dependent protein binding	3/ 675	39/ 44898	0.0769231	0.0207053	0.35743
4	GO:0042472	BP	inner ear morphogenesis	4/ 675	70/ 44898	0.0571429	0.021273	0.364055
4	GO:0010862	BP	positive regulation of pathway-restricted SMAD protein phosphorylation	4/ 675	70/ 44898	0.0571429	0.021273	0.364055
9	GO:0043123	BP	positive regulation of I-kappaB kinase/NF-kappaB signaling	9/ 675	269/ 44898	0.0334572	0.0214246	0.366351
6	GO:0051651	BP	maintenance of location in cell	6/ 675	143/ 44898	0.041958	0.0214469	0.366432
16	GO:0061630	MF	ubiquitin protein ligase activity	16/ 675	568/ 44898	0.028169	0.021515	0.367297
7	GO:0051170	BP	import into nucleus	7/ 675	184/ 44898	0.0380435	0.0218598	0.372386
59	GO:0033554	BP	cellular response to stress	59/ 675	2908/ 44898	0.0202889	0.0218664	0.372386
12	GO:0032990	BP	cell part morphogenesis	12/ 675	402/ 44898	0.0298507	0.0219271	0.372814
12	GO:0032989	BP	cellular component morphogenesis	12/ 675	402/ 44898	0.0298507	0.0219271	0.372814
11	GO:0120039	BP	plasma membrane bounded cell projection morphogenesis	11/ 675	347/ 44898	0.0317003	0.02198	0.373411
3	GO:1902624	BP	positive regulation of neutrophil migration	3/ 675	40/ 44898	0.075	0.0221398	0.374004
3	GO:0098901	BP	regulation of cardiac muscle cell action potential	3/ 675	40/ 44898	0.075	0.0221398	0.374004
3	GO:0034367	BP	protein-containing complex remodeling	3/ 675	40/ 44898	0.075	0.0221398	0.374004
3	GO:0007205	BP	protein kinase C-activating G protein-coupled receptor signaling pathway	3/ 675	40/ 44898	0.075	0.0221398	0.374004
3	GO:0007585	BP	respiratory gaseous exchange by respiratory system	3/ 675	40/ 44898	0.075	0.0221398	0.374004
3	GO:0060384	BP	innervation	3/ 675	40/ 44898	0.075	0.0221398	0.374004
3	GO:0099061	CC	integral component of postsynaptic density membrane	3/ 675	40/ 44898	0.075	0.0221398	0.374004
5	GO:0097517	CC	contractile actin filament bundle	5/ 675	106/ 44898	0.0471698	0.0221909	0.374264
5	GO:0001725	CC	stress fiber	5/ 675	106/ 44898	0.0471698	0.0221909	0.374264
12	GO:1901214	BP	regulation of neuron death	12/ 675	403/ 44898	0.0297767	0.0222326	0.374667
4	GO:0045910	BP	negative regulation of DNA recombination	4/ 675	71/ 44898	0.056338	0.022283	0.375213
9	GO:0050679	BP	positive regulation of epithelial cell proliferation	9/ 675	271/ 44898	0.0332103	0.0223422	0.375909
26	GO:0048468	BP	cell development	26/ 675	1094/ 44898	0.023766	0.0226481	0.380445
9	GO:0030308	BP	negative regulation of cell growth	9/ 675	272/ 44898	0.0330882	0.0228114	0.382575
9	GO:0004222	MF	metalloendopeptidase activity	9/ 675	272/ 44898	0.0330882	0.0228114	0.382575
5	GO:0072073	BP	kidney epithelium development	5/ 675	107/ 44898	0.046729	0.0230006	0.385439
12	GO:0070848	BP	response to growth factor	12/ 675	406/ 44898	0.0295567	0.0231784	0.388108
9	GO:0097193	BP	intrinsic apoptotic signaling pathway	9/ 675	273/ 44898	0.032967	0.0232876	0.389626
4	GO:0030282	BP	bone mineralization	4/ 675	72/ 44898	0.0555556	0.0233217	0.389885
46	GO:0042592	BP	homeostatic process	46/ 675	2180/ 44898	0.0211009	0.0234775	0.390016
2	GO:0071372	BP	cellular response to follicle-stimulating hormone stimulus	2/ 675	16/ 44898	0.125	0.0235578	0.390016
2	GO:0060346	BP	bone trabecula formation	2/ 675	16/ 44898	0.125	0.0235578	0.390016
2	GO:0048251	BP	elastic fiber assembly	2/ 675	16/ 44898	0.125	0.0235578	0.390016
2	GO:1905048	BP	regulation of metallopeptidase activity	2/ 675	16/ 44898	0.125	0.0235578	0.390016
2	GO:0086100	BP	endothelin receptor signaling pathway	2/ 675	16/ 44898	0.125	0.0235578	0.390016
7	GO:0030510	BP	regulation of BMP signaling pathway	7/ 675	187/ 44898	0.0374332	0.0236203	0.390016
3	GO:0044344	BP	cellular response to fibroblast growth factor stimulus	3/ 675	41/ 44898	0.0731707	0.0236272	0.390016
3	GO:0042759	BP	long-chain fatty acid biosynthetic process	3/ 675	41/ 44898	0.0731707	0.0236272	0.390016
3	GO:1903649	BP	regulation of cytoplasmic transport	3/ 675	41/ 44898	0.0731707	0.0236272	0.390016
3	GO:1903487	BP	regulation of lactation	3/ 675	41/ 44898	0.0731707	0.0236272	0.390016
3	GO:0034364	CC	high-density lipoprotein particle	3/ 675	41/ 44898	0.0731707	0.0236272	0.390016
2	GO:0048407	MF	platelet-derived growth factor binding	2/ 675	16/ 44898	0.125	0.0235578	0.390016
2	GO:0045236	MF	CXCR chemokine receptor binding	2/ 675	16/ 44898	0.125	0.0235578	0.390016
3	GO:0043548	MF	phosphatidylinositol 3-kinase binding	3/ 675	41/ 44898	0.0731707	0.0236272	0.390016
3	GO:0043394	MF	proteoglycan binding	3/ 675	41/ 44898	0.0731707	0.0236272	0.390016
43	GO:0022414	BP	reproductive process	43/ 675	2009/ 44898	0.0214037	0.0236796	0.390267
16	GO:0061659	MF	ubiquitin-like protein ligase activity	16/ 675	585/ 44898	0.0273504	0.023668	0.390267
9	GO:0002833	BP	positive regulation of response to biotic stimulus	9/ 675	274/ 44898	0.0328467	0.0237709	0.391463
5	GO:0060415	BP	muscle tissue morphogenesis	5/ 675	108/ 44898	0.0462963	0.0238292	0.391624
8	GO:0045165	BP	cell fate commitment	8/ 675	230/ 44898	0.0347826	0.0238367	0.391624
11	GO:0061135	MF	endopeptidase regulator activity	11/ 675	354/ 44898	0.0310734	0.0238257	0.391624
227	GO:0016020	CC	membrane	227/ 675	13310/ 44898	0.0170548	0.0243578	0.39956
6	GO:0031099	BP	regeneration	6/ 675	148/ 44898	0.0405405	0.0248748	0.407402
22	GO:0022804	MF	active transmembrane transporter activity	22/ 675	893/ 44898	0.0246361	0.024906	0.407595
14	GO:0090287	BP	regulation of cellular response to growth factor stimulus	14/ 675	501/ 44898	0.0279441	0.0249551	0.407933
3	GO:1901798	BP	positive regulation of signal transduction by p53 class mediator	3/ 675	42/ 44898	0.0714286	0.0251674	0.409317
3	GO:0010712	BP	regulation of collagen metabolic process	3/ 675	42/ 44898	0.0714286	0.0251674	0.409317
3	GO:0071774	BP	response to fibroblast growth factor	3/ 675	42/ 44898	0.0714286	0.0251674	0.409317
3	GO:1903580	BP	positive regulation of ATP metabolic process	3/ 675	42/ 44898	0.0714286	0.0251674	0.409317
3	GO:0032727	BP	positive regulation of interferon-alpha production	3/ 675	42/ 44898	0.0714286	0.0251674	0.409317
3	GO:0045736	BP	negative regulation of cyclin-dependent protein serine/threonine kinase activity	3/ 675	42/ 44898	0.0714286	0.0251674	0.409317
11	GO:0048858	BP	cell projection morphogenesis	11/ 675	359/ 44898	0.0306407	0.0253206	0.411489
4	GO:0098586	BP	cellular response to virus	4/ 675	74/ 44898	0.0540541	0.025486	0.412897
4	GO:0043516	BP	regulation of DNA damage response, signal transduction by p53 class mediator	4/ 675	74/ 44898	0.0540541	0.025486	0.412897
5	GO:0002260	BP	lymphocyte homeostasis	5/ 675	110/ 44898	0.0454545	0.0255434	0.413508
11	GO:0007411	BP	axon guidance	11/ 675	360/ 44898	0.0305556	0.0256375	0.41471
11	GO:0071363	BP	cellular response to growth factor stimulus	11/ 675	361/ 44898	0.0304709	0.0259604	0.41961
8	GO:2000045	BP	regulation of G1/S transition of mitotic cell cycle	8/ 675	234/ 44898	0.034188	0.0260616	0.420273
8	GO:0006959	BP	humoral immune response	8/ 675	234/ 44898	0.034188	0.0260616	0.420273
2	GO:0048485	BP	sympathetic nervous system development	2/ 675	17/ 44898	0.117647	0.0264367	0.423068
2	GO:0008356	BP	asymmetric cell division	2/ 675	17/ 44898	0.117647	0.0264367	0.423068
2	GO:0043568	BP	positive regulation of insulin-like growth factor receptor signaling pathway	2/ 675	17/ 44898	0.117647	0.0264367	0.423068
2	GO:0046007	BP	negative regulation of activated T cell proliferation	2/ 675	17/ 44898	0.117647	0.0264367	0.423068
2	GO:0035871	BP	protein K11-linked deubiquitination	2/ 675	17/ 44898	0.117647	0.0264367	0.423068
6	GO:1902936	MF	phosphatidylinositol bisphosphate binding	6/ 675	150/ 44898	0.04	0.0263425	0.423068
2	GO:0005042	MF	netrin receptor activity	2/ 675	17/ 44898	0.117647	0.0264367	0.423068
2	GO:0009008	MF	DNA-methyltransferase activity	2/ 675	17/ 44898	0.117647	0.0264367	0.423068
13	GO:0051054	BP	positive regulation of DNA metabolic process	13/ 675	440/ 44898	0.0295455	0.0264843	0.423507
4	GO:1900026	BP	positive regulation of substrate adhesion-dependent cell spreading	4/ 675	75/ 44898	0.0533333	0.026612	0.424254
4	GO:0043331	BP	response to dsRNA	4/ 675	75/ 44898	0.0533333	0.026612	0.424254
4	GO:0002792	BP	negative regulation of peptide secretion	4/ 675	75/ 44898	0.0533333	0.026612	0.424254
4	GO:0072091	BP	regulation of stem cell proliferation	4/ 675	75/ 44898	0.0533333	0.026612	0.424254
3	GO:1904031	BP	positive regulation of cyclin-dependent protein kinase activity	3/ 675	43/ 44898	0.0697674	0.0267605	0.42565
3	GO:0010761	BP	fibroblast migration	3/ 675	43/ 44898	0.0697674	0.0267605	0.42565
3	GO:0070861	BP	regulation of protein exit from endoplasmic reticulum	3/ 675	43/ 44898	0.0697674	0.0267605	0.42565
22	GO:0001775	BP	cell activation	22/ 675	907/ 44898	0.0242558	0.0268672	0.427024
11	GO:0097485	BP	neuron projection guidance	11/ 675	364/ 44898	0.0302198	0.0269655	0.428262
38	GO:0044087	BP	regulation of cellular component biogenesis	38/ 675	1756/ 44898	0.0216401	0.0270028	0.428529
10	GO:1902904	BP	negative regulation of supramolecular fiber organization	10/ 675	305/ 44898	0.0327869	0.0276524	0.431163
13	GO:2000146	BP	negative regulation of cell motility	13/ 675	447/ 44898	0.0290828	0.0276905	0.431163
4	GO:0034332	BP	adherens junction organization	4/ 675	76/ 44898	0.0526316	0.0277673	0.431163
8	GO:0051100	BP	negative regulation of binding	8/ 675	237/ 44898	0.0337553	0.0278223	0.431163
5	GO:0097530	BP	granulocyte migration	5/ 675	113/ 44898	0.0442478	0.0282595	0.431163
30	GO:0030030	BP	cell projection organization	30/ 675	1323/ 44898	0.0226757	0.0282783	0.431163
3	GO:0033522	BP	histone H2A ubiquitination	3/ 675	44/ 44898	0.0681818	0.0284062	0.431163
3	GO:1904030	BP	negative regulation of cyclin-dependent protein kinase activity	3/ 675	44/ 44898	0.0681818	0.0284062	0.431163
3	GO:0044060	BP	regulation of endocrine process	3/ 675	44/ 44898	0.0681818	0.0284062	0.431163
3	GO:1904645	BP	response to amyloid-beta	3/ 675	44/ 44898	0.0681818	0.0284062	0.431163
10	GO:0051099	BP	positive regulation of binding	10/ 675	310/ 44898	0.0322581	0.0288288	0.431163
10	GO:0002791	BP	regulation of peptide secretion	10/ 675	310/ 44898	0.0322581	0.0288288	0.431163
4	GO:0043470	BP	regulation of carbohydrate catabolic process	4/ 675	77/ 44898	0.0519481	0.0289521	0.431163
4	GO:2000351	BP	regulation of endothelial cell apoptotic process	4/ 675	77/ 44898	0.0519481	0.0289521	0.431163
8	GO:0002274	BP	myeloid leukocyte activation	8/ 675	239/ 44898	0.0334728	0.0290409	0.431163
10	GO:0007229	BP	integrin-mediated signaling pathway	10/ 675	311/ 44898	0.0321543	0.0290873	0.431163
13	GO:0051271	BP	negative regulation of cellular component movement	13/ 675	454/ 44898	0.0286344	0.0291549	0.431163
5	GO:0061061	BP	muscle structure development	5/ 675	114/ 44898	0.0438596	0.0292039	0.431163
2	GO:0035672	BP	oligopeptide transmembrane transport	2/ 675	18/ 44898	0.111111	0.0294497	0.431163
2	GO:0140239	BP	postsynaptic endocytosis	2/ 675	18/ 44898	0.111111	0.0294497	0.431163
2	GO:0044789	BP	modulation by host of viral release from host cell	2/ 675	18/ 44898	0.111111	0.0294497	0.431163
2	GO:0046321	BP	positive regulation of fatty acid oxidation	2/ 675	18/ 44898	0.111111	0.0294497	0.431163
2	GO:0031392	BP	regulation of prostaglandin biosynthetic process	2/ 675	18/ 44898	0.111111	0.0294497	0.431163
2	GO:0098884	BP	postsynaptic neurotransmitter receptor internalization	2/ 675	18/ 44898	0.111111	0.0294497	0.431163
2	GO:0060973	BP	cell migration involved in heart development	2/ 675	18/ 44898	0.111111	0.0294497	0.431163
2	GO:0035437	BP	maintenance of protein localization in endoplasmic reticulum	2/ 675	18/ 44898	0.111111	0.0294497	0.431163
2	GO:0072203	BP	cell proliferation involved in metanephros development	2/ 675	18/ 44898	0.111111	0.0294497	0.431163
2	GO:0072711	BP	cellular response to hydroxyurea	2/ 675	18/ 44898	0.111111	0.0294497	0.431163
2	GO:0070862	BP	negative regulation of protein exit from endoplasmic reticulum	2/ 675	18/ 44898	0.111111	0.0294497	0.431163
7	GO:0051147	BP	regulation of muscle cell differentiation	7/ 675	196/ 44898	0.0357143	0.0294814	0.431163
7	GO:0098739	BP	import across plasma membrane	7/ 675	196/ 44898	0.0357143	0.0294814	0.431163
1	GO:0048389	BP	intermediate mesoderm development	1/ 675	2/ 44898	0.5	0.0298425	0.431163
1	GO:0021784	BP	postganglionic parasympathetic fiber development	1/ 675	2/ 44898	0.5	0.0298425	0.431163
1	GO:0070561	BP	vitamin D receptor signaling pathway	1/ 675	2/ 44898	0.5	0.0298425	0.431163
1	GO:0044751	BP	cellular response to human chorionic gonadotropin stimulus	1/ 675	2/ 44898	0.5	0.0298425	0.431163
1	GO:0019075	BP	virus maturation	1/ 675	2/ 44898	0.5	0.0298425	0.431163
1	GO:0035793	BP	positive regulation of metanephric mesenchymal cell migration by platelet-derived growth factor receptor-beta signaling pathway	1/ 675	2/ 44898	0.5	0.0298425	0.431163
1	GO:0061364	BP	apoptotic process involved in luteolysis	1/ 675	2/ 44898	0.5	0.0298425	0.431163
1	GO:0072184	BP	renal vesicle progenitor cell differentiation	1/ 675	2/ 44898	0.5	0.0298425	0.431163
1	GO:0038157	BP	granulocyte-macrophage colony-stimulating factor signaling pathway	1/ 675	2/ 44898	0.5	0.0298425	0.431163
1	GO:0038159	BP	C-X-C chemokine receptor CXCR4 signaling pathway	1/ 675	2/ 44898	0.5	0.0298425	0.431163
1	GO:0070447	BP	positive regulation of oligodendrocyte progenitor proliferation	1/ 675	2/ 44898	0.5	0.0298425	0.431163
1	GO:1903597	BP	negative regulation of gap junction assembly	1/ 675	2/ 44898	0.5	0.0298425	0.431163
1	GO:0044871	BP	negative regulation by host of viral glycoprotein metabolic process	1/ 675	2/ 44898	0.5	0.0298425	0.431163
1	GO:0044870	BP	modulation by host of viral glycoprotein metabolic process	1/ 675	2/ 44898	0.5	0.0298425	0.431163
1	GO:0072259	BP	metanephric interstitial fibroblast development	1/ 675	2/ 44898	0.5	0.0298425	0.431163
1	GO:0015882	BP	L-ascorbic acid transmembrane transport	1/ 675	2/ 44898	0.5	0.0298425	0.431163
1	GO:0014063	BP	negative regulation of serotonin secretion	1/ 675	2/ 44898	0.5	0.0298425	0.431163
1	GO:0002037	BP	negative regulation of L-glutamate import across plasma membrane	1/ 675	2/ 44898	0.5	0.0298425	0.431163
1	GO:1905871	BP	regulation of protein localization to cell leading edge	1/ 675	2/ 44898	0.5	0.0298425	0.431163
1	GO:0033602	BP	negative regulation of dopamine secretion	1/ 675	2/ 44898	0.5	0.0298425	0.431163
1	GO:0007529	BP	establishment of synaptic specificity at neuromuscular junction	1/ 675	2/ 44898	0.5	0.0298425	0.431163
1	GO:0030505	BP	inorganic diphosphate transport	1/ 675	2/ 44898	0.5	0.0298425	0.431163
1	GO:0060023	BP	soft palate development	1/ 675	2/ 44898	0.5	0.0298425	0.431163
1	GO:0090094	BP	metanephric cap mesenchymal cell proliferation involved in metanephros development	1/ 675	2/ 44898	0.5	0.0298425	0.431163
1	GO:0003032	BP	detection of oxygen	1/ 675	2/ 44898	0.5	0.0298425	0.431163
1	GO:0045225	BP	negative regulation of CD4 production	1/ 675	2/ 44898	0.5	0.0298425	0.431163
1	GO:0045223	BP	regulation of CD4 production	1/ 675	2/ 44898	0.5	0.0298425	0.431163
1	GO:0070483	BP	detection of hypoxia	1/ 675	2/ 44898	0.5	0.0298425	0.431163
1	GO:0072167	BP	specification of mesonephric tubule identity	1/ 675	2/ 44898	0.5	0.0298425	0.431163
1	GO:0072168	BP	specification of anterior mesonephric tubule identity	1/ 675	2/ 44898	0.5	0.0298425	0.431163
1	GO:0072169	BP	specification of posterior mesonephric tubule identity	1/ 675	2/ 44898	0.5	0.0298425	0.431163
1	GO:2001124	BP	regulation of translational frameshifting	1/ 675	2/ 44898	0.5	0.0298425	0.431163
1	GO:2001125	BP	negative regulation of translational frameshifting	1/ 675	2/ 44898	0.5	0.0298425	0.431163
1	GO:1902963	BP	negative regulation of metalloendopeptidase activity involved in amyloid precursor protein catabolic process	1/ 675	2/ 44898	0.5	0.0298425	0.431163
1	GO:1902962	BP	regulation of metalloendopeptidase activity involved in amyloid precursor protein catabolic process	1/ 675	2/ 44898	0.5	0.0298425	0.431163
1	GO:1902948	BP	negative regulation of tau-protein kinase activity	1/ 675	2/ 44898	0.5	0.0298425	0.431163
1	GO:1905062	BP	positive regulation of cardioblast proliferation	1/ 675	2/ 44898	0.5	0.0298425	0.431163
1	GO:0002930	BP	trabecular meshwork development	1/ 675	2/ 44898	0.5	0.0298425	0.431163
1	GO:0008228	BP	opsonization	1/ 675	2/ 44898	0.5	0.0298425	0.431163
1	GO:1903016	BP	negative regulation of exo-alpha-sialidase activity	1/ 675	2/ 44898	0.5	0.0298425	0.431163
1	GO:0090272	BP	negative regulation of fibroblast growth factor production	1/ 675	2/ 44898	0.5	0.0298425	0.431163
1	GO:0010512	BP	negative regulation of phosphatidylinositol biosynthetic process	1/ 675	2/ 44898	0.5	0.0298425	0.431163
1	GO:0002175	BP	protein localization to paranode region of axon	1/ 675	2/ 44898	0.5	0.0298425	0.431163
1	GO:0038160	BP	CXCL12-activated CXCR4 signaling pathway	1/ 675	2/ 44898	0.5	0.0298425	0.431163
1	GO:0021633	BP	optic nerve structural organization	1/ 675	2/ 44898	0.5	0.0298425	0.431163
1	GO:0044869	BP	negative regulation by host of viral exo-alpha-sialidase activity	1/ 675	2/ 44898	0.5	0.0298425	0.431163
1	GO:0044866	BP	modulation by host of viral exo-alpha-sialidase activity	1/ 675	2/ 44898	0.5	0.0298425	0.431163
1	GO:0044867	BP	modulation by host of viral catalytic activity	1/ 675	2/ 44898	0.5	0.0298425	0.431163
1	GO:2000591	BP	positive regulation of metanephric mesenchymal cell migration	1/ 675	2/ 44898	0.5	0.0298425	0.431163
1	GO:0086101	BP	endothelin receptor signaling pathway involved in heart process	1/ 675	2/ 44898	0.5	0.0298425	0.431163
1	GO:0097018	BP	renal albumin absorption	1/ 675	2/ 44898	0.5	0.0298425	0.431163
1	GO:0060820	BP	inactivation of X chromosome by heterochromatin assembly	1/ 675	2/ 44898	0.5	0.0298425	0.431163
1	GO:0060821	BP	obsolete inactivation of X chromosome by DNA methylation	1/ 675	2/ 44898	0.5	0.0298425	0.431163
1	GO:0045053	BP	protein retention in Golgi apparatus	1/ 675	2/ 44898	0.5	0.0298425	0.431163
1	GO:0075523	BP	viral translational frameshifting	1/ 675	2/ 44898	0.5	0.0298425	0.431163
1	GO:0071529	BP	cementum mineralization	1/ 675	2/ 44898	0.5	0.0298425	0.431163
1	GO:1900238	BP	regulation of metanephric mesenchymal cell migration by platelet-derived growth factor receptor-beta signaling pathway	1/ 675	2/ 44898	0.5	0.0298425	0.431163
1	GO:0033326	BP	cerebrospinal fluid secretion	1/ 675	2/ 44898	0.5	0.0298425	0.431163
1	GO:0070904	BP	transepithelial L-ascorbic acid transport	1/ 675	2/ 44898	0.5	0.0298425	0.431163
1	GO:0070868	BP	obsolete heterochromatin organization involved in chromatin silencing	1/ 675	2/ 44898	0.5	0.0298425	0.431163
6	GO:0042383	CC	sarcolemma	6/ 675	152/ 44898	0.0394737	0.0278666	0.431163
3	GO:0099146	CC	intrinsic component of postsynaptic density membrane	3/ 675	44/ 44898	0.0681818	0.0284062	0.431163
5	GO:0042641	CC	actomyosin	5/ 675	114/ 44898	0.0438596	0.0292039	0.431163
2	GO:0005587	CC	collagen type IV trimer	2/ 675	18/ 44898	0.111111	0.0294497	0.431163
2	GO:0098651	CC	basement membrane collagen trimer	2/ 675	18/ 44898	0.111111	0.0294497	0.431163
1	GO:0030526	CC	granulocyte macrophage colony-stimulating factor receptor complex	1/ 675	2/ 44898	0.5	0.0298425	0.431163
1	GO:0090619	CC	meiotic spindle pole	1/ 675	2/ 44898	0.5	0.0298425	0.431163
1	GO:1990265	CC	platelet-derived growth factor complex	1/ 675	2/ 44898	0.5	0.0298425	0.431163
1	GO:0097058	CC	CRLF-CLCF1 complex	1/ 675	2/ 44898	0.5	0.0298425	0.431163
1	GO:1902712	CC	G protein-coupled GABA receptor complex	1/ 675	2/ 44898	0.5	0.0298425	0.431163
52	GO:0005215	MF	transporter activity	52/ 675	2558/ 44898	0.0203284	0.0291233	0.431163
2	GO:0043176	MF	amine binding	2/ 675	18/ 44898	0.111111	0.0294497	0.431163
2	GO:0051378	MF	serotonin binding	2/ 675	18/ 44898	0.111111	0.0294497	0.431163
30	GO:0019900	MF	kinase binding	30/ 675	1338/ 44898	0.0224215	0.0296878	0.431163
1	GO:0031711	MF	bradykinin receptor binding	1/ 675	2/ 44898	0.5	0.0298425	0.431163
1	GO:0062179	MF	vitamin D 23-hydroxylase activity	1/ 675	2/ 44898	0.5	0.0298425	0.431163
1	GO:0030342	MF	1-alpha,25-dihydroxyvitamin D3 24-hydroxylase activity	1/ 675	2/ 44898	0.5	0.0298425	0.431163
1	GO:0019912	MF	cyclin-dependent protein kinase activating kinase activity	1/ 675	2/ 44898	0.5	0.0298425	0.431163
1	GO:0015229	MF	L-ascorbic acid transmembrane transporter activity	1/ 675	2/ 44898	0.5	0.0298425	0.431163
1	GO:0052815	MF	medium-chain acyl-CoA hydrolase activity	1/ 675	2/ 44898	0.5	0.0298425	0.431163
1	GO:0061981	MF	3-hydroxykynureninase activity	1/ 675	2/ 44898	0.5	0.0298425	0.431163
1	GO:0062180	MF	25-hydroxycholecalciferol-23-hydroxylase activity	1/ 675	2/ 44898	0.5	0.0298425	0.431163
1	GO:0000048	MF	peptidyltransferase activity	1/ 675	2/ 44898	0.5	0.0298425	0.431163
1	GO:0062181	MF	1-alpha,25-dihydroxyvitamin D3 23-hydroxylase activity	1/ 675	2/ 44898	0.5	0.0298425	0.431163
1	GO:0052732	MF	phosphoethanolamine phosphatase activity	1/ 675	2/ 44898	0.5	0.0298425	0.431163
1	GO:0061749	MF	forked DNA-dependent helicase activity	1/ 675	2/ 44898	0.5	0.0298425	0.431163
1	GO:0016521	MF	pituitary adenylate cyclase activating polypeptide activity	1/ 675	2/ 44898	0.5	0.0298425	0.431163
1	GO:0030504	MF	inorganic diphosphate transmembrane transporter activity	1/ 675	2/ 44898	0.5	0.0298425	0.431163
1	GO:0008403	MF	25-hydroxycholecalciferol-24-hydroxylase activity	1/ 675	2/ 44898	0.5	0.0298425	0.431163
1	GO:0031858	MF	pituitary adenylate cyclase-activating polypeptide receptor binding	1/ 675	2/ 44898	0.5	0.0298425	0.431163
1	GO:0032554	MF	purine deoxyribonucleotide binding	1/ 675	2/ 44898	0.5	0.0298425	0.431163
1	GO:0031696	MF	alpha-2C adrenergic receptor binding	1/ 675	2/ 44898	0.5	0.0298425	0.431163
1	GO:0030429	MF	kynureninase activity	1/ 675	2/ 44898	0.5	0.0298425	0.431163
1	GO:0008520	MF	L-ascorbate:sodium symporter activity	1/ 675	2/ 44898	0.5	0.0298425	0.431163
3	GO:0045981	BP	positive regulation of nucleotide metabolic process	3/ 675	45/ 44898	0.0666667	0.0301044	0.432882
3	GO:1900544	BP	positive regulation of purine nucleotide metabolic process	3/ 675	45/ 44898	0.0666667	0.0301044	0.432882
3	GO:0072524	BP	pyridine-containing compound metabolic process	3/ 675	45/ 44898	0.0666667	0.0301044	0.432882
4	GO:0006636	BP	unsaturated fatty acid biosynthetic process	4/ 675	78/ 44898	0.0512821	0.0301664	0.432882
4	GO:0006956	BP	complement activation	4/ 675	78/ 44898	0.0512821	0.0301664	0.432882
5	GO:2000106	BP	regulation of leukocyte apoptotic process	5/ 675	115/ 44898	0.0434783	0.030168	0.432882
5	GO:0015718	BP	monocarboxylic acid transport	5/ 675	115/ 44898	0.0434783	0.030168	0.432882
5	GO:0010927	BP	cellular component assembly involved in morphogenesis	5/ 675	115/ 44898	0.0434783	0.030168	0.432882
5	GO:0030048	BP	actin filament-based movement	5/ 675	115/ 44898	0.0434783	0.030168	0.432882
5	GO:0022008	BP	neurogenesis	5/ 675	115/ 44898	0.0434783	0.030168	0.432882
10	GO:0090087	BP	regulation of peptide transport	10/ 675	315/ 44898	0.031746	0.0301987	0.433028
123	GO:0031326	BP	regulation of cellular biosynthetic process	123/ 675	6819/ 44898	0.0180378	0.0305126	0.43693
36	GO:0009894	BP	regulation of catabolic process	36/ 675	1668/ 44898	0.0215827	0.0307323	0.439776
11	GO:0045861	BP	negative regulation of proteolysis	11/ 675	375/ 44898	0.0293333	0.0311257	0.445101
5	GO:0002028	BP	regulation of sodium ion transport	5/ 675	116/ 44898	0.0431034	0.0311518	0.445172
4	GO:0042304	BP	regulation of fatty acid biosynthetic process	4/ 675	79/ 44898	0.0506329	0.0314105	0.447952
4	GO:0002460	BP	adaptive immune response based on somatic recombination of immune receptors built from immunoglobulin superfamily domains	4/ 675	79/ 44898	0.0506329	0.0314105	0.447952
4	GO:0042531	BP	positive regulation of tyrosine phosphorylation of STAT protein	4/ 675	79/ 44898	0.0506329	0.0314105	0.447952
3	GO:0045922	BP	negative regulation of fatty acid metabolic process	3/ 675	46/ 44898	0.0652174	0.031855	0.453366
3	GO:0060544	BP	regulation of necroptotic process	3/ 675	46/ 44898	0.0652174	0.031855	0.453366
3	GO:0043114	BP	regulation of vascular permeability	3/ 675	46/ 44898	0.0652174	0.031855	0.453366
6	GO:0048514	BP	blood vessel morphogenesis	6/ 675	157/ 44898	0.0382166	0.031928	0.453748
174	GO:0031323	BP	regulation of cellular metabolic process	174/ 675	10006/ 44898	0.0173896	0.0319467	0.453748
5	GO:0050817	BP	coagulation	5/ 675	117/ 44898	0.042735	0.0321556	0.45548
5	GO:0007596	BP	blood coagulation	5/ 675	117/ 44898	0.042735	0.0321556	0.45548
5	GO:0048771	BP	tissue remodeling	5/ 675	117/ 44898	0.042735	0.0321556	0.45548
5	GO:0098685	CC	Schaffer collateral - CA1 synapse	5/ 675	117/ 44898	0.042735	0.0321556	0.45548
15	GO:0009895	BP	negative regulation of catabolic process	15/ 675	556/ 44898	0.0269784	0.0322027	0.455507
8	GO:0043405	BP	regulation of MAP kinase activity	8/ 675	244/ 44898	0.0327869	0.0322471	0.455507
34	GO:0051248	BP	negative regulation of protein metabolic process	34/ 675	1546/ 44898	0.0219922	0.032345	0.455507
2	GO:0034139	BP	regulation of toll-like receptor 3 signaling pathway	2/ 675	19/ 44898	0.105263	0.0325921	0.455507
2	GO:0140374	BP	antiviral innate immune response	2/ 675	19/ 44898	0.105263	0.0325921	0.455507
2	GO:2000193	BP	positive regulation of fatty acid transport	2/ 675	19/ 44898	0.105263	0.0325921	0.455507
2	GO:0009435	BP	NAD biosynthetic process	2/ 675	19/ 44898	0.105263	0.0325921	0.455507
2	GO:0010744	BP	positive regulation of macrophage derived foam cell differentiation	2/ 675	19/ 44898	0.105263	0.0325921	0.455507
2	GO:0050803	BP	regulation of synapse structure or activity	2/ 675	19/ 44898	0.105263	0.0325921	0.455507
2	GO:0070142	BP	synaptic vesicle budding	2/ 675	19/ 44898	0.105263	0.0325921	0.455507
2	GO:0035666	BP	TRIF-dependent toll-like receptor signaling pathway	2/ 675	19/ 44898	0.105263	0.0325921	0.455507
2	GO:1904753	BP	negative regulation of vascular associated smooth muscle cell migration	2/ 675	19/ 44898	0.105263	0.0325921	0.455507
2	GO:0002507	BP	tolerance induction	2/ 675	19/ 44898	0.105263	0.0325921	0.455507
2	GO:2001279	BP	regulation of unsaturated fatty acid biosynthetic process	2/ 675	19/ 44898	0.105263	0.0325921	0.455507
2	GO:0032354	BP	response to follicle-stimulating hormone	2/ 675	19/ 44898	0.105263	0.0325921	0.455507
2	GO:0055062	BP	phosphate ion homeostasis	2/ 675	19/ 44898	0.105263	0.0325921	0.455507
2	GO:0014829	BP	vascular associated smooth muscle contraction	2/ 675	19/ 44898	0.105263	0.0325921	0.455507
2	GO:0072506	BP	trivalent inorganic anion homeostasis	2/ 675	19/ 44898	0.105263	0.0325921	0.455507
2	GO:0098642	CC	network-forming collagen trimer	2/ 675	19/ 44898	0.105263	0.0325921	0.455507
2	GO:0045503	MF	dynein light chain binding	2/ 675	19/ 44898	0.105263	0.0325921	0.455507
4	GO:0045332	BP	phospholipid translocation	4/ 675	80/ 44898	0.05	0.0326843	0.456491
8	GO:0003018	BP	vascular process in circulatory system	8/ 675	245/ 44898	0.0326531	0.0329161	0.459423
40	GO:0055085	BP	transmembrane transport	40/ 675	1894/ 44898	0.0211193	0.0330713	0.461282
10	GO:0046942	BP	carboxylic acid transport	10/ 675	324/ 44898	0.0308642	0.0331574	0.462175
5	GO:0032663	BP	regulation of interleukin-2 production	5/ 675	118/ 44898	0.0423729	0.0331794	0.462175
3	GO:0071353	BP	cellular response to interleukin-4	3/ 675	47/ 44898	0.0638298	0.0336578	0.467906
3	GO:0097300	BP	programmed necrotic cell death	3/ 675	47/ 44898	0.0638298	0.0336578	0.467906
3	GO:0009954	BP	proximal/distal pattern formation	3/ 675	47/ 44898	0.0638298	0.0336578	0.467906
4	GO:0070301	BP	cellular response to hydrogen peroxide	4/ 675	81/ 44898	0.0493827	0.0339878	0.471868
13	GO:0009416	BP	response to light stimulus	13/ 675	473/ 44898	0.0274841	0.0344539	0.478023
7	GO:0006821	BP	chloride transport	7/ 675	203/ 44898	0.0344828	0.0346664	0.480652
13	GO:0098978	CC	glutamatergic synapse	13/ 675	474/ 44898	0.0274262	0.0347873	0.48201
5	GO:0007599	BP	hemostasis	5/ 675	120/ 44898	0.0416667	0.0352872	0.488614
29	GO:0051050	BP	positive regulation of transport	29/ 675	1291/ 44898	0.0224632	0.0354529	0.490437
3	GO:0032647	BP	regulation of interferon-alpha production	3/ 675	48/ 44898	0.0625	0.0355125	0.490437
3	GO:0046320	BP	regulation of fatty acid oxidation	3/ 675	48/ 44898	0.0625	0.0355125	0.490437
3	GO:0004970	MF	ionotropic glutamate receptor activity	3/ 675	48/ 44898	0.0625	0.0355125	0.490437
8	GO:0048568	BP	embryonic organ development	8/ 675	249/ 44898	0.0321285	0.0356867	0.491987
2	GO:2001204	BP	regulation of osteoclast development	2/ 675	20/ 44898	0.1	0.0358593	0.491987
2	GO:0042659	BP	regulation of cell fate specification	2/ 675	20/ 44898	0.1	0.0358593	0.491987
2	GO:0062009	BP	secondary palate development	2/ 675	20/ 44898	0.1	0.0358593	0.491987
2	GO:0034145	BP	positive regulation of toll-like receptor 4 signaling pathway	2/ 675	20/ 44898	0.1	0.0358593	0.491987
2	GO:0010935	BP	regulation of macrophage cytokine production	2/ 675	20/ 44898	0.1	0.0358593	0.491987
2	GO:0090085	BP	regulation of protein deubiquitination	2/ 675	20/ 44898	0.1	0.0358593	0.491987
2	GO:0098810	BP	neurotransmitter reuptake	2/ 675	20/ 44898	0.1	0.0358593	0.491987
2	GO:0002479	BP	antigen processing and presentation of exogenous peptide antigen via MHC class I, TAP-dependent	2/ 675	20/ 44898	0.1	0.0358593	0.491987
2	GO:0048711	BP	positive regulation of astrocyte differentiation	2/ 675	20/ 44898	0.1	0.0358593	0.491987
6	GO:0045185	BP	maintenance of protein location	6/ 675	162/ 44898	0.037037	0.0363563	0.498478
4	GO:0034204	BP	lipid translocation	4/ 675	83/ 44898	0.0481928	0.0366847	0.502288
6	GO:0033559	BP	unsaturated fatty acid metabolic process	6/ 675	163/ 44898	0.0368098	0.0372867	0.509569
3	GO:0070229	BP	negative regulation of lymphocyte apoptotic process	3/ 675	49/ 44898	0.0612245	0.0374188	0.510044
3	GO:0061564	BP	axon development	3/ 675	49/ 44898	0.0612245	0.0374188	0.510044
3	GO:0070265	BP	necrotic cell death	3/ 675	49/ 44898	0.0612245	0.0374188	0.510044
3	GO:0090218	BP	positive regulation of lipid kinase activity	3/ 675	49/ 44898	0.0612245	0.0374188	0.510044
12	GO:0051047	BP	positive regulation of secretion	12/ 675	416/ 44898	0.0288462	0.0380613	0.517012
4	GO:0098900	BP	regulation of action potential	4/ 675	84/ 44898	0.047619	0.038078	0.517012
4	GO:1901568	BP	fatty acid derivative metabolic process	4/ 675	84/ 44898	0.047619	0.038078	0.517012
4	GO:0070228	BP	regulation of lymphocyte apoptotic process	4/ 675	84/ 44898	0.047619	0.038078	0.517012
4	GO:0034605	BP	cellular response to heat	4/ 675	84/ 44898	0.047619	0.038078	0.517012
4	GO:0016538	MF	cyclin-dependent protein serine/threonine kinase regulator activity	4/ 675	84/ 44898	0.047619	0.038078	0.517012
22	GO:0044089	BP	positive regulation of cellular component biogenesis	22/ 675	921/ 44898	0.0238871	0.0381467	0.517609
7	GO:0048284	BP	organelle fusion	7/ 675	208/ 44898	0.0336538	0.0387188	0.524694
2	GO:0071354	BP	cellular response to interleukin-6	2/ 675	21/ 44898	0.0952381	0.039247	0.526123
2	GO:0048791	BP	calcium ion-regulated exocytosis of neurotransmitter	2/ 675	21/ 44898	0.0952381	0.039247	0.526123
2	GO:0003374	BP	dynamin family protein polymerization involved in mitochondrial fission	2/ 675	21/ 44898	0.0952381	0.039247	0.526123
2	GO:0003373	BP	dynamin family protein polymerization involved in membrane fission	2/ 675	21/ 44898	0.0952381	0.039247	0.526123
2	GO:0045647	BP	negative regulation of erythrocyte differentiation	2/ 675	21/ 44898	0.0952381	0.039247	0.526123
2	GO:0051953	BP	negative regulation of amine transport	2/ 675	21/ 44898	0.0952381	0.039247	0.526123
2	GO:0099590	BP	neurotransmitter receptor internalization	2/ 675	21/ 44898	0.0952381	0.039247	0.526123
12	GO:0048608	BP	reproductive structure development	12/ 675	421/ 44898	0.0285036	0.0392776	0.526123
3	GO:0016079	BP	synaptic vesicle exocytosis	3/ 675	50/ 44898	0.06	0.0393764	0.526123
3	GO:0035904	BP	aorta development	3/ 675	50/ 44898	0.06	0.0393764	0.526123
3	GO:0010837	BP	regulation of keratinocyte proliferation	3/ 675	50/ 44898	0.06	0.0393764	0.526123
3	GO:1990573	BP	potassium ion import across plasma membrane	3/ 675	50/ 44898	0.06	0.0393764	0.526123
2	GO:0016010	CC	dystrophin-associated glycoprotein complex	2/ 675	21/ 44898	0.0952381	0.039247	0.526123
6	GO:0046332	MF	SMAD binding	6/ 675	165/ 44898	0.0363636	0.039193	0.526123
2	GO:0004065	MF	arylsulfatase activity	2/ 675	21/ 44898	0.0952381	0.039247	0.526123
2	GO:0017128	MF	phospholipid scramblase activity	2/ 675	21/ 44898	0.0952381	0.039247	0.526123
2	GO:0015379	MF	potassium:chloride symporter activity	2/ 675	21/ 44898	0.0952381	0.039247	0.526123
3	GO:0005154	MF	epidermal growth factor receptor binding	3/ 675	50/ 44898	0.06	0.0393764	0.526123
3	GO:0032183	MF	SUMO binding	3/ 675	50/ 44898	0.06	0.0393764	0.526123
162	GO:0051171	BP	regulation of nitrogen compound metabolic process	162/ 675	9323/ 44898	0.0173764	0.039723	0.530415
12	GO:0001701	BP	in utero embryonic development	12/ 675	423/ 44898	0.0283688	0.0398128	0.531277
27	GO:0005768	CC	endosome	27/ 675	1201/ 44898	0.0224813	0.0398467	0.53139
12	GO:0006935	BP	chemotaxis	12/ 675	424/ 44898	0.0283019	0.0400908	0.534307
20	GO:0043065	BP	positive regulation of apoptotic process	20/ 675	819/ 44898	0.02442	0.0401292	0.534478
103	GO:0006355	BP	regulation of transcription, DNA-templated	103/ 675	5648/ 44898	0.0182365	0.0404112	0.537893
103	GO:1903506	BP	regulation of nucleic acid-templated transcription	103/ 675	5657/ 44898	0.0182075	0.0405949	0.539995
20	GO:0051223	BP	regulation of protein transport	20/ 675	823/ 44898	0.0243013	0.0406539	0.540436
14	GO:0009617	BP	response to bacterium	14/ 675	512/ 44898	0.0273438	0.0407565	0.541457
103	GO:2001141	BP	regulation of RNA biosynthetic process	103/ 675	5666/ 44898	0.0181786	0.0408286	0.542072
5	GO:1903051	BP	negative regulation of proteolysis involved in cellular protein catabolic process	5/ 675	125/ 44898	0.04	0.0409117	0.542831
12	GO:0042330	BP	taxis	12/ 675	427/ 44898	0.028103	0.0409667	0.543217
6	GO:0051865	BP	protein autoubiquitination	6/ 675	167/ 44898	0.0359281	0.0411601	0.545092
6	GO:0045739	BP	positive regulation of DNA repair	6/ 675	167/ 44898	0.0359281	0.0411601	0.545092
7	GO:0090101	BP	negative regulation of transmembrane receptor protein serine/threonine kinase signaling pathway	7/ 675	211/ 44898	0.0331754	0.0412931	0.545658
22	GO:1903827	BP	regulation of cellular protein localization	22/ 675	942/ 44898	0.0233546	0.0412934	0.545658
124	GO:0009889	BP	regulation of biosynthetic process	124/ 675	6943/ 44898	0.0178597	0.0413166	0.545658
3	GO:0050982	BP	detection of mechanical stimulus	3/ 675	51/ 44898	0.0588235	0.0413851	0.545658
3	GO:0019233	BP	sensory perception of pain	3/ 675	51/ 44898	0.0588235	0.0413851	0.545658
7	GO:0045211	CC	postsynaptic membrane	7/ 675	211/ 44898	0.0331754	0.0412931	0.545658
3	GO:0017147	MF	Wnt-protein binding	3/ 675	51/ 44898	0.0588235	0.0413851	0.545658
39	GO:0003008	BP	system process	39/ 675	1878/ 44898	0.0207668	0.0416111	0.548294
9	GO:1903522	BP	regulation of blood circulation	9/ 675	283/ 44898	0.0318021	0.0420066	0.551124
12	GO:0043009	BP	chordate embryonic development	12/ 675	432/ 44898	0.0277778	0.042566	0.551124
141	GO:0051179	BP	localization	141/ 675	8018/ 44898	0.0175854	0.0426769	0.551124
2	GO:0010755	BP	regulation of plasminogen activation	2/ 675	22/ 44898	0.0909091	0.0427506	0.551124
2	GO:0010737	BP	protein kinase A signaling	2/ 675	22/ 44898	0.0909091	0.0427506	0.551124
2	GO:0072078	BP	nephron tubule morphogenesis	2/ 675	22/ 44898	0.0909091	0.0427506	0.551124
2	GO:0030810	BP	positive regulation of nucleotide biosynthetic process	2/ 675	22/ 44898	0.0909091	0.0427506	0.551124
2	GO:0021604	BP	cranial nerve structural organization	2/ 675	22/ 44898	0.0909091	0.0427506	0.551124
2	GO:0043651	BP	linoleic acid metabolic process	2/ 675	22/ 44898	0.0909091	0.0427506	0.551124
2	GO:0035050	BP	embryonic heart tube development	2/ 675	22/ 44898	0.0909091	0.0427506	0.551124
2	GO:0072088	BP	nephron epithelium morphogenesis	2/ 675	22/ 44898	0.0909091	0.0427506	0.551124
2	GO:0023035	BP	CD40 signaling pathway	2/ 675	22/ 44898	0.0909091	0.0427506	0.551124
2	GO:1900373	BP	positive regulation of purine nucleotide biosynthetic process	2/ 675	22/ 44898	0.0909091	0.0427506	0.551124
2	GO:2001214	BP	positive regulation of vasculogenesis	2/ 675	22/ 44898	0.0909091	0.0427506	0.551124
2	GO:0099550	BP	trans-synaptic signaling, modulating synaptic transmission	2/ 675	22/ 44898	0.0909091	0.0427506	0.551124
2	GO:0015844	BP	monoamine transport	2/ 675	22/ 44898	0.0909091	0.0427506	0.551124
2	GO:0072111	BP	cell proliferation involved in kidney development	2/ 675	22/ 44898	0.0909091	0.0427506	0.551124
2	GO:0072710	BP	response to hydroxyurea	2/ 675	22/ 44898	0.0909091	0.0427506	0.551124
5	GO:0001776	BP	leukocyte homeostasis	5/ 675	127/ 44898	0.0393701	0.0433047	0.551124
5	GO:0090277	BP	positive regulation of peptide hormone secretion	5/ 675	127/ 44898	0.0393701	0.0433047	0.551124
3	GO:1902622	BP	regulation of neutrophil migration	3/ 675	52/ 44898	0.0576923	0.0434444	0.551124
3	GO:0055075	BP	potassium ion homeostasis	3/ 675	52/ 44898	0.0576923	0.0434444	0.551124
3	GO:0050869	BP	negative regulation of B cell activation	3/ 675	52/ 44898	0.0576923	0.0434444	0.551124
3	GO:0070670	BP	response to interleukin-4	3/ 675	52/ 44898	0.0576923	0.0434444	0.551124
4	GO:0006766	BP	vitamin metabolic process	4/ 675	88/ 44898	0.0454545	0.043951	0.551124
7	GO:0097305	BP	response to alcohol	7/ 675	214/ 44898	0.0327103	0.0439761	0.551124
1	GO:0002457	BP	T cell antigen processing and presentation	1/ 675	3/ 44898	0.333333	0.0444285	0.551124
1	GO:0001113	BP	transcription open complex formation at RNA polymerase II promoter	1/ 675	3/ 44898	0.333333	0.0444285	0.551124
1	GO:2001200	BP	positive regulation of dendritic cell differentiation	1/ 675	3/ 44898	0.333333	0.0444285	0.551124
1	GO:0044752	BP	response to human chorionic gonadotropin	1/ 675	3/ 44898	0.333333	0.0444285	0.551124
1	GO:0071373	BP	cellular response to luteinizing hormone stimulus	1/ 675	3/ 44898	0.333333	0.0444285	0.551124
1	GO:1900086	BP	positive regulation of peptidyl-tyrosine autophosphorylation	1/ 675	3/ 44898	0.333333	0.0444285	0.551124
1	GO:0048133	BP	male germ-line stem cell asymmetric division	1/ 675	3/ 44898	0.333333	0.0444285	0.551124
1	GO:0097254	BP	renal tubular secretion	1/ 675	3/ 44898	0.333333	0.0444285	0.551124
1	GO:0098920	BP	retrograde trans-synaptic signaling by lipid	1/ 675	3/ 44898	0.333333	0.0444285	0.551124
1	GO:0098921	BP	retrograde trans-synaptic signaling by endocannabinoid	1/ 675	3/ 44898	0.333333	0.0444285	0.551124
1	GO:2000589	BP	regulation of metanephric mesenchymal cell migration	1/ 675	3/ 44898	0.333333	0.0444285	0.551124
1	GO:0014062	BP	regulation of serotonin secretion	1/ 675	3/ 44898	0.333333	0.0444285	0.551124
1	GO:0003338	BP	metanephros morphogenesis	1/ 675	3/ 44898	0.333333	0.0444285	0.551124
1	GO:1904179	BP	positive regulation of adipose tissue development	1/ 675	3/ 44898	0.333333	0.0444285	0.551124
1	GO:0050923	BP	regulation of negative chemotaxis	1/ 675	3/ 44898	0.333333	0.0444285	0.551124
1	GO:0061227	BP	pattern specification involved in mesonephros development	1/ 675	3/ 44898	0.333333	0.0444285	0.551124
1	GO:0072141	BP	renal interstitial fibroblast development	1/ 675	3/ 44898	0.333333	0.0444285	0.551124
1	GO:1904808	BP	positive regulation of protein oxidation	1/ 675	3/ 44898	0.333333	0.0444285	0.551124
1	GO:1904806	BP	regulation of protein oxidation	1/ 675	3/ 44898	0.333333	0.0444285	0.551124
1	GO:0060681	BP	branch elongation involved in ureteric bud branching	1/ 675	3/ 44898	0.333333	0.0444285	0.551124
1	GO:0031335	BP	regulation of sulfur amino acid metabolic process	1/ 675	3/ 44898	0.333333	0.0444285	0.551124
1	GO:1905407	BP	regulation of creatine transmembrane transporter activity	1/ 675	3/ 44898	0.333333	0.0444285	0.551124
1	GO:1905408	BP	negative regulation of creatine transmembrane transporter activity	1/ 675	3/ 44898	0.333333	0.0444285	0.551124
1	GO:0060897	BP	neural plate regionalization	1/ 675	3/ 44898	0.333333	0.0444285	0.551124
1	GO:0060896	BP	neural plate pattern specification	1/ 675	3/ 44898	0.333333	0.0444285	0.551124
1	GO:2000170	BP	positive regulation of peptidyl-cysteine S-nitrosylation	1/ 675	3/ 44898	0.333333	0.0444285	0.551124
1	GO:0003331	BP	positive regulation of extracellular matrix constituent secretion	1/ 675	3/ 44898	0.333333	0.0444285	0.551124
1	GO:0071528	BP	tRNA re-export from nucleus	1/ 675	3/ 44898	0.333333	0.0444285	0.551124
1	GO:2000308	BP	negative regulation of tumor necrosis factor (ligand) superfamily member 11 production	1/ 675	3/ 44898	0.333333	0.0444285	0.551124
1	GO:1903015	BP	regulation of exo-alpha-sialidase activity	1/ 675	3/ 44898	0.333333	0.0444285	0.551124
1	GO:0035781	BP	CD86 biosynthetic process	1/ 675	3/ 44898	0.333333	0.0444285	0.551124
1	GO:0072190	BP	ureter urothelium development	1/ 675	3/ 44898	0.333333	0.0444285	0.551124
1	GO:0072194	BP	kidney smooth muscle tissue development	1/ 675	3/ 44898	0.333333	0.0444285	0.551124
1	GO:0072208	BP	metanephric smooth muscle tissue development	1/ 675	3/ 44898	0.333333	0.0444285	0.551124
1	GO:0044868	BP	modulation by host of viral molecular function	1/ 675	3/ 44898	0.333333	0.0444285	0.551124
1	GO:0060405	BP	regulation of penile erection	1/ 675	3/ 44898	0.333333	0.0444285	0.551124
1	GO:0035812	BP	renal sodium excretion	1/ 675	3/ 44898	0.333333	0.0444285	0.551124
1	GO:1901494	BP	regulation of cysteine metabolic process	1/ 675	3/ 44898	0.333333	0.0444285	0.551124
1	GO:0100026	BP	positive regulation of DNA repair by transcription from RNA polymerase II promoter	1/ 675	3/ 44898	0.333333	0.0444285	0.551124
1	GO:0097017	BP	renal protein absorption	1/ 675	3/ 44898	0.333333	0.0444285	0.551124
1	GO:0035026	BP	leading edge cell differentiation	1/ 675	3/ 44898	0.333333	0.0444285	0.551124
1	GO:1902811	BP	positive regulation of skeletal muscle fiber differentiation	1/ 675	3/ 44898	0.333333	0.0444285	0.551124
1	GO:0090216	BP	positive regulation of 1-phosphatidylinositol-4-phosphate 5-kinase activity	1/ 675	3/ 44898	0.333333	0.0444285	0.551124
1	GO:0072098	BP	anterior/posterior pattern specification involved in kidney development	1/ 675	3/ 44898	0.333333	0.0444285	0.551124
1	GO:1905179	BP	negative regulation of cardiac muscle tissue regeneration	1/ 675	3/ 44898	0.333333	0.0444285	0.551124
1	GO:1905178	BP	regulation of cardiac muscle tissue regeneration	1/ 675	3/ 44898	0.333333	0.0444285	0.551124
1	GO:0051414	BP	response to cortisol	1/ 675	3/ 44898	0.333333	0.0444285	0.551124
1	GO:1990705	BP	cholangiocyte proliferation	1/ 675	3/ 44898	0.333333	0.0444285	0.551124
1	GO:0003220	BP	left ventricular cardiac muscle tissue morphogenesis	1/ 675	3/ 44898	0.333333	0.0444285	0.551124
1	GO:0035691	BP	macrophage migration inhibitory factor signaling pathway	1/ 675	3/ 44898	0.333333	0.0444285	0.551124
1	GO:1902951	BP	negative regulation of dendritic spine maintenance	1/ 675	3/ 44898	0.333333	0.0444285	0.551124
1	GO:0016013	CC	syntrophin complex	1/ 675	3/ 44898	0.333333	0.0444285	0.551124
1	GO:0014701	CC	junctional sarcoplasmic reticulum membrane	1/ 675	3/ 44898	0.333333	0.0444285	0.551124
1	GO:0034674	CC	integrin alpha5-beta1 complex	1/ 675	3/ 44898	0.333333	0.0444285	0.551124
1	GO:0044304	CC	main axon	1/ 675	3/ 44898	0.333333	0.0444285	0.551124
1	GO:0070557	CC	PCNA-p21 complex	1/ 675	3/ 44898	0.333333	0.0444285	0.551124
1	GO:0090733	CC	tenascin complex	1/ 675	3/ 44898	0.333333	0.0444285	0.551124
1	GO:0098855	CC	HCN channel complex	1/ 675	3/ 44898	0.333333	0.0444285	0.551124
1	GO:1990769	CC	proximal neuron projection	1/ 675	3/ 44898	0.333333	0.0444285	0.551124
1	GO:0035693	CC	NOS2-CD74 complex	1/ 675	3/ 44898	0.333333	0.0444285	0.551124
27	GO:0005096	MF	GTPase activator activity	27/ 675	1218/ 44898	0.0221675	0.0423204	0.551124
2	GO:0019957	MF	C-C chemokine binding	2/ 675	22/ 44898	0.0909091	0.0427506	0.551124
2	GO:0005326	MF	neurotransmitter transmembrane transporter activity	2/ 675	22/ 44898	0.0909091	0.0427506	0.551124
1	GO:0004938	MF	alpha2-adrenergic receptor activity	1/ 675	3/ 44898	0.333333	0.0444285	0.551124
1	GO:0042658	MF	MHC class II protein binding, via antigen binding groove	1/ 675	3/ 44898	0.333333	0.0444285	0.551124
1	GO:0043849	MF	Ras palmitoyltransferase activity	1/ 675	3/ 44898	0.333333	0.0444285	0.551124
1	GO:0060422	MF	peptidyl-dipeptidase inhibitor activity	1/ 675	3/ 44898	0.333333	0.0444285	0.551124
1	GO:0004514	MF	nicotinate-nucleotide diphosphorylase (carboxylating) activity	1/ 675	3/ 44898	0.333333	0.0444285	0.551124
1	GO:0005152	MF	interleukin-1 receptor antagonist activity	1/ 675	3/ 44898	0.333333	0.0444285	0.551124
1	GO:0005260	MF	intracellularly ATP-gated chloride channel activity	1/ 675	3/ 44898	0.333333	0.0444285	0.551124
1	GO:0099142	MF	intracellularly ATP-gated ion channel activity	1/ 675	3/ 44898	0.333333	0.0444285	0.551124
1	GO:0032552	MF	deoxyribonucleotide binding	1/ 675	3/ 44898	0.333333	0.0444285	0.551124
5	GO:0002793	BP	positive regulation of peptide secretion	5/ 675	128/ 44898	0.0390625	0.0445321	0.552082
47	GO:0022857	MF	transmembrane transporter activity	47/ 675	2343/ 44898	0.0200598	0.0445925	0.552504
40	GO:0046983	MF	protein dimerization activity	40/ 675	1942/ 44898	0.0205973	0.0448176	0.554966
4	GO:0071559	BP	response to transforming growth factor beta	4/ 675	89/ 44898	0.0449438	0.0454942	0.562423
3	GO:0010464	BP	regulation of mesenchymal cell proliferation	3/ 675	53/ 44898	0.0566038	0.045554	0.562423
3	GO:0060444	BP	branching involved in mammary gland duct morphogenesis	3/ 675	53/ 44898	0.0566038	0.045554	0.562423
3	GO:0062098	BP	regulation of programmed necrotic cell death	3/ 675	53/ 44898	0.0566038	0.045554	0.562423
3	GO:0080025	MF	phosphatidylinositol-3,5-bisphosphate binding	3/ 675	53/ 44898	0.0566038	0.045554	0.562423
18	GO:0090066	BP	regulation of anatomical structure size	18/ 675	742/ 44898	0.0242588	0.0462526	0.569765
2	GO:0036388	BP	pre-replicative complex assembly	2/ 675	23/ 44898	0.0869565	0.0463661	0.569765
2	GO:1902074	BP	response to salt	2/ 675	23/ 44898	0.0869565	0.0463661	0.569765
2	GO:0035809	BP	regulation of urine volume	2/ 675	23/ 44898	0.0869565	0.0463661	0.569765
2	GO:0038063	BP	collagen-activated tyrosine kinase receptor signaling pathway	2/ 675	23/ 44898	0.0869565	0.0463661	0.569765
2	GO:0043034	CC	costamere	2/ 675	23/ 44898	0.0869565	0.0463661	0.569765
2	GO:0030506	MF	ankyrin binding	2/ 675	23/ 44898	0.0869565	0.0463661	0.569765
2	GO:0045295	MF	gamma-catenin binding	2/ 675	23/ 44898	0.0869565	0.0463661	0.569765
31	GO:0009628	BP	response to abiotic stimulus	31/ 675	1438/ 44898	0.0215577	0.0464591	0.570574
5	GO:0045638	BP	negative regulation of myeloid cell differentiation	5/ 675	130/ 44898	0.0384615	0.0470488	0.577477
9	GO:0070374	BP	positive regulation of ERK1 and ERK2 cascade	9/ 675	296/ 44898	0.0304054	0.0474065	0.581528
3	GO:0043153	BP	entrainment of circadian clock by photoperiod	3/ 675	54/ 44898	0.0555556	0.0477135	0.58372
3	GO:0097028	BP	dendritic cell differentiation	3/ 675	54/ 44898	0.0555556	0.0477135	0.58372
3	GO:0043537	BP	negative regulation of blood vessel endothelial cell migration	3/ 675	54/ 44898	0.0555556	0.0477135	0.58372
3	GO:2000352	BP	negative regulation of endothelial cell apoptotic process	3/ 675	54/ 44898	0.0555556	0.0477135	0.58372
7	GO:0000077	BP	DNA damage checkpoint signaling	7/ 675	218/ 44898	0.0321101	0.0477245	0.58372
117	GO:2000112	BP	regulation of cellular macromolecule biosynthetic process	117/ 675	6555/ 44898	0.017849	0.047814	0.584474
9	GO:1901991	BP	negative regulation of mitotic cell cycle phase transition	9/ 675	298/ 44898	0.0302013	0.0483974	0.59126
21	GO:0070201	BP	regulation of establishment of protein localization	21/ 675	885/ 44898	0.0237288	0.0485018	0.592191
4	GO:0070613	BP	regulation of protein processing	4/ 675	91/ 44898	0.043956	0.0486703	0.593211
4	GO:0055038	CC	recycling endosome membrane	4/ 675	91/ 44898	0.043956	0.0486703	0.593211
4	GO:0042379	MF	chemokine receptor binding	4/ 675	91/ 44898	0.043956	0.0486703	0.593211
26	GO:0008134	MF	transcription factor binding	26/ 675	1165/ 44898	0.0223176	0.049379	0.601151
5	GO:2000134	BP	negative regulation of G1/S transition of mitotic cell cycle	5/ 675	132/ 44898	0.0378788	0.0496483	0.601759
7	GO:0051048	BP	negative regulation of secretion	7/ 675	220/ 44898	0.0318182	0.0496727	0.601759
3	GO:0060349	BP	bone morphogenesis	3/ 675	55/ 44898	0.0545455	0.0499224	0.601759
3	GO:0055013	BP	cardiac muscle cell development	3/ 675	55/ 44898	0.0545455	0.0499224	0.601759
3	GO:0060976	BP	coronary vasculature development	3/ 675	55/ 44898	0.0545455	0.0499224	0.601759
3	GO:0002474	BP	antigen processing and presentation of peptide antigen via MHC class I	3/ 675	55/ 44898	0.0545455	0.0499224	0.601759
3	GO:0051457	BP	maintenance of protein location in nucleus	3/ 675	55/ 44898	0.0545455	0.0499224	0.601759
3	GO:1901618	MF	organic hydroxy compound transmembrane transporter activity	3/ 675	55/ 44898	0.0545455	0.0499224	0.601759
