# Supplementary material for: Whole-transcriptome analyses of ovine lung microvascular endothelial cells infected with bluetongue virus
Source: Vet Res. 2024 Sep 27;55:122. doi: 10.1186/s13567-024-01372-0 (PMC11438077; doi:10.1186/s13567-024-01372-0)
Supplement: Supplementary file 5 — Additional file 5. GO annotation analysis of dif-lncNRA target mRNAs in the BTV-infected group. [file 13567_2024_1372_MOESM5_ESM.xls]

## Sheet: Add file 5
lncRNA id	lncRNA gene id	lncRNA gene name	lncRNA gene description	Type	Target gene id	Target gene name	Gene description	Regulate function	corr	pvalue	padjust	Location	Distance	lncRNA position	Target gene position	GO id	GO description	GO term	KO id	KO name	Pathways id	Pathways description	EggNOG_id	EggNOG_Functional Category	NR_hit-name	NR_description	Swiss-Prot_hit-name	Swiss-Prot_description	Pfam_id	Domain	Pfam description
ENSOART00020022061	ENSOARG00020014451			known	ENSOARG00020002640	IL1RL1	interleukin 1 receptor like 1 [Source:HGNC Symbol;Acc:HGNC:5998]	trans	-0.828571	0.0415627	0.0430308					GO:0050729;GO:0002826;GO:0043032;GO:0007165;GO:0032689;GO:0032722;GO:0032754;GO:0009897;GO:0005829;GO:0005886;GO:0005925;GO:0016021;GO:0002113;GO:0002114;GO:0004908;GO:000395	biological_process;biological_process;biological_process;biological_process;biological_process;biological_process;biological_process;cellular_component;cellular_component;cellular_component;cellular_component;cellular_component;molecular_function;molecular_function;molecular_function;molecular_function;	BP:positive regulation of inflammatory response;BP:negative regulation of T-helper 1 type immune response;BP:positive regulation of macrophage activation;BP:signal transduction;BP:negative regulation of interferon-gamma production;BP:positive regulation of chemokine production;BP:positive regulation of interleukin-5 production;CC:external side of plasma membrane;CC:cytosol;CC:plasma membrane;CC:f…	K05171	IL1RL1, ST2	map04060	Cytokine-cytokine receptor interaction	ENOG4110Z8K	U:Intracellular trafficking, secretion, and vesicular transport	XP_027822841.2	interleukin-1 receptor-like 1 [Ovis aries]	sp|Q01638|ILRL1_HUMAN;	Interleukin-1 receptor-like 1 OS=Homo sapiens OX=9606 GN=IL1RL1 PE=1 SV=4;	PF01582.22;PF13927.8;PF07679.18;PF13895.8;PF18452.3;PF13676.8	TIR;Ig_3;I-set;Ig_2;Ig_6;TIR_2	TIR domain;Immunoglobulin domain;Immunoglobulin I-set domain;Immunoglobulin domain;Immunoglobulin domain;TIR domain
ENSOART00020008934	ENSOARG00020005761			known	ENSOARG00020003527	VASH1	vasohibin 1 [Source:HGNC Symbol;Acc:HGNC:19964]	trans	0.828571	0.0415627	0.0430308					GO:0043537;GO:0045765;GO:0060716;GO:1901491;GO:0001525;GO:2000772;GO:0009611;GO:0001937;GO:0016525;GO:0005737;GO:0045177;GO:0005783;GO:0005615;GO:0004181;GO:0004180;GO:000377	biological_process;biological_process;biological_process;biological_process;biological_process;biological_process;biological_process;biological_process;biological_process;cellular_component;cellular_component;cellular_component;cellular_component;molecular_function;molecular_function;molecular_function;	BP:negative regulation of blood vessel endothelial cell migration;BP:regulation of angiogenesis;BP:labyrinthine layer blood vessel development;BP:negative regulation of lymphangiogenesis;BP:angiogenesis;BP:regulation of cellular senescence;BP:response to wounding;BP:negative regulation of endothelial cell proliferation;BP:negative regulation of angiogenesis;CC:cytoplasm;CC:apical part of cell;CC:…	K23355	VASH	------	------	ENOG410ZG80	S:Function unknown	XP_004010856.3	tubulinyl-Tyr carboxypeptidase 1 [Ovis aries]	sp|Q7L8A9|VASH1_HUMAN;	Tubulinyl-Tyr carboxypeptidase 1 OS=Homo sapiens OX=9606 GN=VASH1 PE=1 SV=1;	PF14822.8	Vasohibin	Vasohibin
ENSOART00020026138	ENSOARG00020015727			known	ENSOARG00020002867	RASSF6	Ras association domain family member 6 [Source:NCBI gene (formerly Entrezgene);Acc:101102984]	trans	0.885714	0.0188455	0.029059					GO:0042981;GO:000716	biological_process;biological_process;	BP:regulation of apoptotic process;BP:signal transduction;	K09854	RASSF6	map04392;map04390	Hippo signaling pathway - multiple species;Hippo signaling pathway	ENOG4111F26	O:Posttranslational modification, protein turnover, chaperones	XP_042107801.1	ras association domain-containing protein 6 isoform X2 [Ovis aries]	sp|Q6ZTQ3|RASF6_HUMAN;	Ras association domain-containing protein 6 OS=Homo sapiens OX=9606 GN=RASSF6 PE=1 SV=1;	PF00788.25;PF16517.7	RA;Nore1-SARAH	Ras association;Novel Ras effector 1 C-terminal SARAH
ENSOART00020022061	ENSOARG00020014451			known	ENSOARG00020002594	IGFBP3	insulin like growth factor binding protein 3 [Source:NCBI gene (formerly Entrezgene);Acc:100286737]	trans	0.885714	0.0188455	0.029059					GO:0014912;GO:0010906;GO:0032868;GO:0001649;GO:0043567;GO:0044342;GO:0043568;GO:0043065;GO:0045663;GO:0006468;GO:0048662;GO:0043410;GO:0001558;GO:0001933;GO:0005615;GO:0005634;GO:0042567;GO:0005576;GO:0008160;GO:0005520;GO:0001968;GO:0031994;GO:003199	biological_process;biological_process;biological_process;biological_process;biological_process;biological_process;biological_process;biological_process;biological_process;biological_process;biological_process;biological_process;biological_process;biological_process;cellular_component;cellular_component;cellular_component;cellular_component;molecular_function;molecular_function;molecular_function;…	BP:negative regulation of smooth muscle cell migration;BP:regulation of glucose metabolic process;BP:response to insulin;BP:osteoblast differentiation;BP:regulation of insulin-like growth factor receptor signaling pathway;BP:type B pancreatic cell proliferation;BP:positive regulation of insulin-like growth factor receptor signaling pathway;BP:positive regulation of apoptotic process;BP:positive r…	K10138	IGFBP3	map05202;map04218;map04115	Transcriptional misregulation in cancer;Cellular senescence;p53 signaling pathway	ENOG4111MF3	A:RNA processing and modification	XP_027824154.1	insulin-like growth factor-binding protein 3 isoform X1 [Ovis aries]	sp|P20959|IBP3_BOVIN;	Insulin-like growth factor-binding protein 3 OS=Bos taurus OX=9913 GN=IGFBP3 PE=1 SV=3;	PF00086.20;PF00219.20	Thyroglobulin_1;IGFBP	Thyroglobulin type-1 repeat;Insulin-like growth factor binding protein
ENSOART00020020568	ENSOARG00020013475			known	ENSOARG00020001430	RGS4	regulator of G protein signaling 4 [Source:HGNC Symbol;Acc:HGNC:10000]	trans	1	0	0					GO:0043547;GO:0009968;GO:0050790;GO:0007186;GO:0005737;GO:0005634;GO:000509	biological_process;biological_process;biological_process;biological_process;cellular_component;cellular_component;molecular_function;	BP:positive regulation of GTPase activity;BP:negative regulation of signal transduction;BP:regulation of catalytic activity;BP:G-protein coupled receptor signaling pathway;CC:cytoplasm;CC:nucleus;MF:GTPase activator activity;	K16449	RGS	------	------	ENOG410YMJD	K:Transcription	KAB0388151.1	hypothetical protein FD755_003107 [Muntiacus reevesi]	sp|Q29RM9|RGS4_BOVIN;	Regulator of G-protein signaling 4 OS=Bos taurus OX=9913 GN=RGS4 PE=2 SV=1;	PF00615.21	RGS	Regulator of G protein signaling domain
ENSOART00020026138	ENSOARG00020015727			known	ENSOARG00020002928			trans	0.880406	0.0205987	0.0303683					GO:0070098;GO:0071222;GO:0019221;GO:0061844;GO:0007189;GO:0042127;GO:0030595;GO:0030593;GO:0006935;GO:0006952;GO:0006954;GO:0006955;GO:0030168;GO:0045653;GO:0045944;GO:0042832;GO:0016525;GO:0005615;GO:0005576;GO:0008009;GO:0048248;GO:0045236;GO:000820	biological_process;biological_process;biological_process;biological_process;biological_process;biological_process;biological_process;biological_process;biological_process;biological_process;biological_process;biological_process;biological_process;biological_process;biological_process;biological_process;biological_process;cellular_component;cellular_component;molecular_function;molecular_function;…	BP:chemokine-mediated signaling pathway;BP:cellular response to lipopolysaccharide;BP:cytokine-mediated signaling pathway;BP:antimicrobial humoral immune response mediated by antimicrobial peptide;BP:adenylate cyclase-activating G-protein coupled receptor signaling pathway;BP:regulation of cell proliferation;BP:leukocyte chemotaxis;BP:neutrophil chemotaxis;BP:chemotaxis;BP:defense response;BP:inf…	K05407	PF4, CXCL4	map04060;map04062	Cytokine-cytokine receptor interaction;Chemokine signaling pathway	ENOG4111556	U:Intracellular trafficking, secretion, and vesicular transport	XP_027826873.1	platelet factor 4 [Ovis aries]	sp|P30035|PLF4_SHEEP;	Platelet factor 4 OS=Ovis aries OX=9940 GN=PF4 PE=1 SV=1;	PF00048.22	IL8	Small cytokines
ENSOART00020003956	ENSOARG00020002579			known	ENSOARG00020023653	ADGRD1	adhesion G protein-coupled receptor D1 [Source:NCBI gene (formerly Entrezgene);Acc:101113363]	trans	0.942857	0.00480466	0.0129737					GO:0007189;GO:0007166;GO:0007186;GO:0005887;GO:0016021;GO:0016020;GO:0005654;GO:0005886;GO:0004930;GO:000488	biological_process;biological_process;biological_process;cellular_component;cellular_component;cellular_component;cellular_component;cellular_component;molecular_function;molecular_function;	BP:adenylate cyclase-activating G-protein coupled receptor signaling pathway;BP:cell surface receptor signaling pathway;BP:G-protein coupled receptor signaling pathway;CC:integral component of plasma membrane;CC:integral component of membrane;CC:membrane;CC:nucleoplasm;CC:plasma membrane;MF:G-protein coupled receptor activity;MF:transmembrane signaling receptor activity;	K08465	ADGRD1, GPR133	------	------	ENOG410XSD2	S:Function unknown	XP_004017353.1	adhesion G-protein coupled receptor D1 isoform X1 [Ovis aries]	sp|A6QLU6|AGRD1_BOVIN;	Adhesion G-protein coupled receptor D1 OS=Bos taurus OX=9913 GN=ADGRD1 PE=2 SV=1;	PF00002.26;PF13385.8;PF01825.23;PF05462.13;PF00354.19	7tm_2;Laminin_G_3;GPS;Dicty_CAR;Pentaxin	7 transmembrane receptor;Concanavalin A-like lectin/glucanases superfamily;GPCR proteolysis site, GPS, motif;Slime mold cyclic AMP receptor;Pentaxin family
ENSOART00020003956	ENSOARG00020002579			known	ENSOARG00020004893	LRP2	LDL receptor related protein 2 [Source:NCBI gene (formerly Entrezgene);Acc:101108200]	trans	0.828571	0.0415627	0.0430308					GO:0003281;GO:0008584;GO:0060976;GO:0060068;GO:0003223;GO:0003139;GO:0030514;GO:0140058;GO:0051897;GO:0001822;GO:0050769;GO:0043066;GO:0001843;GO:0006766;GO:0008283;GO:0007605;GO:0044321;GO:0030001;GO:1904447;GO:0061156;GO:0007507;GO:0006897;GO:0003148;GO:0006898;GO:0030900;GO:0035904;GO:0015031;GO:0060982;GO:0070447;GO:0009897;GO:0005783;GO:0030425;GO:0030139;GO:0005903;GO:0005905;GO:0045177;GO:…	biological_process;biological_process;biological_process;biological_process;biological_process;biological_process;biological_process;biological_process;biological_process;biological_process;biological_process;biological_process;biological_process;biological_process;biological_process;biological_process;biological_process;biological_process;biological_process;biological_process;biological_process;…	BP:ventricular septum development;BP:male gonad development;BP:coronary vasculature development;BP:vagina development;BP:ventricular compact myocardium morphogenesis;BP:secondary heart field specification;BP:negative regulation of BMP signaling pathway;BP:neuron projection arborization;BP:positive regulation of protein kinase B signaling;BP:kidney development;BP:positive regulation of neurogenesi…	K06233	LRP2	map04918;map04979;map04340	Thyroid hormone synthesis;Cholesterol metabolism;Hedgehog signaling pathway	ENOG410XP34	S:Function unknown	XP_042099697.1	low-density lipoprotein receptor-related protein 2 [Ovis aries]	sp|C0HL13|LRP2_PIG;	Low-density lipoprotein receptor-related protein 2 OS=Sus scrofa OX=9823 GN=LRP2 PE=1 SV=1;	PF00057.20;PF00058.19;PF14670.8;PF16472.7;PF12662.9;PF07645.17	Ldl_recept_a;Ldl_recept_b;FXa_inhibition;DUF5050;cEGF;EGF_CA	Low-density lipoprotein receptor domain class A;Low-density lipoprotein receptor repeat class B;Coagulation Factor Xa inhibitory site;Domain of unknown function;Complement Clr-like EGF-like;Calcium-binding EGF domain
ENSOART00020008934	ENSOARG00020005761			known	ENSOARG00020010140	HCRTR1	hypocretin receptor 1 [Source:NCBI gene (formerly Entrezgene);Acc:443167]	trans	-0.885714	0.0188455	0.029059					GO:0007631;GO:0051480;GO:0007218;GO:0070374;GO:0007186;GO:0016021;GO:0005886;GO:0005887;GO:0004930;GO:001649	biological_process;biological_process;biological_process;biological_process;biological_process;cellular_component;cellular_component;cellular_component;molecular_function;molecular_function;	BP:feeding behavior;BP:regulation of cytosolic calcium ion concentration;BP:neuropeptide signaling pathway;BP:positive regulation of ERK1 and ERK2 cascade;BP:G-protein coupled receptor signaling pathway;CC:integral component of membrane;CC:plasma membrane;CC:integral component of plasma membrane;MF:G-protein coupled receptor activity;MF:orexin receptor activity;	K04238	HCRTR1	map04080	Neuroactive ligand-receptor interaction	ENOG410XRW9	U:Intracellular trafficking, secretion, and vesicular transport	XP_012005281.2	orexin receptor type 1 isoform X1 [Ovis aries]	sp|Q0GBZ5|OX1R_BOVIN;	Orexin receptor type 1 OS=Bos taurus OX=9913 GN=HCRTR1 PE=2 SV=1;	PF00001.23;PF10320.11;PF10324.11	7tm_1;7TM_GPCR_Srsx;7TM_GPCR_Srw	7 transmembrane receptor;Serpentine type 7TM GPCR chemoreceptor Srsx;Serpentine type 7TM GPCR chemoreceptor Srw
ENSOART00020008934	ENSOARG00020005761			known	ENSOARG00020024259	MATN2	matrilin 2 [Source:NCBI gene (formerly Entrezgene);Acc:101107106]	trans	0.942857	0.00480466	0.0129737					GO:0062023;GO:000550	cellular_component;molecular_function;	CC:collagen-containing extracellular matrix;MF:calcium ion binding;	K19467	MATN	------	------	ENOG410XSTY	S:Function unknown	XP_027828990.1	matrilin-2 isoform X1 [Ovis aries]	sp|O00339|MATN2_HUMAN;	Matrilin-2 OS=Homo sapiens OX=9606 GN=MATN2 PE=1 SV=4;	PF00092.30;PF14670.8;PF12662.9;PF07645.17;PF13519.8;PF00008.29;PF12947.9;PF12661.9;PF10393.11	VWA;FXa_inhibition;cEGF;EGF_CA;VWA_2;EGF;EGF_3;hEGF;Matrilin_ccoil	von Willebrand factor type A domain;Coagulation Factor Xa inhibitory site;Complement Clr-like EGF-like;Calcium-binding EGF domain;von Willebrand factor type A domain;EGF-like domain;EGF domain;Human growth factor-like EGF;Trimeric coiled-coil oligomerisation domain of matrilin
ENSOART00020008934	ENSOARG00020005761			known	ENSOARG00020011621	TNFRSF18	TNF receptor superfamily member 18 [Source:NCBI gene (formerly Entrezgene);Acc:101108672]	trans	-0.885714	0.0188455	0.029059					GO:0045785;GO:0042531;GO:0002687;GO:0043066;GO:0005887;GO:000503	biological_process;biological_process;biological_process;biological_process;cellular_component;molecular_function;	BP:positive regulation of cell adhesion;BP:positive regulation of tyrosine phosphorylation of STAT protein;BP:positive regulation of leukocyte migration;BP:negative regulation of apoptotic process;CC:integral component of plasma membrane;MF:tumor necrosis factor-activated receptor activity;	K05154	TNFRSF18, GITR, CD357	map04060	Cytokine-cytokine receptor interaction	ENOG410YX1D	U:Intracellular trafficking, secretion, and vesicular transport	XP_027831923.1	tumor necrosis factor receptor superfamily member 18 isoform X2 [Ovis aries]	sp|Q9Y5U5|TNR18_HUMAN;	Tumor necrosis factor receptor superfamily member 18 OS=Homo sapiens OX=9606 GN=TNFRSF18 PE=1 SV=1;	------	------	------
ENSOART00020020568	ENSOARG00020013475			known	ENSOARG00020022810		interferon beta-2-like [Source:NCBI gene (formerly Entrezgene);Acc:101103376]	trans	-0.941124	0.00509754	0.0129737					GO:0051607;GO:0007565;GO:0006952;GO:0005576;GO:0005615;GO:0005126;GO:0005125;GO:000513	biological_process;biological_process;biological_process;cellular_component;cellular_component;molecular_function;molecular_function;molecular_function;	BP:defense response to virus;BP:female pregnancy;BP:defense response;CC:extracellular region;CC:extracellular space;MF:cytokine receptor binding;MF:cytokine activity;MF:type I interferon receptor binding;	K05415	IFNB	map05167;map05142;map04650;map05162;map05163;map05160;map05161;map05164;map05168;map05169;map05165;map04217;map04622;map04623;map04620;map04621;map05131;map04380;map05152;map04668;map05170;map04060;map04630;map04151	Kaposi sarcoma-associated herpesvirus infection;Chagas diseas;Natural killer cell mediated cytotoxicity;Measles;Human cytomegalovirus infection;Hepatitis C;Hepatitis B;Influenza A;Herpes simplex infection;Epstein-Barr virus infection;Human papillomavirus infection;Necroptosis;RIG-I-like receptor signaling pathway;Cytosolic DNA-sensing pathway;Toll-like receptor signaling pathway;NOD-like receptor…	ENOG41113EJ	O:Posttranslational modification, protein turnover, chaperones	XP_004004448.2	interferon beta-2-like [Ovis aries]	sp|P01576|IFNB2_BOVIN;	Interferon beta-2 OS=Bos taurus OX=9913 GN=IFNB2 PE=3 SV=1;	PF00143.21	Interferon	Interferon alpha/beta domain
ENSOART00020026138	ENSOARG00020015727			known	ENSOARG00020020417	HSD11B1	Ovis aries hydroxysteroid 11-beta dehydrogenase 1 (HSD11B1), mRNA. [Source:RefSeq mRNA;Acc:NM_001009395]	trans	-0.885714	0.0188455	0.029059					GO:0030324;GO:0006706;GO:0008202;GO:0016021;GO:0016020;GO:0005789;GO:0030176;GO:0050661;GO:0003845;GO:0005496;GO:0016491;GO:0070524;GO:004280	biological_process;biological_process;biological_process;cellular_component;cellular_component;cellular_component;cellular_component;molecular_function;molecular_function;molecular_function;molecular_function;molecular_function;molecular_function;	BP:lung development;BP:steroid catabolic process;BP:steroid metabolic process;CC:integral component of membrane;CC:membrane;CC:endoplasmic reticulum membrane;CC:integral component of endoplasmic reticulum membrane;MF:NADP binding;MF:11-beta-hydroxysteroid dehydrogenase [NA;MF:steroid binding;MF:oxidoreductase activity;MF:11-beta-hydroxysteroid dehydrogenas;MF:protein homodimerization activity;	K15680	HSD11B1	map00140;map05204;map00980	Steroid hormone biosynthesis;Chemical carcinogenesis;Metabolism of xenobiotics by cytochrome P450	COG1028	S:Function unknown	XP_040119019.1	corticosteroid 11-beta-dehydrogenase isozyme 1 isoform X1 [Oryx dammah]	sp|P51975|DHI1_SHEEP;	Corticosteroid 11-beta-dehydrogenase isozyme 1 OS=Ovis aries OX=9940 GN=HSD11B1 PE=2 SV=3;	PF00106.27;PF13561.8;PF08659.12;PF08643.12;PF02882.21	adh_short;adh_short_C2;KR;DUF1776;THF_DHG_CYH_C	short chain dehydrogenase;Enoyl;KR domain;Fungal family of unknown function;Tetrahydrofolate dehydrogenase/cyclohydrolase, NA
ENSOART00020022061	ENSOARG00020014451			known	ENSOARG00020023942	NRK	Nik related kinase [Source:NCBI gene (formerly Entrezgene);Acc:101102458]	trans	-0.828571	0.0415627	0.0430308					GO:0006468;GO:0005524;GO:000467	biological_process;molecular_function;molecular_function;	BP:protein phosphorylation;MF:ATP binding;MF:protein kinase activity;	K16313	NRK	------	------	------	------	XP_011963040.2	nik-related protein kinase isoform X1 [Ovis aries]	sp|Q7Z2Y5|NRK_HUMAN;	Nik-related protein kinase OS=Homo sapiens OX=9606 GN=NRK PE=1 SV=2;	PF00069.27;PF07714.19;PF00780.24;PF17667.3;PF03109.18	Pkinase;PK_Tyr_Ser-Thr;CNH;Pkinase_fungal;ABC1	Protein kinase domain;Protein tyrosine and serine/threonine kinase;CNH domain;Fungal protein kinase;ABC1 atypical kinase-like domain
ENSOART00020003956	ENSOARG00020002579			known	ENSOARG00020019105	PLEKHA4	pleckstrin homology domain containing A4 [Source:NCBI gene (formerly Entrezgene);Acc:101102005]	trans	-0.885714	0.0188455	0.029059					GO:0090263;GO:2000096;GO:0031234;GO:0080025;GO:0032266;GO:0005546;GO:004332	biological_process;biological_process;cellular_component;molecular_function;molecular_function;molecular_function;molecular_function;	BP:positive regulation of canonical Wnt signaling pathway;BP:positive regulation of Wnt signaling pathway, planar cell polarity pathway;CC:extrinsic component of cytoplasmic side of plasma membrane;MF:phosphatidylinositol-3,5-bisphosphate binding;MF:phosphatidylinositol-3-phosphate binding;MF:phosphatidylinositol-4,5-bisphosphate binding;MF:phosphatidylinositol-3,4-bisphosphate binding;	K23797	PLEKHA4_5_6_7	------	------	ENOG410YAHN	S:Function unknown	XP_012046022.2	pleckstrin homology domain-containing family A member 4 isoform X2 [Ovis aries]	sp|Q9H4M7|PKHA4_HUMAN;	Pleckstrin homology domain-containing family A member 4 OS=Homo sapiens OX=9606 GN=PLEKHA4 PE=1 SV=2;	PF00169.31;PF15413.8	PH;PH_11	PH domain;Pleckstrin homology domain
ENSOART00020003956	ENSOARG00020002579			known	ENSOARG00020013373			trans	-0.942857	0.00480466	0.0129737					GO:0060340;GO:0051607;GO:0003726;GO:0003723;GO:000367	biological_process;biological_process;molecular_function;molecular_function;molecular_function;	BP:positive regulation of type I interferon-mediated signaling pathway;BP:defense response to virus;MF:double-stranded RNA adenosine deaminase activity;MF:RNA binding;MF:DNA binding;	K12965	ZBP1, DAI	map04623;map04217	Cytosolic DNA-sensing pathway;Necroptosis	ENOG411196S	S:Function unknown	XP_004014817.1	Z-DNA-binding protein 1 isoform X3 [Ovis aries]	sp|Q9H171|ZBP1_HUMAN;	Z-DNA-binding protein 1 OS=Homo sapiens OX=9606 GN=ZBP1 PE=1 SV=2;	PF02295.19	z-alpha	Adenosine deaminase z-alpha domain
ENSOART00020026138	ENSOARG00020015727			known	ENSOARG00020024628	LRCH2	leucine rich repeats and calponin homology domain containing 2 [Source:HGNC Symbol;Acc:HGNC:29292]	trans	-0.942857	0.00480466	0.0129737					GO:000551	molecular_function;	MF:protein binding;	------	------	------	------	COG4886	S:Function unknown	XP_043315023.1	leucine-rich repeat and calponin homology domain-containing protein 2 isoform X1 [Cervus canadensis]	sp|Q5VUJ6|LRCH2_HUMAN;	Leucine-rich repeat and calponin homology domain-containing protein 2 OS=Homo sapiens OX=9606 GN=LRCH2 PE=1 SV=2;	PF13855.8;PF12799.9;PF00307.33	LRR_8;LRR_4;CH	Leucine rich repeat;Leucine Rich repeats;Calponin homology
ENSOART00020003956	ENSOARG00020002579			known	ENSOARG00020012387	CCNG1	Ovis aries cyclin G1 (CCNG1), mRNA. [Source:RefSeq mRNA;Acc:NM_001287473]	trans	-0.942857	0.00480466	0.0129737					GO:0051726;GO:0044772;GO:0000079;GO:0051301;GO:0005737;GO:0005634;GO:0000307;GO:001653	biological_process;biological_process;biological_process;biological_process;cellular_component;cellular_component;cellular_component;molecular_function;	BP:regulation of cell cycle;BP:mitotic cell cycle phase transition;BP:regulation of cyclin-dependent protein serine/threonine kinase activity;BP:cell division;CC:cytoplasm;CC:nucleus;CC:cyclin-dependent protein kinase holoenzyme complex;MF:cyclin-dependent protein serine/threonine kinase regulator activity;	K10145	CCNG1	map05206;map04115	MicroRNAs in cancer;p53 signaling pathway	COG5024	D:Cell cycle control, cell division, chromosome partitioning	NP_001274402.1	cyclin-G1 [Ovis aries]	sp|Q5E9I1|CCNG1_BOVIN;	Cyclin-G1 OS=Bos taurus OX=9913 GN=CCNG1 PE=2 SV=1;	PF00134.25	Cyclin_N	Cyclin, N-terminal domain
ENSOART00020026138	ENSOARG00020015727			known	ENSOARG00020003850	PRELP	proline and arginine rich end leucine rich repeat protein [Source:NCBI gene (formerly Entrezgene);Acc:101111470]	trans	0.828571	0.0415627	0.0430308					GO:0007569;GO:0062023;GO:0005201;GO:000551	biological_process;cellular_component;molecular_function;molecular_function;	BP:cell aging;CC:collagen-containing extracellular matrix;MF:extracellular matrix structural constituent;MF:protein binding;	K08125	PRELP	------	------	COG4886	S:Function unknown	XP_004013593.2	prolargin [Ovis aries]	sp|Q9GKN8|PRELP_BOVIN;	Prolargin OS=Bos taurus OX=9913 GN=PRELP PE=2 SV=1;	PF13855.8;PF12799.9;PF14580.8;PF01462.20	LRR_8;LRR_4;LRR_9;LRRNT	Leucine rich repeat;Leucine Rich repeats;Leucine-rich repeat;Leucine rich repeat N-terminal domain
ENSOART00020008934	ENSOARG00020005761			known	ENSOARG00020000286	RTP4	Ovis aries receptor transporter protein 4 (RTP4), mRNA. [Source:RefSeq mRNA;Acc:NM_001104930]	trans	-0.942857	0.00480466	0.0129737					GO:0001580;GO:0051205;GO:0006612;GO:0005737;GO:003184	biological_process;biological_process;biological_process;cellular_component;molecular_function;	BP:detection of chemical stimulus involved in sensory perception of bitter taste;BP:protein insertion into membrane;BP:protein targeting to membrane;CC:cytoplasm;MF:olfactory receptor binding;	------	------	------	------	ENOG4111X4F	U:Intracellular trafficking, secretion, and vesicular transport	NP_001098400.1	receptor-transporting protein 4 [Ovis aries]	sp|Q96DX8|RTP4_HUMAN;	Receptor-transporting protein 4 OS=Homo sapiens OX=9606 GN=RTP4 PE=1 SV=3;	PF13695.8	zf-3CxxC	Zinc-binding domain
ENSOART00020026138	ENSOARG00020015727			known	ENSOARG00020003417	RNASEL	ribonuclease L [Source:NCBI gene (formerly Entrezgene);Acc:101103495]	trans	0.942857	0.00480466	0.0129737					GO:0006468;GO:0051607;GO:0043488;GO:0006396;GO:0046326;GO:0045071;GO:0045944;GO:0045444;GO:0006397;GO:0004540;GO:0003723;GO:0005515;GO:0004672;GO:0043021;GO:000552	biological_process;biological_process;biological_process;biological_process;biological_process;biological_process;biological_process;biological_process;biological_process;molecular_function;molecular_function;molecular_function;molecular_function;molecular_function;molecular_function;	BP:protein phosphorylation;BP:defense response to virus;BP:regulation of mRNA stability;BP:RNA processing;BP:positive regulation of glucose import;BP:negative regulation of viral genome replication;BP:positive regulation of transcription from RNA polymerase II promoter;BP:fat cell differentiation;BP:mRNA processing;MF:ribonuclease activity;MF:RNA binding;MF:protein binding;MF:protein kinase activ…	K01165	RNASEL	map05164;map04621;map05168;map05160	Influenza A;NOD-like receptor signaling pathway;Herpes simplex infection;Hepatitis C	COG0666	S:Function unknown	KAG5202540.1	hypothetical protein JEQ12_003930 [Ovis aries]	sp|Q05823|RN5A_HUMAN;	2-5A-dependent ribonuclease OS=Homo sapiens OX=9606 GN=RNASEL PE=1 SV=2;	PF12796.9;PF13637.8;PF13857.8;PF00023.32;PF13606.8;PF06479.14;PF00069.27;PF07714.19;PF06293.16;PF19974.1	Ank_2;Ank_4;Ank_5;Ank;Ank_3;Ribonuc_2-5A;Pkinase;PK_Tyr_Ser-Thr;Kdo;TCAD9	Ankyrin repeats;Ankyrin repeats;Ankyrin repeats;Ankyrin repeat;Ankyrin repeat;Ribonuclease 2-5A;Protein kinase domain;Protein tyrosine and serine/threonine kinase;Lipopolysaccharide kinase;Ternary complex associated domain 9
ENSOART00020038979	ENSOARG00020024898			known	ENSOARG00020015518	EMP3	epithelial membrane protein 3 [Source:NCBI gene (formerly Entrezgene);Acc:101121114]	trans	-0.828571	0.0415627	0.0430308					GO:0032060;GO:0008219;GO:0016020;GO:0016021;GO:000588	biological_process;biological_process;cellular_component;cellular_component;cellular_component;	BP:bleb assembly;BP:cell death;CC:membrane;CC:integral component of membrane;CC:plasma membrane;	------	------	------	------	ENOG4111MF9	S:Function unknown	XP_004015395.1	epithelial membrane protein 3 [Ovis aries]	sp|Q58DR6|EMP3_BOVIN;	Epithelial membrane protein 3 OS=Bos taurus OX=9913 GN=EMP3 PE=2 SV=1;	PF00822.22;PF13903.8	PMP22_Claudin;Claudin_2	PMP-22/EMP/MP20/Claudin family;PMP-22/EMP/MP20/Claudin tight junction
ENSOART00020003956	ENSOARG00020002579			known	ENSOARG00020026468	TFAP4	transcription factor AP-4 [Source:NCBI gene (formerly Entrezgene);Acc:101122654]	trans	0.885714	0.0188455	0.029059					GO:2001269;GO:0010629;GO:1901990;GO:0065003;GO:0006357;GO:0045944;GO:0008285;GO:0045892;GO:0045893;GO:0043922;GO:0043923;GO:0006978;GO:0071549;GO:0043065;GO:0045736;GO:0071157;GO:0043392;GO:0005634;GO:0005739;GO:0005654;GO:0017053;GO:0003677;GO:0070888;GO:0043565;GO:1990837;GO:0042826;GO:0000981;GO:0042803;GO:0046983;GO:0001228;GO:0000976;GO:000097	biological_process;biological_process;biological_process;biological_process;biological_process;biological_process;biological_process;biological_process;biological_process;biological_process;biological_process;biological_process;biological_process;biological_process;biological_process;biological_process;biological_process;cellular_component;cellular_component;cellular_component;cellular_component;…	BP:positive regulation of cysteine-type endopeptidase activity involved in apoptotic signaling pathway;BP:negative regulation of gene expression;BP:regulation of mitotic cell cycle phase transition;BP:macromolecular complex assembly;BP:regulation of transcription from RNA polymerase II promoter;BP:positive regulation of transcription from RNA polymerase II promoter;BP:negative regulation of cell …	K09108	TFAP4	map05205	Proteoglycans in cancer	ENOG4111JPE	K:Transcription	XP_040829374.1	transcription factor AP-4 [Ochotona curzoniae]	sp|Q01664|TFAP4_HUMAN;	Transcription factor AP-4 OS=Homo sapiens OX=9606 GN=TFAP4 PE=1 SV=2;	PF00010.28	HLH	Helix-loop-helix DNA-binding domain
ENSOART00020020568	ENSOARG00020013475			known	ENSOARG00020025615	DKK2	dickkopf WNT signaling pathway inhibitor 2 [Source:NCBI gene (formerly Entrezgene);Acc:101123633]	trans	0.942857	0.00480466	0.0129737					GO:0090090;GO:0090263;GO:0007275;GO:0030178;GO:0005615;GO:0005576;GO:0039706;GO:004801	biological_process;biological_process;biological_process;biological_process;cellular_component;cellular_component;molecular_function;molecular_function;	BP:negative regulation of canonical Wnt signaling pathway;BP:positive regulation of canonical Wnt signaling pathway;BP:multicellular organism development;BP:negative regulation of Wnt signaling pathway;CC:extracellular space;CC:extracellular region;MF:co-receptor binding;MF:receptor antagonist activity;	K02165	DKK	map05010;map04310	Alzheimer disease;Wnt signaling pathway	ENOG410XQWV	S:Function unknown	NP_001076084.1	dickkopf-related protein 2 precursor [Bos taurus]	sp|Q9QYZ8|DKK2_MOUSE;	Dickkopf-related protein 2 OS=Mus musculus OX=10090 GN=Dkk2 PE=1 SV=2;	PF04706.14	Dickkopf_N	Dickkopf N-terminal cysteine-rich region
ENSOART00020008934	ENSOARG00020005761			known	ENSOARG00020001430	RGS4	regulator of G protein signaling 4 [Source:HGNC Symbol;Acc:HGNC:10000]	trans	0.828571	0.0415627	0.0430308					GO:0043547;GO:0009968;GO:0050790;GO:0007186;GO:0005737;GO:0005634;GO:000509	biological_process;biological_process;biological_process;biological_process;cellular_component;cellular_component;molecular_function;	BP:positive regulation of GTPase activity;BP:negative regulation of signal transduction;BP:regulation of catalytic activity;BP:G-protein coupled receptor signaling pathway;CC:cytoplasm;CC:nucleus;MF:GTPase activator activity;	K16449	RGS	------	------	ENOG410YMJD	K:Transcription	KAB0388151.1	hypothetical protein FD755_003107 [Muntiacus reevesi]	sp|Q29RM9|RGS4_BOVIN;	Regulator of G-protein signaling 4 OS=Bos taurus OX=9913 GN=RGS4 PE=2 SV=1;	PF00615.21	RGS	Regulator of G protein signaling domain
ENSOART00020008934	ENSOARG00020005761			known	ENSOARG00020025761	TRANK1	tetratricopeptide repeat and ankyrin repeat containing 1 [Source:NCBI gene (formerly Entrezgene);Acc:101114219]	trans	-0.942857	0.00480466	0.0129737					GO:0016787;GO:0005524;GO:000551	molecular_function;molecular_function;molecular_function;	MF:hydrolase activity;MF:ATP binding;MF:protein binding;	------	------	------	------	ENOG410XUX5	S:Function unknown	XP_027813812.1	TPR and ankyrin repeat-containing protein 1 isoform X2 [Ovis aries]	sp|O15050|TRNK1_HUMAN;	TPR and ankyrin repeat-containing protein 1 OS=Homo sapiens OX=9606 GN=TRANK1 PE=2 SV=4;	PF12796.9;PF13361.8;PF00580.23	Ank_2;UvrD_C;UvrD-helicase	Ankyrin repeats;UvrD-like helicase C-terminal domain;UvrD/REP helicase N-terminal domain
ENSOART00020013638	ENSOARG00020007083			known	ENSOARG00020002635			trans	0.828571	0.0415627	0.0430308					GO:0006635;GO:0055007;GO:0033539;GO:0006111;GO:0009409;GO:0009791;GO:0001889;GO:0042594;GO:0005978;GO:0019254;GO:0051793;GO:0005759;GO:0005739;GO:0050660;GO:0016627;GO:0070991;GO:000399	biological_process;biological_process;biological_process;biological_process;biological_process;biological_process;biological_process;biological_process;biological_process;biological_process;biological_process;cellular_component;cellular_component;molecular_function;molecular_function;molecular_function;molecular_function;	BP:fatty acid beta-oxidation;BP:cardiac muscle cell differentiation;BP:fatty acid beta-oxidation using acyl-CoA dehydrogenase;BP:regulation of gluconeogenesis;BP:response to cold;BP:post-embryonic development;BP:liver development;BP:response to starvation;BP:glycogen biosynthetic process;BP:carnitine metabolic process, CoA-linked;BP:medium-chain fatty acid catabolic process;CC:mitochondrial matri…	K00249	ACADM, acd	map00280;map03320;map00071	Valine, leucine and isoleucine degradation;PPAR signaling pathway;Fatty acid degradation	COG1960	I:Lipid transport and metabolism	XP_040088481.1	medium-chain specific acyl-CoA dehydrogenase, mitochondrial isoform X2 [Oryx dammah]	sp|Q3SZB4|ACADM_BOVIN;	Medium-chain specific acyl-CoA dehydrogenase, mitochondrial OS=Bos taurus OX=9913 GN=ACADM PE=2 SV=1;	PF00441.26;PF08028.13;PF02770.21	Acyl-CoA_dh_1;Acyl-CoA_dh_2;Acyl-CoA_dh_M	Acyl-CoA dehydrogenase, C-terminal domain;Acyl-CoA dehydrogenase, C-terminal domain;Acyl-CoA dehydrogenase, middle domain
ENSOART00020026138	ENSOARG00020015727			known	ENSOARG00020024139	WNK3	WNK lysine deficient protein kinase 3 [Source:HGNC Symbol;Acc:HGNC:14543]	trans	-0.885714	0.0188455	0.029059					GO:0032414;GO:0050801;GO:0010800;GO:0035556;GO:0046777;GO:0106311;GO:0106310;GO:0006884;GO:0007231;GO:0043066;GO:0010766;GO:0010765;GO:0006468;GO:1903078;GO:1903288;GO:0072659;GO:0090279;GO:0051928;GO:1904062;GO:2000651;GO:0005737;GO:0005829;GO:0019870;GO:0004674;GO:0004672;GO:0005524;GO:001986	biological_process;biological_process;biological_process;biological_process;biological_process;deleted;deleted;biological_process;biological_process;biological_process;biological_process;biological_process;biological_process;biological_process;biological_process;biological_process;biological_process;biological_process;biological_process;biological_process;cellular_component;cellular_component;mol…	BP:positive regulation of ion transmembrane transporter activity;BP:ion homeostasis;BP:positive regulation of peptidyl-threonine phosphorylation;BP:intracellular signal transduction;BP:protein autophosphorylation;BP:old GO;BP:old GO;BP:cell volume homeostasis;BP:osmosensory signaling pathway;BP:negative regulation of apoptotic process;BP:negative regulation of sodium ion transport;BP:positive reg…	K08867	WNK, PRKWNK	------	------	ENOG410XQWZ	T:Signal transduction mechanisms	XP_013832009.1	PREDICTED: serine/threonine-protein kinase WNK3 isoform X2 [Capra hircus]	sp|Q9BYP7|WNK3_HUMAN;	Serine/threonine-protein kinase WNK3 OS=Homo sapiens OX=9606 GN=WNK3 PE=1 SV=3;	PF00069.27;PF07714.19;PF12202.10	Pkinase;PK_Tyr_Ser-Thr;OSR1_C	Protein kinase domain;Protein tyrosine and serine/threonine kinase;Oxidative-stress-responsive kinase 1 C-terminal domain
ENSOART00020022061	ENSOARG00020014451			known	ENSOARG00020024231	MSX1	msh homeobox 1 [Source:NCBI gene (formerly Entrezgene);Acc:101114019]	trans	-0.885714	0.0188455	0.029059					GO:0034504;GO:0030308;GO:2001055;GO:0060349;GO:0060021;GO:0050821;GO:0030509;GO:0023019;GO:0060325;GO:0030326;GO:0007517;GO:0001701;GO:0000902;GO:0000122;GO:0042481;GO:0043066;GO:0010463;GO:0045944;GO:0003198;GO:0030901;GO:0008285;GO:0042733;GO:0035880;GO:0003007;GO:0035115;GO:0035116;GO:0048863;GO:0045892;GO:0043392;GO:0051154;GO:0061312;GO:0030513;GO:0042474;GO:0007507;GO:0042475;GO:0009952;GO:…	biological_process;biological_process;biological_process;biological_process;biological_process;biological_process;biological_process;biological_process;biological_process;biological_process;biological_process;biological_process;biological_process;biological_process;biological_process;biological_process;biological_process;biological_process;biological_process;biological_process;biological_process;…	BP:protein localization to nucleus;BP:negative regulation of cell growth;BP:positive regulation of mesenchymal cell apoptotic process;BP:bone morphogenesis;BP:palate development;BP:protein stabilization;BP:BMP signaling pathway;BP:signal transduction involved in regulation of gene expression;BP:face morphogenesis;BP:embryonic limb morphogenesis;BP:muscle organ development;BP:in utero embryonic de…	K09341	MSX	map05166	Human T-cell leukemia virus 1 infection	ENOG410YT2J	K:Transcription	XP_006043893.1	homeobox protein MSX-1 [Bubalus bubalis]	sp|P28360|MSX1_HUMAN;	Homeobox protein MSX-1 OS=Homo sapiens OX=9606 GN=MSX1 PE=1 SV=3;	PF00046.31	Homeodomain	Homeodomain
ENSOART00020003956	ENSOARG00020002579			known	ENSOARG00020013385	DAXX	death domain associated protein [Source:HGNC Symbol;Acc:HGNC:2681]	trans	-0.885714	0.0188455	0.029059					GO:0034605;GO:0010629;GO:0034620;GO:0007254;GO:0008625;GO:0030521;GO:0006325;GO:0031396;GO:0010468;GO:0006915;GO:0071276;GO:0045892;GO:1901216;GO:0072738;GO:0071280;GO:0006338;GO:1903936;GO:0006334;GO:0006355;GO:0045860;GO:0001934;GO:0005737;GO:0005634;GO:0005654;GO:0016605;GO:0016604;GO:0000775;GO:0005730;GO:0042393;GO:0050681;GO:0019899;GO:0061629;GO:0003714;GO:0003713;GO:0030295;GO:0140037;GO:…	biological_process;biological_process;biological_process;biological_process;biological_process;biological_process;biological_process;biological_process;biological_process;biological_process;biological_process;biological_process;biological_process;biological_process;biological_process;biological_process;biological_process;biological_process;biological_process;biological_process;biological_process;…	BP:cellular response to heat;BP:negative regulation of gene expression;BP:cellular response to unfolded protein;BP:JNK cascade;BP:extrinsic apoptotic signaling pathway via death domain receptors;BP:androgen receptor signaling pathway;BP:chromatin organization;BP:regulation of protein ubiquitination;BP:regulation of gene expression;BP:apoptotic process;BP:cellular response to cadmium ion;BP:negati…	K02308	DAXX	map04010;map05168;map05012;map05014;map04210	MAPK signaling pathway;Herpes simplex infection;Parkinson disease;Amyotrophic lateral sclerosi;Apoptosis	ENOG4111K0B	K:Transcription	XP_027814451.1	death domain-associated protein 6 [Ovis aries]	sp|Q5TJE1|DAXX_CANLF;	Death domain-associated protein 6 OS=Canis lupus familiaris OX=9615 GN=DAXX PE=3 SV=1;	PF03344.17	Daxx	Daxx N-terminal Rassf1C-interacting domain
ENSOART00020022061	ENSOARG00020014451			known	ENSOARG00020003702	TBX18	T-box transcription factor 18 [Source:NCBI gene (formerly Entrezgene);Acc:101117084]	trans	0.828571	0.0415627	0.0430308					GO:0060930;GO:0060931;GO:0098907;GO:0006355;GO:0072189;GO:0005634;GO:0005654;GO:1990837;GO:0003700;GO:000367	biological_process;biological_process;biological_process;biological_process;biological_process;cellular_component;cellular_component;molecular_function;molecular_function;molecular_function;	BP:sinoatrial node cell fate commitment;BP:sinoatrial node cell development;BP:regulation of SA node cell action potential;BP:regulation of transcription, DNA-templated;BP:ureter development;CC:nucleus;CC:nucleoplasm;MF:sequence-specific double-stranded DNA binding;MF:transcription factor activity, sequence-specific DNA binding;MF:DNA binding;	K10183	TBX18	------	------	ENOG410Y98J	K:Transcription	XP_027828250.1	T-box transcription factor TBX18 [Ovis aries]	sp|Q9EPZ6|TBX18_MOUSE;	T-box transcription factor TBX18 OS=Mus musculus OX=10090 GN=Tbx18 PE=1 SV=1;	PF00907.24	T-box	T-box
ENSOART00020026138	ENSOARG00020015727			known	ENSOARG00020017609	OSR1	odd-skipped related transcription factor 1 [Source:NCBI gene (formerly Entrezgene);Acc:101102632]	trans	0.942857	0.00480466	0.0129737					GO:0072166;GO:2000543;GO:0001823;GO:0030154;GO:0060021;GO:0048389;GO:0010628;GO:0072268;GO:0072133;GO:0030501;GO:0072075;GO:0072111;GO:0072208;GO:0048863;GO:0000122;GO:0008406;GO:0072207;GO:0043066;GO:0030857;GO:0002062;GO:0072190;GO:0072239;GO:1905408;GO:0090094;GO:0060272;GO:0042733;GO:0072498;GO:0072162;GO:0035115;GO:0035116;GO:0001655;GO:0001656;GO:0001657;GO:0072168;GO:0072169;GO:0072143;GO:…	biological_process;biological_process;biological_process;biological_process;biological_process;biological_process;biological_process;biological_process;biological_process;biological_process;biological_process;biological_process;biological_process;biological_process;biological_process;biological_process;biological_process;biological_process;biological_process;biological_process;biological_process;…	BP:posterior mesonephric tubule development;BP:positive regulation of gastrulation;BP:mesonephros development;BP:cell differentiation;BP:palate development;BP:intermediate mesoderm development;BP:positive regulation of gene expression;BP:pattern specification involved in metanephros development;BP:metanephric mesenchyme morphogenesis;BP:positive regulation of bone mineralization;BP:metanephric me…	K09215	OSR, ODD	------	------	COG5048	S:Function unknown	NP_001070384.2	protein odd-skipped-related 1 [Bos taurus]	sp|Q08DS3|OSR1_BOVIN;	Protein odd-skipped-related 1 OS=Bos taurus OX=9913 GN=OSR1 PE=2 SV=2;	PF00096.28;PF13465.8;PF13894.8;PF13912.8;PF01428.18	zf-C2H2;zf-H2C2_2;zf-C2H2_4;zf-C2H2_6;zf-AN1	Zinc finger, C2H2 type;Zinc-finger double domain;C2H2-type zinc finger;C2H2-type zinc finger;AN1-like Zinc finger
ENSOART00020022061	ENSOARG00020014451			known	ENSOARG00020022780	HACD4	3-hydroxyacyl-CoA dehydratase 4 [Source:NCBI gene (formerly Entrezgene);Acc:101102210]	trans	0.828571	0.0415627	0.0430308					GO:0030148;GO:0030497;GO:0042761;GO:0006633;GO:0005783;GO:0016021;GO:0005789;GO:0030176;GO:0102158;GO:0018812;GO:0102343;GO:0102344;GO:0019899;GO:010234	biological_process;biological_process;biological_process;biological_process;cellular_component;cellular_component;cellular_component;cellular_component;molecular_function;molecular_function;molecular_function;molecular_function;molecular_function;molecular_function;	BP:sphingolipid biosynthetic process;BP:fatty acid elongation;BP:very long-chain fatty acid biosynthetic process;BP:fatty acid biosynthetic process;CC:endoplasmic reticulum;CC:integral component of membrane;CC:endoplasmic reticulum membrane;CC:integral component of endoplasmic reticulum membrane;MF:very-long-chain 3-hydroxyacyl-CoA dehydratase activity;MF:3-hydroxyacyl-CoA dehydratase activity;MF…	K10703	HACD, PHS1, PAS2	map01040;map00062	Biosynthesis of unsaturated fatty acids;Fatty acid elongation	COG5198	S:Function unknown	XP_027820373.1	very-long-chai	sp|Q0P5C7|HACD4_BOVIN;	Very-long-chain;	PF04387.16	PTPLA	Protein tyrosine phosphatase-like protein, PTPLA
ENSOART00020026138	ENSOARG00020015727			known	ENSOARG00020015114	ANKH	ANKH inorganic pyrophosphate transport regulator [Source:NCBI gene (formerly Entrezgene);Acc:101103426]	trans	-0.828571	0.0415627	0.0430308					GO:0071529;GO:0071344;GO:0110148;GO:0030505;GO:0055062;GO:0010467;GO:0055074;GO:0030500;GO:1904383;GO:0035435;GO:0030282;GO:0016021;GO:0005576;GO:0005887;GO:0005886;GO:0005315;GO:0015114;GO:003050	biological_process;biological_process;biological_process;biological_process;biological_process;biological_process;biological_process;biological_process;biological_process;biological_process;biological_process;cellular_component;cellular_component;cellular_component;cellular_component;molecular_function;molecular_function;molecular_function;	BP:cementum mineralization;BP:diphosphate metabolic process;BP:biomineralization;BP:inorganic diphosphate transport;BP:phosphate ion homeostasis;BP:gene expression;BP:calcium ion homeostasis;BP:regulation of bone mineralization;BP:response to sodium phosphate;BP:phosphate ion transmembrane transport;BP:bone mineralization;CC:integral component of membrane;CC:extracellular region;CC:integral compo…	K22734	ANKH, SLC62A1	------	------	ENOG410ZCHM	U:Intracellular trafficking, secretion, and vesicular transport	VCX04253.1	unnamed protein product, partial [Gulo gulo]	sp|Q9HCJ1|ANKH_HUMAN;	Progressive ankylosis protein homolog OS=Homo sapiens OX=9606 GN=ANKH PE=2 SV=2;	PF07260.13	ANKH	Progressive ankylosis protein
ENSOART00020003956	ENSOARG00020002579			known	ENSOARG00020021923	INSIG1	insulin induced gene 1 [Source:NCBI gene (formerly Entrezgene);Acc:101106422]	trans	-0.885714	0.0188455	0.029059					GO:0060363;GO:0036316;GO:0032869;GO:0070862;GO:1901303;GO:0010894;GO:0008202;GO:0016126;GO:0032933;GO:0006629;GO:0006641;GO:0042632;GO:0036315;GO:0060021;GO:0045599;GO:0008203;GO:0042472;GO:0042474;GO:0006991;GO:0006695;GO:0045717;GO:0032937;GO:0005783;GO:0005789;GO:0016021;GO:0016020;GO:0008142;GO:000828	biological_process;biological_process;biological_process;biological_process;biological_process;biological_process;biological_process;biological_process;biological_process;biological_process;biological_process;biological_process;biological_process;biological_process;biological_process;biological_process;biological_process;biological_process;biological_process;biological_process;biological_process;…	BP:cranial suture morphogenesis;BP:SREBP-SCAP complex retention in endoplasmic reticulum;BP:cellular response to insulin stimulus;BP:negative regulation of protein exit from endoplasmic reticulum;BP:negative regulation of cargo loading into COPII-coated vesicle;BP:negative regulation of steroid biosynthetic process;BP:steroid metabolic process;BP:sterol biosynthetic process;BP:SREBP signaling pat…	------	------	------	------	ENOG410XQ2M	U:Intracellular trafficking, secretion, and vesicular transport	XP_014950952.1	insulin-induced gene 1 protein [Ovis aries]	sp|A0JNC3|INSI1_BOVIN;	Insulin-induced gene 1 protein OS=Bos taurus OX=9913 GN=INSIG1 PE=2 SV=1;	PF07281.14	INSIG	Insulin-induced protein
ENSOART00020026138	ENSOARG00020015727			known	ENSOARG00020013220	PALD1	phosphatase domain containing paladin 1 [Source:HGNC Symbol;Acc:HGNC:23530]	trans	-0.828571	0.0415627	0.0430308					GO:000582	cellular_component;	CC:cytosol;	------	------	------	------	ENOG410YSN6	S:Function unknown	XP_027818261.1	paladin isoform X1 [Ovis aries]	sp|Q9ULE6|PALD_HUMAN;	Paladin OS=Homo sapiens OX=9606 GN=PALD1 PE=1 SV=3;	PF14566.8	PTPlike_phytase	Inositol hexakisphosphate
ENSOART00020003956	ENSOARG00020002579			known	ENSOARG00020019138		BOLA class I histocompatibility antigen, alpha chain BL3-7-like [Source:NCBI gene (formerly Entrezgene);Acc:101119545]	trans	-0.942857	0.00480466	0.0129737					GO:0019882;GO:0006955;GO:001602	biological_process;biological_process;cellular_component;	BP:antigen processing and presentation;BP:immune response;CC:integral component of membrane;	K06751	MHC1	map05166;map05167;map05165;map05203;map05163;map05320;map05332;map05330;map05168;map05169;map04514;map04218;map04940;map05416;map05170;map04145;map04144;map04612	Human T-cell leukemia virus 1 infection;Kaposi sarcoma-associated herpesvirus infection;Human papillomavirus infection;Viral carcinogenesis;Human cytomegalovirus infection;Autoimmune thyroid disease;Graft-versus-host disease;Allograft rejection;Herpes simplex infection;Epstein-Barr virus infection;Cell adhesion molecule;Cellular senescence;Type I diabetes mellitus;Viral myocarditis;Human immunode…	ENOG4111K8F	U:Intracellular trafficking, secretion, and vesicular transport	XP_042093381.1	BOLA class I histocompatibility antigen, alpha chain BL3-7 [Ovis aries]	sp|P13753|HA1B_BOVIN;	BOLA class I histocompatibility antigen, alpha chain BL3-7 OS=Bos taurus OX=9913 PE=2 SV=1;	PF00129.20;PF07654.17	MHC_I;C1-set	Class I Histocompatibility antigen, domains alpha 1 and 2;Immunoglobulin C1-set domain
ENSOART00020003956	ENSOARG00020002579			known	ENSOARG00020024908	ZFP36	Ovis aries ZFP36 ring finger protein (ZFP36), mRNA. [Source:RefSeq mRNA;Acc:NM_001009765]	trans	-0.885714	0.0188455	0.029059					GO:1904246;GO:1904582;GO:0071222;GO:0050779;GO:0071385;GO:0038066;GO:0044344;GO:0042594;GO:0070935;GO:0035556;GO:0051028;GO:0050728;GO:0000288;GO:0000289;GO:0000122;GO:0045647;GO:0000165;GO:0009611;GO:0007275;GO:0071356;GO:0032703;GO:0006402;GO:1900153;GO:1902172;GO:0031086;GO:0061014;GO:0010837;GO:0060213;GO:0035278;GO:0032897;GO:0071364;GO:0061158;GO:2000637;GO:0043488;GO:0045600;GO:0097011;GO:…	biological_process;biological_process;biological_process;biological_process;biological_process;biological_process;biological_process;biological_process;biological_process;biological_process;biological_process;biological_process;biological_process;biological_process;biological_process;biological_process;biological_process;biological_process;biological_process;biological_process;biological_process;…	BP:negative regulation of polynucleotide adenylyltransferase activity;BP:positive regulation of intracellular mRNA localization;BP:cellular response to lipopolysaccharide;BP:RNA destabilization;BP:cellular response to glucocorticoid stimulus;BP:p38MAPK cascade;BP:cellular response to fibroblast growth factor stimulus;BP:response to starvation;BP:3'-UTR-mediated mRNA stabilization;BP:intracellular…	K15308	TTP	map05166;map05167	Human T-cell leukemia virus 1 infection;Kaposi sarcoma-associated herpesvirus infection	COG5063	S:Function unknown	NP_001009765.1	mRNA decay activator protein ZFP36 [Ovis aries]	sp|Q6S9E0|TTP_SHEEP;	mRNA decay activator protein ZFP36 OS=Ovis aries OX=9940 GN=ZFP36 PE=2 SV=1;	PF00642.26;PF18345.3;PF18044.3;PF14608.8	zf-CCCH;zf_CCCH_4;zf-CCCH_4;zf-CCCH_2	Zinc finger C-x8-C-x5-C-x3-H type;Zinc finger domain;CCCH-type zinc finger;RNA-binding, Nab2-type zinc finger
ENSOART00020003956	ENSOARG00020002579			known	ENSOARG00020002651	STAT2	signal transducer and activator of transcription 2 [Source:NCBI gene (formerly Entrezgene);Acc:101108211]	trans	-0.942857	0.00480466	0.0129737					GO:0019221;GO:0007165;GO:0007259;GO:0042127;GO:0006952;GO:0060337;GO:0043434;GO:0060339;GO:0051607;GO:0006355;GO:0006357;GO:0045944;GO:0001932;GO:0090140;GO:0005737;GO:0070721;GO:0005634;GO:0005886;GO:0005829;GO:0044389;GO:0003677;GO:0000981;GO:0003700;GO:0042802;GO:000097	biological_process;biological_process;biological_process;biological_process;biological_process;biological_process;biological_process;biological_process;biological_process;biological_process;biological_process;biological_process;biological_process;biological_process;cellular_component;cellular_component;cellular_component;cellular_component;cellular_component;molecular_function;molecular_function;…	BP:cytokine-mediated signaling pathway;BP:signal transduction;BP:JAK-STAT cascade;BP:regulation of cell proliferation;BP:defense response;BP:type I interferon signaling pathway;BP:response to peptide hormone;BP:negative regulation of type I interferon-mediated signaling pathway;BP:defense response to virus;BP:regulation of transcription, DNA-templated;BP:regulation of transcription from RNA polym…	K11221	STAT2	map05167;map05164;map05165;map05162;map05160;map05161;map05200;map05168;map05169;map04621;map04630;map04625;map04380;map04062;map04217	Kaposi sarcoma-associated herpesvirus infection;Influenza A;Human papillomavirus infection;Measles;Hepatitis C;Hepatitis B;Pathways in cancer;Herpes simplex infection;Epstein-Barr virus infection;NOD-like receptor signaling pathway;Jak-STAT signaling pathway;C-type lectin receptor signaling pathway;Osteoclast differentiation;Chemokine signaling pathway;Necroptosis	ENOG410XPN8	K:Transcription	KAG5212170.1	hypothetical protein JEQ12_014599 [Ovis aries]	sp|O02799|STAT2_PIG;	Signal transducer and activator of transcription 2 OS=Sus scrofa OX=9823 GN=STAT2 PE=2 SV=1;	PF01017.22;PF12188.10;PF02864.17;PF02865.19;PF00017.26	STAT_alpha;STAT2_C;STAT_bind;STAT_int;SH2	STAT protein, all-alpha domain;Signal transducer and activator of transcription 2 C terminal;STAT protein, DNA binding domain;STAT protein, protein interaction domain;SH2 domain
ENSOART00020026138	ENSOARG00020015727			known	ENSOARG00020025421	CDKN2AIP	CDKN2A interacting protein [Source:NCBI gene (formerly Entrezgene);Acc:101108190]	trans	0.942857	0.00480466	0.0129737					GO:0006974;GO:0030308;GO:0009967;GO:0031647;GO:0030307;GO:0005730;GO:0005634;GO:0005654;GO:0001652;GO:0003723;GO:000203	biological_process;biological_process;biological_process;biological_process;biological_process;cellular_component;cellular_component;cellular_component;cellular_component;molecular_function;molecular_function;	BP:cellular response to DNA damage stimulus;BP:negative regulation of cell growth;BP:positive regulation of signal transduction;BP:regulation of protein stability;BP:positive regulation of cell growth;CC:nucleolus;CC:nucleus;CC:nucleoplasm;CC:granular component;MF:RNA binding;MF:p53 binding;	------	------	------	------	ENOG4111PSZ	S:Function unknown	XP_014960042.3	CDKN2A-interacting protein isoform X1 [Ovis aries]	sp|Q9NXV6|CARF_HUMAN;	CDKN2A-interacting protein OS=Homo sapiens OX=9606 GN=CDKN2AIP PE=1 SV=3;	PF11952.10	XTBD	XRN-Two Binding Domain, XTBD
ENSOART00020003956	ENSOARG00020002579			known	ENSOARG00020010727	IFIH1	interferon induced with helicase C domain 1 [Source:NCBI gene (formerly Entrezgene);Acc:101106234]	trans	-0.942857	0.00480466	0.0129737					GO:0009615;GO:0045071;GO:0032728;GO:0032727;GO:0032760;GO:0098586;GO:0045087;GO:0098542;GO:0006955;GO:0060760;GO:0016925;GO:0039530;GO:0051607;GO:0071360;GO:0002376;GO:0032755;GO:0005737;GO:0005739;GO:0008270;GO:0016887;GO:0003677;GO:0000166;GO:0042802;GO:0043021;GO:0046872;GO:0005524;GO:0016787;GO:0004386;GO:0003727;GO:0003724;GO:0003725;GO:000372	biological_process;biological_process;biological_process;biological_process;biological_process;biological_process;biological_process;biological_process;biological_process;biological_process;biological_process;biological_process;biological_process;biological_process;biological_process;biological_process;cellular_component;cellular_component;molecular_function;molecular_function;molecular_function;…	BP:response to virus;BP:negative regulation of viral genome replication;BP:positive regulation of interferon-beta production;BP:positive regulation of interferon-alpha production;BP:positive regulation of tumor necrosis factor production;BP:cellular response to virus;BP:innate immune response;BP:defense response to other organism;BP:immune response;BP:positive regulation of response to cytokine s…	K12647	IFIH1, MDA5	map05164;map05162;map05161;map05168;map04622	Influenza A;Measles;Hepatitis B;Herpes simplex infection;RIG-I-like receptor signaling pathway	COG1111	L:Replication, recombination and repair	XP_004004704.1	interferon-induced helicase C domain-containing protein 1 [Ovis aries]	sp|Q9BYX4|IFIH1_HUMAN;	Interferon-induced helicase C domain-containing protein 1 OS=Homo sapiens OX=9606 GN=IFIH1 PE=1 SV=3;	PF16739.7;PF11648.10;PF18119.3;PF00271.33;PF04851.17;PF00270.31;PF00619.23;PF18766.3	CARD_2;RIG-I_C-RD;RIG-I_C;Helicase_C;ResIII;DEAD;CARD;SWI2_SNF2	Caspase recruitment domain;C-terminal domain of RIG-I;RIG-I receptor C-terminal domain;Helicase conserved C-terminal domain;Type III restriction enzyme, res subunit;DEAD/DEAH box helicase;Caspase recruitment domain;SWI2/SNF2 ATPase
ENSOART00020026138	ENSOARG00020015727			known	ENSOARG00020025556		polyadenylate-binding protein 1-like 2 [Source:NCBI gene (formerly Entrezgene);Acc:114111193]	trans	-0.828571	0.0415627	0.0430308					GO:0070062;GO:0003723;GO:000367	cellular_component;molecular_function;molecular_function;	CC:extracellular exosome;MF:RNA binding;MF:nucleic acid binding;	K13126	PABPC	map03018;map03015	RNA degradation;mRNA surveillance pathway	ENOG410XR5X	S:Function unknown	XP_017899541.1	PREDICTED: polyadenylate-binding protein 1-like 2 [Capra hircus]	sp|Q5JQF8|PAP1M_HUMAN;	Polyadenylate-binding protein 1-like 2 OS=Homo sapiens OX=9606 GN=PABPC1L2A PE=2 SV=1;	PF00076.24;PF13893.8	RRM_1;RRM_5	RNA recognition motif.;RNA recognition motif.
ENSOART00020008934	ENSOARG00020005761			known	ENSOARG00020024895	BGN	biglycan [Source:NCBI gene (formerly Entrezgene);Acc:443011]	trans	-0.942857	0.00480466	0.0129737					GO:0019800;GO:0060348;GO:0061975;GO:0042383;GO:0005615;GO:0009986;GO:0031012;GO:0005576;GO:0030133;GO:0050840;GO:0005539;GO:000551	biological_process;biological_process;biological_process;cellular_component;cellular_component;cellular_component;cellular_component;cellular_component;cellular_component;molecular_function;molecular_function;molecular_function;	BP:peptide cross-linking via chondroitin 4-sulfate glycosaminoglycan;BP:bone development;BP:articular cartilage development;CC:sarcolemma;CC:extracellular space;CC:cell surface;CC:extracellular matrix;CC:extracellular region;CC:transport vesicle;MF:extracellular matrix binding;MF:glycosaminoglycan binding;MF:protein binding;	K08118	BGN	------	------	COG4886	S:Function unknown	OWJ99220.1	BGN [Cervus elaphus hippelaphus]	sp|P21809|PGS1_BOVIN;	Biglycan OS=Bos taurus OX=9913 GN=BGN PE=1 SV=3;	PF13855.8;PF12799.9;PF01462.20;PF14580.8;PF13306.8	LRR_8;LRR_4;LRRNT;LRR_9;LRR_5	Leucine rich repeat;Leucine Rich repeats;Leucine rich repeat N-terminal domain;Leucine-rich repeat;BspA type Leucine rich repeat region
ENSOART00020026138	ENSOARG00020015727			known	ENSOARG00020008837	RPS27L	ribosomal protein S27 like [Source:NCBI gene (formerly Entrezgene);Acc:101112227]	trans	0.885714	0.0188455	0.029059					GO:0000028;GO:0045727;GO:0006919;GO:0031571;GO:0042771;GO:0006978;GO:0006412;GO:0005840;GO:0005634;GO:0022627;GO:0003735;GO:0046872;GO:0008494;GO:0003723;GO:000865	biological_process;biological_process;biological_process;biological_process;biological_process;biological_process;biological_process;cellular_component;cellular_component;cellular_component;molecular_function;molecular_function;molecular_function;molecular_function;molecular_function;	BP:ribosomal small subunit assembly;BP:positive regulation of translation;BP:activation of cysteine-type endopeptidase activity involved in apoptotic process;BP:mitotic G1 DNA damage checkpoint;BP:intrinsic apoptotic signaling pathway in response to DNA damage by p53 class mediator;BP:DNA damage response, signal transduction by p53 class mediator resulting in transcription of p21 class mediator;B…	K02978	RP-S27e, RPS27	map03010	Ribosome	COG2051	J:Translation, ribosomal structure and biogenesis	XP_017361700.1	40S ribosomal protein S27-like [Cebus imitator]	sp|Q3T0B7|RS27L_BOVIN;	40S ribosomal protein S27-like OS=Bos taurus OX=9913 GN=RPS27L PE=3 SV=3;	PF01667.19	Ribosomal_S27e	Ribosomal protein S27
ENSOART00020008934	ENSOARG00020005761			known	ENSOARG00020005649	RGCC	regulator of cell cycle [Source:HGNC Symbol;Acc:HGNC:20369]	trans	0.828571	0.0415627	0.0430308					GO:0045840;GO:0010628;GO:1901991;GO:1901203;GO:0071158;GO:0071850;GO:0071456;GO:0045944;GO:1900087;GO:0008285;GO:2000353;GO:0043537;GO:0001100;GO:0090272;GO:0072537;GO:0051091;GO:0010718;GO:0003331;GO:0051726;GO:2000048;GO:0032967;GO:0045737;GO:0001937;GO:0051496;GO:0006956;GO:0001819;GO:0001818;GO:0016525;GO:0005737;GO:0005730;GO:0005813;GO:0005634;GO:0005654;GO:0070412;GO:0030295;GO:001990	biological_process;biological_process;biological_process;biological_process;biological_process;biological_process;biological_process;biological_process;biological_process;biological_process;biological_process;biological_process;biological_process;biological_process;biological_process;biological_process;biological_process;biological_process;biological_process;biological_process;biological_process;…	BP:positive regulation of mitotic nuclear division;BP:positive regulation of gene expression;BP:negative regulation of mitotic cell cycle phase transition;BP:positive regulation of extracellular matrix assembly;BP:positive regulation of cell cycle arrest;BP:mitotic cell cycle arrest;BP:cellular response to hypoxia;BP:positive regulation of transcription from RNA polymerase II promoter;BP:positive…	------	------	------	------	ENOG4111Y7V	K:Transcription	XP_027829715.2	regulator of cell cycle RGCC [Ovis aries]	sp|Q9Z2P4|RGCC_RAT;	Regulator of cell cycle RGCC OS=Rattus norvegicus OX=10116 GN=Rgcc PE=1 SV=1;	PF15151.8	RGCC	Response gene to complement 32 protein family
ENSOART00020003956	ENSOARG00020002579			known	ENSOARG00020003454	IRS2	insulin receptor substrate 2 [Source:NCBI gene (formerly Entrezgene);Acc:106991367]	trans	0.828571	0.0415627	0.0430308					GO:0033673;GO:0032024;GO:0030335;GO:0010907;GO:0046326;GO:0032869;GO:0002903;GO:0010748;GO:0045725;GO:0030879;GO:0008284;GO:0008286;GO:0030890;GO:0007420;GO:0009749;GO:0002053;GO:0032000;GO:0005886;GO:0032991;GO:0005829;GO:0043548;GO:0005158;GO:001990	biological_process;biological_process;biological_process;biological_process;biological_process;biological_process;biological_process;biological_process;biological_process;biological_process;biological_process;biological_process;biological_process;biological_process;biological_process;biological_process;biological_process;cellular_component;cellular_component;cellular_component;molecular_function;…	BP:negative regulation of kinase activity;BP:positive regulation of insulin secretion;BP:positive regulation of cell migration;BP:positive regulation of glucose metabolic process;BP:positive regulation of glucose import;BP:cellular response to insulin stimulus;BP:negative regulation of B cell apoptotic process;BP:negative regulation of plasma membrane long-chain fatty acid transport;BP:positive r…	K07187	IRS2	map05206;map04931;map05010;map04068;map04920;map04923;map04910;map04930;map04022;map04213;map04211;map04932;map04152;map04140	MicroRNAs in cancer;Insulin resistance;Alzheimer disease;FoxO signaling pathway;Adipocytokine signaling pathway;Regulation of lipolysis in adipocytes;Insulin signaling pathway;Type II diabetes mellitus;cGMP-PKG signaling pathway;Longevity regulating pathway - multiple species;Longevity regulating pathway;Non-alcoholic fatty liver diseas;AMPK signaling pathway;Autophagy - animal	ENOG410Z9EP	T:Signal transduction mechanisms	XP_027829586.1	insulin receptor substrate 2 [Ovis aries]	sp|Q9Y4H2|IRS2_HUMAN;	Insulin receptor substrate 2 OS=Homo sapiens OX=9606 GN=IRS2 PE=1 SV=2;	PF02174.19;PF00169.31	IRS;PH	PTB domain;PH domain
ENSOART00020008934	ENSOARG00020005761			known	ENSOARG00020002674			trans	-0.828571	0.0415627	0.0430308					GO:0006635;GO:0055007;GO:0033539;GO:0006111;GO:0009791;GO:0009409;GO:0001889;GO:0042594;GO:0005978;GO:0019254;GO:0051793;GO:0005759;GO:0005739;GO:0050660;GO:0016627;GO:0070991;GO:000399	biological_process;biological_process;biological_process;biological_process;biological_process;biological_process;biological_process;biological_process;biological_process;biological_process;biological_process;cellular_component;cellular_component;molecular_function;molecular_function;molecular_function;molecular_function;	BP:fatty acid beta-oxidation;BP:cardiac muscle cell differentiation;BP:fatty acid beta-oxidation using acyl-CoA dehydrogenase;BP:regulation of gluconeogenesis;BP:post-embryonic development;BP:response to cold;BP:liver development;BP:response to starvation;BP:glycogen biosynthetic process;BP:carnitine metabolic process, CoA-linked;BP:medium-chain fatty acid catabolic process;CC:mitochondrial matri…	K00249	ACADM, acd	map00280;map03320;map00071	Valine, leucine and isoleucine degradation;PPAR signaling pathway;Fatty acid degradation	COG1960	I:Lipid transport and metabolism	KAG5214888.1	hypothetical protein JEQ12_000464 [Ovis aries]	sp|Q3SZB4|ACADM_BOVIN;	Medium-chain specific acyl-CoA dehydrogenase, mitochondrial OS=Bos taurus OX=9913 GN=ACADM PE=2 SV=1;	PF02770.21;PF02771.18;PF00441.26	Acyl-CoA_dh_M;Acyl-CoA_dh_N;Acyl-CoA_dh_1	Acyl-CoA dehydrogenase, middle domain;Acyl-CoA dehydrogenase, N-terminal domain;Acyl-CoA dehydrogenase, C-terminal domain
ENSOART00020026138	ENSOARG00020015727			known	ENSOARG00020009983	NQO1	NAD(P)H quinone dehydrogenase 1 [Source:NCBI gene (formerly Entrezgene);Acc:101121876]	trans	0.942857	0.00480466	0.0129737					GO:0043086;GO:0045454;GO:0006979;GO:0005829;GO:0003955;GO:004280	biological_process;biological_process;biological_process;cellular_component;molecular_function;molecular_function;	BP:negative regulation of catalytic activity;BP:cell redox homeostasis;BP:response to oxidative stress;CC:cytosol;MF:NA;MF:identical protein binding;	K00355	NQO1	map05200;map00130;map05418;map05225	Pathways in cancer;Ubiquinone and other terpenoid-quinone biosynthesis;Fluid shear stress and atherosclerosis;Hepatocellular carcinoma	COG2249	S:Function unknown	XP_004015151.1	NA	sp|Q5RD31|NQO1_PONAB;	NA;	PF02525.19;PF03358.17	Flavodoxin_2;FMN_red	Flavodoxin-like fold;NADPH-dependent FMN reductase
ENSOART00020020568	ENSOARG00020013475			known	ENSOARG00020024448		galectin-9 [Source:NCBI gene (formerly Entrezgene);Acc:101102156]	trans	-0.942857	0.00480466	0.0129737					GO:2000562;GO:0002376;GO:0010628;GO:0032689;GO:0005737;GO:0005829;GO:0005576;GO:0005634;GO:0030246;GO:001693	biological_process;biological_process;biological_process;biological_process;cellular_component;cellular_component;cellular_component;cellular_component;molecular_function;molecular_function;	BP:negative regulation of CD4-positive, alpha-beta T cell proliferation;BP:immune system process;BP:positive regulation of gene expression;BP:negative regulation of interferon-gamma production;CC:cytoplasm;CC:cytosol;CC:extracellular region;CC:nucleus;MF:carbohydrate binding;MF:galactoside binding;	K10093	LGALS9	------	------	ENOG4111EA0	S:Function unknown	XP_004012536.3	galectin-9 isoform X1 [Ovis aries]	sp|Q3MHZ8|LEG9_BOVIN;	Galectin-9 OS=Bos taurus OX=9913 GN=LGALS9 PE=2 SV=1;	PF00337.24	Gal-bind_lectin	Galactoside-binding lectin
ENSOART00020026138	ENSOARG00020015727			known	ENSOARG00020017854	TNFRSF11B	TNF receptor superfamily member 11b [Source:NCBI gene (formerly Entrezgene);Acc:100037695]	trans	0.828571	0.0415627	0.0430308					GO:0042489;GO:0006915;GO:0030198;GO:0007165;GO:0045671;GO:0005615;GO:0043235;GO:0031012;GO:000551	biological_process;biological_process;biological_process;biological_process;biological_process;cellular_component;cellular_component;cellular_component;molecular_function;	BP:negative regulation of odontogenesis of dentin-containing tooth;BP:apoptotic process;BP:extracellular matrix organization;BP:signal transduction;BP:negative regulation of osteoclast differentiation;CC:extracellular space;CC:receptor complex;CC:extracellular matrix;MF:protein binding;	K05148	TNFRSF11B, OPG	map04060;map04380	Cytokine-cytokine receptor interaction;Osteoclast differentiation	ENOG4111PUQ	S:Function unknown	XP_004011816.1	tumor necrosis factor receptor superfamily member 11B [Ovis aries]	sp|A5D7R1|TR11B_BOVIN;	Tumor necrosis factor receptor superfamily member 11B OS=Bos taurus OX=9913 GN=TNFRSF11B PE=2 SV=1;	PF00020.20;PF00531.24	TNFR_c6;Death	TNFR/NGFR cysteine-rich region;Death domain
ENSOART00020020568	ENSOARG00020013475			known	ENSOARG00020009103	BACH2	BTB domain and CNC homolog 2 [Source:NCBI gene (formerly Entrezgene);Acc:101108838]	trans	0.942857	0.00480466	0.0129737					GO:0000122;GO:0006355;GO:0051170;GO:0090721;GO:0005634;GO:0005654;GO:0090575;GO:0005829;GO:0001227;GO:1990837;GO:0003700;GO:0005515;GO:0003677;GO:000097	biological_process;biological_process;biological_process;biological_process;cellular_component;cellular_component;cellular_component;cellular_component;molecular_function;molecular_function;molecular_function;molecular_function;molecular_function;molecular_function;	BP:negative regulation of transcription from RNA polymerase II promoter;BP:regulation of transcription, DNA-templated;BP:nuclear import;BP:primary adaptive immune response involving T cells and B cells;CC:nucleus;CC:nucleoplasm;CC:RNA polymerase II transcription factor complex;CC:cytosol;MF:transcriptional repressor activity, RNA polymerase II transcription regulatory region sequence-specific bin…	K09042	BACH	------	------	ENOG410ZDVB	K:Transcription	XP_042109332.1	transcription regulator protein BACH2 isoform X2 [Ovis aries]	sp|Q9BYV9|BACH2_HUMAN;	Transcription regulator protein BACH2 OS=Homo sapiens OX=9606 GN=BACH2 PE=1 SV=1;	PF00651.33;PF03131.19;PF00170.23;PF07716.17	BTB;bZIP_Maf;bZIP_1;bZIP_2	BTB/POZ domain;bZIP Maf transcription factor;bZIP transcription factor;Basic region leucine zipper
ENSOART00020008934	ENSOARG00020005761			known	ENSOARG00020009040		interferon-activable protein 203 [Source:NCBI gene (formerly Entrezgene);Acc:101112936]	trans	-0.880406	0.0205987	0.0303683					GO:0002218;GO:003545	biological_process;biological_process;	BP:activation of innate immune response;BP:cellular response to interferon-beta;	K20914	IFI16	map04621	NOD-like receptor signaling pathway	ENOG410Y78B	K:Transcription	XP_004002693.2	interferon-activable protein 203 [Ovis aries]	sp|O35368|IFI3_MOUSE;	Interferon-activable protein 203 OS=Mus musculus OX=10090 GN=Ifi203 PE=1 SV=1;	PF02760.17;PF02758.18	HIN;PYRIN	HIN-200/IF120x domain;PAAD/DAPIN/Pyrin domain
ENSOART00020020568	ENSOARG00020013475			known	MSTRG.13422			trans	-0.885714	0.0188455	0.029059					GO:001602	cellular_component;	CC:integral component of membrane;	------	------	------	------	ENOG41114IU	S:Function unknown	KAB0341227.1	hypothetical protein FD754_018153 [Muntiacus muntjak]	------	------	PF15215.8	FDC-SP	Follicular dendritic cell secreted peptide
ENSOART00020026138	ENSOARG00020015727			known	ENSOARG00020015618	RNF213	ring finger protein 213 [Source:HGNC Symbol;Acc:HGNC:14539]	trans	0.942857	0.00480466	0.0129737					GO:0042742;GO:0001525;GO:0005730;GO:0120323;GO:0005829;GO:0046872;GO:0016887;GO:000484	biological_process;biological_process;cellular_component;deleted;cellular_component;molecular_function;molecular_function;molecular_function;	BP:defense response to bacterium;BP:angiogenesis;CC:nucleolus;CC:old GO;CC:cytosol;MF:metal ion binding;MF:ATPase activity;MF:ubiquitin-protein transferase activity;	K22754	RNF213	------	------	------	------	XP_012041854.2	E3 ubiquitin-protein ligase RNF213 isoform X1 [Ovis aries]	sp|Q63HN8|RN213_HUMAN;	E3 ubiquitin-protein ligase RNF213 OS=Homo sapiens OX=9606 GN=RNF213 PE=1 SV=3;	PF00097.27;PF13445.8;PF15227.8;PF13920.8;PF13923.8;PF13639.8	zf-C3HC4;zf-RING_UBOX;zf-C3HC4_4;zf-C3HC4_3;zf-C3HC4_2;zf-RING_2	Zinc finger, C3HC4 type;RING-type zinc-finger;zinc finger of C3HC4-type, RING;Zinc finger, C3HC4 type;Zinc finger, C3HC4 type;Ring finger domain
ENSOART00020013638	ENSOARG00020007083			known	ENSOARG00020004786	FOXS1	forkhead box S1 [Source:NCBI gene (formerly Entrezgene);Acc:101112153]	trans	0.942857	0.00480466	0.0129737					GO:0050885;GO:0000122;GO:0040018;GO:0001568;GO:0043433;GO:0006355;GO:0045892;GO:0005634;GO:0043565;GO:0001227;GO:0003700;GO:0003677;GO:000097	biological_process;biological_process;biological_process;biological_process;biological_process;biological_process;biological_process;cellular_component;molecular_function;molecular_function;molecular_function;molecular_function;molecular_function;	BP:neuromuscular process controlling balance;BP:negative regulation of transcription from RNA polymerase II promoter;BP:positive regulation of multicellular organism growth;BP:blood vessel development;BP:negative regulation of sequence-specific DNA binding transcription factor activity;BP:regulation of transcription, DNA-templated;BP:negative regulation of transcription, DNA-templated;CC:nucleus;…	K09412	FKHL18	------	------	COG5025	K:Transcription	KAG5201775.1	hypothetical protein JEQ12_004538 [Ovis aries]	sp|O43638|FOXS1_HUMAN;	Forkhead box protein S1 OS=Homo sapiens OX=9606 GN=FOXS1 PE=2 SV=2;	PF00250.20	Forkhead	Forkhead domain
ENSOART00020008934	ENSOARG00020005761			known	ENSOARG00020005521	ATP8B4	ATPase phospholipid transporting 8B4 (putative) [Source:NCBI gene (formerly Entrezgene);Acc:101108837]	trans	-0.942857	0.00480466	0.0129737					GO:0015914;GO:0007030;GO:0045332;GO:1990531;GO:0005794;GO:0005802;GO:0140603;GO:0005886;GO:0016021;GO:0140326;GO:0005215;GO:0000287;GO:0000166;GO:000552	biological_process;biological_process;biological_process;cellular_component;cellular_component;cellular_component;deleted;cellular_component;cellular_component;molecular_function;molecular_function;molecular_function;molecular_function;molecular_function;	BP:phospholipid transport;BP:Golgi organization;BP:phospholipid translocation;CC:Lem3p-Dnf1p complex;CC:Golgi apparatus;CC:trans-Golgi network;CC:old GO;CC:plasma membrane;CC:integral component of membrane;MF:ATPase-coupled intramembrane lipid transporter activity;MF:transporter activity;MF:magnesium ion binding;MF:nucleotide binding;MF:ATP binding;	K01530	E7.6.2.1	------	------	COG0474	P:Inorganic ion transport and metabolism	XP_012036970.2	probable phospholipid-transporting ATPase IM isoform X2 [Ovis aries]	sp|Q8TF62|AT8B4_HUMAN;	Probable phospholipid-transporting ATPase IM OS=Homo sapiens OX=9606 GN=ATP8B4 PE=1 SV=3;	PF16212.7;PF16209.7;PF13246.8;PF00702.28;PF00122.22;PF08282.14	PhoLip_ATPase_C;PhoLip_ATPase_N;Cation_ATPase;Hydrolase;E1-E2_ATPase;Hydrolase_3	Phospholipid-translocating P-type ATPase C-terminal;Phospholipid-translocating ATPase N-terminal;Cation transport ATPase;haloacid dehalogenase-like hydrolase;E1-E2 ATPase;haloacid dehalogenase-like hydrolase
ENSOART00020008934	ENSOARG00020005761			known	ENSOARG00020025074	LTF	Ovis aries lactotransferrin (LTF), mRNA. [Source:RefSeq mRNA;Acc:NM_001024862]	trans	-0.811679	0.0498576	0.0498988					GO:0019732;GO:0019731;GO:0060349;GO:0001503;GO:0051673;GO:0050829;GO:0071902;GO:0061844;GO:0001817;GO:2000117;GO:0045071;GO:0043066;GO:0044793;GO:0002227;GO:0045669;GO:1900229;GO:0043123;GO:2001205;GO:1902732;GO:0032780;GO:0034145;GO:0051092;GO:0031640;GO:0033690;GO:0031665;GO:0055072;GO:0032680;GO:0006811;GO:2000308;GO:0048525;GO:1900159;GO:0005737;GO:0005615;GO:0030141;GO:0009986;GO:0042581;GO:…	biological_process;biological_process;biological_process;biological_process;biological_process;biological_process;biological_process;biological_process;biological_process;biological_process;biological_process;biological_process;biological_process;biological_process;biological_process;biological_process;biological_process;biological_process;biological_process;biological_process;biological_process;…	BP:antifungal humoral response;BP:antibacterial humoral response;BP:bone morphogenesis;BP:ossification;BP:membrane disruption in other organism;BP:defense response to Gram-negative bacterium;BP:positive regulation of protein serine/threonine kinase activity;BP:antimicrobial humoral immune response mediated by antimicrobial peptide;BP:regulation of cytokine production;BP:negative regulation of cys…	K17283	LTF	------	------	ENOG410XQ36	O:Posttranslational modification, protein turnover, chaperones	ACT76166.1	lactoferrin [Ovis aries]	sp|Q29477|TRFL_CAPHI;	Lactotransferrin OS=Capra hircus OX=9925 GN=LTF PE=1 SV=1;	PF00405.19;PF12974.9	Transferrin;Phosphonate-bd	Transferrin;ABC transporter, phosphonate, periplasmic substrate-binding protein
ENSOART00020008934	ENSOARG00020005761			known	ENSOARG00020000529	KNG1	kininogen 1 [Source:NCBI gene (formerly Entrezgene);Acc:101112781]	trans	-0.828571	0.0415627	0.0430308					GO:0007599;GO:0007596;GO:0007204;GO:0007162;GO:0006954;GO:0042311;GO:0010951;GO:0045861;GO:0030195;GO:0005615;GO:0005576;GO:0004866;GO:0004869;GO:000510	biological_process;biological_process;biological_process;biological_process;biological_process;biological_process;biological_process;biological_process;biological_process;cellular_component;cellular_component;molecular_function;molecular_function;molecular_function;	BP:hemostasis;BP:blood coagulation;BP:positive regulation of cytosolic calcium ion concentration;BP:negative regulation of cell adhesion;BP:inflammatory response;BP:vasodilation;BP:negative regulation of endopeptidase activity;BP:negative regulation of proteolysis;BP:negative regulation of blood coagulation;CC:extracellular space;CC:extracellular region;MF:endopeptidase inhibitor activity;MF:cyst…	K03898	KNG, BK	map05142;map05143;map04810;map04750;map05200;map04080;map04022;map04071;map04610	Chagas diseas;African trypanosomiasis;Regulation of actin cytoskeleton;Inflammatory mediator regulation of TRP channels;Pathways in cancer;Neuroactive ligand-receptor interaction;cGMP-PKG signaling pathway;Sphingolipid signaling pathway;Complement and coagulation cascades	ENOG4111ZQ8	O:Posttranslational modification, protein turnover, chaperones	XP_004003106.2	kininogen-1 isoform X1 [Ovis aries]	sp|P01044|KNG1_BOVIN;	Kininogen-1 OS=Bos taurus OX=9913 GN=KNG1 PE=1 SV=1;	PF00031.23;PF00666.19	Cystatin;Cathelicidins	Cystatin domain;Cathelicidin
ENSOART00020026138	ENSOARG00020015727			known	ENSOARG00020015433	CPE	carboxypeptidase E [Source:NCBI gene (formerly Entrezgene);Acc:443028]	trans	-0.942857	0.00480466	0.0129737					GO:0003214;GO:0016055;GO:0016485;GO:0006508;GO:0006518;GO:0033366;GO:0030070;GO:0030072;GO:0072657;GO:0005794;GO:0005615;GO:0030667;GO:0030658;GO:0004181;GO:0004180;GO:0050839;GO:0042043;GO:000827	biological_process;biological_process;biological_process;biological_process;biological_process;biological_process;biological_process;biological_process;biological_process;cellular_component;cellular_component;cellular_component;cellular_component;molecular_function;molecular_function;molecular_function;molecular_function;molecular_function;	BP:cardiac left ventricle morphogenesis;BP:Wnt signaling pathway;BP:protein processing;BP:proteolysis;BP:peptide metabolic process;BP:protein localization to secretory granule;BP:insulin processing;BP:peptide hormone secretion;BP:protein localization to membrane;CC:Golgi apparatus;CC:extracellular space;CC:secretory granule membrane;CC:transport vesicle membrane;MF:metallocarboxypeptidase activit…	K01294	CPE	map04940	Type I diabetes mellitus	ENOG410XX0H	E:Amino acid transport and metabolism	XP_004017225.2	carboxypeptidase E [Ovis aries]	sp|P04836|CBPE_BOVIN;	Carboxypeptidase E OS=Bos taurus OX=9913 GN=CPE PE=1 SV=2;	PF00246.26;PF13620.8;PF13715.8	Peptidase_M14;CarboxypepD_reg;CarbopepD_reg_2	Zinc carboxypeptidase;Carboxypeptidase regulatory-like domain;CarboxypepD_reg-like domain
ENSOART00020008934	ENSOARG00020005761			known	ENSOARG00020000075	ZMAT3	zinc finger matrin-type 3 [Source:NCBI gene (formerly Entrezgene);Acc:101110288]	trans	-0.885714	0.0188455	0.029059					GO:0006974;GO:0040008;GO:0006915;GO:0015031;GO:0005730;GO:0005654;GO:0005886;GO:0003723;GO:0003676;GO:0046872;GO:000827	biological_process;biological_process;biological_process;biological_process;cellular_component;cellular_component;cellular_component;molecular_function;molecular_function;molecular_function;molecular_function;	BP:cellular response to DNA damage stimulus;BP:regulation of growth;BP:apoptotic process;BP:protein transport;CC:nucleolus;CC:nucleoplasm;CC:plasma membrane;MF:RNA binding;MF:nucleic acid binding;MF:metal ion binding;MF:zinc ion binding;	K10137	ZMAT3	map04115	p53 signaling pathway	ENOG4110YZS	S:Function unknown	XP_004003185.1	zinc finger matrin-type protein 3 isoform X1 [Ovis aries]	sp|Q0IIC4|ZMAT3_BOVIN;	Zinc finger matrin-type protein 3 OS=Bos taurus OX=9913 GN=ZMAT3 PE=2 SV=1;	PF12874.9;PF12171.10;PF19088.2;PF06220.14	zf-met;zf-C2H2_jaz;TUTase;zf-U1	Zinc-finger of C2H2 type;Zinc-finger double-stranded RNA-binding;TUTase nucleotidyltransferase domain;U1 zinc finger
ENSOART00020003956	ENSOARG00020002579			known	ENSOARG00020007985	CD274	CD274 molecule [Source:HGNC Symbol;Acc:HGNC:17635]	trans	-0.885714	0.0188455	0.029059					GO:0042130;GO:0046007;GO:0006955;GO:1903556;GO:0007166;GO:1901998;GO:0032693;GO:1905404;GO:2001186;GO:0034097;GO:0002845;GO:0031295;GO:0032689;GO:2000562;GO:0032733;GO:0007165;GO:0009897;GO:0015629;GO:0055038;GO:0070062;GO:0016021;GO:0005654;GO:0031901;GO:000588	biological_process;biological_process;biological_process;biological_process;biological_process;biological_process;biological_process;biological_process;biological_process;biological_process;biological_process;biological_process;biological_process;biological_process;biological_process;biological_process;cellular_component;cellular_component;cellular_component;cellular_component;cellular_component;…	BP:negative regulation of T cell proliferation;BP:negative regulation of activated T cell proliferation;BP:immune response;BP:negative regulation of tumor necrosis factor superfamily cytokine production;BP:cell surface receptor signaling pathway;BP:toxin transport;BP:negative regulation of interleukin-10 production;BP:positive regulation of activated CD8-positive, alpha-beta T cell apoptotic proc…	K06745	PDL1, CD274	map04514	Cell adhesion molecule	ENOG4111V14	U:Intracellular trafficking, secretion, and vesicular transport	XP_004004411.1	programmed cell death 1 ligand 1 isoform X2 [Ovis aries]	sp|Q9NZQ7|PD1L1_HUMAN;	Programmed cell death 1 ligand 1 OS=Homo sapiens OX=9606 GN=CD274 PE=1 SV=1;	PF13927.8;PF07679.18;PF07686.19;PF13895.8;PF08205.14;PF00047.27;PF07654.17	Ig_3;I-set;V-set;Ig_2;C2-set_2;ig;C1-set	Immunoglobulin domain;Immunoglobulin I-set domain;Immunoglobulin V-set domain;Immunoglobulin domain;CD80-like C2-set immunoglobulin domain;Immunoglobulin domain;Immunoglobulin C1-set domain
ENSOART00020022061	ENSOARG00020014451			known	ENSOARG00020003298			trans	0.942857	0.00480466	0.0129737					GO:0002548;GO:0070098;GO:0070374;GO:0030593;GO:0071356;GO:0007186;GO:0071347;GO:0071346;GO:0006954;GO:0006955;GO:0048247;GO:0043547;GO:0005615;GO:0005576;GO:0008009;GO:004802	biological_process;biological_process;biological_process;biological_process;biological_process;biological_process;biological_process;biological_process;biological_process;biological_process;biological_process;biological_process;cellular_component;cellular_component;molecular_function;molecular_function;	BP:monocyte chemotaxis;BP:chemokine-mediated signaling pathway;BP:positive regulation of ERK1 and ERK2 cascade;BP:neutrophil chemotaxis;BP:cellular response to tumor necrosis factor;BP:G-protein coupled receptor signaling pathway;BP:cellular response to interleukin-1;BP:cellular response to interferon-gamma;BP:inflammatory response;BP:immune response;BP:lymphocyte chemotaxis;BP:positive regulatio…	K21083	CCL17	map04060;map04062;map04657;map04625	Cytokine-cytokine receptor interaction;Chemokine signaling pathway;IL-17 signaling pathway;C-type lectin receptor signaling pathway	ENOG41113EM	O:Posttranslational modification, protein turnover, chaperones	XP_040091638.1	C-C motif chemokine 17-like [Oryx dammah]	sp|Q95N01|CCL17_CANLF;	C-C motif chemokine 17 OS=Canis lupus familiaris OX=9615 GN=CCL17 PE=2 SV=1;	PF00048.22	IL8	Small cytokines
ENSOART00020026138	ENSOARG00020015727			known	ENSOARG00020022159	Ovar-DRA	mamu class II histocompatibility antigen, DR alpha chain-like [Source:NCBI gene (formerly Entrezgene);Acc:101109747]	trans	0.885714	0.0188455	0.029059					GO:0002491;GO:0043382;GO:0045622;GO:0002250;GO:0019882;GO:0019886;GO:2000516;GO:0032831;GO:0006955;GO:0002504;GO:0002503;GO:0050890;GO:0002469;GO:0001916;GO:0005886;GO:0016020;GO:0031902;GO:0009986;GO:0001772;GO:0042613;GO:0005764;GO:0005765;GO:0016021;GO:0030247;GO:0042605;GO:004260	biological_process;biological_process;biological_process;biological_process;biological_process;biological_process;biological_process;biological_process;biological_process;biological_process;biological_process;biological_process;biological_process;biological_process;cellular_component;cellular_component;cellular_component;cellular_component;cellular_component;cellular_component;cellular_component;…	BP:antigen processing and presentation of endogenous peptide antigen via MHC class II;BP:positive regulation of memory T cell differentiation;BP:regulation of T-helper cell differentiation;BP:adaptive immune response;BP:antigen processing and presentation;BP:antigen processing and presentation of exogenous peptide antigen via MHC class II;BP:positive regulation of CD4-positive, alpha-beta T cell …	K06752	MHC2	map05140;map05310;map05164;map05145;map05332;map04659;map04658;map05168;map05169;map04940;map04145;map04640;map05152;map05150;map05320;map05321;map05322;map05323;map05416;map05330;map04514;map04672;map04612;map05166	Leishmaniasis;Asthma;Influenza A;Toxoplasmosis;Graft-versus-host disease;Th17 cell differentiation;Th1 and Th2 cell differentiation;Herpes simplex infection;Epstein-Barr virus infection;Type I diabetes mellitus;Phagosome;Hematopoietic cell lineage;Tuberculosis;Staphylococcus aureus infection;Autoimmune thyroid disease;Inflammatory bowel diseas;Systemic lupus erythematosus;Rheumatoid arthritis;Vir…	ENOG410YHX9	U:Intracellular trafficking, secretion, and vesicular transport	NP_001267646.1	mamu class II histocompatibility antigen, DR alpha chain-like precursor [Ovis aries]	sp|P01903|DRA_HUMAN;	HLA class II histocompatibility antigen, DR alpha chain OS=Homo sapiens OX=9606 GN=HLA-DRA PE=1 SV=2;	PF00993.22;PF07654.17;PF13927.8	MHC_II_alpha;C1-set;Ig_3	Class II histocompatibility antigen, alpha domain;Immunoglobulin C1-set domain;Immunoglobulin domain
ENSOART00020022061	ENSOARG00020014451			known	ENSOARG00020021671	CYFIP2	cytoplasmic FMR1 interacting protein 2 [Source:NCBI gene (formerly Entrezgene);Acc:101113147]	trans	-0.885714	0.0188455	0.029059					GO:0038096;GO:0097202;GO:0030833;GO:0048010;GO:0000902;GO:0098609;GO:0006915;GO:0051388;GO:0031175;GO:0045862;GO:0097484;GO:0005737;GO:0070062;GO:0005829;GO:0016020;GO:0031209;GO:0043005;GO:0048471;GO:0005634;GO:0045202;GO:003126	biological_process;biological_process;biological_process;biological_process;biological_process;biological_process;biological_process;biological_process;biological_process;biological_process;biological_process;cellular_component;cellular_component;cellular_component;cellular_component;cellular_component;cellular_component;cellular_component;cellular_component;cellular_component;molecular_function;	BP:Fc-gamma receptor signaling pathway involved in phagocytosis;BP:activation of cysteine-type endopeptidase activity;BP:regulation of actin filament polymerization;BP:vascular endothelial growth factor receptor signaling pathway;BP:cell morphogenesis;BP:cell-cell adhesion;BP:apoptotic process;BP:positive regulation of neurotrophin TRK receptor signaling pathway;BP:neuron projection development;B…	K05749	CYFIP	map05130;map04810;map05132	Pathogenic Escherichia coli infection;Regulation of actin cytoskeleton;Salmonella infection	ENOG410XPKW	S:Function unknown	TEA36013.1	hypothetical protein DBR06_SOUSAS810145, partial [Sousa chinensis]	sp|Q96F07|CYFP2_HUMAN;	Cytoplasmic FMR1-interacting protein 2 OS=Homo sapiens OX=9606 GN=CYFIP2 PE=1 SV=2;	PF05994.13;PF07159.14	FragX_IP;DUF1394	Cytoplasmic Fragile-X interacting family;CYRIA/CYRIB Rac1 binding domain
ENSOART00020026138	ENSOARG00020015727			known	ENSOARG00020021522	RET	ret proto-oncogene [Source:NCBI gene (formerly Entrezgene);Acc:101119787]	trans	-0.828571	0.0415627	0.0430308					GO:0000187;GO:0030155;GO:0033619;GO:0030335;GO:0048484;GO:0010628;GO:0007169;GO:0051897;GO:0042551;GO:0061146;GO:0000165;GO:0045893;GO:0035799;GO:0006468;GO:0033141;GO:0030182;GO:0043410;GO:0010976;GO:0001657;GO:0001755;GO:0007156;GO:0001838;GO:0045793;GO:0048265;GO:0050770;GO:0007399;GO:0035860;GO:0071300;GO:0033630;GO:0072300;GO:0007158;GO:0005886;GO:0010008;GO:0016020;GO:0005887;GO:0043235;GO:…	biological_process;biological_process;biological_process;biological_process;biological_process;biological_process;biological_process;biological_process;biological_process;biological_process;biological_process;biological_process;biological_process;biological_process;biological_process;biological_process;biological_process;biological_process;biological_process;biological_process;biological_process;…	BP:activation of MAPK activity;BP:regulation of cell adhesion;BP:membrane protein proteolysis;BP:positive regulation of cell migration;BP:enteric nervous system development;BP:positive regulation of gene expression;BP:transmembrane receptor protein tyrosine kinase signaling pathway;BP:positive regulation of protein kinase B signaling;BP:neuron maturation;BP:Peyer's patch morphogenesis;BP:MAPK cas…	K05126	RET	map05216;map04020;map05230;map05223;map05200	Thyroid cancer;Calcium signaling pathway;Central carbon metabolism in cancer;Non-small cell lung cancer;Pathways in cancer	COG0515	T:Signal transduction mechanisms	XP_027817935.1	proto-oncogene tyrosine-protein kinase receptor Ret isoform X2 [Ovis aries]	sp|P07949|RET_HUMAN;	Proto-oncogene tyrosine-protein kinase receptor Ret OS=Homo sapiens OX=9606 GN=RET PE=1 SV=3;	PF07714.19;PF17756.3;PF17813.3;PF17812.3;PF00069.27;PF00028.19	PK_Tyr_Ser-Thr;RET_CLD1;RET_CLD4;RET_CLD3;Pkinase;Cadherin	Protein tyrosine and serine/threonine kinase;RET Cadherin like domain 1;RET Cadherin like domain 4;RET Cadherin like domain 3;Protein kinase domain;Cadherin domain
ENSOART00020022061	ENSOARG00020014451			known	ENSOARG00020015294			trans	0.885714	0.0188455	0.029059					GO:000573	cellular_component;	CC:cytoplasm;	K17570	HYDIN	------	------	ENOG410XT7J	S:Function unknown	XP_027833969.1	LOW QUALITY PROTEIN: hydrocephalus-inducing protein homolog [Ovis aries]	sp|Q4G0P3|HYDIN_HUMAN;	Hydrocephalus-inducing protein homolog OS=Homo sapiens OX=9606 GN=HYDIN PE=1 SV=3;	PF15780.7;PF14874.8;PF00635.28;PF07610.13	ASH;PapD-like;Motile_Sperm;DUF1573	Abnormal spindle-like microcephaly-assoc'd, ASPM-SPD-2-Hydin;Flagellar-associated PapD-like;MSP;Protein of unknown function
ENSOART00020026138	ENSOARG00020015727			known	ENSOARG00020016197	FZD5	frizzled class receptor 5 [Source:HGNC Symbol;Acc:HGNC:4043]	trans	-0.840668	0.0360576	0.0430308					GO:0060718;GO:0000578;GO:0008285;GO:0031077;GO:0031076;GO:0060716;GO:0060061;GO:0007166;GO:0043507;GO:0002726;GO:0001525;GO:0001944;GO:0007275;GO:0071219;GO:0032729;GO:1901382;GO:0032760;GO:0033077;GO:0048596;GO:0048469;GO:0008595;GO:0060561;GO:2000810;GO:0060070;GO:0016055;GO:0060715;GO:0060670;GO:0045944;GO:0032731;GO:0005923;GO:0016021;GO:0016020;GO:0048471;GO:0005794;GO:0009986;GO:0005887;GO:…	biological_process;biological_process;biological_process;biological_process;biological_process;biological_process;biological_process;biological_process;biological_process;biological_process;biological_process;biological_process;biological_process;biological_process;biological_process;biological_process;biological_process;biological_process;biological_process;biological_process;biological_process;…	BP:chorionic trophoblast cell differentiation;BP:embryonic axis specification;BP:negative regulation of cell proliferation;BP:post-embryonic camera-type eye development;BP:embryonic camera-type eye development;BP:labyrinthine layer blood vessel development;BP:Spemann organizer formation;BP:cell surface receptor signaling pathway;BP:positive regulation of JUN kinase activity;BP:positive regulation…	K02375	FZD5_8, fz2	map05205;map05165;map04390;map05200;map04550;map05010;map05217;map04916;map05225;map05224;map04934;map05226;map04150;map04310	Proteoglycans in cancer;Human papillomavirus infection;Hippo signaling pathway;Pathways in cancer;Signaling pathways regulating pluripotency of stem cells;Alzheimer disease;Basal cell carcinoma;Melanogenesis;Hepatocellular carcinoma;Breast cancer;Cushing syndrome;Gastric cancer;mTOR signaling pathway;Wnt signaling pathway	ENOG410XRC8	U:Intracellular trafficking, secretion, and vesicular transport	XP_027820933.1	frizzled-5 [Ovis aries]	sp|Q13467|FZD5_HUMAN;	Frizzled-5 OS=Homo sapiens OX=9606 GN=FZD5 PE=1 SV=2;	PF01534.19;PF01392.24	Frizzled;Fz	Frizzled/Smoothened family membrane region;Fz domain
ENSOART00020022061	ENSOARG00020014451			known	ENSOARG00020019063			trans	0.828571	0.0415627	0.0430308					GO:0042104;GO:0045585;GO:0006955;GO:0005615;GO:0016021;GO:0016020;GO:0005886;GO:0032813;GO:0005164;GO:0005125;GO:000551	biological_process;biological_process;biological_process;cellular_component;cellular_component;cellular_component;cellular_component;molecular_function;molecular_function;molecular_function;molecular_function;	BP:positive regulation of activated T cell proliferation;BP:positive regulation of cytotoxic T cell differentiation;BP:immune response;CC:extracellular space;CC:integral component of membrane;CC:membrane;CC:plasma membrane;MF:tumor necrosis factor receptor superfamily binding;MF:tumor necrosis factor receptor binding;MF:cytokine activity;MF:protein binding;	K05472	TNFSF9, CD137L	map04060	Cytokine-cytokine receptor interaction	ENOG4111EDT	A:RNA processing and modification	XP_027825582.1	tumor necrosis factor ligand superfamily member 9 isoform X1 [Ovis aries]	sp|P41273|TNFL9_HUMAN;	Tumor necrosis factor ligand superfamily member 9 OS=Homo sapiens OX=9606 GN=TNFSF9 PE=1 SV=1;	PF00229.20	TNF	TN
ENSOART00020003956	ENSOARG00020002579			known	ENSOARG00020009609	IRF9	interferon regulatory factor 9 [Source:HGNC Symbol;Acc:HGNC:6131]	trans	-0.885714	0.0188455	0.029059					GO:0002376;GO:0006355;GO:0006357;GO:0045944;GO:0005737;GO:0070721;GO:0005829;GO:0005634;GO:1990837;GO:0003700;GO:0000976;GO:0005515;GO:0000978;GO:000098	biological_process;biological_process;biological_process;biological_process;cellular_component;cellular_component;cellular_component;cellular_component;molecular_function;molecular_function;molecular_function;molecular_function;molecular_function;molecular_function;	BP:immune system process;BP:regulation of transcription, DNA-templated;BP:regulation of transcription from RNA polymerase II promoter;BP:positive regulation of transcription from RNA polymerase II promoter;CC:cytoplasm;CC:ISGF3 complex;CC:cytosol;CC:nucleus;MF:sequence-specific double-stranded DNA binding;MF:transcription factor activity, sequence-specific DNA binding;MF:transcription regulatory …	K04693	IRF9, ISGF3G, P48	map05167;map05164;map05165;map05162;map05160;map05168;map05169;map04621;map04630;map04625;map04380;map04217;map05203	Kaposi sarcoma-associated herpesvirus infection;Influenza A;Human papillomavirus infection;Measles;Hepatitis C;Herpes simplex infection;Epstein-Barr virus infection;NOD-like receptor signaling pathway;Jak-STAT signaling pathway;C-type lectin receptor signaling pathway;Osteoclast differentiation;Necroptosis;Viral carcinogenesis	ENOG4111AEC	K:Transcription	XP_014952351.1	interferon regulatory factor 9 isoform X1 [Ovis aries]	sp|Q00978|IRF9_HUMAN;	Interferon regulatory factor 9 OS=Homo sapiens OX=9606 GN=IRF9 PE=1 SV=1;	PF10401.11;PF00605.19	IRF-3;IRF	Interferon-regulatory factor 3;Interferon regulatory factor transcription factor
ENSOART00020022061	ENSOARG00020014451			known	ENSOARG00020004893	LRP2	LDL receptor related protein 2 [Source:NCBI gene (formerly Entrezgene);Acc:101108200]	trans	-0.885714	0.0188455	0.029059					GO:0003281;GO:0008584;GO:0060976;GO:0060068;GO:0003223;GO:0003139;GO:0030514;GO:0140058;GO:0051897;GO:0001822;GO:0050769;GO:0043066;GO:0001843;GO:0006766;GO:0008283;GO:0007605;GO:0044321;GO:0030001;GO:1904447;GO:0061156;GO:0007507;GO:0006897;GO:0003148;GO:0006898;GO:0030900;GO:0035904;GO:0015031;GO:0060982;GO:0070447;GO:0009897;GO:0005783;GO:0030425;GO:0030139;GO:0005903;GO:0005905;GO:0045177;GO:…	biological_process;biological_process;biological_process;biological_process;biological_process;biological_process;biological_process;biological_process;biological_process;biological_process;biological_process;biological_process;biological_process;biological_process;biological_process;biological_process;biological_process;biological_process;biological_process;biological_process;biological_process;…	BP:ventricular septum development;BP:male gonad development;BP:coronary vasculature development;BP:vagina development;BP:ventricular compact myocardium morphogenesis;BP:secondary heart field specification;BP:negative regulation of BMP signaling pathway;BP:neuron projection arborization;BP:positive regulation of protein kinase B signaling;BP:kidney development;BP:positive regulation of neurogenesi…	K06233	LRP2	map04918;map04979;map04340	Thyroid hormone synthesis;Cholesterol metabolism;Hedgehog signaling pathway	ENOG410XP34	S:Function unknown	XP_042099697.1	low-density lipoprotein receptor-related protein 2 [Ovis aries]	sp|C0HL13|LRP2_PIG;	Low-density lipoprotein receptor-related protein 2 OS=Sus scrofa OX=9823 GN=LRP2 PE=1 SV=1;	PF00057.20;PF00058.19;PF14670.8;PF16472.7;PF12662.9;PF07645.17	Ldl_recept_a;Ldl_recept_b;FXa_inhibition;DUF5050;cEGF;EGF_CA	Low-density lipoprotein receptor domain class A;Low-density lipoprotein receptor repeat class B;Coagulation Factor Xa inhibitory site;Domain of unknown function;Complement Clr-like EGF-like;Calcium-binding EGF domain
ENSOART00020026138	ENSOARG00020015727			known	ENSOARG00020014269	CYP24A1	25-hydroxyvitamin D3-24-hydroxylase [Source:NCBI gene (formerly Entrezgene);Acc:100170323]	trans	-0.828571	0.0415627	0.0430308					GO:0042369;GO:0042359;GO:0033280;GO:0001649;GO:0005654;GO:0016020;GO:0005739;GO:0004497;GO:0020037;GO:0070643;GO:0008403;GO:0016705;GO:0062181;GO:0062180;GO:0030342;GO:000550	biological_process;biological_process;biological_process;biological_process;cellular_component;cellular_component;cellular_component;molecular_function;molecular_function;molecular_function;molecular_function;molecular_function;molecular_function;molecular_function;molecular_function;molecular_function;	BP:vitamin D catabolic process;BP:vitamin D metabolic process;BP:response to vitamin D;BP:osteoblast differentiation;CC:nucleoplasm;CC:membrane;CC:mitochondrion;MF:monooxygenase activity;MF:heme binding;MF:vitamin D 25-hydroxylase activity;MF:25-hydroxycholecalciferol-24-hydroxylase activity;MF:oxidoreductase activity, acting on paired donors, with incorporation or reduction of molecular oxygen;M…	K07436	CYP24A1	map05206;map04928;map00100	MicroRNAs in cancer;Parathyroid hormone synthesis, secretion and action;Steroid biosynthesis	COG2124	Q:Secondary metabolites biosynthesis, transport and catabolism	XP_027832259.1	1,25-dihydroxyvitamin	sp|Q07973|CP24A_HUMAN;	1,25-dihydroxyvitamin;	PF00067.24	p450	Cytochrome P450
ENSOART00020022061	ENSOARG00020014451			known	ENSOARG00020024395	DUSP4	dual specificity phosphatase 4 [Source:NCBI gene (formerly Entrezgene);Acc:101103535]	trans	-0.885714	0.0188455	0.029059					GO:0001706;GO:0006470;GO:0000188;GO:0016311;GO:0035970;GO:0035335;GO:0070373;GO:0005737;GO:0005654;GO:0005634;GO:0106306;GO:0106307;GO:0051019;GO:0016791;GO:0008138;GO:0008330;GO:0004725;GO:0017017;GO:0004721;GO:199043	biological_process;biological_process;biological_process;biological_process;biological_process;biological_process;biological_process;cellular_component;cellular_component;cellular_component;deleted;deleted;molecular_function;molecular_function;molecular_function;molecular_function;molecular_function;molecular_function;molecular_function;molecular_function;	BP:endoderm formation;BP:protein dephosphorylation;BP:inactivation of MAPK activity;BP:dephosphorylation;BP:peptidyl-threonine dephosphorylation;BP:peptidyl-tyrosine dephosphorylation;BP:negative regulation of ERK1 and ERK2 cascade;CC:cytoplasm;CC:nucleoplasm;CC:nucleus;CC:old GO;CC:old GO;MF:mitogen-activated protein kinase binding;MF:phosphatase activity;MF:protein tyrosine/serine/threonine pho…	K04459	DUSP, MKP	map04010	MAPK signaling pathway	COG2453	T:Signal transduction mechanisms	NP_001193882.1	dual specificity protein phosphatase 4 [Bos taurus]	sp|Q8BFV3|DUS4_MOUSE;	Dual specificity protein phosphatase 4 OS=Mus musculus OX=10090 GN=Dusp4 PE=2 SV=1;	PF00782.22;PF00581.22;PF00102.29	DSPc;Rhodanese;Y_phosphatase	Dual specificity phosphatase, catalytic domain;Rhodanese-like domain;Protein-tyrosine phosphatase
ENSOART00020026138	ENSOARG00020015727			known	ENSOARG00020023857	SCD	Ovis aries stearoyl-CoA desaturase (SCD), mRNA. [Source:RefSeq mRNA;Acc:NM_001009254]	trans	0.942857	0.00480466	0.0129737					GO:0006633;GO:0006631;GO:0006629;GO:0006636;GO:0070542;GO:1903966;GO:0030176;GO:0005730;GO:0016021;GO:0016020;GO:0005789;GO:0005783;GO:0046872;GO:0016215;GO:0016491;GO:0005506;GO:0004768;GO:0016717;GO:003289	biological_process;biological_process;biological_process;biological_process;biological_process;biological_process;cellular_component;cellular_component;cellular_component;cellular_component;cellular_component;cellular_component;molecular_function;molecular_function;molecular_function;molecular_function;molecular_function;molecular_function;molecular_function;	BP:fatty acid biosynthetic process;BP:fatty acid metabolic process;BP:lipid metabolic process;BP:unsaturated fatty acid biosynthetic process;BP:response to fatty acid;BP:monounsaturated fatty acid biosynthetic process;CC:integral component of endoplasmic reticulum membrane;CC:nucleolus;CC:integral component of membrane;CC:membrane;CC:endoplasmic reticulum membrane;CC:endoplasmic reticulum;MF:meta…	K00507	SCD, desC	map04152;map04212;map01040;map03320	AMPK signaling pathway;Longevity regulating pathway - worm;Biosynthesis of unsaturated fatty acids;PPAR signaling pathway	COG1398	I:Lipid transport and metabolism	ACN86166.1	stearoyl-CoA desaturase [Ovis aries]	sp|O62849|ACOD_SHEEP;	Acyl-CoA desaturase OS=Ovis aries OX=9940 GN=SCD PE=2 SV=1;	------	------	------
ENSOART00020022061	ENSOARG00020014451			known	ENSOARG00020008307	CDH3	cadherin 3 [Source:HGNC Symbol;Acc:HGNC:1762]	trans	-0.942857	0.00480466	0.0129737					GO:0032773;GO:0090263;GO:0022405;GO:0048023;GO:0007156;GO:1902910;GO:0043568;GO:0051796;GO:0098609;GO:0032912;GO:0007155;GO:0001895;GO:0098742;GO:0010838;GO:0060901;GO:0031424;GO:0010628;GO:0030054;GO:0005737;GO:0016021;GO:0016020;GO:0016342;GO:0005912;GO:0005886;GO:0005509;GO:004529	biological_process;biological_process;biological_process;biological_process;biological_process;biological_process;biological_process;biological_process;biological_process;biological_process;biological_process;biological_process;biological_process;biological_process;biological_process;biological_process;biological_process;cellular_component;cellular_component;cellular_component;cellular_component;…	BP:positive regulation of monophenol monooxygenase activity;BP:positive regulation of canonical Wnt signaling pathway;BP:hair cycle process;BP:positive regulation of melanin biosynthetic process;BP:homophilic cell adhesion via plasma membrane adhesion molecules;BP:positive regulation of melanosome transport;BP:positive regulation of insulin-like growth factor receptor signaling pathway;BP:negativ…	K06796	CDH3	map04514	Cell adhesion molecule	ENOG410XQHI	U:Intracellular trafficking, secretion, and vesicular transport	XP_014955998.3	cadherin-3 [Ovis aries]	sp|P22223|CADH3_HUMAN;	Cadherin-3 OS=Homo sapiens OX=9606 GN=CDH3 PE=1 SV=2;	PF00028.19;PF01049.19;PF08758.13	Cadherin;Cadherin_C;Cadherin_pro	Cadherin domain;Cadherin cytoplasmic region;Cadherin prodomain like
ENSOART00020026138	ENSOARG00020015727			known	ENSOARG00020008416	OLFML1	olfactomedin like 1 [Source:NCBI gene (formerly Entrezgene);Acc:101112085]	trans	-0.885714	0.0188455	0.029059					------		------	------	------	------	------	ENOG410ZJ72	S:Function unknown	XP_004016238.1	olfactomedin-like protein 1 [Ovis aries]	sp|Q6UWY5|OLFL1_HUMAN;	Olfactomedin-like protein 1 OS=Homo sapiens OX=9606 GN=OLFML1 PE=1 SV=2;	PF02191.18	OLF	Olfactomedin-like domain
ENSOART00020003956	ENSOARG00020002579			known	ENSOARG00020001608	TRIM14	tripartite motif containing 14 [Source:NCBI gene (formerly Entrezgene);Acc:101103791]	trans	-0.885714	0.0188455	0.029059					GO:0051092;GO:0051091;GO:0045087;GO:0032897;GO:0003713;GO:0008270;GO:000551	biological_process;biological_process;biological_process;biological_process;molecular_function;molecular_function;molecular_function;	BP:positive regulation of NF-kappaB transcription factor activity;BP:positive regulation of sequence-specific DNA binding transcription factor activity;BP:innate immune response;BP:negative regulation of viral transcription;MF:transcription coactivator activity;MF:zinc ion binding;MF:protein binding;	K12004	TRIM14	------	------	ENOG410YJX9	S:Function unknown	XP_014948265.2	tripartite motif-containing protein 14 isoform X1 [Ovis aries]	sp|Q14142|TRI14_HUMAN;	Tripartite motif-containing protein 14 OS=Homo sapiens OX=9606 GN=TRIM14 PE=1 SV=2;	PF00622.30;PF00643.26;PF13765.8	SPRY;zf-B_box;PRY	SPRY domain;B-box zinc finger;SPRY-associated domain
ENSOART00020003956	ENSOARG00020002579			known	ENSOARG00020019542			trans	0.811679	0.0498576	0.0498988					GO:0051017;GO:0051015;GO:000551	biological_process;molecular_function;molecular_function;	BP:actin filament bundle assembly;MF:actin filament binding;MF:protein binding;	K10366	DMD	map05416;map05414;map05412;map05410	Viral myocarditis;Dilated cardiomyopath;Arrhythmogenic right ventricular cardiomyopath;Hypertrophic cardiomyopath	COG5069;ENOG4111G70	Z:Cytoskeleton;	XP_042097742.1	dystrophin isoform X7 [Ovis aries]	sp|Q5GN48|DMD_PIG;	Dystrophin OS=Sus scrofa OX=9823 GN=DMD PE=1 SV=1;	PF00307.33;PF00435.23;PF11971.10	CH;Spectrin;CAMSAP_CH	Calponin homology;Spectrin repeat;CAMSAP CH domain
ENSOART00020008934	ENSOARG00020005761			known	ENSOARG00020019488	NKX3-1	NK3 homeobox 1 [Source:HGNC Symbol;Acc:HGNC:7838]	trans	-0.828571	0.0415627	0.0430308					GO:0045931;GO:2001022;GO:1902807;GO:2001235;GO:0071383;GO:0060442;GO:0050680;GO:0048754;GO:0008584;GO:0010629;GO:0010628;GO:0010942;GO:0060770;GO:0032880;GO:0007431;GO:0071356;GO:0071466;GO:0043569;GO:0030850;GO:0045893;GO:0071456;GO:0035907;GO:2000836;GO:0008284;GO:0008285;GO:0006919;GO:0060037;GO:2001244;GO:0045892;GO:0001655;GO:0001656;GO:0043280;GO:0060664;GO:0045944;GO:0001756;GO:0007507;GO:…	biological_process;biological_process;biological_process;biological_process;biological_process;biological_process;biological_process;biological_process;biological_process;biological_process;biological_process;biological_process;biological_process;biological_process;biological_process;biological_process;biological_process;biological_process;biological_process;biological_process;biological_process;…	BP:positive regulation of mitotic cell cycle;BP:positive regulation of response to DNA damage stimulus;BP:negative regulation of cell cycle G1/S phase transition;BP:positive regulation of apoptotic signaling pathway;BP:cellular response to steroid hormone stimulus;BP:branching involved in prostate gland morphogenesis;BP:negative regulation of epithelial cell proliferation;BP:branching morphogenes…	K09348	NKX3-1	map05215;map05200	Prostate cancer;Pathways in cancer	ENOG410XR21	K:Transcription	KAG5213151.1	hypothetical protein JEQ12_008937 [Ovis aries]	sp|Q99801|NKX31_HUMAN;	Homeobox protein Nkx-3.1 OS=Homo sapiens OX=9606 GN=NKX3-1 PE=1 SV=2;	PF00046.31	Homeodomain	Homeodomain
ENSOART00020026138	ENSOARG00020015727			known	ENSOARG00020014334	ISG15	Ovis aries ISG15 ubiquitin like modifier (ISG15), mRNA. [Source:RefSeq mRNA;Acc:NM_001009735]	trans	0.885714	0.0188455	0.029059					GO:0032020;GO:0032649;GO:0042742;GO:0030501;GO:0045648;GO:0009615;GO:0009617;GO:0045071;GO:0032728;GO:0032729;GO:0031397;GO:0032461;GO:0019941;GO:0034340;GO:0060339;GO:0070585;GO:0051607;GO:0007229;GO:0032733;GO:0022627;GO:0005737;GO:0005634;GO:0005576;GO:0005178;GO:0031625;GO:0005515;GO:003138	biological_process;biological_process;biological_process;biological_process;biological_process;biological_process;biological_process;biological_process;biological_process;biological_process;biological_process;biological_process;biological_process;biological_process;biological_process;biological_process;biological_process;biological_process;biological_process;cellular_component;cellular_component;…	BP:ISG15-protein conjugation;BP:regulation of interferon-gamma production;BP:defense response to bacterium;BP:positive regulation of bone mineralization;BP:positive regulation of erythrocyte differentiation;BP:response to virus;BP:response to bacterium;BP:negative regulation of viral genome replication;BP:positive regulation of interferon-beta production;BP:positive regulation of interferon-gamma…	K12159	ISG15	map04622;map05165;map05169	RIG-I-like receptor signaling pathway;Human papillomavirus infection;Epstein-Barr virus infection	COG5272	O:Posttranslational modification, protein turnover, chaperones	XP_005690852.1	PREDICTED: ubiquitin-like protein ISG15 [Capra hircus]	sp|O02741|ISG15_BOVIN;	Ubiquitin-like protein ISG15 OS=Bos taurus OX=9913 GN=ISG15 PE=1 SV=3;	PF00240.25;PF11976.10;PF18037.3	ubiquitin;Rad60-SLD;Ubiquitin_5	Ubiquitin family;Ubiquitin-2 like Rad60 SUMO-like;Ubiquitin-like domain
ENSOART00020003956	ENSOARG00020002579			known	ENSOARG00020000865	TSPAN1	tetraspanin 1 [Source:NCBI gene (formerly Entrezgene);Acc:101101845]	trans	-0.828571	0.0415627	0.0430308					GO:0050821;GO:0005737;GO:0031982;GO:0016021;GO:0016020;GO:0005654;GO:0005765;GO:0005887;GO:0005886;GO:0048471;GO:0030054;GO:004323	biological_process;cellular_component;cellular_component;cellular_component;cellular_component;cellular_component;cellular_component;cellular_component;cellular_component;cellular_component;cellular_component;cellular_component;	BP:protein stabilization;CC:cytoplasm;CC:vesicle;CC:integral component of membrane;CC:membrane;CC:nucleoplasm;CC:lysosomal membrane;CC:integral component of plasma membrane;CC:plasma membrane;CC:perinuclear region of cytoplasm;CC:cell junction;CC:intracellular membrane-bounded organelle;	K17348	TSPAN1	------	------	ENOG4111IRY	S:Function unknown	XP_004001978.1	tetraspanin-1 [Ovis aries]	sp|Q3T0S3|TSN1_BOVIN;	Tetraspanin-1 OS=Bos taurus OX=9913 GN=TSPAN1 PE=2 SV=1;	PF00335.22	Tetraspanin	Tetraspanin family
ENSOART00020026138	ENSOARG00020015727			known	ENSOARG00020003702	TBX18	T-box transcription factor 18 [Source:NCBI gene (formerly Entrezgene);Acc:101117084]	trans	0.885714	0.0188455	0.029059					GO:0060930;GO:0060931;GO:0098907;GO:0006355;GO:0072189;GO:0005634;GO:0005654;GO:1990837;GO:0003700;GO:000367	biological_process;biological_process;biological_process;biological_process;biological_process;cellular_component;cellular_component;molecular_function;molecular_function;molecular_function;	BP:sinoatrial node cell fate commitment;BP:sinoatrial node cell development;BP:regulation of SA node cell action potential;BP:regulation of transcription, DNA-templated;BP:ureter development;CC:nucleus;CC:nucleoplasm;MF:sequence-specific double-stranded DNA binding;MF:transcription factor activity, sequence-specific DNA binding;MF:DNA binding;	K10183	TBX18	------	------	ENOG410Y98J	K:Transcription	XP_027828250.1	T-box transcription factor TBX18 [Ovis aries]	sp|Q9EPZ6|TBX18_MOUSE;	T-box transcription factor TBX18 OS=Mus musculus OX=10090 GN=Tbx18 PE=1 SV=1;	PF00907.24	T-box	T-box
ENSOART00020003956	ENSOARG00020002579			known	ENSOARG00020025166	PMAIP1	phorbol-12-myristate-13-acetate-induced protein 1 [Source:NCBI gene (formerly Entrezgene);Acc:101102359]	trans	-0.885714	0.0188455	0.029059					GO:1902043;GO:0090200;GO:0097193;GO:0010907;GO:0072332;GO:0043065;GO:0071456;GO:0043280;GO:0006919;GO:0006915;GO:0072593;GO:0006974;GO:2001244;GO:0042149;GO:0043517;GO:0046902;GO:0051607;GO:0010498;GO:0001836;GO:0043331;GO:0005634;GO:0005739;GO:0097136;GO:000582	biological_process;biological_process;biological_process;biological_process;biological_process;biological_process;biological_process;biological_process;biological_process;biological_process;biological_process;biological_process;biological_process;biological_process;biological_process;biological_process;biological_process;biological_process;biological_process;biological_process;cellular_component;…	BP:positive regulation of extrinsic apoptotic signaling pathway via death domain receptors;BP:positive regulation of release of cytochrome c from mitochondria;BP:intrinsic apoptotic signaling pathway;BP:positive regulation of glucose metabolic process;BP:intrinsic apoptotic signaling pathway by p53 class mediator;BP:positive regulation of apoptotic process;BP:cellular response to hypoxia;BP:posit…	K10131	PMAIP1, NOXA	map05210;map04115;map05200;map01524;map05203;map04210;map04215	Colorectal cancer;p53 signaling pathway;Pathways in cancer;Platinum drug resistance;Viral carcinogenesis;Apoptosis;Apoptosis - multiple species	ENOG4111AWA	B:Chromatin structure and dynamics	XP_004020620.1	phorbol-12-myristate-13-acetate-induced protein 1 [Ovis aries]	sp|Q1PCT2|APR_CANLF;	Phorbol-12-myristate-13-acetate-induced protein 1 OS=Canis lupus familiaris OX=9615 GN=PMAIP1 PE=3 SV=1;	PF15150.8	PMAIP1	Phorbol-12-myristate-13-acetate-induced
ENSOART00020026138	ENSOARG00020015727			known	ENSOARG00020024837	DUSP9	dual specificity phosphatase 9 [Source:NCBI gene (formerly Entrezgene);Acc:101123448]	trans	-0.885714	0.0188455	0.029059					GO:0016311;GO:0006470;GO:0060420;GO:0000188;GO:0043065;GO:0035970;GO:0035335;GO:0070373;GO:0043409;GO:0106307;GO:0005737;GO:0005829;GO:0004721;GO:0051019;GO:0016791;GO:0008138;GO:0004725;GO:0017017;GO:0008330;GO:010630	biological_process;biological_process;biological_process;biological_process;biological_process;biological_process;biological_process;biological_process;biological_process;deleted;cellular_component;cellular_component;molecular_function;molecular_function;molecular_function;molecular_function;molecular_function;molecular_function;molecular_function;deleted;	BP:dephosphorylation;BP:protein dephosphorylation;BP:regulation of heart growth;BP:inactivation of MAPK activity;BP:positive regulation of apoptotic process;BP:peptidyl-threonine dephosphorylation;BP:peptidyl-tyrosine dephosphorylation;BP:negative regulation of ERK1 and ERK2 cascade;BP:negative regulation of MAPK cascade;BP:old GO;CC:cytoplasm;CC:cytosol;MF:phosphoprotein phosphatase activity;MF:…	K18498	DUSP9, MKP4	map04550;map04010	Signaling pathways regulating pluripotency of stem cells;MAPK signaling pathway	COG2453	T:Signal transduction mechanisms	XP_011963192.3	dual specificity protein phosphatase 9 [Ovis aries]	sp|Q99956|DUS9_HUMAN;	Dual specificity protein phosphatase 9 OS=Homo sapiens OX=9606 GN=DUSP9 PE=1 SV=1;	PF00782.22;PF00581.22;PF04179.14	DSPc;Rhodanese;Init_tRNA_PT	Dual specificity phosphatase, catalytic domain;Rhodanese-like domain;Rit1 DUSP-like domain
ENSOART00020003956	ENSOARG00020002579			known	ENSOARG00020005521	ATP8B4	ATPase phospholipid transporting 8B4 (putative) [Source:NCBI gene (formerly Entrezgene);Acc:101108837]	trans	-0.885714	0.0188455	0.029059					GO:0015914;GO:0007030;GO:0045332;GO:1990531;GO:0005794;GO:0005802;GO:0140603;GO:0005886;GO:0016021;GO:0140326;GO:0005215;GO:0000287;GO:0000166;GO:000552	biological_process;biological_process;biological_process;cellular_component;cellular_component;cellular_component;deleted;cellular_component;cellular_component;molecular_function;molecular_function;molecular_function;molecular_function;molecular_function;	BP:phospholipid transport;BP:Golgi organization;BP:phospholipid translocation;CC:Lem3p-Dnf1p complex;CC:Golgi apparatus;CC:trans-Golgi network;CC:old GO;CC:plasma membrane;CC:integral component of membrane;MF:ATPase-coupled intramembrane lipid transporter activity;MF:transporter activity;MF:magnesium ion binding;MF:nucleotide binding;MF:ATP binding;	K01530	E7.6.2.1	------	------	COG0474	P:Inorganic ion transport and metabolism	XP_012036970.2	probable phospholipid-transporting ATPase IM isoform X2 [Ovis aries]	sp|Q8TF62|AT8B4_HUMAN;	Probable phospholipid-transporting ATPase IM OS=Homo sapiens OX=9606 GN=ATP8B4 PE=1 SV=3;	PF16212.7;PF16209.7;PF13246.8;PF00702.28;PF00122.22;PF08282.14	PhoLip_ATPase_C;PhoLip_ATPase_N;Cation_ATPase;Hydrolase;E1-E2_ATPase;Hydrolase_3	Phospholipid-translocating P-type ATPase C-terminal;Phospholipid-translocating ATPase N-terminal;Cation transport ATPase;haloacid dehalogenase-like hydrolase;E1-E2 ATPase;haloacid dehalogenase-like hydrolase
ENSOART00020003956	ENSOARG00020002579			known	ENSOARG00020019723			trans	-0.885714	0.0188455	0.029059					------		------	K24458;K24457	SLFN11;SLFN12, SLFN12L	------	------	ENOG4111BZ2	S:Function unknown	XP_027831100.2	LOW QUALITY PROTEIN: schlafen family member 11 [Ovis aries]	sp|Q8IYM2|SLN12_HUMAN;	Schlafen family member 12 OS=Homo sapiens OX=9606 GN=SLFN12 PE=1 SV=2;	PF04326.16;PF17057.7	AlbA_2;B3R	Putative DNA-binding domain;Poxviridae B3 protein
ENSOART00020003956	ENSOARG00020002579			known	ENSOARG00020003374	TNFSF13B	TNF superfamily member 13b [Source:NCBI gene (formerly Entrezgene);Acc:780517]	trans	-0.885714	0.0188455	0.029059					GO:0033209;GO:0030890;GO:0030183;GO:0006955;GO:0042102;GO:0002636;GO:0050776;GO:0001782;GO:0031296;GO:0031295;GO:0005737;GO:0016020;GO:0016021;GO:0005615;GO:0005886;GO:0048471;GO:0005925;GO:0043231;GO:0048018;GO:0005164;GO:000551	biological_process;biological_process;biological_process;biological_process;biological_process;biological_process;biological_process;biological_process;biological_process;biological_process;cellular_component;cellular_component;cellular_component;cellular_component;cellular_component;cellular_component;cellular_component;cellular_component;molecular_function;molecular_function;molecular_function;	BP:tumor necrosis factor-mediated signaling pathway;BP:positive regulation of B cell proliferation;BP:B cell differentiation;BP:immune response;BP:positive regulation of T cell proliferation;BP:positive regulation of germinal center formation;BP:regulation of immune response;BP:B cell homeostasis;BP:B cell costimulation;BP:T cell costimulation;CC:cytoplasm;CC:membrane;CC:integral component of mem…	K05476	TNFSF13B, TNFSF20, CD257	map04060;map05323;map04064;map04672	Cytokine-cytokine receptor interaction;Rheumatoid arthritis;NF-kappa B signaling pathway;Intestinal immune network for IgA production	ENOG4111XFQ	A:RNA processing and modification	XP_006056290.1	tumor necrosis factor ligand superfamily member 13B isoform X2 [Bubalus bubalis]	sp|Q9Y275|TN13B_HUMAN;	Tumor necrosis factor ligand superfamily member 13B OS=Homo sapiens OX=9606 GN=TNFSF13B PE=1 SV=1;	PF00229.20	TNF	TN
ENSOART00020026138	ENSOARG00020015727			known	ENSOARG00020002659	PTHLH	parathyroid hormone like hormone [Source:NCBI gene (formerly Entrezgene);Acc:443135]	trans	-0.828571	0.0415627	0.0430308					GO:0032330;GO:0032331;GO:0030282;GO:0001501;GO:0007189;GO:0061182;GO:0010468;GO:0002076;GO:0005794;GO:0005829;GO:0005654;GO:0005576;GO:0005179;GO:005142	biological_process;biological_process;biological_process;biological_process;biological_process;biological_process;biological_process;biological_process;cellular_component;cellular_component;cellular_component;cellular_component;molecular_function;molecular_function;	BP:regulation of chondrocyte differentiation;BP:negative regulation of chondrocyte differentiation;BP:bone mineralization;BP:skeletal system development;BP:adenylate cyclase-activating G-protein coupled receptor signaling pathway;BP:negative regulation of chondrocyte development;BP:regulation of gene expression;BP:osteoblast development;CC:Golgi apparatus;CC:cytosol;CC:nucleoplasm;CC:extracellula…	K22608	PTHLH, PTHRP	map04928	Parathyroid hormone synthesis, secretion and action	ENOG41126XH	O:Posttranslational modification, protein turnover, chaperones	NP_001272682.1	parathyroid hormone-related protein precursor [Capra hircus]	sp|P58073|PTHR_BOVIN;	Parathyroid hormone-related protein OS=Bos taurus OX=9913 GN=PTHLH PE=2 SV=1;	PF01279.19	Parathyroid	Parathyroid hormone family
ENSOART00020008934	ENSOARG00020005761			known	ENSOARG00020014259	BATF2	basic leucine zipper ATF-like transcription factor 2 [Source:NCBI gene (formerly Entrezgene);Acc:105607156]	trans	-0.828571	0.0415627	0.0430308					GO:0006355;GO:0006357;GO:0042832;GO:0043011;GO:0005634;GO:0090575;GO:0003700;GO:0003677;GO:0000978;GO:000098	biological_process;biological_process;biological_process;biological_process;cellular_component;cellular_component;molecular_function;molecular_function;molecular_function;molecular_function;	BP:regulation of transcription, DNA-templated;BP:regulation of transcription from RNA polymerase II promoter;BP:defense response to protozoan;BP:myeloid dendritic cell differentiation;CC:nucleus;CC:RNA polymerase II transcription factor complex;MF:transcription factor activity, sequence-specific DNA binding;MF:DNA binding;MF:RNA polymerase II core promoter proximal region sequence-specific DNA bi…	K09034	BATF	------	------	ENOG4111CH5	K:Transcription	XP_014958660.2	basic leucine zipper transcriptional factor ATF-like 2 isoform X1 [Ovis aries]	sp|Q8N1L9|BATF2_HUMAN;	Basic leucine zipper transcriptional factor ATF-like 2 OS=Homo sapiens OX=9606 GN=BATF2 PE=1 SV=1;	PF00170.23;PF07716.17;PF03131.19;PF02183.20;PF04849.15	bZIP_1;bZIP_2;bZIP_Maf;HALZ;HAP1_N	bZIP transcription factor;Basic region leucine zipper;bZIP Maf transcription factor;Homeobox associated leucine zipper;HAP1 N-terminal conserved region
ENSOART00020026138	ENSOARG00020015727			known	ENSOARG00020019095	PDGFA	platelet derived growth factor subunit A [Source:NCBI gene (formerly Entrezgene);Acc:114110564]	trans	-0.885714	0.0188455	0.029059					GO:0031954;GO:0014910;GO:0043406;GO:0048008;GO:0035793;GO:0051897;GO:0007275;GO:0009611;GO:0010544;GO:0048146;GO:0008284;GO:0030335;GO:0070374;GO:0043410;GO:0014068;GO:0050919;GO:0051781;GO:0010512;GO:0005615;GO:0016020;GO:1990265;GO:0009986;GO:0005161;GO:0042803;GO:0046982;GO:0008083;GO:0005518;GO:0070851;GO:004840	biological_process;biological_process;biological_process;biological_process;biological_process;biological_process;biological_process;biological_process;biological_process;biological_process;biological_process;biological_process;biological_process;biological_process;biological_process;biological_process;biological_process;biological_process;cellular_component;cellular_component;cellular_component;…	BP:positive regulation of protein autophosphorylation;BP:regulation of smooth muscle cell migration;BP:positive regulation of MAP kinase activity;BP:platelet-derived growth factor receptor signaling pathway;BP:positive regulation of metanephric mesenchymal cell migration by platelet-derived growth factor receptor-beta signaling pathway;BP:positive regulation of protein kinase B signaling;BP:multi…	K04359	PDGFA	map05214;map05215;map05231;map04510;map04810;map05206;map04015;map04014;map04540;map05218;map04010;map05200;map04020;map04630;map05418;map04072;map01521;map04151;map05202	Glioma;Prostate cancer;Choline metabolism in cancer;Focal adhesion;Regulation of actin cytoskeleton;MicroRNAs in cancer;Rap1 signaling pathway;Ras signaling pathway;Gap junction;Melanoma;MAPK signaling pathway;Pathways in cancer;Calcium signaling pathway;Jak-STAT signaling pathway;Fluid shear stress and atherosclerosis;Phospholipase D signaling pathway;EGFR tyrosine kinase inhibitor resistance;PI…	ENOG4111GMH	T:Signal transduction mechanisms	XP_027817095.1	platelet-derived growth factor subunit A isoform X2 [Ovis aries]	sp|Q2KJ15|PDGFA_BOVIN;	Platelet-derived growth factor subunit A OS=Bos taurus OX=9913 GN=PDGFA PE=2 SV=1;	PF04692.15;PF00341.19	PDGF_N;PDGF	Platelet-derived growth factor, N terminal region;PDGF/VEGF domain
ENSOART00020008934	ENSOARG00020005761			known	ENSOARG00020022658	PTPN6	protein tyrosine phosphatase non-receptor type 6 [Source:NCBI gene (formerly Entrezgene);Acc:101108643]	trans	-0.898645	0.0148886	0.029059					GO:0042130;GO:0050732;GO:0016311;GO:0006470;GO:0030154;GO:0030220;GO:0018108;GO:0043407;GO:0002924;GO:0035335;GO:0035556;GO:0043409;GO:0033277;GO:0070527;GO:1905867;GO:0002244;GO:0032720;GO:0008284;GO:0050853;GO:0014068;GO:0035855;GO:2000045;GO:0050860;GO:0042267;GO:0070372;GO:0032715;GO:0033007;GO:0051279;GO:0045577;GO:0033630;GO:0005737;GO:0005730;GO:0005634;GO:0005654;GO:0042105;GO:0005911;GO:…	biological_process;biological_process;biological_process;biological_process;biological_process;biological_process;biological_process;biological_process;biological_process;biological_process;biological_process;biological_process;biological_process;biological_process;biological_process;biological_process;biological_process;biological_process;biological_process;biological_process;biological_process;…	BP:negative regulation of T cell proliferation;BP:negative regulation of peptidyl-tyrosine phosphorylation;BP:dephosphorylation;BP:protein dephosphorylation;BP:cell differentiation;BP:platelet formation;BP:peptidyl-tyrosine phosphorylation;BP:negative regulation of MAP kinase activity;BP:negative regulation of humoral immune response mediated by circulating immunoglobulin;BP:peptidyl-tyrosine dep…	K05697	PTPN6, SHP-1	map05140;map05205;map04650;map04662;map04660;map05130;map04630;map04520	Leishmaniasis;Proteoglycans in cancer;Natural killer cell mediated cytotoxicity;B cell receptor signaling pathway;T cell receptor signaling pathway;Pathogenic Escherichia coli infection;Jak-STAT signaling pathway;Adherens junction	COG5599	T:Signal transduction mechanisms	XP_004006969.1	tyrosine-protein phosphatase non-receptor type 6 isoform X1 [Ovis aries]	sp|P29350|PTN6_HUMAN;	Tyrosine-protein phosphatase non-receptor type 6 OS=Homo sapiens OX=9606 GN=PTPN6 PE=1 SV=1;	PF00102.29;PF00017.26;PF00782.22	Y_phosphatase;SH2;DSPc	Protein-tyrosine phosphatase;SH2 domain;Dual specificity phosphatase, catalytic domain
ENSOART00020026138	ENSOARG00020015727			known	ENSOARG00020009016	SNTB2	syntrophin beta 2 [Source:NCBI gene (formerly Entrezgene);Acc:101112414]	trans	-0.880406	0.0205987	0.0303683					GO:0005737;GO:0005794;GO:0016020;GO:0032991;GO:0005856;GO:0005654;GO:0016010;GO:0005886;GO:0030658;GO:0005925;GO:0005874;GO:0030054;GO:0045202;GO:0003779;GO:0005198;GO:0005516;GO:0005515;GO:000372	cellular_component;cellular_component;cellular_component;cellular_component;cellular_component;cellular_component;cellular_component;cellular_component;cellular_component;cellular_component;cellular_component;cellular_component;cellular_component;molecular_function;molecular_function;molecular_function;molecular_function;molecular_function;	CC:cytoplasm;CC:Golgi apparatus;CC:membrane;CC:macromolecular complex;CC:cytoskeleton;CC:nucleoplasm;CC:dystrophin-associated glycoprotein complex;CC:plasma membrane;CC:transport vesicle membrane;CC:focal adhesion;CC:microtubule;CC:cell junction;CC:synapse;MF:actin binding;MF:structural molecule activity;MF:calmodulin binding;MF:protein binding;MF:RNA binding;	K24064	SNTB	------	------	ENOG4111J6R	O:Posttranslational modification, protein turnover, chaperones	XP_027833923.1	beta-2-syntrophin [Ovis aries]	sp|Q13425|SNTB2_HUMAN;	Beta-2-syntrophin OS=Homo sapiens OX=9606 GN=SNTB2 PE=1 SV=1;	PF18012.3;PF00595.26;PF00169.31;PF17820.3	PH_17;PDZ;PH;PDZ_6	PH domain;PDZ domain;PH domain;PDZ domain
ENSOART00020008934	ENSOARG00020005761			known	ENSOARG00020009609	IRF9	interferon regulatory factor 9 [Source:HGNC Symbol;Acc:HGNC:6131]	trans	-0.942857	0.00480466	0.0129737					GO:0002376;GO:0006355;GO:0006357;GO:0045944;GO:0005737;GO:0070721;GO:0005829;GO:0005634;GO:1990837;GO:0003700;GO:0000976;GO:0005515;GO:0000978;GO:000098	biological_process;biological_process;biological_process;biological_process;cellular_component;cellular_component;cellular_component;cellular_component;molecular_function;molecular_function;molecular_function;molecular_function;molecular_function;molecular_function;	BP:immune system process;BP:regulation of transcription, DNA-templated;BP:regulation of transcription from RNA polymerase II promoter;BP:positive regulation of transcription from RNA polymerase II promoter;CC:cytoplasm;CC:ISGF3 complex;CC:cytosol;CC:nucleus;MF:sequence-specific double-stranded DNA binding;MF:transcription factor activity, sequence-specific DNA binding;MF:transcription regulatory …	K04693	IRF9, ISGF3G, P48	map05167;map05164;map05165;map05162;map05160;map05168;map05169;map04621;map04630;map04625;map04380;map04217;map05203	Kaposi sarcoma-associated herpesvirus infection;Influenza A;Human papillomavirus infection;Measles;Hepatitis C;Herpes simplex infection;Epstein-Barr virus infection;NOD-like receptor signaling pathway;Jak-STAT signaling pathway;C-type lectin receptor signaling pathway;Osteoclast differentiation;Necroptosis;Viral carcinogenesis	ENOG4111AEC	K:Transcription	XP_014952351.1	interferon regulatory factor 9 isoform X1 [Ovis aries]	sp|Q00978|IRF9_HUMAN;	Interferon regulatory factor 9 OS=Homo sapiens OX=9606 GN=IRF9 PE=1 SV=1;	PF10401.11;PF00605.19	IRF-3;IRF	Interferon-regulatory factor 3;Interferon regulatory factor transcription factor
ENSOART00020003956	ENSOARG00020002579			known	ENSOARG00020001392	INHBE	inhibin subunit beta E [Source:NCBI gene (formerly Entrezgene);Acc:101121588]	trans	-0.942857	0.00480466	0.0129737					GO:0060395;GO:0007165;GO:0010862;GO:0005576;GO:0005615;GO:0005179;GO:0005125;GO:000808	biological_process;biological_process;biological_process;cellular_component;cellular_component;molecular_function;molecular_function;molecular_function;	BP:SMAD protein signal transduction;BP:signal transduction;BP:positive regulation of pathway-restricted SMAD protein phosphorylation;CC:extracellular region;CC:extracellular space;MF:hormone activity;MF:cytokine activity;MF:growth factor activity;	K04667	INHBA	map04550;map04060;map04350	Signaling pathways regulating pluripotency of stem cells;Cytokine-cytokine receptor interaction;TGF-beta signaling pathway	ENOG410XT8Z	O:Posttranslational modification, protein turnover, chaperones	XP_004006593.1	inhibin beta E chain [Ovis aries]	sp|P58166|INHBE_HUMAN;	Inhibin beta E chain OS=Homo sapiens OX=9606 GN=INHBE PE=1 SV=1;	PF00019.22	TGF_beta	Transforming growth factor beta like domain
ENSOART00020008934	ENSOARG00020005761			known	ENSOARG00020018720	CCN2	cellular communication network factor 2 [Source:HGNC Symbol;Acc:HGNC:2500]	trans	0.828571	0.0415627	0.0430308					GO:0030324;GO:0030154;GO:0007160;GO:0010629;GO:0001503;GO:0007165;GO:0001525;GO:0008543;GO:0051496;GO:0032330;GO:0016477;GO:0072593;GO:0061448;GO:0045597;GO:0046330;GO:0035988;GO:0001894;GO:0007229;GO:0001502;GO:0070374;GO:0031012;GO:0005576;GO:0008022;GO:0005520;GO:0005178;GO:0008201;GO:000551	biological_process;biological_process;biological_process;biological_process;biological_process;biological_process;biological_process;biological_process;biological_process;biological_process;biological_process;biological_process;biological_process;biological_process;biological_process;biological_process;biological_process;biological_process;biological_process;biological_process;cellular_component;…	BP:lung development;BP:cell differentiation;BP:cell-matrix adhesion;BP:negative regulation of gene expression;BP:ossification;BP:signal transduction;BP:angiogenesis;BP:fibroblast growth factor receptor signaling pathway;BP:positive regulation of stress fiber assembly;BP:regulation of chondrocyte differentiation;BP:cell migration;BP:reactive oxygen species metabolic process;BP:connective tissue de…	K06827	CTGF, CCN2, IGFBP8	map04371;map04390	Apelin signaling pathway;Hippo signaling pathway	ENOG4111F77	S:Function unknown	KAG5205588.1	hypothetical protein JEQ12_018838 [Ovis aries]	sp|O18739|CCN2_BOVIN;	CCN family member 2 OS=Bos taurus OX=9913 GN=CCN2 PE=2 SV=2;	PF19035.2;PF00007.24;PF00093.20;PF00219.20;PF00090.21	TSP1_CCN;Cys_knot;VWC;IGFBP;TSP_1	CCN3 Nov like TSP1 domain;Cystine-knot domain;von Willebrand factor type C domain;Insulin-like growth factor binding protein;Thrombospondin type 1 domain
ENSOART00020026138	ENSOARG00020015727			known	ENSOARG00020016612	ADM	adrenomedullin [Source:HGNC Symbol;Acc:HGNC:259]	trans	0.828571	0.0415627	0.0430308					GO:0008284;GO:0045906;GO:0048589;GO:0060712;GO:0060670;GO:0003073;GO:0045766;GO:0007189;GO:0010460;GO:0001843;GO:0007507;GO:0097084;GO:0097647;GO:0035809;GO:0001570;GO:0031623;GO:0002031;GO:2001214;GO:1990410;GO:0043116;GO:0005737;GO:0005615;GO:0005576;GO:0005179;GO:003170	biological_process;biological_process;biological_process;biological_process;biological_process;biological_process;biological_process;biological_process;biological_process;biological_process;biological_process;biological_process;biological_process;biological_process;biological_process;biological_process;biological_process;biological_process;biological_process;biological_process;cellular_component;…	BP:positive regulation of cell proliferation;BP:negative regulation of vasoconstriction;BP:developmental growth;BP:spongiotrophoblast layer development;BP:branching involved in labyrinthine layer morphogenesis;BP:regulation of systemic arterial blood pressure;BP:positive regulation of angiogenesis;BP:adenylate cyclase-activating G-protein coupled receptor signaling pathway;BP:positive regulation …	K12333	ADM	map04080;map04270	Neuroactive ligand-receptor interaction;Vascular smooth muscle contraction	ENOG41120TV	O:Posttranslational modification, protein turnover, chaperones	KAG5199602.1	hypothetical protein JEQ12_006081 [Ovis aries]	sp|O62827|ADML_BOVIN;	Pro-adrenomedullin OS=Bos taurus OX=9913 GN=ADM PE=2 SV=2;	PF00214.21	Calc_CGRP_IAPP	Calcitonin / CGRP / IAPP family
ENSOART00020008934	ENSOARG00020005761			known	ENSOARG00020022990	F2R	coagulation factor II thrombin receptor [Source:NCBI gene (formerly Entrezgene);Acc:101105757]	trans	0.942857	0.00480466	0.0129737					GO:0000186;GO:0045907;GO:0032651;GO:0099553;GO:0007596;GO:0051281;GO:0032967;GO:0043524;GO:0032496;GO:0045987;GO:0070493;GO:0043547;GO:0045217;GO:0051930;GO:0009611;GO:0051209;GO:0045893;GO:1900134;GO:0043280;GO:0007186;GO:0002248;GO:0043123;GO:0008284;GO:0008285;GO:0030335;GO:0046427;GO:0006919;GO:0043410;GO:0007529;GO:0014068;GO:0006954;GO:0003105;GO:0030168;GO:0048873;GO:0035025;GO:0007200;GO:…	biological_process;biological_process;biological_process;biological_process;biological_process;biological_process;biological_process;biological_process;biological_process;biological_process;biological_process;biological_process;biological_process;biological_process;biological_process;biological_process;biological_process;biological_process;biological_process;biological_process;biological_process;…	BP:activation of MAPKK activity;BP:positive regulation of vasoconstriction;BP:regulation of interleukin-1 beta production;BP:trans-synaptic signaling by endocannabinoid, modulating synaptic transmission;BP:blood coagulation;BP:positive regulation of release of sequestered calcium ion into cytosol;BP:positive regulation of collagen biosynthetic process;BP:negative regulation of neuron apoptotic pr…	K03914	F2R, PAR1	map04810;map05200;map04015;map04024;map04080;map04020;map05130;map04072;map04151;map04611;map04610	Regulation of actin cytoskeleton;Pathways in cancer;Rap1 signaling pathway;cAMP signaling pathway;Neuroactive ligand-receptor interaction;Calcium signaling pathway;Pathogenic Escherichia coli infection;Phospholipase D signaling pathway;PI3K-Akt signaling pathway;Platelet activation;Complement and coagulation cascades	ENOG4110Q89	U:Intracellular trafficking, secretion, and vesicular transport	XP_027827272.1	proteinase-activated receptor 1 isoform X1 [Ovis aries]	sp|A7YY44|PAR1_BOVIN;	Proteinase-activated receptor 1 OS=Bos taurus OX=9913 GN=F2R PE=2 SV=1;	PF00001.23	7tm_1	7 transmembrane receptor
ENSOART00020026138	ENSOARG00020015727			known	ENSOARG00020013870	GALNT18	polypeptide N-acetylgalactosaminyltransferase 18 [Source:NCBI gene (formerly Entrezgene);Acc:101122548]	trans	-0.840668	0.0360576	0.0430308					GO:0006493;GO:0006486;GO:0005794;GO:0016021;GO:0000139;GO:0004653;GO:003024	biological_process;biological_process;cellular_component;cellular_component;cellular_component;molecular_function;molecular_function;	BP:protein O-linked glycosylation;BP:protein glycosylation;CC:Golgi apparatus;CC:integral component of membrane;CC:Golgi membrane;MF:polypeptide N-acetylgalactosaminyltransferase activity;MF:carbohydrate binding;	K00710	GALNT	map00512;map00514	Mucin type O-glycan biosynthesis;Other types of O-glycan biosynthesis	ENOG410XPMK	S:Function unknown	XP_027835191.1	polypeptide N-acetylgalactosaminyltransferase 18 isoform X1 [Ovis aries]	sp|Q6P9A2|GLT18_HUMAN;	Polypeptide N-acetylgalactosaminyltransferase 18 OS=Homo sapiens OX=9606 GN=GALNT18 PE=2 SV=2;	PF00535.28;PF00652.24;PF02709.16	Glycos_transf_2;Ricin_B_lectin;Glyco_transf_7C	Glycosyl transferase family 2;Ricin-type beta-trefoil lectin domain;N-terminal domain of galactosyltransferase
ENSOART00020008934	ENSOARG00020005761			known	ENSOARG00020000796	PIK3R3	phosphoinositide-3-kinase regulatory subunit 3 [Source:NCBI gene (formerly Entrezgene);Acc:101123247]	trans	-0.885714	0.0188455	0.029059					GO:0043491;GO:0010628;GO:0001934;GO:0002042;GO:0016301;GO:000178	biological_process;biological_process;biological_process;biological_process;molecular_function;molecular_function;	BP:protein kinase B signaling;BP:positive regulation of gene expression;BP:positive regulation of protein phosphorylation;BP:cell migration involved in sprouting angiogenesis;MF:kinase activity;MF:phosphotyrosine binding;	K02649	PIK3R1_2_3	map04620;map04625;map04550;map04722;map04630;map05230;map05231;map05142;map04650;map05146;map04015;map04014;map04012;map04810;map05131;map05225;map05224;map04725;map05226;map05221;map05220;map05223;map05222;map04666;map04664;map04662;map04660;map04668;map04068;map01522;map05418;map04062;map04066;map04973;map04150;map04151;map04152;map05020;map05166;map05167;map05164;map05165;map05162;map05163;map…	Toll-like receptor signaling pathway;C-type lectin receptor signaling pathway;Signaling pathways regulating pluripotency of stem cells;Neurotrophin signaling pathway;Jak-STAT signaling pathway;Central carbon metabolism in cancer;Choline metabolism in cancer;Chagas diseas;Natural killer cell mediated cytotoxicity;Amoebiasis;Rap1 signaling pathway;Ras signaling pathway;ErbB signaling pathway;Regula…	ENOG410XP6R	T:Signal transduction mechanisms	XP_004001976.1	phosphatidylinositol 3-kinase regulatory subunit gamma isoform X1 [Ovis aries]	sp|O46404|P55G_BOVIN;	Phosphatidylinositol 3-kinase regulatory subunit gamma OS=Bos taurus OX=9913 GN=PIK3R3 PE=2 SV=1;	PF16454.7;PF00017.26	PI3K_P85_iSH2;SH2	Phosphatidylinositol 3-kinase regulatory subunit P85 inter-SH2 domain;SH2 domain
ENSOART00020026138	ENSOARG00020015727			known	ENSOARG00020016080	NCKAP1L	NCK associated protein 1 like [Source:NCBI gene (formerly Entrezgene);Acc:101119198]	trans	-0.885714	0.0188455	0.029059					GO:1902624;GO:0032147;GO:0009410;GO:0030011;GO:0045588;GO:0065003;GO:0043029;GO:0030890;GO:0090023;GO:0045648;GO:0030838;GO:0002262;GO:0016043;GO:0032700;GO:0002687;GO:0043066;GO:0048821;GO:0001782;GO:0070358;GO:0034101;GO:0050853;GO:0030593;GO:0006935;GO:0035509;GO:0042102;GO:0045621;GO:0060100;GO:1904515;GO:0042327;GO:0043318;GO:0030866;GO:0045579;GO:0043378;GO:0032715;GO:0043372;GO:0033630;GO:…	biological_process;biological_process;biological_process;biological_process;biological_process;biological_process;biological_process;biological_process;biological_process;biological_process;biological_process;biological_process;biological_process;biological_process;biological_process;biological_process;biological_process;biological_process;biological_process;biological_process;biological_process;…	BP:positive regulation of neutrophil migration;BP:activation of protein kinase activity;BP:response to xenobiotic stimulus;BP:maintenance of cell polarity;BP:positive regulation of gamma-delta T cell differentiation;BP:macromolecular complex assembly;BP:T cell homeostasis;BP:positive regulation of B cell proliferation;BP:positive regulation of neutrophil chemotaxis;BP:positive regulation of eryth…	K05750	NCKAP1, NAP125	map05130;map04810;map05132	Pathogenic Escherichia coli infection;Regulation of actin cytoskeleton;Salmonella infection	ENOG410XPQI	S:Function unknown	XP_004006320.2	nck-associated protein 1-like isoform X1 [Ovis aries]	sp|P55160|NCKPL_HUMAN;	Nck-associated protein 1-like OS=Homo sapiens OX=9606 GN=NCKAP1L PE=1 SV=3;	PF09735.11	Nckap1	Membrane-associated apoptosis protein
ENSOART00020008934	ENSOARG00020005761			known	ENSOARG00020006187	MMP16	matrix metallopeptidase 16 [Source:NCBI gene (formerly Entrezgene);Acc:101116410]	trans	1	0	0					GO:0097094;GO:0001501;GO:0001503;GO:0048701;GO:0006508;GO:0035988;GO:0016485;GO:0060348;GO:0001958;GO:0030574;GO:0030198;GO:0031012;GO:0016021;GO:0016020;GO:0005887;GO:0008270;GO:0008233;GO:0008237;GO:0070006;GO:0046872;GO:0016787;GO:000422	biological_process;biological_process;biological_process;biological_process;biological_process;biological_process;biological_process;biological_process;biological_process;biological_process;biological_process;cellular_component;cellular_component;cellular_component;cellular_component;molecular_function;molecular_function;molecular_function;molecular_function;molecular_function;molecular_function;…	BP:craniofacial suture morphogenesis;BP:skeletal system development;BP:ossification;BP:embryonic cranial skeleton morphogenesis;BP:proteolysis;BP:chondrocyte proliferation;BP:protein processing;BP:bone development;BP:endochondral ossification;BP:collagen catabolic process;BP:extracellular matrix organization;CC:extracellular matrix;CC:integral component of membrane;CC:membrane;CC:integral compone…	K07996	MMP16	map04928;map05206	Parathyroid hormone synthesis, secretion and action;MicroRNAs in cancer	ENOG410XQ5D	O:Posttranslational modification, protein turnover, chaperones	XP_004011901.1	matrix metalloproteinase-16 [Ovis aries]	sp|Q9WTR0|MMP16_MOUSE;	Matrix metalloproteinase-16 OS=Mus musculus OX=10090 GN=Mmp16 PE=2 SV=3;	PF00413.26;PF00045.21;PF11857.10;PF01471.20	Peptidase_M10;Hemopexin;DUF3377;PG_binding_1	Matrixin;Hemopexin;Domain of unknown function;Putative peptidoglycan binding domain
ENSOART00020003956	ENSOARG00020002579			known	ENSOARG00020019804	DDIT4	DNA damage inducible transcript 4 [Source:NCBI gene (formerly Entrezgene);Acc:101114584]	trans	-0.828571	0.0415627	0.0430308					GO:0033137;GO:0010801;GO:1901216;GO:0001764;GO:0001666;GO:0032984;GO:0009968;GO:0042771;GO:0048011;GO:0030182;GO:0006915;GO:0072593;GO:1902532;GO:0051607;GO:0071549;GO:0007420;GO:0045820;GO:0032007;GO:0032006;GO:0005737;GO:0005739;GO:0005829;GO:007188	biological_process;biological_process;biological_process;biological_process;biological_process;biological_process;biological_process;biological_process;biological_process;biological_process;biological_process;biological_process;biological_process;biological_process;biological_process;biological_process;biological_process;biological_process;biological_process;cellular_component;cellular_component;…	BP:negative regulation of peptidyl-serine phosphorylation;BP:negative regulation of peptidyl-threonine phosphorylation;BP:positive regulation of neuron death;BP:neuron migration;BP:response to hypoxia;BP:macromolecular complex disassembly;BP:negative regulation of signal transduction;BP:intrinsic apoptotic signaling pathway in response to DNA damage by p53 class mediator;BP:neurotrophin TRK recep…	K08270	DDIT4, REDD1	map05206;map04150;map04151;map04140	MicroRNAs in cancer;mTOR signaling pathway;PI3K-Akt signaling pathway;Autophagy - animal	ENOG4111N0W	O:Posttranslational modification, protein turnover, chaperones	TKC39242.1	hypothetical protein EI555_016361, partial [Monodon monoceros]	sp|Q08E62|DDIT4_BOVIN;	DNA damage-inducible transcript 4 protein OS=Bos taurus OX=9913 GN=DDIT4 PE=2 SV=1;	PF07809.13	RTP801_C	RTP801 C-terminal region
ENSOART00020020568	ENSOARG00020013475			known	ENSOARG00020016102	TSHZ1	teashirt zinc finger homeobox 1 [Source:NCBI gene (formerly Entrezgene);Acc:101110198]	trans	1	0	0					GO:0042474;GO:0060023;GO:0010468;GO:0009952;GO:0005634;GO:0003677;GO:004687	biological_process;biological_process;biological_process;biological_process;cellular_component;molecular_function;molecular_function;	BP:middle ear morphogenesis;BP:soft palate development;BP:regulation of gene expression;BP:anterior/posterior pattern specification;CC:nucleus;MF:DNA binding;MF:metal ion binding;	K09236	TSHZ	map04391	Hippo signaling pathway - fly	ENOG410XQQR	S:Function unknown	KAG5195537.1	hypothetical protein JEQ12_011832 [Ovis aries]	sp|Q6ZSZ6|TSH1_HUMAN;	Teashirt homolog 1 OS=Homo sapiens OX=9606 GN=TSHZ1 PE=1 SV=2;	PF12756.9;PF13912.8	zf-C2H2_2;zf-C2H2_6	C2H2 type zinc-finger;C2H2-type zinc finger
ENSOART00020026138	ENSOARG00020015727			known	ENSOARG00020004462	ID1	inhibitor of DNA binding 1, HLH protein [Source:NCBI gene (formerly Entrezgene);Acc:101111650]	trans	0.885714	0.0188455	0.029059					GO:0032922;GO:0000122;GO:0030154;GO:0045892;GO:0043433;GO:0005737;GO:0005794;GO:0005634;GO:0005654;GO:0140416;GO:004698	biological_process;biological_process;biological_process;biological_process;biological_process;cellular_component;cellular_component;cellular_component;cellular_component;molecular_function;molecular_function;	BP:circadian regulation of gene expression;BP:negative regulation of transcription from RNA polymerase II promoter;BP:cell differentiation;BP:negative regulation of transcription, DNA-templated;BP:negative regulation of sequence-specific DNA binding transcription factor activity;CC:cytoplasm;CC:Golgi apparatus;CC:nucleus;CC:nucleoplasm;MF:DNA-binding transcription factor inhibitor activity;MF:pro…	K04680	ID1	map04015;map04550;map04350;map04390	Rap1 signaling pathway;Signaling pathways regulating pluripotency of stem cells;TGF-beta signaling pathway;Hippo signaling pathway	ENOG4111VAY	K:Transcription	XP_027832851.1	DNA-binding protein inhibitor ID-1 [Ovis aries]	sp|P41134|ID1_HUMAN;	DNA-binding protein inhibitor ID-1 OS=Homo sapiens OX=9606 GN=ID1 PE=1 SV=3;	PF00010.28	HLH	Helix-loop-helix DNA-binding domain
ENSOART00020020568	ENSOARG00020013475			known	ENSOARG00020010032	TGFBI	transforming growth factor beta induced [Source:HGNC Symbol;Acc:HGNC:11771]	trans	0.942857	0.00480466	0.0129737					GO:0008283;GO:0030198;GO:0007155;GO:0001525;GO:0005615;GO:0005802;GO:0031012;GO:0005178;GO:0005518;GO:0050840;GO:0050839;GO:0005515;GO:004280	biological_process;biological_process;biological_process;biological_process;cellular_component;cellular_component;cellular_component;molecular_function;molecular_function;molecular_function;molecular_function;molecular_function;molecular_function;	BP:cell proliferation;BP:extracellular matrix organization;BP:cell adhesion;BP:angiogenesis;CC:extracellular space;CC:trans-Golgi network;CC:extracellular matrix;MF:integrin binding;MF:collagen binding;MF:extracellular matrix binding;MF:cell adhesion molecule binding;MF:protein binding;MF:identical protein binding;	K19519	TGFBI, BIGH3	------	------	COG2335	M:Cell wall/membrane/envelope biogenesis	XP_014951538.2	transforming growth factor-beta-induced protein ig-h3 [Ovis aries]	sp|P55906|BGH3_BOVIN;	Transforming growth factor-beta-induced protein ig-h3 OS=Bos taurus OX=9913 GN=TGFBI PE=1 SV=2;	PF02469.24	Fasciclin	Fasciclin domain
ENSOART00020026138	ENSOARG00020015727			known	ENSOARG00020026082			trans	0.885714	0.0188455	0.029059					GO:0006953;GO:0016021;GO:0005576;GO:003436	biological_process;cellular_component;cellular_component;cellular_component;	BP:acute-phase response;CC:integral component of membrane;CC:extracellular region;CC:high-density lipoprotein particle;	K17310	SAA	------	------	ENOG410YSBK	S:Function unknown	XP_017898490.1	PREDICTED: serum amyloid A protein [Capra hircus]	sp|P42819|SAA_SHEEP;	Serum amyloid A protein OS=Ovis aries OX=9940 GN=SAA1 PE=1 SV=1;	PF00277.20	SAA	Serum amyloid A protein
ENSOART00020020568	ENSOARG00020013475			known	ENSOARG00020008359		lymphocyte cytosolic protein 1 [Source:NCBI gene (formerly Entrezgene);Acc:101112579]	trans	0.885714	0.0188455	0.029059					GO:0033157;GO:0071803;GO:0002286;GO:0016477;GO:0022617;GO:0051017;GO:0010737;GO:0030175;GO:0005925;GO:0001726;GO:0002102;GO:0048471;GO:0001725;GO:0005884;GO:0001891;GO:0005829;GO:0051020;GO:0005509;GO:0042802;GO:0005178;GO:0051015;GO:000551	biological_process;biological_process;biological_process;biological_process;biological_process;biological_process;biological_process;cellular_component;cellular_component;cellular_component;cellular_component;cellular_component;cellular_component;cellular_component;cellular_component;cellular_component;molecular_function;molecular_function;molecular_function;molecular_function;molecular_function;…	BP:regulation of intracellular protein transport;BP:positive regulation of podosome assembly;BP:T cell activation involved in immune response;BP:cell migration;BP:extracellular matrix disassembly;BP:actin filament bundle assembly;BP:protein kinase A signaling;CC:filopodium;CC:focal adhesion;CC:ruffle;CC:podosome;CC:perinuclear region of cytoplasm;CC:stress fiber;CC:actin filament;CC:phagocytic cu…	K17276	LCP1, PLS2	------	------	COG5069	Z:Cytoskeleton	XP_012039807.2	plastin-2 [Ovis aries]	sp|P13796|PLSL_HUMAN;	Plastin-2 OS=Homo sapiens OX=9606 GN=LCP1 PE=1 SV=6;	PF00307.33;PF00036.34;PF13499.8;PF13833.8;PF13405.8;PF13202.8;PF11971.10	CH;EF-hand_1;EF-hand_7;EF-hand_8;EF-hand_6;EF-hand_5;CAMSAP_CH	Calponin homology;EF hand;EF-hand domain pair;EF-hand domain pair;EF-hand domain;EF hand;CAMSAP CH domain
ENSOART00020008934	ENSOARG00020005761			known	ENSOARG00020013154	PTPRN	protein tyrosine phosphatase receptor type N [Source:NCBI gene (formerly Entrezgene);Acc:101113312]	trans	0.828571	0.0415627	0.0430308					GO:0035773;GO:0016311;GO:0006470;GO:0000302;GO:0035335;GO:1904692;GO:0030073;GO:1990502;GO:0001553;GO:0045944;GO:0045202;GO:0043679;GO:0016021;GO:0043025;GO:0030141;GO:0030658;GO:0005886;GO:0043204;GO:0005768;GO:0005634;GO:0016791;GO:0044389;GO:0030507;GO:0008134;GO:000472	biological_process;biological_process;biological_process;biological_process;biological_process;biological_process;biological_process;biological_process;biological_process;biological_process;cellular_component;cellular_component;cellular_component;cellular_component;cellular_component;cellular_component;cellular_component;cellular_component;cellular_component;cellular_component;molecular_function;…	BP:insulin secretion involved in cellular response to glucose stimulus;BP:dephosphorylation;BP:protein dephosphorylation;BP:response to reactive oxygen species;BP:peptidyl-tyrosine dephosphorylation;BP:positive regulation of type B pancreatic cell proliferation;BP:insulin secretion;BP:dense core granule maturation;BP:luteinization;BP:positive regulation of transcription from RNA polymerase II pro…	K07817	PTPRN	map04940	Type I diabetes mellitus	COG5599	T:Signal transduction mechanisms	XP_012002021.3	receptor-type tyrosine-protein phosphatase-like N isoform X2 [Ovis aries]	sp|P56722|PTPRN_BOVIN;	Receptor-type tyrosine-protein phosphatase-like N OS=Bos taurus OX=9913 GN=PTPRN PE=1 SV=1;	PF00102.29;PF14948.8;PF11548.10	Y_phosphatase;RESP18;Receptor_IA-2	Protein-tyrosine phosphatase;RESP18 domain;Protein-tyrosine phosphatase receptor IA-2
ENSOART00020020568	ENSOARG00020013475			known	ENSOARG00020012304			trans	-0.880406	0.0205987	0.0303683					GO:0006099;GO:0005739;GO:0000287;GO:0004775;GO:0046872;GO:0016874;GO:000552	biological_process;cellular_component;molecular_function;molecular_function;molecular_function;molecular_function;molecular_function;	BP:tricarboxylic acid cycle;CC:mitochondrion;MF:magnesium ion binding;MF:succinate-CoA ligas;MF:metal ion binding;MF:ligase activity;MF:ATP binding;	K01900	LSC2	map00020;map00640	Citrate cycl;Propanoate metabolism	COG0045	C:Energy production and conversion	OWK00717.1	SUCLA2 [Cervus elaphus hippelaphus]	sp|Q148D5|SUCB1_BOVIN;	Succinate--CoA ligase [ADP-forming] subunit beta, mitochondrial OS=Bos taurus OX=9913 GN=SUCLA2 PE=2 SV=1;	PF08442.12;PF13549.8;PF01071.21	ATP-grasp_2;ATP-grasp_5;GARS_A	ATP-grasp domain;ATP-grasp domain;Phosphoribosylglycinamide synthetase, ATP-grasp
ENSOART00020026138	ENSOARG00020015727			known	ENSOARG00020020541	IGFBP7	insulin like growth factor binding protein 7 [Source:HGNC Symbol;Acc:HGNC:5476]	trans	-0.828571	0.0415627	0.0430308					GO:0007155;GO:0001558;GO:0005576;GO:0005520;GO:000551	biological_process;biological_process;cellular_component;molecular_function;molecular_function;	BP:cell adhesion;BP:regulation of cell growth;CC:extracellular region;MF:insulin-like growth factor binding;MF:protein binding;	K23580	IGFBP7	------	------	ENOG4111RFI	S:Function unknown	XP_017904988.1	PREDICTED: insulin-like growth factor-binding protein 7 [Capra hircus]	sp|Q16270|IBP7_HUMAN;	Insulin-like growth factor-binding protein 7 OS=Homo sapiens OX=9606 GN=IGFBP7 PE=1 SV=1;	PF07679.18;PF13927.8;PF00219.20;PF07648.17;PF00050.23;PF00047.27;PF13895.8;PF07686.19	I-set;Ig_3;IGFBP;Kazal_2;Kazal_1;ig;Ig_2;V-set	Immunoglobulin I-set domain;Immunoglobulin domain;Insulin-like growth factor binding protein;Kazal-type serine protease inhibitor domain;Kazal-type serine protease inhibitor domain;Immunoglobulin domain;Immunoglobulin domain;Immunoglobulin V-set domain
ENSOART00020020568	ENSOARG00020013475			known	ENSOARG00020003145	NTNG1	netrin G1 [Source:NCBI gene (formerly Entrezgene);Acc:101120121]	trans	0.942857	0.00480466	0.0129737					GO:0007409;GO:0150011;GO:0050804;GO:0099560;GO:0010975;GO:2001222;GO:0098978;GO:0046658;GO:0005886;GO:0098685;GO:0099029;GO:0098632;GO:005083	biological_process;biological_process;biological_process;biological_process;biological_process;biological_process;cellular_component;cellular_component;cellular_component;cellular_component;cellular_component;molecular_function;molecular_function;	BP:axonogenesis;BP:regulation of neuron projection arborization;BP:modulation of synaptic transmission;BP:synaptic membrane adhesion;BP:regulation of neuron projection development;BP:regulation of neuron migration;CC:glutamatergic synapse;CC:anchored component of plasma membrane;CC:plasma membrane;CC:Schaffer collateral - CA1 synapse;CC:anchored component of presynaptic active zone membrane;MF:pr…	K07522	NTNG1	map04514;map04360	Cell adhesion molecule;Axon guidance	ENOG410XS7U	S:Function unknown	XP_032343119.1	netrin-G1 isoform X4 [Camelus ferus]	sp|Q9Y2I2|NTNG1_HUMAN;	Netrin-G1 OS=Homo sapiens OX=9606 GN=NTNG1 PE=1 SV=3;	PF00055.19;PF00053.26	Laminin_N;Laminin_EGF	Laminin N-terminal;Laminin EGF domain
ENSOART00020008934	ENSOARG00020005761			known	ENSOARG00020005939	KYNU	kynureninase [Source:NCBI gene (formerly Entrezgene);Acc:101101867]	trans	-0.885714	0.0188455	0.029059					GO:0009435;GO:0097053;GO:0034354;GO:0034516;GO:0006569;GO:0034341;GO:0043420;GO:0019441;GO:0019805;GO:0019363;GO:0005737;GO:0005829;GO:0005654;GO:0005739;GO:0016787;GO:0030429;GO:0003824;GO:0061981;GO:0042803;GO:003017	biological_process;biological_process;biological_process;biological_process;biological_process;biological_process;biological_process;biological_process;biological_process;biological_process;cellular_component;cellular_component;cellular_component;cellular_component;molecular_function;molecular_function;molecular_function;molecular_function;molecular_function;molecular_function;	BP:NAD biosynthetic process;BP:L-kynurenine catabolic process;BP:'de novo' NAD biosynthetic process from tryptophan;BP:response to vitamin B6;BP:tryptophan catabolic process;BP:response to interferon-gamma;BP:anthranilate metabolic process;BP:tryptophan catabolic process to kynurenine;BP:quinolinate biosynthetic process;BP:pyridine nucleotide biosynthetic process;CC:cytoplasm;CC:cytosol;CC:nucleo…	K01556	KYNU, kynU	map00380	Tryptophan metabolism	COG3844	E:Amino acid transport and metabolism	XP_004004770.1	kynureninase isoform X1 [Ovis aries]	sp|Q16719|KYNU_HUMAN;	Kynureninase OS=Homo sapiens OX=9606 GN=KYNU PE=1 SV=1;	PF00266.21	Aminotran_5	Aminotransferase class-V
ENSOART00020020568	ENSOARG00020013475			known	ENSOARG00020016546			trans	-0.885714	0.0188455	0.029059					GO:0006635;GO:0055007;GO:0033539;GO:0006111;GO:0009409;GO:0009791;GO:0001889;GO:0042594;GO:0005978;GO:0019254;GO:0051793;GO:0005739;GO:0005759;GO:0050660;GO:0016627;GO:0070991;GO:000399	biological_process;biological_process;biological_process;biological_process;biological_process;biological_process;biological_process;biological_process;biological_process;biological_process;biological_process;cellular_component;cellular_component;molecular_function;molecular_function;molecular_function;molecular_function;	BP:fatty acid beta-oxidation;BP:cardiac muscle cell differentiation;BP:fatty acid beta-oxidation using acyl-CoA dehydrogenase;BP:regulation of gluconeogenesis;BP:response to cold;BP:post-embryonic development;BP:liver development;BP:response to starvation;BP:glycogen biosynthetic process;BP:carnitine metabolic process, CoA-linked;BP:medium-chain fatty acid catabolic process;CC:mitochondrion;CC:mi…	K00249	ACADM, acd	map00280;map03320;map00071	Valine, leucine and isoleucine degradation;PPAR signaling pathway;Fatty acid degradation	COG1960	I:Lipid transport and metabolism	XP_042105794.1	medium-chain specific acyl-CoA dehydrogenase, mitochondrial [Ovis aries]	sp|Q3SZB4|ACADM_BOVIN;	Medium-chain specific acyl-CoA dehydrogenase, mitochondrial OS=Bos taurus OX=9913 GN=ACADM PE=2 SV=1;	PF02771.18	Acyl-CoA_dh_N	Acyl-CoA dehydrogenase, N-terminal domain
ENSOART00020026138	ENSOARG00020015727			known	ENSOARG00020000824	KIF1A	kinesin family member 1A [Source:NCBI gene (formerly Entrezgene);Acc:101103691]	trans	-0.811679	0.0498576	0.0498988					GO:0007018;GO:0008017;GO:0005524;GO:0003777;GO:0005515;GO:1990939;GO:004280	biological_process;molecular_function;molecular_function;molecular_function;molecular_function;molecular_function;molecular_function;	BP:microtubule-based movement;MF:microtubule binding;MF:ATP binding;MF:microtubule motor activity;MF:protein binding;MF:ATP-dependent microtubule motor activity;MF:identical protein binding;	K10392	KIF1	------	------	COG5059	Z:Cytoskeleton	XP_027822744.2	kinesin-like protein KIF1A isoform X7 [Ovis aries]	sp|F1M4A4|KIF1A_RAT;	Kinesin-like protein KIF1A OS=Rattus norvegicus OX=10116 GN=Kif1a PE=1 SV=3;	PF00225.25;PF16183.7;PF12473.10;PF16796.7;PF12423.10;PF00169.31;PF00498.28	Kinesin;Kinesin_assoc;DUF3694;Microtub_bd;KIF1B;PH;FHA	Kinesin motor domain;Kinesin-associated;Kinesin protein;Microtubule binding;Kinesin protein 1B;PH domain;FHA domain
ENSOART00020020568	ENSOARG00020013475			known	ENSOARG00020001505	IL1RN	Ovis aries interleukin 1 receptor antagonist (IL1RN), mRNA. [Source:RefSeq mRNA;Acc:NM_001308595]	trans	-0.828571	0.0415627	0.0430308					GO:0006629;GO:0002437;GO:2000660;GO:0034115;GO:0007165;GO:0006954;GO:0006955;GO:0030073;GO:0051384;GO:0005615;GO:0031982;GO:0005576;GO:0005152;GO:0005151;GO:0005150;GO:0005149;GO:0005125;GO:0045352;GO:004535	biological_process;biological_process;biological_process;biological_process;biological_process;biological_process;biological_process;biological_process;biological_process;cellular_component;cellular_component;cellular_component;molecular_function;molecular_function;molecular_function;molecular_function;molecular_function;molecular_function;molecular_function;	BP:lipid metabolic process;BP:inflammatory response to antigenic stimulus;BP:negative regulation of interleukin-1-mediated signaling pathway;BP:negative regulation of heterotypic cell-cell adhesion;BP:signal transduction;BP:inflammatory response;BP:immune response;BP:insulin secretion;BP:response to glucocorticoid;CC:extracellular space;CC:vesicle;CC:extracellular region;MF:interleukin-1 receptor…	K05481	IL1RN, IL1F3	map04060	Cytokine-cytokine receptor interaction	ENOG41119SQ	O:Posttranslational modification, protein turnover, chaperones	NP_001295524.1	interleukin-1 receptor antagonist protein precursor [Ovis aries]	sp|O77482|IL1RA_BOVIN;	Interleukin-1 receptor antagonist protein OS=Bos taurus OX=9913 GN=IL1RN PE=2 SV=1;	PF00340.21	IL1	Interleukin-1 / 18
ENSOART00020008934	ENSOARG00020005761			known	ENSOARG00020012524	RFTN2	raftlin family member 2 [Source:HGNC Symbol;Acc:HGNC:26402]	trans	-0.885714	0.0188455	0.029059					GO:0033227;GO:0043330;GO:000588	biological_process;biological_process;cellular_component;	BP:dsRNA transport;BP:response to exogenous dsRNA;CC:plasma membrane;	------	------	------	------	ENOG410YAW3	O:Posttranslational modification, protein turnover, chaperones	XP_005676366.2	PREDICTED: raftlin-2 isoform X1 [Capra hircus]	sp|Q52LD8|RFTN2_HUMAN;	Raftlin-2 OS=Homo sapiens OX=9606 GN=RFTN2 PE=1 SV=3;	PF15250.8	Raftlin	Raftlin
ENSOART00020013638	ENSOARG00020007083			known	ENSOARG00020005070	PVR	PVR cell adhesion molecule [Source:HGNC Symbol;Acc:HGNC:9705]	trans	0.885714	0.0188455	0.029059					GO:001602	cellular_component;	CC:integral component of membrane;	K06539	PVR, NECL5, CD155	map04514	Cell adhesion molecule	ENOG4111K6M	S:Function unknown	XP_042088091.1	poliovirus receptor isoform X2 [Ovis aries]	sp|P15151|PVR_HUMAN;	Poliovirus receptor OS=Homo sapiens OX=9606 GN=PVR PE=1 SV=2;	PF13927.8;PF08205.14;PF00047.27;PF07686.19;PF13895.8;PF07679.18	Ig_3;C2-set_2;ig;V-set;Ig_2;I-set	Immunoglobulin domain;CD80-like C2-set immunoglobulin domain;Immunoglobulin domain;Immunoglobulin V-set domain;Immunoglobulin domain;Immunoglobulin I-set domain
ENSOART00020026138	ENSOARG00020015727			known	ENSOARG00020000777		Rho guanine nucleotide exchange factor 25 [Source:NCBI gene (formerly Entrezgene);Acc:101118430]	trans	-0.885714	0.0188455	0.029059					GO:0035023;GO:000508	biological_process;molecular_function;	BP:regulation of Rho protein signal transduction;MF:guanyl-nucleotide exchange factor activity;	K20690	ARHGEF25	------	------	ENOG410ZKYJ	T:Signal transduction mechanisms	XP_004006579.2	rho guanine nucleotide exchange factor 25 isoform X1 [Ovis aries]	sp|Q9CWR0|ARHGP_MOUSE;	Rho guanine nucleotide exchange factor 25 OS=Mus musculus OX=10090 GN=Arhgef25 PE=1 SV=1;	PF00621.22	RhoGEF	RhoGEF domain
ENSOART00020013638	ENSOARG00020007083			known	ENSOARG00020003835	FAM107B	family with sequence similarity 107 member B [Source:NCBI gene (formerly Entrezgene);Acc:101108149]	trans	-1	0	0					------		------	------	------	------	------	ENOG4111QFW	S:Function unknown	XP_005688014.1	PREDICTED: protein FAM107B isoform X1 [Capra hircus]	sp|Q9H098|F107B_HUMAN;	Protein FAM107B OS=Homo sapiens OX=9606 GN=FAM107B PE=1 SV=1;	PF06625.13	DUF1151	Protein of unknown function
ENSOART00020026138	ENSOARG00020015727			known	ENSOARG00020018385	SVIL	supervillin [Source:NCBI gene (formerly Entrezgene);Acc:101119493]	trans	0.942857	0.00480466	0.0129737					GO:0007010;GO:0007519;GO:0005737;GO:0015629;GO:0005634;GO:0005886;GO:0005829;GO:0043034;GO:0051015;GO:000377	biological_process;biological_process;cellular_component;cellular_component;cellular_component;cellular_component;cellular_component;cellular_component;molecular_function;molecular_function;	BP:cytoskeleton organization;BP:skeletal muscle tissue development;CC:cytoplasm;CC:actin cytoskeleton;CC:nucleus;CC:plasma membrane;CC:cytosol;CC:costamere;MF:actin filament binding;MF:actin binding;	K10369	SVIL	------	------	ENOG410XPWY	S:Function unknown	XP_042086553.1	supervillin isoform X1 [Ovis aries]	sp|O46385|SVIL_BOVIN;	Supervillin OS=Bos taurus OX=9913 GN=SVIL PE=1 SV=2;	PF00626.24;PF02209.21	Gelsolin;VHP	Gelsolin repeat;Villin headpiece domain
ENSOART00020008934	ENSOARG00020005761			known	MSTRG.3684			trans	-0.828571	0.0415627	0.0430308					GO:0005615;GO:000486	cellular_component;molecular_function;	CC:extracellular space;MF:serine-type endopeptidase inhibitor activity;	------	------	------	------	ENOG410ZW2A	U:Intracellular trafficking, secretion, and vesicular transport	XP_040104850.1	serum basic protease inhibitor-like isoform X2 [Oryx dammah]	sp|P00974|BPT1_BOVIN;	Pancreatic trypsin inhibitor OS=Bos taurus OX=9913 PE=1 SV=2;	PF00014.25	Kunitz_BPTI	Kunitz/Bovine pancreatic trypsin inhibitor domain
ENSOART00020008934	ENSOARG00020005761			known	ENSOARG00020004943	OLFM4	olfactomedin 4 [Source:HGNC Symbol;Acc:HGNC:17190]	trans	-0.885714	0.0188455	0.029059					GO:1900026;GO:0042581;GO:0032991;GO:0005615;GO:0005829;GO:0005654;GO:0005886;GO:0045171;GO:0048471;GO:0045296;GO:000519	biological_process;cellular_component;cellular_component;cellular_component;cellular_component;cellular_component;cellular_component;cellular_component;cellular_component;molecular_function;molecular_function;	BP:positive regulation of substrate adhesion-dependent cell spreading;CC:specific granule;CC:macromolecular complex;CC:extracellular space;CC:cytosol;CC:nucleoplasm;CC:plasma membrane;CC:intercellular bridge;CC:perinuclear region of cytoplasm;MF:cadherin binding;MF:structural molecule activity;	------	------	------	------	ENOG410ZRPP	U:Intracellular trafficking, secretion, and vesicular transport	KAG5204021.1	hypothetical protein JEQ12_001997 [Ovis aries]	sp|Q6UX06|OLFM4_HUMAN;	Olfactomedin-4 OS=Homo sapiens OX=9606 GN=OLFM4 PE=1 SV=1;	PF02191.18	OLF	Olfactomedin-like domain
ENSOART00020026138	ENSOARG00020015727			known	ENSOARG00020012970	DGKK	diacylglycerol kinase kappa [Source:HGNC Symbol;Acc:HGNC:32395]	trans	-0.885714	0.0188455	0.029059					GO:0007205;GO:0046486;GO:0007165;GO:0035556;GO:0046339;GO:0006979;GO:0005886;GO:0046872;GO:0016301;GO:0003951;GO:0004143;GO:000552	biological_process;biological_process;biological_process;biological_process;biological_process;biological_process;cellular_component;molecular_function;molecular_function;molecular_function;molecular_function;molecular_function;	BP:protein kinase C-activating G-protein coupled receptor signaling pathway;BP:glycerolipid metabolic process;BP:signal transduction;BP:intracellular signal transduction;BP:diacylglycerol metabolic process;BP:response to oxidative stress;CC:plasma membrane;MF:metal ion binding;MF:kinase activity;MF:NAD+ kinase activity;MF:diacylglycerol kinase activity;MF:ATP binding;	K00901	dgkA, DGK	map00564;map05231;map00561;map04072;map04070	Glycerophospholipid metabolism;Choline metabolism in cancer;Glycerolipid metabolism;Phospholipase D signaling pathway;Phosphatidylinositol signaling system	ENOG410XSJR	T:Signal transduction mechanisms	XP_042098251.1	diacylglycerol kinase kappa [Ovis aries]	sp|Q5KSL6|DGKK_HUMAN;	Diacylglycerol kinase kappa OS=Homo sapiens OX=9606 GN=DGKK PE=1 SV=1;	PF00609.21;PF00781.26;PF00169.31;PF00130.24	DAGK_acc;DAGK_cat;PH;C1_1	Diacylglycerol kinase accessory domain;Diacylglycerol kinase catalytic domain;PH domain;Phorbol esters/diacylglycerol binding domain
ENSOART00020008934	ENSOARG00020005761			known	ENSOARG00020009911	SAMD12	sterile alpha motif domain containing 12 [Source:HGNC Symbol;Acc:HGNC:31750]	trans	-0.885714	0.0188455	0.029059					GO:000551	molecular_function;	MF:protein binding;	------	------	------	------	ENOG4111VHV	S:Function unknown	XP_005689192.1	PREDICTED: sterile alpha motif domain-containing protein 12 isoform X6 [Capra hircus]	sp|Q0VE29|SAM12_MOUSE;	Sterile alpha motif domain-containing protein 12 OS=Mus musculus OX=10090 GN=Samd12 PE=2 SV=1;	PF07647.19;PF00536.32;PF02198.18	SAM_2;SAM_1;SAM_PNT	SAM domain;SAM domain;Sterile alpha motif
ENSOART00020003956	ENSOARG00020002579			known	ENSOARG00020000286	RTP4	Ovis aries receptor transporter protein 4 (RTP4), mRNA. [Source:RefSeq mRNA;Acc:NM_001104930]	trans	-0.885714	0.0188455	0.029059					GO:0001580;GO:0051205;GO:0006612;GO:0005737;GO:003184	biological_process;biological_process;biological_process;cellular_component;molecular_function;	BP:detection of chemical stimulus involved in sensory perception of bitter taste;BP:protein insertion into membrane;BP:protein targeting to membrane;CC:cytoplasm;MF:olfactory receptor binding;	------	------	------	------	ENOG4111X4F	U:Intracellular trafficking, secretion, and vesicular transport	NP_001098400.1	receptor-transporting protein 4 [Ovis aries]	sp|Q96DX8|RTP4_HUMAN;	Receptor-transporting protein 4 OS=Homo sapiens OX=9606 GN=RTP4 PE=1 SV=3;	PF13695.8	zf-3CxxC	Zinc-binding domain
ENSOART00020008934	ENSOARG00020005761			known	ENSOARG00020006923	GBP5	guanylate-binding protein 1-like [Source:NCBI gene (formerly Entrezgene);Acc:101105481]	trans	-0.942857	0.00480466	0.0129737					GO:0003924;GO:000552	molecular_function;molecular_function;	MF:GTPase activity;MF:GTP binding;	K20898	GBP5	map04621	NOD-like receptor signaling pathway	ENOG410XR6Z	S:Function unknown	XP_042096216.1	guanylate-binding protein 1-like isoform X1 [Ovis aries]	sp|Q5D1D6|GBP1_CHLAE;	Guanylate-binding protein 1 OS=Chlorocebus aethiops OX=9534 GN=GBP1 PE=2 SV=1;	PF02841.16;PF02263.21;PF05879.14	GBP_C;GBP;RHD3	Guanylate-binding protein, C-terminal domain;Guanylate-binding protein, N-terminal domain;Root hair defective 3 GTP-binding protein
ENSOART00020026138	ENSOARG00020015727			known	ENSOARG00020022595	ADCY2	adenylate cyclase 2 [Source:NCBI gene (formerly Entrezgene);Acc:101102089]	trans	-0.942857	0.00480466	0.0129737					GO:0007189;GO:0035556;GO:0009190;GO:0006171;GO:0005737;GO:0016021;GO:0005887;GO:0005886;GO:0046872;GO:0016849;GO:0004016;GO:000552	biological_process;biological_process;biological_process;biological_process;cellular_component;cellular_component;cellular_component;cellular_component;molecular_function;molecular_function;molecular_function;molecular_function;	BP:adenylate cyclase-activating G-protein coupled receptor signaling pathway;BP:intracellular signal transduction;BP:cyclic nucleotide biosynthetic process;BP:cAMP biosynthetic process;CC:cytoplasm;CC:integral component of membrane;CC:integral component of plasma membrane;CC:plasma membrane;MF:metal ion binding;MF:phosphorus-oxygen lyase activity;MF:adenylate cyclase activity;MF:ATP binding;	K08042	ADCY2	map05166;map04114;map05163;map04750;map04015;map04540;map04270;map04371;map04213;map04072;map04211;map05414;map00230;map04921;map04923;map04922;map04925;map04927;map04926;map04727;map04928;map04725;map04724;map04723;map05032;map05200;map04261;map04024;map04020;map04022;map04062;map04934;map04972;map04970;map04971;map04976;map04918;map04713;map04611;map04714;map01522;map04911;map04912;map04913;map…	Human T-cell leukemia virus 1 infection;Oocyte meiosis;Human cytomegalovirus infection;Inflammatory mediator regulation of TRP channels;Rap1 signaling pathway;Gap junction;Vascular smooth muscle contraction;Apelin signaling pathway;Longevity regulating pathway - multiple species;Phospholipase D signaling pathway;Longevity regulating pathway;Dilated cardiomyopath;Purine metabolism;Oxytocin signali…	COG2114	T:Signal transduction mechanisms	XP_027835974.1	adenylate cyclase type 2 [Ovis aries]	sp|Q08462|ADCY2_HUMAN;	Adenylate cyclase type 2 OS=Homo sapiens OX=9606 GN=ADCY2 PE=1 SV=5;	PF00211.22;PF06327.16;PF16214.7	Guanylate_cyc;DUF1053;AC_N	Adenylate and Guanylate cyclase catalytic domain;Domain of Unknown Function;Adenylyl cyclase N-terminal extracellular and transmembrane region
ENSOART00020008934	ENSOARG00020005761			known	ENSOARG00020020448			trans	-0.942857	0.00480466	0.0129737					GO:001602	cellular_component;	CC:integral component of membrane;	------	------	------	------	ENOG410Z2RX	U:Intracellular trafficking, secretion, and vesicular transport	XP_017921647.1	PREDICTED: interferon alpha-inducible protein 27, mitochondrial isoform X1 [Capra hircus]	sp|Q96BM0|I27L1_HUMAN;	Interferon alpha-inducible protein 27-like protein 1 OS=Homo sapiens OX=9606 GN=IFI27L1 PE=1 SV=1;	PF06140.15	Ifi-6-16	Interferon-induced 6-16 family
ENSOART00020026138	ENSOARG00020015727			known	ENSOARG00020009248	IL33	interleukin 33 [Source:HGNC Symbol;Acc:HGNC:16028]	trans	0.885714	0.0188455	0.029059					GO:0000122;GO:0032722;GO:0050729;GO:0043032;GO:0001819;GO:0005615;GO:0005634;GO:0005654;GO:0030133;GO:0005694;GO:000512	biological_process;biological_process;biological_process;biological_process;biological_process;cellular_component;cellular_component;cellular_component;cellular_component;cellular_component;molecular_function;	BP:negative regulation of transcription from RNA polymerase II promoter;BP:positive regulation of chemokine production;BP:positive regulation of inflammatory response;BP:positive regulation of macrophage activation;BP:positive regulation of cytokine production;CC:extracellular space;CC:nucleus;CC:nucleoplasm;CC:transport vesicle;CC:chromosome;MF:cytokine activity;	K12967	IL33	map04060;map04623;map05164;map04217	Cytokine-cytokine receptor interaction;Cytosolic DNA-sensing pathway;Influenza A;Necroptosis	ENOG41118MB	K:Transcription	XP_011980422.2	interleukin-33 isoform X2 [Ovis aries]	sp|O97863|IL33_CANLF;	Interleukin-33 OS=Canis lupus familiaris OX=9615 GN=IL33 PE=2 SV=1;	PF15095.8	IL33	Interleukin 33
ENSOART00020022061	ENSOARG00020014451			known	ENSOARG00020005048	HCK	HCK proto-oncogene, Src family tyrosine kinase [Source:HGNC Symbol;Acc:HGNC:4840]	trans	0.828571	0.0415627	0.0430308					GO:0018108;GO:0046777;GO:0050764;GO:0071801;GO:0043066;GO:0008284;GO:0006468;GO:2000251;GO:0008360;GO:0051090;GO:0005901;GO:0005925;GO:0005884;GO:0005886;GO:0031234;GO:0043231;GO:0005829;GO:0005764;GO:0004714;GO:0004713;GO:0004672;GO:0001784;GO:0004715;GO:0005524;GO:000551	biological_process;biological_process;biological_process;biological_process;biological_process;biological_process;biological_process;biological_process;biological_process;biological_process;cellular_component;cellular_component;cellular_component;cellular_component;cellular_component;cellular_component;cellular_component;cellular_component;molecular_function;molecular_function;molecular_function;…	BP:peptidyl-tyrosine phosphorylation;BP:protein autophosphorylation;BP:regulation of phagocytosis;BP:regulation of podosome assembly;BP:negative regulation of apoptotic process;BP:positive regulation of cell proliferation;BP:protein phosphorylation;BP:positive regulation of actin cytoskeleton reorganization;BP:regulation of cell shape;BP:regulation of sequence-specific DNA binding transcription f…	K08893	HCK	map04666;map05167;map04062	Fc gamma R-mediated phagocytosis;Kaposi sarcoma-associated herpesvirus infection;Chemokine signaling pathway	COG0515	T:Signal transduction mechanisms	NP_001103664.1	tyrosine-protein kinase HCK isoform 1 [Bos taurus]	sp|P08631|HCK_HUMAN;	Tyrosine-protein kinase HCK OS=Homo sapiens OX=9606 GN=HCK PE=1 SV=5;	PF07714.19;PF00069.27;PF00017.26;PF00018.30;PF07653.19;PF14604.8	PK_Tyr_Ser-Thr;Pkinase;SH2;SH3_1;SH3_2;SH3_9	Protein tyrosine and serine/threonine kinase;Protein kinase domain;SH2 domain;SH3 domain;Variant SH3 domain;Variant SH3 domain
ENSOART00020026138	ENSOARG00020015727			known	ENSOARG00020000891	eIF2aK2	eukaryotic translation initiation factor 2 alpha kinase 2 [Source:NCBI gene (formerly Entrezgene);Acc:101121673]	trans	0.942857	0.00480466	0.0129737					GO:0016310;GO:1901224;GO:0034198;GO:0035455;GO:0046777;GO:0033689;GO:0009615;GO:0045071;GO:1900225;GO:1902033;GO:0010998;GO:0032722;GO:1901532;GO:0006468;GO:0043066;GO:0043410;GO:0032874;GO:1902036;GO:0051092;GO:0051607;GO:0030968;GO:0017148;GO:0006412;GO:0001819;GO:0005737;GO:0048471;GO:0005829;GO:0004694;GO:0000166;GO:0042802;GO:0004672;GO:0005524;GO:0016301;GO:0003725;GO:0003723;GO:000374	biological_process;biological_process;biological_process;biological_process;biological_process;biological_process;biological_process;biological_process;biological_process;biological_process;biological_process;biological_process;biological_process;biological_process;biological_process;biological_process;biological_process;biological_process;biological_process;biological_process;biological_process;…	BP:phosphorylation;BP:positive regulation of NIK/NF-kappaB signaling;BP:cellular response to amino acid starvation;BP:response to interferon-alpha;BP:protein autophosphorylation;BP:negative regulation of osteoblast proliferation;BP:response to virus;BP:negative regulation of viral genome replication;BP:regulation of NLRP3 inflammasome complex assembly;BP:regulation of hematopoietic stem cell prol…	K16195	EIF2AK2	map05167;map05164;map05165;map05162;map05160;map05168;map05169;map05010;map05203;map04217;map04141	Kaposi sarcoma-associated herpesvirus infection;Influenza A;Human papillomavirus infection;Measles;Hepatitis C;Herpes simplex infection;Epstein-Barr virus infection;Alzheimer disease;Viral carcinogenesis;Necroptosis;Protein processing in endoplasmic reticulum	ENOG410XS0B	T:Signal transduction mechanisms	XP_004007349.1	interferon-induced, double-stranded RNA-activated protein kinase isoform X1 [Ovis aries]	sp|P19525|E2AK2_HUMAN;	Interferon-induced, double-stranded RNA-activated protein kinase OS=Homo sapiens OX=9606 GN=EIF2AK2 PE=1 SV=2;	PF00069.27;PF07714.19;PF00035.28;PF03109.18	Pkinase;PK_Tyr_Ser-Thr;dsrm;ABC1	Protein kinase domain;Protein tyrosine and serine/threonine kinase;Double-stranded RNA binding motif;ABC1 atypical kinase-like domain
ENSOART00020022061	ENSOARG00020014451			known	ENSOARG00020024837	DUSP9	dual specificity phosphatase 9 [Source:NCBI gene (formerly Entrezgene);Acc:101123448]	trans	-0.828571	0.0415627	0.0430308					GO:0016311;GO:0006470;GO:0060420;GO:0000188;GO:0043065;GO:0035970;GO:0035335;GO:0070373;GO:0043409;GO:0106307;GO:0005737;GO:0005829;GO:0004721;GO:0051019;GO:0016791;GO:0008138;GO:0004725;GO:0017017;GO:0008330;GO:010630	biological_process;biological_process;biological_process;biological_process;biological_process;biological_process;biological_process;biological_process;biological_process;deleted;cellular_component;cellular_component;molecular_function;molecular_function;molecular_function;molecular_function;molecular_function;molecular_function;molecular_function;deleted;	BP:dephosphorylation;BP:protein dephosphorylation;BP:regulation of heart growth;BP:inactivation of MAPK activity;BP:positive regulation of apoptotic process;BP:peptidyl-threonine dephosphorylation;BP:peptidyl-tyrosine dephosphorylation;BP:negative regulation of ERK1 and ERK2 cascade;BP:negative regulation of MAPK cascade;BP:old GO;CC:cytoplasm;CC:cytosol;MF:phosphoprotein phosphatase activity;MF:…	K18498	DUSP9, MKP4	map04550;map04010	Signaling pathways regulating pluripotency of stem cells;MAPK signaling pathway	COG2453	T:Signal transduction mechanisms	XP_011963192.3	dual specificity protein phosphatase 9 [Ovis aries]	sp|Q99956|DUS9_HUMAN;	Dual specificity protein phosphatase 9 OS=Homo sapiens OX=9606 GN=DUSP9 PE=1 SV=1;	PF00782.22;PF00581.22;PF04179.14	DSPc;Rhodanese;Init_tRNA_PT	Dual specificity phosphatase, catalytic domain;Rhodanese-like domain;Rit1 DUSP-like domain
ENSOART00020003956	ENSOARG00020002579			known	ENSOARG00020008936	WNT10A	Wnt family member 10A [Source:NCBI gene (formerly Entrezgene);Acc:101113129]	trans	0.828571	0.0415627	0.0430308					GO:0010628;GO:0060070;GO:0007275;GO:0014033;GO:0001942;GO:0042487;GO:0043586;GO:0043588;GO:0030182;GO:0031069;GO:0045165;GO:0042476;GO:0016055;GO:0071560;GO:0048730;GO:0048733;GO:0005615;GO:0005576;GO:0005125;GO:0005109;GO:0048018;GO:000510	biological_process;biological_process;biological_process;biological_process;biological_process;biological_process;biological_process;biological_process;biological_process;biological_process;biological_process;biological_process;biological_process;biological_process;biological_process;biological_process;cellular_component;cellular_component;molecular_function;molecular_function;molecular_function;…	BP:positive regulation of gene expression;BP:canonical Wnt signaling pathway;BP:multicellular organism development;BP:neural crest cell differentiation;BP:hair follicle development;BP:regulation of odontogenesis of dentin-containing tooth;BP:tongue development;BP:skin development;BP:neuron differentiation;BP:hair follicle morphogenesis;BP:cell fate commitment;BP:odontogenesis;BP:Wnt signaling pat…	K01357	WNT10	map05205;map05165;map04390;map05200;map04550;map05010;map05217;map04916;map05225;map05224;map04934;map05226;map04150;map04310	Proteoglycans in cancer;Human papillomavirus infection;Hippo signaling pathway;Pathways in cancer;Signaling pathways regulating pluripotency of stem cells;Alzheimer disease;Basal cell carcinoma;Melanogenesis;Hepatocellular carcinoma;Breast cancer;Cushing syndrome;Gastric cancer;mTOR signaling pathway;Wnt signaling pathway	ENOG410XQZ1	O:Posttranslational modification, protein turnover, chaperones	XP_004004984.3	protein Wnt-10a [Ovis aries]	sp|Q9GZT5|WN10A_HUMAN;	Protein Wnt-10a OS=Homo sapiens OX=9606 GN=WNT10A PE=1 SV=1;	PF00110.21	wnt	wnt family
ENSOART00020022061	ENSOARG00020014451			known	ENSOARG00020019816	IFI44	interferon induced protein 44 [Source:NCBI gene (formerly Entrezgene);Acc:101110473]	trans	0.828571	0.0415627	0.0430308					GO:0009617;GO:0005737;GO:000552	biological_process;cellular_component;molecular_function;	BP:response to bacterium;CC:cytoplasm;MF:GTP binding;	------	------	------	------	ENOG410XP4J	S:Function unknown	XP_042106091.1	interferon-induced protein 44 isoform X1 [Ovis aries]	sp|P27473|IFI44_PANTR;	Interferon-induced protein 44 OS=Pan troglodytes OX=9598 GN=IFI44 PE=1 SV=1;	PF01926.25;PF07534.18	MMR_HSR1;TLD	50S ribosome-binding GTPase;TLD
ENSOART00020026138	ENSOARG00020015727			known	ENSOARG00020010062	DHRS3	dehydrogenase/reductase 3 [Source:NCBI gene (formerly Entrezgene);Acc:101109288]	trans	-0.885714	0.0188455	0.029059					GO:0003151;GO:0060411;GO:0060349;GO:0001523;GO:0007601;GO:0048385;GO:0042572;GO:0060021;GO:0030278;GO:0048387;GO:0042622;GO:0005789;GO:0016021;GO:0005811;GO:0016616;GO:0000166;GO:0052650;GO:0009055;GO:0004745;GO:001649	biological_process;biological_process;biological_process;biological_process;biological_process;biological_process;biological_process;biological_process;biological_process;biological_process;cellular_component;cellular_component;cellular_component;cellular_component;molecular_function;molecular_function;molecular_function;molecular_function;molecular_function;molecular_function;	BP:outflow tract morphogenesis;BP:cardiac septum morphogenesis;BP:bone morphogenesis;BP:retinoid metabolic process;BP:visual perception;BP:regulation of retinoic acid receptor signaling pathway;BP:retinol metabolic process;BP:palate development;BP:regulation of ossification;BP:negative regulation of retinoic acid receptor signaling pathway;CC:photoreceptor outer segment membrane;CC:endoplasmic re…	K11146	DHRS3	map00830	Retinol metabolism	COG1028	S:Function unknown	ELW68629.1	Short-chain dehydrogenase/reductase 3 [Tupaia chinensis]	sp|O75911|DHRS3_HUMAN;	Short-chain dehydrogenase/reductase 3 OS=Homo sapiens OX=9606 GN=DHRS3 PE=1 SV=2;	PF00106.27;PF13561.8;PF08659.12	adh_short;adh_short_C2;KR	short chain dehydrogenase;Enoyl;KR domain
ENSOART00020022061	ENSOARG00020014451			known	ENSOARG00020006720	CMPK2	cytidine/uridine monophosphate kinase 2 [Source:HGNC Symbol;Acc:HGNC:27015]	trans	0.828571	0.0415627	0.0430308					GO:0009142;GO:0006165;GO:0005739;GO:0005654;GO:0033862;GO:0050145;GO:0004550;GO:000412	biological_process;biological_process;cellular_component;cellular_component;molecular_function;molecular_function;molecular_function;molecular_function;	BP:nucleoside triphosphate biosynthetic process;BP:nucleoside diphosphate phosphorylation;CC:mitochondrion;CC:nucleoplasm;MF:UMP kinase activity;MF:nucleoside phosphate kinase activity;MF:nucleoside diphosphate kinase activity;MF:cytidylate kinase activity;	K13809	CMPK2	map00240	Pyrimidine metabolism	COG0125	F:Nucleotide transport and metabolism	XP_027822284.1	UMP-CMP kinase 2, mitochondrial [Ovis aries]	sp|Q5EBM0|CMPK2_HUMAN;	UMP-CMP kinase 2, mitochondrial OS=Homo sapiens OX=9606 GN=CMPK2 PE=1 SV=3;	PF02223.19;PF13238.8;PF13671.8;PF01712.21	Thymidylate_kin;AAA_18;AAA_33;dNK	Thymidylate kinase;AAA domain;AAA domain;Deoxynucleoside kinase
ENSOART00020026138	ENSOARG00020015727			known	ENSOARG00020009445		TOP1 binding arginine/serine rich protein, E3 ubiquitin ligase [Source:NCBI gene (formerly Entrezgene);Acc:101113202]	trans	0.942857	0.00480466	0.0129737					GO:0009597;GO:0039529;GO:0009615;GO:0002230;GO:0032728;GO:0032727;GO:0032725;GO:0043330;GO:0032760;GO:0030334;GO:0045087;GO:0060760;GO:0002735;GO:0051091;GO:0051607;GO:0071360;GO:0045944;GO:0032757;GO:0140374;GO:0032755;GO:0015629;GO:0005923;GO:0005737;GO:0032587;GO:0005829;GO:1990904;GO:0042802;GO:0008270;GO:0003677;GO:0003690;GO:0005524;GO:0016787;GO:0031625;GO:0003727;GO:0003724;GO:0003725;GO:…	biological_process;biological_process;biological_process;biological_process;biological_process;biological_process;biological_process;biological_process;biological_process;biological_process;biological_process;biological_process;biological_process;biological_process;biological_process;biological_process;biological_process;biological_process;biological_process;biological_process;cellular_component;…	BP:detection of virus;BP:RIG-I signaling pathway;BP:response to virus;BP:positive regulation of defense response to virus by host;BP:positive regulation of interferon-beta production;BP:positive regulation of interferon-alpha production;BP:positive regulation of granulocyte macrophage colony-stimulating factor production;BP:response to exogenous dsRNA;BP:positive regulation of tumor necrosis fact…	K10631	TOPORS	------	------	COG1111	L:Replication, recombination and repair	XP_004005372.1	antiviral innate immune response receptor RIG-I [Ovis aries]	sp|Q9GLV6|DDX58_PIG;	Antiviral innate immune response receptor RIG-I OS=Sus scrofa OX=9823 GN=DDX58 PE=2 SV=1;	PF16739.7;PF18119.3;PF11648.10;PF04851.17;PF00270.31;PF00271.33;PF13401.8	CARD_2;RIG-I_C;RIG-I_C-RD;ResIII;DEAD;Helicase_C;AAA_22	Caspase recruitment domain;RIG-I receptor C-terminal domain;C-terminal domain of RIG-I;Type III restriction enzyme, res subunit;DEAD/DEAH box helicase;Helicase conserved C-terminal domain;AAA domain
ENSOART00020022061	ENSOARG00020014451			known	ENSOARG00020007391	CAMK1D	calcium/calmodulin dependent protein kinase ID [Source:NCBI gene (formerly Entrezgene);Acc:101108939]	trans	0.828571	0.0415627	0.0430308					GO:0050766;GO:0006468;GO:0090023;GO:0050773;GO:0060267;GO:0032793;GO:0043065;GO:0043066;GO:0010976;GO:0071622;GO:0005737;GO:0005634;GO:0004683;GO:0004674;GO:0004672;GO:000552	biological_process;biological_process;biological_process;biological_process;biological_process;biological_process;biological_process;biological_process;biological_process;biological_process;cellular_component;cellular_component;molecular_function;molecular_function;molecular_function;molecular_function;	BP:positive regulation of phagocytosis;BP:protein phosphorylation;BP:positive regulation of neutrophil chemotaxis;BP:regulation of dendrite development;BP:positive regulation of respiratory burst;BP:positive regulation of CREB transcription factor activity;BP:positive regulation of apoptotic process;BP:negative regulation of apoptotic process;BP:positive regulation of neuron projection developmen…	K08794	CAMK1	map05214;map04921;map04020;map04925	Glioma;Oxytocin signaling pathway;Calcium signaling pathway;Aldosterone synthesis and secretion	ENOG410XRMJ	T:Signal transduction mechanisms	XP_017912501.1	PREDICTED: calcium/calmodulin-dependent protein kinase type 1D isoform X1 [Capra hircus]	sp|Q8IU85|KCC1D_HUMAN;	Calcium/calmodulin-dependent protein kinase type 1D OS=Homo sapiens OX=9606 GN=CAMK1D PE=1 SV=1;	PF00069.27;PF07714.19;PF14531.8;PF03109.18;PF06293.16;PF01163.24	Pkinase;PK_Tyr_Ser-Thr;Kinase-like;ABC1;Kdo;RIO1	Protein kinase domain;Protein tyrosine and serine/threonine kinase;Kinase-like;ABC1 atypical kinase-like domain;Lipopolysaccharide kinase;RIO1 family
ENSOART00020026138	ENSOARG00020015727			known	ENSOARG00020019870	ADGRL4	adhesion G protein-coupled receptor L4 [Source:NCBI gene (formerly Entrezgene);Acc:101103604]	trans	-0.885714	0.0188455	0.029059					GO:0007166;GO:0007186;GO:0016021;GO:0005886;GO:0004930;GO:0004888;GO:000550	biological_process;biological_process;cellular_component;cellular_component;molecular_function;molecular_function;molecular_function;	BP:cell surface receptor signaling pathway;BP:G-protein coupled receptor signaling pathway;CC:integral component of membrane;CC:plasma membrane;MF:G-protein coupled receptor activity;MF:transmembrane signaling receptor activity;MF:calcium ion binding;	K04595	ADGRL4, ELTD1	------	------	ENOG410XSD2	S:Function unknown	XP_004002154.1	adhesion G protein-coupled receptor L4 [Ovis aries]	sp|Q9HBW9|AGRL4_HUMAN;	Adhesion G protein-coupled receptor L4 OS=Homo sapiens OX=9606 GN=ADGRL4 PE=1 SV=3;	PF00002.26;PF16489.7;PF01825.23;PF07645.17;PF12946.9;PF12947.9;PF12662.9	7tm_2;GAIN;GPS;EGF_CA;EGF_MSP1_1;EGF_3;cEGF	7 transmembrane receptor;GPCR-Autoproteolysis INducing;GPCR proteolysis site, GPS, motif;Calcium-binding EGF domain;MSP1 EGF domain 1;EGF domain;Complement Clr-like EGF-like
ENSOART00020022061	ENSOARG00020014451			known	ENSOARG00020003473			trans	0.828571	0.0415627	0.0430308					GO:0045087;GO:0006914;GO:0051607;GO:0004842;GO:000827	biological_process;biological_process;biological_process;molecular_function;molecular_function;	BP:innate immune response;BP:autophagy;BP:defense response to virus;MF:ubiquitin-protein transferase activity;MF:zinc ion binding;	K11999;K10648	TRIM6_22_34;TRIM5	map05170	Human immunodeficiency virus 1 infection	ENOG410XWDC;ENOG4111G04	S:Function unknown;	AFO38369.1	TRIM5 alpha [Ovis aries]	sp|Q2YEM9|TRIM5_PONPY;	Tripartite motif-containing protein 5 OS=Pongo pygmaeus OX=9600 GN=TRIM5 PE=2 SV=1;	PF13445.8;PF15227.8;PF00097.27;PF00643.26;PF13639.8;PF13923.8;PF14634.8;PF13920.8;PF04564.17	zf-RING_UBOX;zf-C3HC4_4;zf-C3HC4;zf-B_box;zf-RING_2;zf-C3HC4_2;zf-RING_5;zf-C3HC4_3;U-box	RING-type zinc-finger;zinc finger of C3HC4-type, RING;Zinc finger, C3HC4 type;B-box zinc finger;Ring finger domain;Zinc finger, C3HC4 type;zinc-RING finger domain;Zinc finger, C3HC4 type;U-box domain
ENSOART00020003956	ENSOARG00020002579			known	ENSOARG00020002640	IL1RL1	interleukin 1 receptor like 1 [Source:HGNC Symbol;Acc:HGNC:5998]	trans	0.885714	0.0188455	0.029059					GO:0050729;GO:0002826;GO:0043032;GO:0007165;GO:0032689;GO:0032722;GO:0032754;GO:0009897;GO:0005829;GO:0005886;GO:0005925;GO:0016021;GO:0002113;GO:0002114;GO:0004908;GO:000395	biological_process;biological_process;biological_process;biological_process;biological_process;biological_process;biological_process;cellular_component;cellular_component;cellular_component;cellular_component;cellular_component;molecular_function;molecular_function;molecular_function;molecular_function;	BP:positive regulation of inflammatory response;BP:negative regulation of T-helper 1 type immune response;BP:positive regulation of macrophage activation;BP:signal transduction;BP:negative regulation of interferon-gamma production;BP:positive regulation of chemokine production;BP:positive regulation of interleukin-5 production;CC:external side of plasma membrane;CC:cytosol;CC:plasma membrane;CC:f…	K05171	IL1RL1, ST2	map04060	Cytokine-cytokine receptor interaction	ENOG4110Z8K	U:Intracellular trafficking, secretion, and vesicular transport	XP_027822841.2	interleukin-1 receptor-like 1 [Ovis aries]	sp|Q01638|ILRL1_HUMAN;	Interleukin-1 receptor-like 1 OS=Homo sapiens OX=9606 GN=IL1RL1 PE=1 SV=4;	PF01582.22;PF13927.8;PF07679.18;PF13895.8;PF18452.3;PF13676.8	TIR;Ig_3;I-set;Ig_2;Ig_6;TIR_2	TIR domain;Immunoglobulin domain;Immunoglobulin I-set domain;Immunoglobulin domain;Immunoglobulin domain;TIR domain
ENSOART00020022061	ENSOARG00020014451			known	ENSOARG00020020146	GPC3	glypican 3 [Source:NCBI gene (formerly Entrezgene);Acc:101119285]	trans	-0.885714	0.0188455	0.029059					GO:0090090;GO:0030324;GO:1905475;GO:0090263;GO:0050680;GO:0072138;GO:0045880;GO:0060976;GO:0046326;GO:0045926;GO:0030282;GO:0072111;GO:2000050;GO:0009948;GO:0040008;GO:0009617;GO:0001822;GO:0016477;GO:0008285;GO:0009887;GO:2000096;GO:0030316;GO:0045879;GO:0035116;GO:0001658;GO:0010171;GO:0030513;GO:0072180;GO:0009966;GO:0045732;GO:0045807;GO:0072203;GO:0060828;GO:0046658;GO:0009986;GO:0062023;GO:…	biological_process;biological_process;biological_process;biological_process;biological_process;biological_process;biological_process;biological_process;biological_process;biological_process;biological_process;biological_process;biological_process;biological_process;biological_process;biological_process;biological_process;biological_process;biological_process;biological_process;biological_process;…	BP:negative regulation of canonical Wnt signaling pathway;BP:lung development;BP:regulation of protein localization to membrane;BP:positive regulation of canonical Wnt signaling pathway;BP:negative regulation of epithelial cell proliferation;BP:mesenchymal cell proliferation involved in ureteric bud development;BP:positive regulation of smoothened signaling pathway;BP:coronary vasculature develop…	K08109	GPC3	map05205	Proteoglycans in cancer	ENOG410XST2	O:Posttranslational modification, protein turnover, chaperones	XP_014960510.2	glypican-3 [Ovis aries]	sp|A5A6P7|GPC3_PANTR;	Glypican-3 OS=Pan troglodytes OX=9598 GN=GPC3 PE=2 SV=1;	PF01153.21	Glypican	Glypican
ENSOART00020026138	ENSOARG00020015727			known	ENSOARG00020024693	RBM43	RNA binding motif protein 43 [Source:NCBI gene (formerly Entrezgene);Acc:101119882]	trans	0.885714	0.0188455	0.029059					GO:0003723;GO:000367	molecular_function;molecular_function;	MF:RNA binding;MF:nucleic acid binding;	------	------	------	------	ENOG4112541	B:Chromatin structure and dynamics	XP_004004756.2	RNA-binding protein 43 isoform X2 [Ovis aries]	sp|Q6ZSC3|RBM43_HUMAN;	RNA-binding protein 43 OS=Homo sapiens OX=9606 GN=RBM43 PE=1 SV=1;	PF07292.15	NID	Nmi/IFP 35 domain
ENSOART00020022061	ENSOARG00020014451			known	MSTRG.6290			trans	-0.811679	0.0498576	0.0498988					------		------	K22554	THEM5	map00062	Fatty acid elongation	ENOG4111ZF6	S:Function unknown	XP_027813713.2	acyl-coenzyme A thioesterase THEM4-like isoform X2 [Ovis aries]	sp|Q6GLK2|THEM4_XENLA;	Acyl-coenzyme A thioesterase THEM4 OS=Xenopus laevis OX=8355 GN=them4 PE=2 SV=2;	PF03061.24	4HBT	Thioesterase superfamily
ENSOART00020026138	ENSOARG00020015727			known	ENSOARG00020024448		galectin-9 [Source:NCBI gene (formerly Entrezgene);Acc:101102156]	trans	0.828571	0.0415627	0.0430308					GO:2000562;GO:0002376;GO:0010628;GO:0032689;GO:0005737;GO:0005829;GO:0005576;GO:0005634;GO:0030246;GO:001693	biological_process;biological_process;biological_process;biological_process;cellular_component;cellular_component;cellular_component;cellular_component;molecular_function;molecular_function;	BP:negative regulation of CD4-positive, alpha-beta T cell proliferation;BP:immune system process;BP:positive regulation of gene expression;BP:negative regulation of interferon-gamma production;CC:cytoplasm;CC:cytosol;CC:extracellular region;CC:nucleus;MF:carbohydrate binding;MF:galactoside binding;	K10093	LGALS9	------	------	ENOG4111EA0	S:Function unknown	XP_004012536.3	galectin-9 isoform X1 [Ovis aries]	sp|Q3MHZ8|LEG9_BOVIN;	Galectin-9 OS=Bos taurus OX=9913 GN=LGALS9 PE=2 SV=1;	PF00337.24	Gal-bind_lectin	Galactoside-binding lectin
ENSOART00020022061	ENSOARG00020014451			known	ENSOARG00020019723			trans	0.828571	0.0415627	0.0430308					------		------	K24458;K24457	SLFN11;SLFN12, SLFN12L	------	------	ENOG4111BZ2	S:Function unknown	XP_027831100.2	LOW QUALITY PROTEIN: schlafen family member 11 [Ovis aries]	sp|Q8IYM2|SLN12_HUMAN;	Schlafen family member 12 OS=Homo sapiens OX=9606 GN=SLFN12 PE=1 SV=2;	PF04326.16;PF17057.7	AlbA_2;B3R	Putative DNA-binding domain;Poxviridae B3 protein
ENSOART00020026138	ENSOARG00020015727			known	ENSOARG00020013364	MAFB	MAF bZIP transcription factor B [Source:NCBI gene (formerly Entrezgene);Acc:554333]	trans	-0.828571	0.0415627	0.0430308					GO:0021572;GO:0021571;GO:0035284;GO:0030216;GO:0045647;GO:1903575;GO:0021599;GO:0010467;GO:0048538;GO:0033077;GO:0007585;GO:0045893;GO:0016485;GO:0007379;GO:0042472;GO:0006355;GO:0006357;GO:0045944;GO:0045671;GO:0090575;GO:0005634;GO:0005667;GO:0003677;GO:0043565;GO:0042802;GO:0008134;GO:0003700;GO:0001228;GO:000097	biological_process;biological_process;biological_process;biological_process;biological_process;biological_process;biological_process;biological_process;biological_process;biological_process;biological_process;biological_process;biological_process;biological_process;biological_process;biological_process;biological_process;biological_process;biological_process;cellular_component;cellular_component;…	BP:rhombomere 6 development;BP:rhombomere 5 development;BP:brain segmentation;BP:keratinocyte differentiation;BP:negative regulation of erythrocyte differentiation;BP:cornified envelope assembly;BP:abducens nerve formation;BP:gene expression;BP:thymus development;BP:T cell differentiation in thymus;BP:respiratory gaseous exchange;BP:positive regulation of transcription, DNA-templated;BP:protein p…	K09036	MAFB	map04928	Parathyroid hormone synthesis, secretion and action	ENOG41102C7	K:Transcription	XP_017913355.1	PREDICTED: transcription factor MafB [Capra hircus]	sp|Q9Y5Q3|MAFB_HUMAN;	Transcription factor MafB OS=Homo sapiens OX=9606 GN=MAFB PE=1 SV=2;	PF03131.19;PF08383.13	bZIP_Maf;Maf_N	bZIP Maf transcription factor;Maf N-terminal region
ENSOART00020022061	ENSOARG00020014451			known	ENSOARG00020008637	CH25H	cholesterol 25-hydroxylase [Source:NCBI gene (formerly Entrezgene);Acc:101121645]	trans	0.885714	0.0188455	0.029059					GO:0008203;GO:0008610;GO:0034340;GO:1903914;GO:0035754;GO:0016021;GO:0001567;GO:0005506;GO:0008395;GO:001649	biological_process;biological_process;biological_process;biological_process;biological_process;cellular_component;molecular_function;molecular_function;molecular_function;molecular_function;	BP:cholesterol metabolic process;BP:lipid biosynthetic process;BP:response to type I interferon;BP:negative regulation of fusion of virus membrane with host plasma membrane;BP:B cell chemotaxis;CC:integral component of membrane;MF:cholesterol 25-hydroxylase activity;MF:iron ion binding;MF:steroid hydroxylase activity;MF:oxidoreductase activity;	K10223	CH25H	map00120	Primary bile acid biosynthesis	COG3000	I:Lipid transport and metabolism	XP_011957904.2	cholesterol 25-hydroxylase [Ovis aries]	sp|Q4G1G8|CH25H_PIG;	Cholesterol 25-hydroxylase OS=Sus scrofa OX=9823 GN=CH25H PE=2 SV=1;	PF04116.15	FA_hydroxylase	Fatty acid hydroxylase superfamily
ENSOART00020003956	ENSOARG00020002579			known	ENSOARG00020023963	PYCARD	apoptosis-associated speck-like protein containing a CARD [Source:NCBI gene (formerly Entrezgene);Acc:101105208]	trans	-0.828571	0.0415627	0.0430308					GO:0010803;GO:0050729;GO:0009617;GO:0050727;GO:0032729;GO:0043281;GO:0043280;GO:0032722;GO:0002588;GO:2001238;GO:0002821;GO:0046330;GO:0051707;GO:0002277;GO:0044351;GO:0032731;GO:0032733;GO:0050829;GO:0071901;GO:0042981;GO:0072332;GO:0071356;GO:2000406;GO:0050766;GO:0032760;GO:0006952;GO:0001773;GO:0006954;GO:0006955;GO:0051607;GO:0071347;GO:0031647;GO:0032088;GO:0002218;GO:0033209;GO:0090200;GO:…	biological_process;biological_process;biological_process;biological_process;biological_process;biological_process;biological_process;biological_process;biological_process;biological_process;biological_process;biological_process;biological_process;biological_process;biological_process;biological_process;biological_process;biological_process;biological_process;biological_process;biological_process;…	BP:regulation of tumor necrosis factor-mediated signaling pathway;BP:positive regulation of inflammatory response;BP:response to bacterium;BP:regulation of inflammatory response;BP:positive regulation of interferon-gamma production;BP:regulation of cysteine-type endopeptidase activity involved in apoptotic process;BP:positive regulation of cysteine-type endopeptidase activity involved in apoptoti…	K12799	PYCARD, ASC	map05164;map05134;map05132;map04623;map04621;map05131;map05130;map05133;map04625;map04217	Influenza A;Legionellosis;Salmonella infection;Cytosolic DNA-sensing pathway;NOD-like receptor signaling pathway;Shigellosis;Pathogenic Escherichia coli infection;Pertussis;C-type lectin receptor signaling pathway;Necroptosis	ENOG4111XEQ	O:Posttranslational modification, protein turnover, chaperones	XP_004020973.1	apoptosis-associated speck-like protein containing a CARD [Ovis aries]	sp|Q8HXK9|ASC_BOVIN;	Apoptosis-associated speck-like protein containing a CARD OS=Bos taurus OX=9913 GN=PYCARD PE=2 SV=1;	PF00619.23;PF02758.18	CARD;PYRIN	Caspase recruitment domain;PAAD/DAPIN/Pyrin domain
ENSOART00020022061	ENSOARG00020014451			known	ENSOARG00020018761	FGFR2	fibroblast growth factor receptor 2 [Source:HGNC Symbol;Acc:HGNC:3689]	trans	-0.942857	0.00480466	0.0129737					GO:0033674;GO:0018108;GO:0007169;GO:0008543;GO:0046777;GO:0007275;GO:0008284;GO:0006468;GO:0048701;GO:0043410;GO:0010839;GO:0010518;GO:0005737;GO:0016021;GO:0009986;GO:0062023;GO:0005938;GO:0005887;GO:0043235;GO:0005634;GO:0004714;GO:0004713;GO:0004672;GO:0005524;GO:0042803;GO:0017134;GO:000500	biological_process;biological_process;biological_process;biological_process;biological_process;biological_process;biological_process;biological_process;biological_process;biological_process;biological_process;biological_process;cellular_component;cellular_component;cellular_component;cellular_component;cellular_component;cellular_component;cellular_component;cellular_component;molecular_function;…	BP:positive regulation of kinase activity;BP:peptidyl-tyrosine phosphorylation;BP:transmembrane receptor protein tyrosine kinase signaling pathway;BP:fibroblast growth factor receptor signaling pathway;BP:protein autophosphorylation;BP:multicellular organism development;BP:positive regulation of cell proliferation;BP:protein phosphorylation;BP:embryonic cranial skeleton morphogenesis;BP:positive …	K05093	FGFR2, CD332	map05215;map05226;map04810;map04144;map04015;map04014;map05200;map04010;map04550;map04020;map05230;map01521;map04151	Prostate cancer;Gastric cancer;Regulation of actin cytoskeleton;Endocytosis;Rap1 signaling pathway;Ras signaling pathway;Pathways in cancer;MAPK signaling pathway;Signaling pathways regulating pluripotency of stem cells;Calcium signaling pathway;Central carbon metabolism in cancer;EGFR tyrosine kinase inhibitor resistance;PI3K-Akt signaling pathway	COG0515	T:Signal transduction mechanisms	XP_010818389.1	fibroblast growth factor receptor 2 isoform X1 [Bos taurus]	sp|P21802|FGFR2_HUMAN;	Fibroblast growth factor receptor 2 OS=Homo sapiens OX=9606 GN=FGFR2 PE=1 SV=1;	PF07714.19;PF00069.27;PF07679.18;PF13927.8;PF13895.8;PF00047.27;PF07686.19	PK_Tyr_Ser-Thr;Pkinase;I-set;Ig_3;Ig_2;ig;V-set	Protein tyrosine and serine/threonine kinase;Protein kinase domain;Immunoglobulin I-set domain;Immunoglobulin domain;Immunoglobulin domain;Immunoglobulin domain;Immunoglobulin V-set domain
ENSOART00020026138	ENSOARG00020015727			known	ENSOARG00020004638	GDF15	growth differentiation factor 15 [Source:NCBI gene (formerly Entrezgene);Acc:100913168]	trans	0.885714	0.0188455	0.029059					GO:0000187;GO:1901741;GO:0040015;GO:0035860;GO:0060395;GO:0043410;GO:0030509;GO:0002023;GO:0060400;GO:0051897;GO:0010862;GO:0005737;GO:0005794;GO:0005615;GO:0005634;GO:0005576;GO:0070700;GO:0005125;GO:0042803;GO:000808	biological_process;biological_process;biological_process;biological_process;biological_process;biological_process;biological_process;biological_process;biological_process;biological_process;biological_process;cellular_component;cellular_component;cellular_component;cellular_component;cellular_component;molecular_function;molecular_function;molecular_function;molecular_function;	BP:activation of MAPK activity;BP:positive regulation of myoblast fusion;BP:negative regulation of multicellular organism growth;BP:glial cell-derived neurotrophic factor receptor signaling pathway;BP:SMAD protein signal transduction;BP:positive regulation of MAPK cascade;BP:BMP signaling pathway;BP:reduction of food intake in response to dietary excess;BP:negative regulation of growth hormone re…	K05504	GDF15	map04060	Cytokine-cytokine receptor interaction	ENOG410XT8Z	O:Posttranslational modification, protein turnover, chaperones	XP_004008468.1	growth/differentiation factor 15 [Ovis aries]	sp|Q99988|GDF15_HUMAN;	Growth/differentiation factor 15 OS=Homo sapiens OX=9606 GN=GDF15 PE=1 SV=3;	PF00019.22	TGF_beta	Transforming growth factor beta like domain
ENSOART00020022061	ENSOARG00020014451			known	ENSOARG00020024895	BGN	biglycan [Source:NCBI gene (formerly Entrezgene);Acc:443011]	trans	0.828571	0.0415627	0.0430308					GO:0019800;GO:0060348;GO:0061975;GO:0042383;GO:0005615;GO:0009986;GO:0031012;GO:0005576;GO:0030133;GO:0050840;GO:0005539;GO:000551	biological_process;biological_process;biological_process;cellular_component;cellular_component;cellular_component;cellular_component;cellular_component;cellular_component;molecular_function;molecular_function;molecular_function;	BP:peptide cross-linking via chondroitin 4-sulfate glycosaminoglycan;BP:bone development;BP:articular cartilage development;CC:sarcolemma;CC:extracellular space;CC:cell surface;CC:extracellular matrix;CC:extracellular region;CC:transport vesicle;MF:extracellular matrix binding;MF:glycosaminoglycan binding;MF:protein binding;	K08118	BGN	------	------	COG4886	S:Function unknown	OWJ99220.1	BGN [Cervus elaphus hippelaphus]	sp|P21809|PGS1_BOVIN;	Biglycan OS=Bos taurus OX=9913 GN=BGN PE=1 SV=3;	PF13855.8;PF12799.9;PF01462.20;PF14580.8;PF13306.8	LRR_8;LRR_4;LRRNT;LRR_9;LRR_5	Leucine rich repeat;Leucine Rich repeats;Leucine rich repeat N-terminal domain;Leucine-rich repeat;BspA type Leucine rich repeat region
MSTRG.10511.1	MSTRG.10511	-	-	novel	ENSOARG00020006720	CMPK2	cytidine/uridine monophosphate kinase 2 [Source:HGNC Symbol;Acc:HGNC:27015]	cis	0.811679	0.0498576	0.0498988	intergenic_upstream	3618	3:17254033-17261287	3:17264906-17283241	GO:0009142;GO:0006165;GO:0005739;GO:0005654;GO:0033862;GO:0050145;GO:0004550;GO:000412	biological_process;biological_process;cellular_component;cellular_component;molecular_function;molecular_function;molecular_function;molecular_function;	BP:nucleoside triphosphate biosynthetic process;BP:nucleoside diphosphate phosphorylation;CC:mitochondrion;CC:nucleoplasm;MF:UMP kinase activity;MF:nucleoside phosphate kinase activity;MF:nucleoside diphosphate kinase activity;MF:cytidylate kinase activity;	K13809	CMPK2	map00240	Pyrimidine metabolism	COG0125	F:Nucleotide transport and metabolism	XP_027822284.1	UMP-CMP kinase 2, mitochondrial [Ovis aries]	sp|Q5EBM0|CMPK2_HUMAN;	UMP-CMP kinase 2, mitochondrial OS=Homo sapiens OX=9606 GN=CMPK2 PE=1 SV=3;	PF02223.19;PF13238.8;PF13671.8;PF01712.21	Thymidylate_kin;AAA_18;AAA_33;dNK	Thymidylate kinase;AAA domain;AAA domain;Deoxynucleoside kinase
ENSOART00020022061	ENSOARG00020014451			known	ENSOARG00020016454	HAS2		trans	0.985611	0.000309086	0.0030946					GO:0008284;GO:0001570;GO:0090500;GO:0030213;GO:0071356;GO:0071347;GO:0036120;GO:0071498;GO:0060349;GO:1900625;GO:0030335;GO:0070295;GO:0035810;GO:0036302;GO:0045226;GO:0085029;GO:0031410;GO:0044853;GO:0005887;GO:005050	biological_process;biological_process;biological_process;biological_process;biological_process;biological_process;biological_process;biological_process;biological_process;biological_process;biological_process;biological_process;biological_process;biological_process;biological_process;biological_process;cellular_component;cellular_component;cellular_component;molecular_function;	BP:positive regulation of cell proliferation;BP:vasculogenesis;BP:endocardial cushion to mesenchymal transition;BP:hyaluronan biosynthetic process;BP:cellular response to tumor necrosis factor;BP:cellular response to interleukin-1;BP:cellular response to platelet-derived growth factor stimulus;BP:cellular response to fluid shear stress;BP:bone morphogenesis;BP:positive regulation of monocyte aggr…	K00752	hasA	------	------	COG1215	M:Cell wall/membrane/envelope biogenesis	XP_012039021.2	LOW QUALITY PROTEIN: hyaluronan synthase 2-like [Ovis aries]	sp|O97711|HYAS2_BOVIN;	Hyaluronan synthase 2 OS=Bos taurus OX=9913 GN=HAS2 PE=2 SV=1;	PF03142.17;PF13641.8;PF00535.28;PF13632.8	Chitin_synth_2;Glyco_tranf_2_3;Glycos_transf_2;Glyco_trans_2_3	Chitin synthase;Glycosyltransferase like family 2;Glycosyl transferase family 2;Glycosyl transferase family group 2
ENSOART00020026138	ENSOARG00020015727			known	ENSOARG00020013812			trans	0.885714	0.0188455	0.029059					GO:000551	molecular_function;	MF:protein binding;	K23715	SH3D21	------	------	ENOG410XQBY	S:Function unknown	XP_017897192.1	PREDICTED: SH3 domain-containing protein 21 isoform X1 [Capra hircus]	sp|A4FU49|SH321_HUMAN;	SH3 domain-containing protein 21 OS=Homo sapiens OX=9606 GN=SH3D21 PE=2 SV=2;	PF14604.8;PF07653.19;PF00018.30	SH3_9;SH3_2;SH3_1	Variant SH3 domain;Variant SH3 domain;SH3 domain
ENSOART00020008934	ENSOARG00020005761			known	ENSOARG00020014112			trans	-0.885714	0.0188455	0.029059					GO:000486	molecular_function;	MF:serine-type endopeptidase inhibitor activity;	K23421	SPINT2	------	------	ENOG410XQNP	O:Posttranslational modification, protein turnover, chaperones	XP_040104684.1	trophoblast Kunitz domain protein 1-like [Oryx dammah]	sp|Q28201|TKDP1_BOVIN;	Trophoblast Kunitz domain protein 1 OS=Bos taurus OX=9913 GN=TKDP1 PE=2 SV=2;	PF00014.25	Kunitz_BPTI	Kunitz/Bovine pancreatic trypsin inhibitor domain
ENSOART00020003956	ENSOARG00020002579			known	ENSOARG00020006720	CMPK2	cytidine/uridine monophosphate kinase 2 [Source:HGNC Symbol;Acc:HGNC:27015]	trans	-0.885714	0.0188455	0.029059					GO:0009142;GO:0006165;GO:0005739;GO:0005654;GO:0033862;GO:0050145;GO:0004550;GO:000412	biological_process;biological_process;cellular_component;cellular_component;molecular_function;molecular_function;molecular_function;molecular_function;	BP:nucleoside triphosphate biosynthetic process;BP:nucleoside diphosphate phosphorylation;CC:mitochondrion;CC:nucleoplasm;MF:UMP kinase activity;MF:nucleoside phosphate kinase activity;MF:nucleoside diphosphate kinase activity;MF:cytidylate kinase activity;	K13809	CMPK2	map00240	Pyrimidine metabolism	COG0125	F:Nucleotide transport and metabolism	XP_027822284.1	UMP-CMP kinase 2, mitochondrial [Ovis aries]	sp|Q5EBM0|CMPK2_HUMAN;	UMP-CMP kinase 2, mitochondrial OS=Homo sapiens OX=9606 GN=CMPK2 PE=1 SV=3;	PF02223.19;PF13238.8;PF13671.8;PF01712.21	Thymidylate_kin;AAA_18;AAA_33;dNK	Thymidylate kinase;AAA domain;AAA domain;Deoxynucleoside kinase
ENSOART00020003956	ENSOARG00020002579			known	ENSOARG00020003823	PROCR	protein C receptor [Source:NCBI gene (formerly Entrezgene);Acc:101115814]	trans	-0.885714	0.0188455	0.029059					GO:0007596;GO:0050819;GO:0005615;GO:0005813;GO:0016021;GO:003802	biological_process;biological_process;cellular_component;cellular_component;cellular_component;molecular_function;	BP:blood coagulation;BP:negative regulation of coagulation;CC:extracellular space;CC:centrosome;CC:integral component of membrane;MF:signaling receptor activity;	K06557	PROCR, CD201	map04610	Complement and coagulation cascades	ENOG41116AV	U:Intracellular trafficking, secretion, and vesicular transport	XP_012044511.2	endothelial protein C receptor isoform X2 [Ovis aries]	sp|Q28105|EPCR_BOVIN;	Endothelial protein C receptor OS=Bos taurus OX=9913 GN=PROCR PE=2 SV=1;	PF16497.7;PF00129.20	MHC_I_3;MHC_I	MHC-I family domain;Class I Histocompatibility antigen, domains alpha 1 and 2
ENSOART00020026138	ENSOARG00020015727			known	ENSOARG00020022468	DKK1	dickkopf WNT signaling pathway inhibitor 1 [Source:NCBI gene (formerly Entrezgene);Acc:101116876]	trans	-0.828571	0.0415627	0.0430308					GO:0007492;GO:0090082;GO:0030326;GO:0002090;GO:0050807;GO:1904723;GO:0007611;GO:0030111;GO:0010628;GO:0060325;GO:0090244;GO:0043507;GO:0030178;GO:0032091;GO:0030514;GO:0000904;GO:0001706;GO:0001707;GO:0000122;GO:0001942;GO:0060323;GO:0007275;GO:0043066;GO:0090090;GO:0032526;GO:0033137;GO:0060173;GO:2000726;GO:1904958;GO:0090647;GO:0010977;GO:0030279;GO:0061743;GO:0060394;GO:0042663;GO:0042662;GO:…	biological_process;biological_process;biological_process;biological_process;biological_process;biological_process;biological_process;biological_process;biological_process;biological_process;biological_process;biological_process;biological_process;biological_process;biological_process;biological_process;biological_process;biological_process;biological_process;biological_process;biological_process;…	BP:endoderm development;BP:positive regulation of heart induction by negative regulation of canonical Wnt signaling pathway;BP:embryonic limb morphogenesis;BP:regulation of receptor internalization;BP:regulation of synapse organization;BP:negative regulation of Wnt-Frizzled-LRP5/6 complex assembly;BP:learning or memory;BP:regulation of Wnt signaling pathway;BP:positive regulation of gene expressi…	K02165	DKK	map05010;map04310	Alzheimer disease;Wnt signaling pathway	ENOG4111FNB	U:Intracellular trafficking, secretion, and vesicular transport	XP_011957844.2	dickkopf-related protein 1 [Ovis aries]	sp|O94907|DKK1_HUMAN;	Dickkopf-related protein 1 OS=Homo sapiens OX=9606 GN=DKK1 PE=1 SV=1;	PF04706.14	Dickkopf_N	Dickkopf N-terminal cysteine-rich region
ENSOART00020003956	ENSOARG00020002579			known	ENSOARG00020007809	CAVIN2	caveolae associated protein 2 [Source:NCBI gene (formerly Entrezgene);Acc:101118507]	trans	1	0	0					GO:0097320;GO:0005737;GO:0005829;GO:0045121;GO:0005654;GO:0005901;GO:0005886;GO:0005080;GO:000178	biological_process;cellular_component;cellular_component;cellular_component;cellular_component;cellular_component;cellular_component;molecular_function;molecular_function;	BP:membrane tubulation;CC:cytoplasm;CC:cytosol;CC:membrane raft;CC:nucleoplasm;CC:caveola;CC:plasma membrane;MF:protein kinase C binding;MF:phosphatidylserine binding;	------	------	------	------	ENOG410XP8W	S:Function unknown	AAI18102.1	SDPR protein, partial [Bos taurus]	sp|O95810|CAVN2_HUMAN;	Caveolae-associated protein 2 OS=Homo sapiens OX=9606 GN=CAVIN2 PE=1 SV=3;	PF15237.8	PTRF_SDPR	PTRF/SDPR family
ENSOART00020026138	ENSOARG00020015727			known	ENSOARG00020026068			trans	0.885714	0.0188455	0.029059					GO:0006953;GO:0005576;GO:003436	biological_process;cellular_component;cellular_component;	BP:acute-phase response;CC:extracellular region;CC:high-density lipoprotein particle;	K17310	SAA	------	------	ENOG410YSBK	S:Function unknown	XP_027815397.1	serum amyloid A protein-like [Ovis aries]	sp|P42819|SAA_SHEEP;	Serum amyloid A protein OS=Ovis aries OX=9940 GN=SAA1 PE=1 SV=1;	PF00277.20	SAA	Serum amyloid A protein
ENSOART00020003956	ENSOARG00020002579			known	ENSOARG00020015255	CMTR2	cap methyltransferase 2 [Source:NCBI gene (formerly Entrezgene);Acc:101106100]	trans	-0.942857	0.00480466	0.0129737					GO:0097309;GO:0006370;GO:0097310;GO:0032259;GO:0005737;GO:0005634;GO:0004483;GO:000816	biological_process;biological_process;biological_process;biological_process;cellular_component;cellular_component;molecular_function;molecular_function;	BP:cap1 mRNA methylation;BP:7-methylguanosine mRNA capping;BP:cap2 mRNA methylation;BP:methylation;CC:cytoplasm;CC:nucleus;MF:mRN;MF:methyltransferase activity;	K14590	CMTR2, FTSJD1, AFT	------	------	ENOG410XQ0Z	S:Function unknown	XP_004015176.2	cap-specific mRN	sp|Q8IYT2|CMTR2_HUMAN;	Cap-specific mRNA;	PF01728.21	FtsJ	FtsJ-like methyltransferase
ENSOART00020026138	ENSOARG00020015727			known	ENSOARG00020003849		tripartite motif-containing protein 34 [Source:NCBI gene (formerly Entrezgene);Acc:101102669]	trans	0.885714	0.0188455	0.029059					GO:0032880;GO:0051092;GO:0046596;GO:0000209;GO:0016567;GO:0010508;GO:0010468;GO:0043123;GO:0007186;GO:0045087;GO:0005829;GO:0016021;GO:0005654;GO:0005737;GO:0061630;GO:0019901;GO:0008270;GO:0005515;GO:0004984;GO:004280	biological_process;biological_process;biological_process;biological_process;biological_process;biological_process;biological_process;biological_process;biological_process;biological_process;cellular_component;cellular_component;cellular_component;cellular_component;molecular_function;molecular_function;molecular_function;molecular_function;molecular_function;molecular_function;	BP:regulation of protein localization;BP:positive regulation of NF-kappaB transcription factor activity;BP:regulation of viral entry into host cell;BP:protein polyubiquitination;BP:protein ubiquitination;BP:positive regulation of autophagy;BP:regulation of gene expression;BP:positive regulation of I-kappaB kinase/NF-kappaB signaling;BP:G-protein coupled receptor signaling pathway;BP:innate immune…	K11999	TRIM6_22_34	------	------	ENOG410ZN98;ENOG4111G04;ENOG410XWDC	S:Function unknown;	XP_011951297.3	tripartite motif-containing protein 34 isoform X1 [Ovis aries]	sp|Q9BYJ4|TRI34_HUMAN;	Tripartite motif-containing protein 34 OS=Homo sapiens OX=9606 GN=TRIM34 PE=1 SV=2;	PF13445.8;PF00622.30;PF15227.8;PF13923.8;PF00097.27;PF13639.8;PF00643.26;PF14634.8;PF13920.8;PF14835.8	zf-RING_UBOX;SPRY;zf-C3HC4_4;zf-C3HC4_2;zf-C3HC4;zf-RING_2;zf-B_box;zf-RING_5;zf-C3HC4_3;zf-RING_6	RING-type zinc-finger;SPRY domain;zinc finger of C3HC4-type, RING;Zinc finger, C3HC4 type;Zinc finger, C3HC4 type;Ring finger domain;B-box zinc finger;zinc-RING finger domain;Zinc finger, C3HC4 type;zf-RING of BARD1-type protein
ENSOART00020003956	ENSOARG00020002579			known	ENSOARG00020018064			trans	-0.942857	0.00480466	0.0129737					GO:0009897;GO:0016021;GO:000561	cellular_component;cellular_component;cellular_component;	CC:external side of plasma membrane;CC:integral component of membrane;CC:extracellular space;	K07985	MIC	map05167;map04650	Kaposi sarcoma-associated herpesvirus infection;Natural killer cell mediated cytotoxicity	ENOG41118IQ	S:Function unknown	XP_027814560.1	MHC class I polypeptide-related sequence B isoform X1 [Ovis aries]	sp|Q29980|MICB_HUMAN;	MHC class I polypeptide-related sequence B OS=Homo sapiens OX=9606 GN=MICB PE=1 SV=2;	PF00129.20;PF07654.17	MHC_I;C1-set	Class I Histocompatibility antigen, domains alpha 1 and 2;Immunoglobulin C1-set domain
ENSOART00020003956	ENSOARG00020002579			known	ENSOARG00020012180	CDKL4	cyclin dependent kinase like 4 [Source:HGNC Symbol;Acc:HGNC:19287]	trans	-0.885714	0.0188455	0.029059					GO:0006468;GO:0005634;GO:0016301;GO:0004674;GO:0004672;GO:0004693;GO:000552	biological_process;cellular_component;molecular_function;molecular_function;molecular_function;molecular_function;molecular_function;	BP:protein phosphorylation;CC:nucleus;MF:kinase activity;MF:protein serine/threonine kinase activity;MF:protein kinase activity;MF:cyclin-dependent protein serine/threonine kinase activity;MF:ATP binding;	K08824	CDKL	------	------	ENOG410XNSW	T:Signal transduction mechanisms	XP_005893829.1	PREDICTED: cyclin-dependent kinase-like 4 isoform X3 [Bos mutus]	sp|Q5MAI5|CDKL4_HUMAN;	Cyclin-dependent kinase-like 4 OS=Homo sapiens OX=9606 GN=CDKL4 PE=2 SV=2;	PF00069.27;PF07714.19;PF12330.10;PF03109.18;PF01163.24	Pkinase;PK_Tyr_Ser-Thr;Haspin_kinase;ABC1;RIO1	Protein kinase domain;Protein tyrosine and serine/threonine kinase;Haspin like kinase domain;ABC1 atypical kinase-like domain;RIO1 family
ENSOART00020003956	ENSOARG00020002579			known	ENSOARG00020001768	TDRD7	tudor domain containing 7 [Source:NCBI gene (formerly Entrezgene);Acc:101104963]	trans	-0.942857	0.00480466	0.0129737					GO:0010608;GO:0070306;GO:0007283;GO:0002089;GO:0005737;GO:0035770;GO:0003723;GO:000372	biological_process;biological_process;biological_process;biological_process;cellular_component;cellular_component;molecular_function;molecular_function;	BP:posttranscriptional regulation of gene expression;BP:lens fiber cell differentiation;BP:spermatogenesis;BP:lens morphogenesis in camera-type eye;CC:cytoplasm;CC:ribonucleoprotein granule;MF:RNA binding;MF:mRNA binding;	K18405	TDRD1_4_6_7	------	------	ENOG410XST4	J:Translation, ribosomal structure and biogenesis	KAG5213222.1	hypothetical protein JEQ12_009008 [Ovis aries]	sp|A6QLE1|TDRD7_BOVIN;	Tudor domain-containing protein 7 OS=Bos taurus OX=9913 GN=TDRD7 PE=2 SV=1;	PF00567.26;PF12872.9	TUDOR;OST-HTH	Tudor domain;OST-HTH/LOTUS domain
ENSOART00020026138	ENSOARG00020015727			known	ENSOARG00020019038	ZNF618	zinc finger protein 618 [Source:HGNC Symbol;Acc:HGNC:29416]	trans	-0.942857	0.00480466	0.0129737					GO:0035563;GO:0000785;GO:0005721;GO:0001221;GO:004280	biological_process;cellular_component;cellular_component;molecular_function;molecular_function;	BP:positive regulation of chromatin binding;CC:chromatin;CC:pericentric heterochromatin;MF:transcription cofactor binding;MF:identical protein binding;	------	------	------	------	ENOG410ZJY5;ENOG4111T8J	S:Function unknown;	XP_042098779.1	zinc finger protein 618 isoform X9 [Ovis aries]	sp|Q5T7W0|ZN618_HUMAN;	Zinc finger protein 618 OS=Homo sapiens OX=9606 GN=ZNF618 PE=1 SV=1;	PF13894.8;PF05699.16	zf-C2H2_4;Dimer_Tnp_hAT	C2H2-type zinc finger;hAT family C-terminal dimerisation region
ENSOART00020003956	ENSOARG00020002579			known	ENSOARG00020005560	ATP6V1B1	ATPase H+ transporting V1 subunit B1 [Source:NCBI gene (formerly Entrezgene);Acc:101107683]	trans	0.885714	0.0188455	0.029059					GO:1902600;GO:0001503;GO:0055075;GO:0055074;GO:0097254;GO:0003091;GO:0003096;GO:0035812;GO:0045851;GO:0007588;GO:0007605;GO:0046034;GO:0042048;GO:0055064;GO:0030534;GO:0070072;GO:0042472;GO:0010468;GO:0006693;GO:0006885;GO:0005902;GO:0005737;GO:0016020;GO:0033180;GO:0016471;GO:0016324;GO:0016328;GO:0016323;GO:0005829;GO:0000221;GO:0005524;GO:0016787;GO:001507	biological_process;biological_process;biological_process;biological_process;biological_process;biological_process;biological_process;biological_process;biological_process;biological_process;biological_process;biological_process;biological_process;biological_process;biological_process;biological_process;biological_process;biological_process;biological_process;biological_process;cellular_component;…	BP:hydrogen ion transmembrane transport;BP:ossification;BP:potassium ion homeostasis;BP:calcium ion homeostasis;BP:renal tubular secretion;BP:renal water homeostasis;BP:renal sodium ion transport;BP:renal sodium excretion;BP:pH reduction;BP:excretion;BP:sensory perception of sound;BP:ATP metabolic process;BP:olfactory behavior;BP:chloride ion homeostasis;BP:adult behavior;BP:vacuolar proton-trans…	K02147	ATPeV1B, ATP6B	map05165;map00190;map04966;map05120;map04721;map04145;map04150;map05323;map05110	Human papillomavirus infection;Oxidative phosphorylation;Collecting duct acid secretion;Epithelial cell signaling in Helicobacter pylori infection;Synaptic vesicle cycle;Phagosome;mTOR signaling pathway;Rheumatoid arthritis;Vibrio cholerae infection	COG1156	C:Energy production and conversion	XP_004006102.2	V-type proton ATPase subunit B, kidney isoform [Ovis aries]	sp|P31407|VATB1_BOVIN;	V-type proton ATPase subunit B, kidney isoform OS=Bos taurus OX=9913 GN=ATP6V1B1 PE=1 SV=1;	PF00006.27;PF02874.25	ATP-synt_ab;ATP-synt_ab_N	ATP synthase alpha/beta family, nucleotide-binding domain;ATP synthase alpha/beta family, beta-barrel domain
ENSOART00020026138	ENSOARG00020015727			known	ENSOARG00020008818	AEBP1	AE binding protein 1 [Source:NCBI gene (formerly Entrezgene);Acc:101119132]	trans	-0.828571	0.0415627	0.0430308					GO:0000122;GO:1904026;GO:0006508;GO:0005576;GO:0001227;GO:0004181;GO:0000977;GO:0005518;GO:000827	biological_process;biological_process;biological_process;cellular_component;molecular_function;molecular_function;molecular_function;molecular_function;molecular_function;	BP:negative regulation of transcription from RNA polymerase II promoter;BP:regulation of collagen fibril organization;BP:proteolysis;CC:extracellular region;MF:transcriptional repressor activity, RNA polymerase II transcription regulatory region sequence-specific binding;MF:metallocarboxypeptidase activity;MF:RNA polymerase II regulatory region sequence-specific DNA binding;MF:collagen binding;MF…	K21392	AEBP1	------	------	ENOG410XX0H	E:Amino acid transport and metabolism	KAG5210448.1	hypothetical protein JEQ12_015642 [Ovis aries]	sp|Q8IUX7|AEBP1_HUMAN;	Adipocyte enhancer-binding protein 1 OS=Homo sapiens OX=9606 GN=AEBP1 PE=1 SV=1;	PF00246.26;PF00754.27;PF13620.8;PF13715.8	Peptidase_M14;F5_F8_type_C;CarboxypepD_reg;CarbopepD_reg_2	Zinc carboxypeptidase;F5/8 type C domain;Carboxypeptidase regulatory-like domain;CarboxypepD_reg-like domain
ENSOART00020003956	ENSOARG00020002579			known	ENSOARG00020000075	ZMAT3	zinc finger matrin-type 3 [Source:NCBI gene (formerly Entrezgene);Acc:101110288]	trans	-0.942857	0.00480466	0.0129737					GO:0006974;GO:0040008;GO:0006915;GO:0015031;GO:0005730;GO:0005654;GO:0005886;GO:0003723;GO:0003676;GO:0046872;GO:000827	biological_process;biological_process;biological_process;biological_process;cellular_component;cellular_component;cellular_component;molecular_function;molecular_function;molecular_function;molecular_function;	BP:cellular response to DNA damage stimulus;BP:regulation of growth;BP:apoptotic process;BP:protein transport;CC:nucleolus;CC:nucleoplasm;CC:plasma membrane;MF:RNA binding;MF:nucleic acid binding;MF:metal ion binding;MF:zinc ion binding;	K10137	ZMAT3	map04115	p53 signaling pathway	ENOG4110YZS	S:Function unknown	XP_004003185.1	zinc finger matrin-type protein 3 isoform X1 [Ovis aries]	sp|Q0IIC4|ZMAT3_BOVIN;	Zinc finger matrin-type protein 3 OS=Bos taurus OX=9913 GN=ZMAT3 PE=2 SV=1;	PF12874.9;PF12171.10;PF19088.2;PF06220.14	zf-met;zf-C2H2_jaz;TUTase;zf-U1	Zinc-finger of C2H2 type;Zinc-finger double-stranded RNA-binding;TUTase nucleotidyltransferase domain;U1 zinc finger
ENSOART00020026138	ENSOARG00020015727			known	ENSOARG00020023915	TNFAIP3	TNF alpha induced protein 3 [Source:NCBI gene (formerly Entrezgene);Acc:101113156]	trans	0.828571	0.0415627	0.0430308					GO:1902042;GO:0045824;GO:0034148;GO:2000349;GO:0071108;GO:0072666;GO:0032495;GO:0070936;GO:0050728;GO:0045732;GO:0002677;GO:0070433;GO:0035871;GO:0032691;GO:0001922;GO:0031397;GO:0016579;GO:0032720;GO:0045736;GO:1903364;GO:0048662;GO:0032703;GO:0060548;GO:0070301;GO:2000352;GO:0002634;GO:0034140;GO:0006508;GO:0050869;GO:0072573;GO:0070429;GO:0071222;GO:0032088;GO:0016567;GO:0032715;GO:0002237;GO:…	biological_process;biological_process;biological_process;biological_process;biological_process;biological_process;biological_process;biological_process;biological_process;biological_process;biological_process;biological_process;biological_process;biological_process;biological_process;biological_process;biological_process;biological_process;biological_process;biological_process;biological_process;…	BP:negative regulation of extrinsic apoptotic signaling pathway via death domain receptors;BP:negative regulation of innate immune response;BP:negative regulation of toll-like receptor 5 signaling pathway;BP:negative regulation of CD40 signaling pathway;BP:protein K48-linked deubiquitination;BP:establishment of protein localization to vacuole;BP:response to muramyl dipeptide;BP:protein K48-linked…	K11859	TNFAIP3, A20, OTUD7C	map05162;map04217;map04668;map05169;map04621;map04657;map04064	Measles;Necroptosis;TNF signaling pathway;Epstein-Barr virus infection;NOD-like receptor signaling pathway;IL-17 signaling pathway;NF-kappa B signaling pathway	ENOG41117NJ	O:Posttranslational modification, protein turnover, chaperones	KAG5205630.1	hypothetical protein JEQ12_018880 [Ovis aries]	sp|P21580|TNAP3_HUMAN;	Tumor necrosis factor alpha-induced protein 3 OS=Homo sapiens OX=9606 GN=TNFAIP3 PE=1 SV=1;	PF01754.18;PF02338.21	zf-A20;OTU	A20-like zinc finger;OTU-like cysteine protease
ENSOART00020003956	ENSOARG00020002579			known	MSTRG.4620			trans	-0.828571	0.0415627	0.0430308					GO:0071492;GO:0031334;GO:0010727;GO:0031012;GO:0004222;GO:000827	biological_process;biological_process;biological_process;cellular_component;molecular_function;molecular_function;	BP:cellular response to UV-A;BP:positive regulation of protein complex assembly;BP:negative regulation of hydrogen peroxide metabolic process;CC:extracellular matrix;MF:metalloendopeptidase activity;MF:zinc ion binding;	K01394	MMP3	map05215;map04657;map05202;map05323;map04668	Prostate cancer;IL-17 signaling pathway;Transcriptional misregulation in cancer;Rheumatoid arthritis;TNF signaling pathway	ENOG410XQ5D	O:Posttranslational modification, protein turnover, chaperones	XP_004016019.3	stromelysin-1 [Ovis aries]	sp|P08254|MMP3_HUMAN;	Stromelysin-1 OS=Homo sapiens OX=9606 GN=MMP3 PE=1 SV=2;	PF00413.26;PF00045.21;PF01471.20	Peptidase_M10;Hemopexin;PG_binding_1	Matrixin;Hemopexin;Putative peptidoglycan binding domain
ENSOART00020003956	ENSOARG00020002579			known	ENSOARG00020023947	CDKN1A	cyclin dependent kinase inhibitor 1A [Source:NCBI gene (formerly Entrezgene);Acc:100302083]	trans	-1	0	0					GO:0030308;GO:0048146;GO:0000082;GO:0010629;GO:0009411;GO:0034198;GO:1905179;GO:0000086;GO:0072331;GO:0032091;GO:0007346;GO:0071493;GO:0071480;GO:2000379;GO:0007050;GO:0071850;GO:0090399;GO:0043068;GO:0008285;GO:0042326;GO:2000278;GO:0030890;GO:0060255;GO:2000279;GO:1904031;GO:0006606;GO:0071479;GO:0042060;GO:0006974;GO:0006977;GO:2000134;GO:0007265;GO:0006978;GO:0010389;GO:0042771;GO:0007507;GO:…	biological_process;biological_process;biological_process;biological_process;biological_process;biological_process;biological_process;biological_process;biological_process;biological_process;biological_process;biological_process;biological_process;biological_process;biological_process;biological_process;biological_process;biological_process;biological_process;biological_process;biological_process;…	BP:negative regulation of cell growth;BP:positive regulation of fibroblast proliferation;BP:G1/S transition of mitotic cell cycle;BP:negative regulation of gene expression;BP:response to UV;BP:cellular response to amino acid starvation;BP:negative regulation of cardiac muscle tissue regeneration;BP:G2/M transition of mitotic cell cycle;BP:signal transduction by p53 class mediator;BP:negative regu…	K06625	CDKN1A, P21, CIP1	map04110;map05166;map05216;map05165;map05210;map04115;map05160;map05161;map05218;map05219;map04012;map05214;map04218;map05163;map05167;map05211;map05212;map05213;map04921;map05215;map05225;map05224;map05226;map05220;map05223;map05222;map05206;map05205;map05203;map05202;map05200;map04068;map04928;map05169;map04066;map05217;map04630;map01522;map04934;map04151;map01524	Cell cycle;Human T-cell leukemia virus 1 infection;Thyroid cancer;Human papillomavirus infection;Colorectal cancer;p53 signaling pathway;Hepatitis C;Hepatitis B;Melanoma;Bladder cancer;ErbB signaling pathway;Glioma;Cellular senescence;Human cytomegalovirus infection;Kaposi sarcoma-associated herpesvirus infection;Renal cell carcinoma;Pancreatic cancer;Endometrial cancer;Oxytocin signaling pathway…	ENOG410XXN5	T:Signal transduction mechanisms	ELR60175.1	Cyclin-dependent kinase inhibitor 1, partial [Bos mutus]	sp|O19002|CDN1A_FELCA;	Cyclin-dependent kinase inhibitor 1 OS=Felis catus OX=9685 GN=CDKN1A PE=2 SV=3;	PF02234.21	CDI	Cyclin-dependent kinase inhibitor
ENSOART00020003956	ENSOARG00020002579			known	ENSOARG00020022963	BCL2A1	BCL2 related protein A1 [Source:NCBI gene (formerly Entrezgene);Acc:101114560]	trans	-0.885714	0.0188455	0.029059					GO:0008630;GO:0006915;GO:0097192;GO:0043066;GO:0042981;GO:0005741;GO:0046982;GO:004280	biological_process;biological_process;biological_process;biological_process;biological_process;cellular_component;molecular_function;molecular_function;	BP:intrinsic apoptotic signaling pathway in response to DNA damage;BP:apoptotic process;BP:extrinsic apoptotic signaling pathway in absence of ligand;BP:negative regulation of apoptotic process;BP:regulation of apoptotic process;CC:mitochondrial outer membrane;MF:protein heterodimerization activity;MF:protein homodimerization activity;	K02162	BCL2A1	map04064;map04210;map05221;map05202	NF-kappa B signaling pathway;Apoptosis;Acute myeloid leukemia;Transcriptional misregulation in cancer	ENOG41123S0	U:Intracellular trafficking, secretion, and vesicular transport	XP_005695116.2	PREDICTED: bcl-2-related protein A1 [Capra hircus]	sp|Q3C2I0|B2LA1_BOVIN;	Bcl-2-related protein A1 OS=Bos taurus OX=9913 GN=BCL2A1 PE=2 SV=1;	PF00452.21	Bcl-2	Apoptosis regulator proteins, Bcl-2 family
ENSOART00020026138	ENSOARG00020015727			known	ENSOARG00020009443	KCNH7	potassium voltage-gated channel subfamily H member 7 [Source:HGNC Symbol;Acc:HGNC:18863]	trans	0.942857	0.00480466	0.0129737					GO:0006813;GO:0055085;GO:0034765;GO:0006811;GO:0016021;GO:0016020;GO:0005216;GO:000524	biological_process;biological_process;biological_process;biological_process;cellular_component;cellular_component;molecular_function;molecular_function;	BP:potassium ion transport;BP:transmembrane transport;BP:regulation of ion transmembrane transport;BP:ion transport;CC:integral component of membrane;CC:membrane;MF:ion channel activity;MF:voltage-gated potassium channel activity;	K04910	KCNH7, KV11.3	------	------	ENOG410XPSE	U:Intracellular trafficking, secretion, and vesicular transport	XP_013824737.2	PREDICTED: potassium voltage-gated channel subfamily H member 7 isoform X1 [Capra hircus]	sp|Q9NS40|KCNH7_HUMAN;	Potassium voltage-gated channel subfamily H member 7 OS=Homo sapiens OX=9606 GN=KCNH7 PE=1 SV=2;	PF00520.33;PF13426.9;PF00027.31;PF07885.18;PF08447.14;PF00989.27	Ion_trans;PAS_9;cNMP_binding;Ion_trans_2;PAS_3;PAS	Ion transport protein;PAS domain;Cyclic nucleotide-binding domain;Ion channel;PAS fold;PAS fold
ENSOART00020003956	ENSOARG00020002579			known	ENSOARG00020009040		interferon-activable protein 203 [Source:NCBI gene (formerly Entrezgene);Acc:101112936]	trans	-0.880406	0.0205987	0.0303683					GO:0002218;GO:003545	biological_process;biological_process;	BP:activation of innate immune response;BP:cellular response to interferon-beta;	K20914	IFI16	map04621	NOD-like receptor signaling pathway	ENOG410Y78B	K:Transcription	XP_004002693.2	interferon-activable protein 203 [Ovis aries]	sp|O35368|IFI3_MOUSE;	Interferon-activable protein 203 OS=Mus musculus OX=10090 GN=Ifi203 PE=1 SV=1;	PF02760.17;PF02758.18	HIN;PYRIN	HIN-200/IF120x domain;PAAD/DAPIN/Pyrin domain
ENSOART00020026138	ENSOARG00020015727			known	ENSOARG00020025244	ENO3	enolase 3 [Source:NCBI gene (formerly Entrezgene);Acc:443086]	trans	1	0	0					GO:0032889;GO:0006096;GO:0000015;GO:0016020;GO:0005829;GO:0005886;GO:0000287;GO:0004634;GO:001682	biological_process;biological_process;cellular_component;cellular_component;cellular_component;cellular_component;molecular_function;molecular_function;molecular_function;	BP:regulation of vacuole fusion, non-autophagic;BP:glycolytic process;CC:phosphopyruvate hydratase complex;CC:membrane;CC:cytosol;CC:plasma membrane;MF:magnesium ion binding;MF:phosphopyruvate hydratase activity;MF:lyase activity;	K01689	ENO, eno	map03018;map00010;map04066	RNA degradation;Glycolysis / Gluconeogenesis;HIF-1 signaling pathway	COG0148	G:Carbohydrate transport and metabolism	XP_004447280.1	beta-enolase isoform X1 [Dasypus novemcinctus]	sp|Q3ZC09|ENOB_BOVIN;	Beta-enolase OS=Bos taurus OX=9913 GN=ENO3 PE=2 SV=1;	PF00113.24;PF03952.18;PF13378.8;PF07476.13	Enolase_C;Enolase_N;MR_MLE_C;MAAL_C	Enolase, C-terminal TIM barrel domain;Enolase, N-terminal domain;Enolase C-terminal domain-like;Methylaspartate ammonia-lyase C-terminus
ENSOART00020003956	ENSOARG00020002579			known	ENSOARG00020012678	FER1L6	fer-1 like family member 6 [Source:HGNC Symbol;Acc:HGNC:28065]	trans	-0.885714	0.0188455	0.029059					GO:0009617;GO:0016021;GO:004687	biological_process;cellular_component;molecular_function;	BP:response to bacterium;CC:integral component of membrane;MF:metal ion binding;	K22127	FER1L6	------	------	ENOG410XPT2	S:Function unknown	XP_042110083.1	fer-1-like protein 6 isoform X1 [Ovis aries]	sp|Q2WGJ9|FR1L6_HUMAN;	Fer-1-like protein 6 OS=Homo sapiens OX=9606 GN=FER1L6 PE=2 SV=2;	PF00168.32;PF16165.7;PF08150.14;PF08151.14	C2;Ferlin_C;FerB;FerI	C2 domain;Ferlin C-terminus;FerB;FerI
ENSOART00020026138	ENSOARG00020015727			known	ENSOARG00020000455	NFE2L3	nuclear factor, erythroid 2 like 3 [Source:NCBI gene (formerly Entrezgene);Acc:101115536]	trans	0.942857	0.00480466	0.0129737					GO:0006355;GO:0006357;GO:0005634;GO:0090575;GO:0001227;GO:0003700;GO:0003677;GO:0000978;GO:000098	biological_process;biological_process;cellular_component;cellular_component;molecular_function;molecular_function;molecular_function;molecular_function;molecular_function;	BP:regulation of transcription, DNA-templated;BP:regulation of transcription from RNA polymerase II promoter;CC:nucleus;CC:RNA polymerase II transcription factor complex;MF:transcriptional repressor activity, RNA polymerase II transcription regulatory region sequence-specific binding;MF:transcription factor activity, sequence-specific DNA binding;MF:DNA binding;MF:RNA polymerase II core promoter …	K09040	NFE2L1_3	------	------	ENOG410ZGMS	K:Transcription	XP_027824465.1	nuclear factor erythroid 2-related factor 3 [Ovis aries]	sp|Q9Y4A8|NF2L3_HUMAN;	Nuclear factor erythroid 2-related factor 3 OS=Homo sapiens OX=9606 GN=NFE2L3 PE=1 SV=1;	PF03131.19;PF00170.23;PF07716.17	bZIP_Maf;bZIP_1;bZIP_2	bZIP Maf transcription factor;bZIP transcription factor;Basic region leucine zipper
ENSOART00020003956	ENSOARG00020002579			known	ENSOARG00020025042	HHIP	hedgehog interacting protein [Source:NCBI gene (formerly Entrezgene);Acc:101111396]	trans	-0.811679	0.0498576	0.0498988					GO:0048705;GO:0009887;GO:0009953;GO:0009968;GO:0060441;GO:0045879;GO:0007165;GO:0007405;GO:0040036;GO:0009986;GO:0005887;GO:0097108;GO:0003824;GO:000827	biological_process;biological_process;biological_process;biological_process;biological_process;biological_process;biological_process;biological_process;biological_process;cellular_component;cellular_component;molecular_function;molecular_function;molecular_function;	BP:skeletal system morphogenesis;BP:animal organ morphogenesis;BP:dorsal/ventral pattern formation;BP:negative regulation of signal transduction;BP:epithelial tube branching involved in lung morphogenesis;BP:negative regulation of smoothened signaling pathway;BP:signal transduction;BP:neuroblast proliferation;BP:regulation of fibroblast growth factor receptor signaling pathway;CC:cell surface;CC:…	K06231	HHIP	map04024;map05217;map04340;map05200	cAMP signaling pathway;Basal cell carcinoma;Hedgehog signaling pathway;Pathways in cancer	ENOG410ZT1I	S:Function unknown	XP_004017273.1	hedgehog-interacting protein [Ovis aries]	sp|Q96QV1|HHIP_HUMAN;	Hedgehog-interacting protein OS=Homo sapiens OX=9606 GN=HHIP PE=1 SV=3;	PF03024.16;PF07995.13	Folate_rec;GSDH	Folate receptor family;Glucose / Sorbosone dehydrogenase
ENSOART00020003956	ENSOARG00020002579			known	ENSOARG00020007884	AEN	apoptosis enhancing nuclease [Source:HGNC Symbol;Acc:HGNC:25722]	trans	-0.885714	0.0188455	0.029059					GO:0010212;GO:0042771;GO:0005730;GO:0031965;GO:0005654;GO:0004527;GO:000367	biological_process;biological_process;cellular_component;cellular_component;cellular_component;molecular_function;molecular_function;	BP:response to ionizing radiation;BP:intrinsic apoptotic signaling pathway in response to DNA damage by p53 class mediator;CC:nucleolus;CC:nuclear membrane;CC:nucleoplasm;MF:exonuclease activity;MF:nucleic acid binding;	K18340	AEN, ISG20L1	------	------	COG0847	L:Replication, recombination and repair	XP_042091588.1	apoptosis-enhancing nuclease isoform X1 [Ovis aries]	sp|Q5REE2|AEN_PONAB;	Apoptosis-enhancing nuclease OS=Pongo abelii OX=9601 GN=AEN PE=2 SV=1;	PF00929.26	RNase_T	Exonuclease
ENSOART00020008934	ENSOARG00020005761			known	ENSOARG00020001496	CRIM1	cysteine rich transmembrane BMP regulator 1 [Source:NCBI gene (formerly Entrezgene);Acc:101122183]	trans	0.828571	0.0415627	0.0430308					GO:0045668;GO:0030514;GO:0016021;GO:0005576;GO:0030165;GO:0005515;GO:0004867;GO:0004857;GO:000552	biological_process;biological_process;cellular_component;cellular_component;molecular_function;molecular_function;molecular_function;molecular_function;molecular_function;	BP:negative regulation of osteoblast differentiation;BP:negative regulation of BMP signaling pathway;CC:integral component of membrane;CC:extracellular region;MF:PDZ domain binding;MF:protein binding;MF:serine-type endopeptidase inhibitor activity;MF:enzyme inhibitor activity;MF:insulin-like growth factor binding;	K24518	CRIM1	------	------	ENOG410Z6K0	S:Function unknown	XP_027822735.1	cysteine-rich motor neuron 1 protein isoform X1 [Ovis aries]	sp|Q9JLL0|CRIM1_MOUSE;	Cysteine-rich motor neuron 1 protein OS=Mus musculus OX=10090 GN=Crim1 PE=2 SV=2;	PF19442.1;PF00093.20;PF02822.16;PF00219.20	CRIM1_C;VWC;Antistasin;IGFBP	Cysteine-rich motor neuron 1 protein C-terminal;von Willebrand factor type C domain;Antistasin family;Insulin-like growth factor binding protein
ENSOART00020026138	ENSOARG00020015727			known	ENSOARG00020022963	BCL2A1	BCL2 related protein A1 [Source:NCBI gene (formerly Entrezgene);Acc:101114560]	trans	0.885714	0.0188455	0.029059					GO:0008630;GO:0006915;GO:0097192;GO:0043066;GO:0042981;GO:0005741;GO:0046982;GO:004280	biological_process;biological_process;biological_process;biological_process;biological_process;cellular_component;molecular_function;molecular_function;	BP:intrinsic apoptotic signaling pathway in response to DNA damage;BP:apoptotic process;BP:extrinsic apoptotic signaling pathway in absence of ligand;BP:negative regulation of apoptotic process;BP:regulation of apoptotic process;CC:mitochondrial outer membrane;MF:protein heterodimerization activity;MF:protein homodimerization activity;	K02162	BCL2A1	map04064;map04210;map05221;map05202	NF-kappa B signaling pathway;Apoptosis;Acute myeloid leukemia;Transcriptional misregulation in cancer	ENOG41123S0	U:Intracellular trafficking, secretion, and vesicular transport	XP_005695116.2	PREDICTED: bcl-2-related protein A1 [Capra hircus]	sp|Q3C2I0|B2LA1_BOVIN;	Bcl-2-related protein A1 OS=Bos taurus OX=9913 GN=BCL2A1 PE=2 SV=1;	PF00452.21	Bcl-2	Apoptosis regulator proteins, Bcl-2 family
ENSOART00020008934	ENSOARG00020005761			known	ENSOARG00020002640	IL1RL1	interleukin 1 receptor like 1 [Source:HGNC Symbol;Acc:HGNC:5998]	trans	0.942857	0.00480466	0.0129737					GO:0050729;GO:0002826;GO:0043032;GO:0007165;GO:0032689;GO:0032722;GO:0032754;GO:0009897;GO:0005829;GO:0005886;GO:0005925;GO:0016021;GO:0002113;GO:0002114;GO:0004908;GO:000395	biological_process;biological_process;biological_process;biological_process;biological_process;biological_process;biological_process;cellular_component;cellular_component;cellular_component;cellular_component;cellular_component;molecular_function;molecular_function;molecular_function;molecular_function;	BP:positive regulation of inflammatory response;BP:negative regulation of T-helper 1 type immune response;BP:positive regulation of macrophage activation;BP:signal transduction;BP:negative regulation of interferon-gamma production;BP:positive regulation of chemokine production;BP:positive regulation of interleukin-5 production;CC:external side of plasma membrane;CC:cytosol;CC:plasma membrane;CC:f…	K05171	IL1RL1, ST2	map04060	Cytokine-cytokine receptor interaction	ENOG4110Z8K	U:Intracellular trafficking, secretion, and vesicular transport	XP_027822841.2	interleukin-1 receptor-like 1 [Ovis aries]	sp|Q01638|ILRL1_HUMAN;	Interleukin-1 receptor-like 1 OS=Homo sapiens OX=9606 GN=IL1RL1 PE=1 SV=4;	PF01582.22;PF13927.8;PF07679.18;PF13895.8;PF18452.3;PF13676.8	TIR;Ig_3;I-set;Ig_2;Ig_6;TIR_2	TIR domain;Immunoglobulin domain;Immunoglobulin I-set domain;Immunoglobulin domain;Immunoglobulin domain;TIR domain
MSTRG.2615.1	MSTRG.2615	-	-	novel	ENSOARG00020019723			cis	0.942857	0.00480466	0.0129737	antisense_intron_overlap	0	11:48924732-48930429	11:48895708-48936347	------		------	K24458;K24457	SLFN11;SLFN12, SLFN12L	------	------	ENOG4111BZ2	S:Function unknown	XP_027831100.2	LOW QUALITY PROTEIN: schlafen family member 11 [Ovis aries]	sp|Q8IYM2|SLN12_HUMAN;	Schlafen family member 12 OS=Homo sapiens OX=9606 GN=SLFN12 PE=1 SV=2;	PF04326.16;PF17057.7	AlbA_2;B3R	Putative DNA-binding domain;Poxviridae B3 protein
ENSOART00020008934	ENSOARG00020005761			known	ENSOARG00020007552	WFDC1	WAP four-disulfide core domain 1 [Source:HGNC Symbol;Acc:HGNC:15466]	trans	0.885714	0.0188455	0.029059					GO:0050728;GO:0001558;GO:0061045;GO:0005615;GO:0005576;GO:003041	biological_process;biological_process;biological_process;cellular_component;cellular_component;molecular_function;	BP:negative regulation of inflammatory response;BP:regulation of cell growth;BP:negative regulation of wound healing;CC:extracellular space;CC:extracellular region;MF:peptidase inhibitor activity;	K23635	WFDC1	------	------	ENOG41106Q5	O:Posttranslational modification, protein turnover, chaperones	XP_027833485.1	WAP four-disulfide core domain protein 1 [Ovis aries]	sp|Q9HC57|WFDC1_HUMAN;	WAP four-disulfide core domain protein 1 OS=Homo sapiens OX=9606 GN=WFDC1 PE=2 SV=2;	PF00095.23	WAP	WAP-type
ENSOART00020003956	ENSOARG00020002579			known	ENSOARG00020003835	FAM107B	family with sequence similarity 107 member B [Source:NCBI gene (formerly Entrezgene);Acc:101108149]	trans	0.942857	0.00480466	0.0129737					------		------	------	------	------	------	ENOG4111QFW	S:Function unknown	XP_005688014.1	PREDICTED: protein FAM107B isoform X1 [Capra hircus]	sp|Q9H098|F107B_HUMAN;	Protein FAM107B OS=Homo sapiens OX=9606 GN=FAM107B PE=1 SV=1;	PF06625.13	DUF1151	Protein of unknown function
ENSOART00020008934	ENSOARG00020005761			known	ENSOARG00020017536	CBLN2	cerebellin 2 precursor [Source:NCBI gene (formerly Entrezgene);Acc:101112017]	trans	-1	0	0					GO:0099558;GO:0050808;GO:0098814;GO:1905606;GO:0051965;GO:0005615;GO:0098978;GO:000551	biological_process;biological_process;biological_process;biological_process;biological_process;cellular_component;cellular_component;molecular_function;	BP:maintenance of synapse structure;BP:synapse organization;BP:spontaneous synaptic transmission;BP:regulation of presynapse assembly;BP:positive regulation of synapse assembly;CC:extracellular space;CC:glutamatergic synapse;MF:protein binding;	K24235	CBLN	------	------	ENOG410Y16R	O:Posttranslational modification, protein turnover, chaperones	XP_027816618.1	cerebellin-2 [Ovis aries]	sp|P98087|CBLN2_RAT;	Cerebellin-2 OS=Rattus norvegicus OX=10116 GN=Cbln2 PE=2 SV=1;	PF00386.23	C1q	C1q domain
ENSOART00020003956	ENSOARG00020002579			known	ENSOARG00020021739	LMOD1	leiomodin 1 [Source:NCBI gene (formerly Entrezgene);Acc:114117265]	trans	0.927634	0.00766584	0.018212					GO:0045010;GO:0006936;GO:0007015;GO:0030838;GO:0030239;GO:0051694;GO:0005856;GO:0030016;GO:0005829;GO:0030017;GO:0005865;GO:0003779;GO:000552	biological_process;biological_process;biological_process;biological_process;biological_process;biological_process;cellular_component;cellular_component;cellular_component;cellular_component;cellular_component;molecular_function;molecular_function;	BP:actin nucleation;BP:muscle contraction;BP:actin filament organization;BP:positive regulation of actin filament polymerization;BP:myofibril assembly;BP:pointed-end actin filament capping;CC:cytoskeleton;CC:myofibril;CC:cytosol;CC:sarcomere;CC:striated muscle thin filament;MF:actin binding;MF:tropomyosin binding;	K22030	LMOD	------	------	ENOG410YAHM	S:Function unknown	XP_027831840.1	leiomodin-1 isoform X2 [Ovis aries]	sp|P29536|LMOD1_HUMAN;	Leiomodin-1 OS=Homo sapiens OX=9606 GN=LMOD1 PE=1 SV=3;	PF02205.22;PF13516.8	WH2;LRR_6	WH2 motif;Leucine Rich repeat
ENSOART00020008934	ENSOARG00020005761			known	ENSOARG00020002260		aryl hydrocarbon receptor [Source:NCBI gene (formerly Entrezgene);Acc:443467]	trans	-0.885714	0.0188455	0.029059					GO:0048511;GO:0006805;GO:0006355;GO:0009410;GO:0006357;GO:0005737;GO:0005634;GO:0034751;GO:0003700;GO:0000976;GO:0005515;GO:0046983;GO:000487	biological_process;biological_process;biological_process;biological_process;biological_process;cellular_component;cellular_component;cellular_component;molecular_function;molecular_function;molecular_function;molecular_function;molecular_function;	BP:rhythmic process;BP:xenobiotic metabolic process;BP:regulation of transcription, DNA-templated;BP:response to xenobiotic stimulus;BP:regulation of transcription from RNA polymerase II promoter;CC:cytoplasm;CC:nucleus;CC:aryl hydrocarbon receptor complex;MF:transcription factor activity, sequence-specific DNA binding;MF:transcription regulatory region sequence-specific DNA binding;MF:protein bi…	K09093	AHR	map04659;map04934	Th17 cell differentiation;Cushing syndrome	ENOG410XRZH	S:Function unknown	XP_004007824.2	aryl hydrocarbon receptor isoform X1 [Ovis aries]	sp|Q95LD9|AHR_DELLE;	Aryl hydrocarbon receptor OS=Delphinapterus leucas OX=9749 GN=AHR PE=2 SV=1;	PF08447.14;PF00989.27;PF14598.8;PF00010.28	PAS_3;PAS;PAS_11;HLH	PAS fold;PAS fold;PAS domain;Helix-loop-helix DNA-binding domain
ENSOART00020026138	ENSOARG00020015727			known	ENSOARG00020007293	COL18A1	collagen type XVIII alpha 1 chain [Source:NCBI gene (formerly Entrezgene);Acc:101106232]	trans	-0.828571	0.0415627	0.0430308					------		------	K06823	COL18A	map04974	Protein digestion and absorption	ENOG41112WV;ENOG410XQ04	O:Posttranslational modification, protein turnover, chaperones;S:Function unknown	XP_027816968.1	collagen alpha-	sp|P39060|COIA1_HUMAN;	Collagen alpha-;	PF06482.13;PF01391.20;PF20010.1;PF13385.8	Endostatin;Collagen;Collagen_trimer;Laminin_G_3	Collagenase NC10 and Endostatin;Collagen triple helix repeat;Collagen trimerization domain;Concanavalin A-like lectin/glucanases superfamily
ENSOART00020008934	ENSOARG00020005761			known	ENSOARG00020017396	AK5	adenylate kinase 5 [Source:NCBI gene (formerly Entrezgene);Acc:101121984]	trans	-0.942857	0.00480466	0.0129737					GO:0006139;GO:0046034;GO:0006165;GO:0009142;GO:0005737;GO:0034451;GO:0005829;GO:0019205;GO:0004017;GO:0004550;GO:000552	biological_process;biological_process;biological_process;biological_process;cellular_component;cellular_component;cellular_component;molecular_function;molecular_function;molecular_function;molecular_function;	BP:nucleobase-containing compound metabolic process;BP:ATP metabolic process;BP:nucleoside diphosphate phosphorylation;BP:nucleoside triphosphate biosynthetic process;CC:cytoplasm;CC:centriolar satellite;CC:cytosol;MF:nucleobase-containing compound kinase activity;MF:adenylate kinase activity;MF:nucleoside diphosphate kinase activity;MF:ATP binding;	K00939	adk, AK	map00730;map00230	Thiamine metabolism;Purine metabolism	COG0563	F:Nucleotide transport and metabolism	XP_004002141.4	adenylate kinase isoenzyme 5 isoform X1 [Ovis aries]	sp|A4IFD0|KAD5_BOVIN;	Adenylate kinase isoenzyme 5 OS=Bos taurus OX=9913 GN=Ak5 PE=2 SV=1;	PF00406.24;PF13207.8;PF13238.8;PF13671.8;PF06414.14	ADK;AAA_17;AAA_18;AAA_33;Zeta_toxin	Adenylate kinase;AAA domain;AAA domain;AAA domain;Zeta toxin
ENSOART00020026138	ENSOARG00020015727			known	ENSOARG00020010135	RBP1	retinol binding protein 1 [Source:NCBI gene (formerly Entrezgene);Acc:101108977]	trans	-0.942857	0.00480466	0.0129737					GO:0006776;GO:0030852;GO:0002138;GO:0033189;GO:0042572;GO:0042573;GO:0005737;GO:0005829;GO:0005811;GO:0005654;GO:000828	biological_process;biological_process;biological_process;biological_process;biological_process;biological_process;cellular_component;cellular_component;cellular_component;cellular_component;molecular_function;	BP:vitamin A metabolic process;BP:regulation of granulocyte differentiation;BP:retinoic acid biosynthetic process;BP:response to vitamin A;BP:retinol metabolic process;BP:retinoic acid metabolic process;CC:cytoplasm;CC:cytosol;CC:lipid particle;CC:nucleoplasm;MF:lipid binding;	------	------	------	------	ENOG4111US8	I:Lipid transport and metabolism	XP_027815669.1	LOW QUALITY PROTEIN: retinol-binding protein 1 [Ovis aries]	sp|P02694|RET1_BOVIN;	Retinol-binding protein 1 OS=Bos taurus OX=9913 GN=RBP1 PE=1 SV=4;	PF00061.25;PF14651.8	Lipocalin;Lipocalin_7	Lipocalin / cytosolic fatty-acid binding protein family;Lipocalin / cytosolic fatty-acid binding protein family
ENSOART00020008934	ENSOARG00020005761			known	ENSOARG00020007985	CD274	CD274 molecule [Source:HGNC Symbol;Acc:HGNC:17635]	trans	-0.942857	0.00480466	0.0129737					GO:0042130;GO:0046007;GO:0006955;GO:1903556;GO:0007166;GO:1901998;GO:0032693;GO:1905404;GO:2001186;GO:0034097;GO:0002845;GO:0031295;GO:0032689;GO:2000562;GO:0032733;GO:0007165;GO:0009897;GO:0015629;GO:0055038;GO:0070062;GO:0016021;GO:0005654;GO:0031901;GO:000588	biological_process;biological_process;biological_process;biological_process;biological_process;biological_process;biological_process;biological_process;biological_process;biological_process;biological_process;biological_process;biological_process;biological_process;biological_process;biological_process;cellular_component;cellular_component;cellular_component;cellular_component;cellular_component;…	BP:negative regulation of T cell proliferation;BP:negative regulation of activated T cell proliferation;BP:immune response;BP:negative regulation of tumor necrosis factor superfamily cytokine production;BP:cell surface receptor signaling pathway;BP:toxin transport;BP:negative regulation of interleukin-10 production;BP:positive regulation of activated CD8-positive, alpha-beta T cell apoptotic proc…	K06745	PDL1, CD274	map04514	Cell adhesion molecule	ENOG4111V14	U:Intracellular trafficking, secretion, and vesicular transport	XP_004004411.1	programmed cell death 1 ligand 1 isoform X2 [Ovis aries]	sp|Q9NZQ7|PD1L1_HUMAN;	Programmed cell death 1 ligand 1 OS=Homo sapiens OX=9606 GN=CD274 PE=1 SV=1;	PF13927.8;PF07679.18;PF07686.19;PF13895.8;PF08205.14;PF00047.27;PF07654.17	Ig_3;I-set;V-set;Ig_2;C2-set_2;ig;C1-set	Immunoglobulin domain;Immunoglobulin I-set domain;Immunoglobulin V-set domain;Immunoglobulin domain;CD80-like C2-set immunoglobulin domain;Immunoglobulin domain;Immunoglobulin C1-set domain
ENSOART00020026138	ENSOARG00020015727			known	ENSOARG00020007228	NRG1	neuregulin 1 [Source:NCBI gene (formerly Entrezgene);Acc:678677]	trans	0.828571	0.0415627	0.0430308					GO:0021781;GO:0046579;GO:0022011;GO:0010628;GO:0010001;GO:0070886;GO:0051897;GO:0007416;GO:0007517;GO:0000902;GO:0000165;GO:0099527;GO:0016477;GO:0007626;GO:0048663;GO:0048709;GO:2001223;GO:0045595;GO:0045213;GO:0007507;GO:0003161;GO:0007399;GO:0007422;GO:0050731;GO:0048738;GO:0042177;GO:0021842;GO:0045860;GO:0030424;GO:0045202;GO:0005737;GO:0098982;GO:0031594;GO:0005887;GO:0005886;GO:0098978;GO:…	biological_process;biological_process;biological_process;biological_process;biological_process;biological_process;biological_process;biological_process;biological_process;biological_process;biological_process;biological_process;biological_process;biological_process;biological_process;biological_process;biological_process;biological_process;biological_process;biological_process;biological_process;…	BP:glial cell fate commitment;BP:positive regulation of Ras protein signal transduction;BP:myelination in peripheral nervous system;BP:positive regulation of gene expression;BP:glial cell differentiation;BP:positive regulation of calcineurin-NFAT signaling cascade;BP:positive regulation of protein kinase B signaling;BP:synapse assembly;BP:muscle organ development;BP:cell morphogenesis;BP:MAPK cas…	K05455	NRG1	map01521;map05014;map04012	EGFR tyrosine kinase inhibitor resistance;Amyotrophic lateral sclerosi;ErbB signaling pathway	ENOG4110ST7	U:Intracellular trafficking, secretion, and vesicular transport	XP_040098842.1	pro-neuregulin-1, membrane-bound isoform isoform X1 [Oryx dammah]	sp|Q02297|NRG1_HUMAN;	Pro-neuregulin-1, membrane-bound isoform OS=Homo sapiens OX=9606 GN=NRG1 PE=1 SV=3;	PF02158.17;PF07679.18;PF13927.8;PF00047.27;PF13895.8;PF07686.19;PF18452.3;PF00008.29	Neuregulin;I-set;Ig_3;ig;Ig_2;V-set;Ig_6;EGF	Neuregulin intracellular region;Immunoglobulin I-set domain;Immunoglobulin domain;Immunoglobulin domain;Immunoglobulin domain;Immunoglobulin V-set domain;Immunoglobulin domain;EGF-like domain
ENSOART00020008934	ENSOARG00020005761			known	ENSOARG00020023841	ZNFX1	zinc finger NFX1-type containing 1 [Source:NCBI gene (formerly Entrezgene);Acc:101121112]	trans	-0.885714	0.0188455	0.029059					GO:0051607;GO:0045071;GO:0042742;GO:0002218;GO:0010494;GO:0005634;GO:0005741;GO:0004386;GO:0008270;GO:000372	biological_process;biological_process;biological_process;biological_process;cellular_component;cellular_component;cellular_component;molecular_function;molecular_function;molecular_function;	BP:defense response to virus;BP:negative regulation of viral genome replication;BP:defense response to bacterium;BP:activation of innate immune response;CC:cytoplasmic stress granule;CC:nucleus;CC:mitochondrial outer membrane;MF:helicase activity;MF:zinc ion binding;MF:RNA binding;	------	------	------	------	COG1112	L:Replication, recombination and repair	KAG5201966.1	hypothetical protein JEQ12_004729 [Ovis aries]	sp|Q9P2E3|ZNFX1_HUMAN;	NFX1-type zinc finger-containing protein 1 OS=Homo sapiens OX=9606 GN=ZNFX1 PE=2 SV=2;	PF13087.8;PF13086.8;PF13245.8;PF13604.8;PF09848.11	AAA_12;AAA_11;AAA_19;AAA_30;DUF2075	AAA domain;AAA domain;AAA domain;AAA domain;Uncharacterized conserved protein
ENSOART00020003956	ENSOARG00020002579			known	ENSOARG00020002953	BCL11A	BAF chromatin remodeling complex subunit BCL11A [Source:NCBI gene (formerly Entrezgene);Acc:101119124]	trans	0.942857	0.00480466	0.0129737					GO:0000122;GO:0005654;GO:0016514;GO:0000978;GO:000122	biological_process;cellular_component;cellular_component;molecular_function;molecular_function;	BP:negative regulation of transcription from RNA polymerase II promoter;CC:nucleoplasm;CC:SWI/SNF complex;MF:RNA polymerase II core promoter proximal region sequence-specific DNA binding;MF:transcriptional repressor activity, RNA polymerase II transcription regulatory region sequence-specific binding;	K22045	BCL11A	------	------	COG5048	S:Function unknown	XP_024854721.1	B-cell lymphoma/leukemia 11A isoform X3 [Bos taurus]	sp|Q9H165|BC11A_HUMAN;	B-cell lymphoma/leukemia 11A OS=Homo sapiens OX=9606 GN=BCL11A PE=1 SV=2;	PF00096.28;PF13465.8;PF13894.8;PF13909.8	zf-C2H2;zf-H2C2_2;zf-C2H2_4;zf-H2C2_5	Zinc finger, C2H2 type;Zinc-finger double domain;C2H2-type zinc finger;C2H2-type zinc-finger domain
ENSOART00020008934	ENSOARG00020005761			known	ENSOARG00020014382	HES4	hes family bHLH transcription factor 4 [Source:NCBI gene (formerly Entrezgene);Acc:105609730]	trans	-0.942857	0.00480466	0.0129737					GO:0009952;GO:0006355;GO:0006357;GO:0005634;GO:0003677;GO:0046983;GO:0000978;GO:000098	biological_process;biological_process;biological_process;cellular_component;molecular_function;molecular_function;molecular_function;molecular_function;	BP:anterior/posterior pattern specification;BP:regulation of transcription, DNA-templated;BP:regulation of transcription from RNA polymerase II promoter;CC:nucleus;MF:DNA binding;MF:protein dimerization activity;MF:RNA polymerase II core promoter proximal region sequence-specific DNA binding;MF:RNA polymerase II transcription factor activity, sequence-specific DNA binding;	K09089	HES4	map05165	Human papillomavirus infection	ENOG4111F0X	K:Transcription	XP_027831654.1	transcription factor HES-4 [Ovis aries]	sp|Q9HCC6|HES4_HUMAN;	Transcription factor HES-4 OS=Homo sapiens OX=9606 GN=HES4 PE=1 SV=1;	PF07527.15;PF00010.28	Hairy_orange;HLH	Hairy Orange;Helix-loop-helix DNA-binding domain
ENSOART00020026138	ENSOARG00020015727			known	ENSOARG00020009450		deltex E3 ubiquitin ligase 3L [Source:NCBI gene (formerly Entrezgene);Acc:101119106]	trans	0.942857	0.00480466	0.0129737					GO:0008333;GO:0006511;GO:0070936;GO:2001034;GO:0032092;GO:0007219;GO:0033523;GO:0006302;GO:1901666;GO:0051865;GO:2000646;GO:0010390;GO:0045893;GO:0035563;GO:0033522;GO:0051444;GO:1900182;GO:0016567;GO:0002230;GO:1902966;GO:0005737;GO:0005654;GO:0032991;GO:0005829;GO:0005764;GO:0005769;GO:0042393;GO:0044389;GO:0008047;GO:0004857;GO:0097677;GO:0046872;GO:006163	biological_process;biological_process;biological_process;biological_process;biological_process;biological_process;biological_process;biological_process;biological_process;biological_process;biological_process;biological_process;biological_process;biological_process;biological_process;biological_process;biological_process;biological_process;biological_process;biological_process;cellular_component;…	BP:endosome to lysosome transport;BP:ubiquitin-dependent protein catabolic process;BP:protein K48-linked ubiquitination;BP:positive regulation of double-strand break repair via nonhomologous end joining;BP:positive regulation of protein binding;BP:Notch signaling pathway;BP:histone H2B ubiquitination;BP:double-strand break repair;BP:positive regulation of NAD+ ADP-ribosyltransferase activity;BP:p…	K06058	DTX	map04330	Notch signaling pathway	ENOG4111QEI	O:Posttranslational modification, protein turnover, chaperones	XP_027812175.1	E3 ubiquitin-protein ligase DTX3L [Ovis aries]	sp|Q8TDB6|DTX3L_HUMAN;	E3 ubiquitin-protein ligase DTX3L OS=Homo sapiens OX=9606 GN=DTX3L PE=1 SV=1;	PF18102.3;PF13639.8;PF00097.27;PF13923.8;PF13920.8;PF14634.8;PF12678.9	DTC;zf-RING_2;zf-C3HC4;zf-C3HC4_2;zf-C3HC4_3;zf-RING_5;zf-rbx1	Deltex C-terminal domain;Ring finger domain;Zinc finger, C3HC4 type;Zinc finger, C3HC4 type;Zinc finger, C3HC4 type;zinc-RING finger domain;RING-H2 zinc finger domain
ENSOART00020008934	ENSOARG00020005761			known	ENSOARG00020006667			trans	-0.942857	0.00480466	0.0129737					GO:0007565;GO:0051607;GO:0005615;GO:0005125;GO:000513	biological_process;biological_process;cellular_component;molecular_function;molecular_function;	BP:female pregnancy;BP:defense response to virus;CC:extracellular space;MF:cytokine activity;MF:type I interferon receptor binding;	K05415	IFNB	map05167;map05142;map04650;map05162;map05163;map05160;map05161;map05164;map05168;map05169;map05165;map04217;map04622;map04623;map04620;map04621;map05131;map05170;map05152;map04668;map04380;map04060;map04630;map04151	Kaposi sarcoma-associated herpesvirus infection;Chagas diseas;Natural killer cell mediated cytotoxicity;Measles;Human cytomegalovirus infection;Hepatitis C;Hepatitis B;Influenza A;Herpes simplex infection;Epstein-Barr virus infection;Human papillomavirus infection;Necroptosis;RIG-I-like receptor signaling pathway;Cytosolic DNA-sensing pathway;Toll-like receptor signaling pathway;NOD-like receptor…	ENOG41113EJ	O:Posttranslational modification, protein turnover, chaperones	ELR45438.1	hypothetical protein M91_15713 [Bos mutus]	sp|P01576|IFNB2_BOVIN;	Interferon beta-2 OS=Bos taurus OX=9913 GN=IFNB2 PE=3 SV=1;	------	------	------
ENSOART00020026138	ENSOARG00020015727			known	ENSOARG00020002961			trans	0.942857	0.00480466	0.0129737					GO:0006952;GO:0006955;GO:0006935;GO:0005615;GO:0005576;GO:000800	biological_process;biological_process;biological_process;cellular_component;cellular_component;molecular_function;	BP:defense response;BP:immune response;BP:chemotaxis;CC:extracellular space;CC:extracellular region;MF:chemokine activity;	K05505	CXCL1_2_3, GRO	map05167;map04657;map05146;map05323;map04668;map05134;map05120;map04621;map04060;map04062;map04064	Kaposi sarcoma-associated herpesvirus infection;IL-17 signaling pathway;Amoebiasis;Rheumatoid arthritis;TNF signaling pathway;Legionellosis;Epithelial cell signaling in Helicobacter pylori infection;NOD-like receptor signaling pathway;Cytokine-cytokine receptor interaction;Chemokine signaling pathway;NF-kappa B signaling pathway	ENOG410ZT1C	S:Function unknown	XP_012035535.1	growth-regulated protein homolog gamma isoform X2 [Ovis aries]	sp|O46678|GROA_SHEEP;	Growth-regulated alpha protein OS=Ovis aries OX=9940 GN=CXCL1 PE=3 SV=1;	PF00048.22	IL8	Small cytokines
ENSOART00020008934	ENSOARG00020005761			known	ENSOARG00020007461	TOX3	TOX high mobility group box family member 3 [Source:NCBI gene (formerly Entrezgene);Acc:101117611]	trans	0.942857	0.00480466	0.0129737					GO:0006357;GO:0043524;GO:0045944;GO:0042981;GO:0005829;GO:0005654;GO:0005634;GO:0051219;GO:0003713;GO:0031490;GO:0003682;GO:004280	biological_process;biological_process;biological_process;biological_process;cellular_component;cellular_component;cellular_component;molecular_function;molecular_function;molecular_function;molecular_function;molecular_function;	BP:regulation of transcription from RNA polymerase II promoter;BP:negative regulation of neuron apoptotic process;BP:positive regulation of transcription from RNA polymerase II promoter;BP:regulation of apoptotic process;CC:cytosol;CC:nucleoplasm;CC:nucleus;MF:phosphoprotein binding;MF:transcription coactivator activity;MF:chromatin DNA binding;MF:chromatin binding;MF:protein homodimerization act…	------	------	------	------	COG5648	B:Chromatin structure and dynamics	XP_012045144.3	TOX high mobility group box family member 3 isoform X1 [Ovis aries]	sp|O15405|TOX3_HUMAN;	TOX high mobility group box family member 3 OS=Homo sapiens OX=9606 GN=TOX3 PE=1 SV=2;	PF00505.21;PF09011.12	HMG_box;HMG_box_2	HMG;HMG-box domain
ENSOART00020026138	ENSOARG00020015727			known	ENSOARG00020021120	CLDN4	Ovis aries claudin 4 (CLDN4), mRNA. [Source:RefSeq mRNA;Acc:NM_001185017]	trans	-0.942857	0.00480466	0.0129737					GO:0022604;GO:1905050;GO:0016338;GO:0006821;GO:0061436;GO:0090303;GO:0030335;GO:0007155;GO:0070830;GO:0070293;GO:0005911;GO:0034707;GO:0005923;GO:0030054;GO:0016021;GO:0016020;GO:0070160;GO:0016327;GO:0005887;GO:0005886;GO:0005198;GO:0005254;GO:004280	biological_process;biological_process;biological_process;biological_process;biological_process;biological_process;biological_process;biological_process;biological_process;biological_process;cellular_component;cellular_component;cellular_component;cellular_component;cellular_component;cellular_component;cellular_component;cellular_component;cellular_component;cellular_component;molecular_function;…	BP:regulation of cell morphogenesis;BP:positive regulation of metallopeptidase activity;BP:calcium-independent cell-cell adhesion via plasma membrane cell-adhesion molecules;BP:chloride transport;BP:establishment of skin barrier;BP:positive regulation of wound healing;BP:positive regulation of cell migration;BP:cell adhesion;BP:bicellular tight junction assembly;BP:renal absorption;CC:cell-cell j…	K06087	CLDN	map04514;map04670;map04530;map05130;map05160	Cell adhesion molecule;Leukocyte transendothelial migration;Tight junction;Pathogenic Escherichia coli infection;Hepatitis C	ENOG410YA61	U:Intracellular trafficking, secretion, and vesicular transport	NP_001171946.1	claudin-4 [Ovis aries]	sp|Q6BBL6|CLD4_BOVIN;	Claudin-4 OS=Bos taurus OX=9913 GN=CLDN4 PE=2 SV=1;	PF00822.22;PF13903.8	PMP22_Claudin;Claudin_2	PMP-22/EMP/MP20/Claudin family;PMP-22/EMP/MP20/Claudin tight junction
ENSOART00020008934	ENSOARG00020005761			known	ENSOARG00020021566		C-C motif chemokine ligand 5 [Source:NCBI gene (formerly Entrezgene);Acc:101115553]	trans	-0.898645	0.0148886	0.029059					GO:0070098;GO:0010820;GO:0048247;GO:0090026;GO:0071356;GO:2000110;GO:0007186;GO:0030593;GO:0034097;GO:0034612;GO:0050796;GO:0006954;GO:0006955;GO:1901214;GO:0043547;GO:0002548;GO:0050679;GO:0071347;GO:0071346;GO:0070374;GO:0005737;GO:0005615;GO:0005576;GO:0008009;GO:0048020;GO:003172	biological_process;biological_process;biological_process;biological_process;biological_process;biological_process;biological_process;biological_process;biological_process;biological_process;biological_process;biological_process;biological_process;biological_process;biological_process;biological_process;biological_process;biological_process;biological_process;biological_process;cellular_component;…	BP:chemokine-mediated signaling pathway;BP:positive regulation of T cell chemotaxis;BP:lymphocyte chemotaxis;BP:positive regulation of monocyte chemotaxis;BP:cellular response to tumor necrosis factor;BP:negative regulation of macrophage apoptotic process;BP:G-protein coupled receptor signaling pathway;BP:neutrophil chemotaxis;BP:response to cytokine;BP:response to tumor necrosis factor;BP:regula…	K12499	CCL5	map05142;map05163;map05120;map05323;map05164;map05168;map04623;map04620;map04621;map05131;map04668;map04060;map04062;map05020	Chagas diseas;Human cytomegalovirus infection;Epithelial cell signaling in Helicobacter pylori infection;Rheumatoid arthritis;Influenza A;Herpes simplex infection;Cytosolic DNA-sensing pathway;Toll-like receptor signaling pathway;NOD-like receptor signaling pathway;Shigellosis;TNF signaling pathway;Cytokine-cytokine receptor interaction;Chemokine signaling pathway;Prion diseases	ENOG410ZUYI	O:Posttranslational modification, protein turnover, chaperones	XP_027831106.1	C-C motif chemokine 5 [Ovis aries]	sp|O97919|CCL5_BOVIN;	C-C motif chemokine 5 OS=Bos taurus OX=9913 GN=CCL5 PE=3 SV=2;	PF00048.22	IL8	Small cytokines
ENSOART00020003956	ENSOARG00020002579			known	ENSOARG00020013182	PLA2G7	phospholipase A2 group VII [Source:NCBI gene (formerly Entrezgene);Acc:101120960]	trans	-0.885714	0.0188455	0.029059					GO:0034441;GO:0034440;GO:0034374;GO:0062234;GO:0016042;GO:0090026;GO:0046469;GO:0034638;GO:0034362;GO:0034364;GO:0047499;GO:0005543;GO:000384	biological_process;biological_process;biological_process;biological_process;biological_process;biological_process;biological_process;biological_process;cellular_component;cellular_component;molecular_function;molecular_function;molecular_function;	BP:plasma lipoprotein particle oxidation;BP:lipid oxidation;BP:low-density lipoprotein particle remodeling;BP:platelet activating factor catabolic process;BP:lipid catabolic process;BP:positive regulation of monocyte chemotaxis;BP:platelet activating factor metabolic process;BP:phosphatidylcholine catabolic process;CC:low-density lipoprotein particle;CC:high-density lipoprotein particle;MF:calciu…	K01062	PLA2G7, PAFAH	map00565	Ether lipid metabolism	ENOG4111FH0	I:Lipid transport and metabolism	XP_027814154.1	platelet-activating factor acetylhydrolase isoform X2 [Ovis aries]	sp|Q28017|PAFA_BOVIN;	Platelet-activating factor acetylhydrolase OS=Bos taurus OX=9913 GN=PLA2G7 PE=2 SV=1;	PF03403.15;PF12740.9;PF00561.22;PF12146.10;PF00326.23;PF07224.13;PF12697.9	PAF-AH_p_II;Chlorophyllase2;Abhydrolase_1;Hydrolase_4;Peptidase_S9;Chlorophyllase;Abhydrolase_6	Platelet-activating factor acetylhydrolase, isoform II;Chlorophyllase enzyme;alpha/beta hydrolase fold;Serine aminopeptidase, S33;Prolyl oligopeptidase family;Chlorophyllase;Alpha/beta hydrolase family
ENSOART00020008934	ENSOARG00020005761			known	ENSOARG00020026362	SHMT1	Ovis aries serine hydroxymethyltransferase 1 (SHMT1), mRNA. [Source:RefSeq mRNA;Acc:NM_001009469]	trans	0.942857	0.00480466	0.0129737					GO:0051289;GO:0006730;GO:0046653;GO:0046655;GO:0006565;GO:0006563;GO:0006544;GO:0035999;GO:0032259;GO:1904482;GO:0009113;GO:0019264;GO:0017148;GO:0005737;GO:0005654;GO:0005829;GO:0030170;GO:0008168;GO:0048027;GO:0000900;GO:0016740;GO:0042802;GO:0042803;GO:0003824;GO:0070905;GO:0036094;GO:000437	biological_process;biological_process;biological_process;biological_process;biological_process;biological_process;biological_process;biological_process;biological_process;biological_process;biological_process;biological_process;biological_process;cellular_component;cellular_component;cellular_component;molecular_function;molecular_function;molecular_function;molecular_function;molecular_function;…	BP:protein homotetramerization;BP:one-carbon metabolic process;BP:tetrahydrofolate metabolic process;BP:folic acid metabolic process;BP:L-serine catabolic process;BP:L-serine metabolic process;BP:glycine metabolic process;BP:tetrahydrofolate interconversion;BP:methylation;BP:cellular response to tetrahydrofolate;BP:purine nucleobase biosynthetic process;BP:glycine biosynthetic process from serine…	K00600	glyA, SHMT	map00630;map01523;map00670;map00260	Glyoxylate and dicarboxylate metabolism;Antifolate resistance;One carbon pool by folate;Glycine, serine and threonine metabolism	COG0112	E:Amino acid transport and metabolism	NP_001009469.1	serine hydroxymethyltransferase, cytosolic [Ovis aries]	sp|P35623|GLYC_SHEEP;	Serine hydroxymethyltransferase, cytosolic OS=Ovis aries OX=9940 GN=SHMT1 PE=1 SV=3;	PF00464.21	SHMT	Serine hydroxymethyltransferase
ENSOART00020026138	ENSOARG00020015727			known	ENSOARG00020021823	AQP9	aquaporin 9 [Source:NCBI gene (formerly Entrezgene);Acc:443184]	trans	0.885714	0.0188455	0.029059					GO:0015837;GO:0071320;GO:0015793;GO:0071918;GO:0046689;GO:0006833;GO:0055085;GO:0016020;GO:0043231;GO:0016021;GO:0005887;GO:0005886;GO:0015265;GO:0005345;GO:0015250;GO:0015267;GO:0015254;GO:000535	biological_process;biological_process;biological_process;biological_process;biological_process;biological_process;biological_process;cellular_component;cellular_component;cellular_component;cellular_component;cellular_component;molecular_function;molecular_function;molecular_function;molecular_function;molecular_function;molecular_function;	BP:amine transport;BP:cellular response to cAMP;BP:glycerol transport;BP:urea transmembrane transport;BP:response to mercury ion;BP:water transport;BP:transmembrane transport;CC:membrane;CC:intracellular membrane-bounded organelle;CC:integral component of membrane;CC:integral component of plasma membrane;CC:plasma membrane;MF:urea channel activity;MF:purine nucleobase transmembrane transporter ac…	K09877	AQP9	map04976	Bile secretion	COG0580	G:Carbohydrate transport and metabolism	XP_004010616.1	aquaporin-9 [Ovis aries]	sp|O43315|AQP9_HUMAN;	Aquaporin-9 OS=Homo sapiens OX=9606 GN=AQP9 PE=1 SV=2;	PF00230.22;PF00822.22	MIP;PMP22_Claudin	Major intrinsic protein;PMP-22/EMP/MP20/Claudin family
ENSOART00020008934	ENSOARG00020005761			known	ENSOARG00020014319	ACSS2	acyl-CoA synthetase short chain family member 2 [Source:NCBI gene (formerly Entrezgene);Acc:101114126]	trans	-1	0	0					GO:0008610;GO:0005829;GO:0005654;GO:0000166;GO:0003987;GO:005021	biological_process;cellular_component;cellular_component;molecular_function;molecular_function;molecular_function;	BP:lipid biosynthetic process;CC:cytosol;CC:nucleoplasm;MF:nucleotide binding;MF:acetate-CoA ligase activity;MF:propionate-CoA ligase activity;	K01895	ACSS1_2, acs	map00630;map00640;map00620;map00010	Glyoxylate and dicarboxylate metabolism;Propanoate metabolism;Pyruvate metabolism;Glycolysis / Gluconeogenesis	COG0365	I:Lipid transport and metabolism	XP_004014563.2	acetyl-coenzyme A synthetase, cytoplasmic isoform X1 [Ovis aries]	sp|Q9NR19|ACSA_HUMAN;	Acetyl-coenzyme A synthetase, cytoplasmic OS=Homo sapiens OX=9606 GN=ACSS2 PE=1 SV=1;	PF00501.30;PF13193.8;PF16177.7	AMP-binding;AMP-binding_C;ACAS_N	AMP-binding enzyme;AMP-binding enzyme C-terminal domain;Acetyl-coenzyme A synthetase N-terminus
ENSOART00020026138	ENSOARG00020015727			known	ENSOARG00020008889	IFIT5	interferon induced protein with tetratricopeptide repeats 5 [Source:HGNC Symbol;Acc:HGNC:13328]	trans	0.885714	0.0188455	0.029059					GO:0051607;GO:0045071;GO:0043123;GO:0045177;GO:0015629;GO:0005829;GO:0005886;GO:0008385;GO:0032587;GO:0000049;GO:0000339;GO:0008266;GO:0003727;GO:0003723;GO:0005515;GO:000369	biological_process;biological_process;biological_process;cellular_component;cellular_component;cellular_component;cellular_component;cellular_component;cellular_component;molecular_function;molecular_function;molecular_function;molecular_function;molecular_function;molecular_function;molecular_function;	BP:defense response to virus;BP:negative regulation of viral genome replication;BP:positive regulation of I-kappaB kinase/NF-kappaB signaling;CC:apical part of cell;CC:actin cytoskeleton;CC:cytosol;CC:plasma membrane;CC:IkappaB kinase complex;CC:ruffle membrane;MF:tRNA binding;MF:RNA cap binding;MF:pol;MF:single-stranded RNA binding;MF:RNA binding;MF:protein binding;MF:double-stranded DNA binding;	K24850	IFIT5	------	------	COG0457;ENOG410YCDE	S:Function unknown;	KAG5195848.1	hypothetical protein JEQ12_011484 [Ovis aries]	sp|Q13325|IFIT5_HUMAN;	Interferon-induced protein with tetratricopeptide repeats 5 OS=Homo sapiens OX=9606 GN=IFIT5 PE=1 SV=1;	PF07719.19;PF13424.8;PF00515.30;PF14559.8;PF13414.8;PF13429.8	TPR_2;TPR_12;TPR_1;TPR_19;TPR_11;TPR_15	Tetratricopeptide repeat;Tetratricopeptide repeat;Tetratricopeptide repeat;Tetratricopeptide repeat;TPR repeat;Tetratricopeptide repeat
ENSOART00020020568	ENSOARG00020013475			known	ENSOARG00020004153	STXBP6	syntaxin binding protein 6 [Source:HGNC Symbol;Acc:HGNC:19666]	trans	0.942857	0.00480466	0.0129737					GO:0006893;GO:0045920;GO:0016192;GO:0006887;GO:0035542;GO:0035493;GO:0000145;GO:0016021;GO:0005912;GO:0005886;GO:0005546;GO:009864	biological_process;biological_process;biological_process;biological_process;biological_process;biological_process;cellular_component;cellular_component;cellular_component;cellular_component;molecular_function;molecular_function;	BP:Golgi to plasma membrane transport;BP:negative regulation of exocytosis;BP:vesicle-mediated transport;BP:exocytosis;BP:regulation of SNARE complex assembly;BP:SNARE complex assembly;CC:exocyst;CC:integral component of membrane;CC:adherens junction;CC:plasma membrane;MF:phosphatidylinositol-4,5-bisphosphate binding;MF:cadherin binding involved in cell-cell adhesion;	K08519	STXBP6	------	------	ENOG410ZU11	U:Intracellular trafficking, secretion, and vesicular transport	XP_017921933.1	PREDICTED: syntaxin-binding protein 6 isoform X1 [Capra hircus]	sp|Q8R3T5|STXB6_MOUSE;	Syntaxin-binding protein 6 OS=Mus musculus OX=10090 GN=Stxbp6 PE=1 SV=1;	PF15277.8;PF00957.23	Sec3-PIP2_bind;Synaptobrevin	Exocyst complex component SEC3 N-terminal PIP2 binding PH;Synaptobrevin
ENSOART00020026138	ENSOARG00020015727			known	ENSOARG00020002942	CXCL1	Ovis aries chemokine (C-X-C motif) ligand 1 (melanoma growth stimulating activity, alpha) (CXCL1), mRNA. [Source:RefSeq mRNA;Acc:NM_001009358]	trans	0.828571	0.0415627	0.0430308					GO:0060326;GO:0006952;GO:0007165;GO:0006954;GO:0006955;GO:0006935;GO:0005615;GO:0005576;GO:0005125;GO:0008009;GO:000808	biological_process;biological_process;biological_process;biological_process;biological_process;biological_process;cellular_component;cellular_component;molecular_function;molecular_function;molecular_function;	BP:cell chemotaxis;BP:defense response;BP:signal transduction;BP:inflammatory response;BP:immune response;BP:chemotaxis;CC:extracellular space;CC:extracellular region;MF:cytokine activity;MF:chemokine activity;MF:growth factor activity;	K05505	CXCL1_2_3, GRO	map05167;map04657;map05146;map05323;map04668;map05134;map05120;map04621;map04060;map04062;map04064	Kaposi sarcoma-associated herpesvirus infection;IL-17 signaling pathway;Amoebiasis;Rheumatoid arthritis;TNF signaling pathway;Legionellosis;Epithelial cell signaling in Helicobacter pylori infection;NOD-like receptor signaling pathway;Cytokine-cytokine receptor interaction;Chemokine signaling pathway;NF-kappa B signaling pathway	ENOG410ZT1C	S:Function unknown	NP_001009358.1	growth-regulated alpha protein precursor [Ovis aries]	sp|O46678|GROA_SHEEP;	Growth-regulated alpha protein OS=Ovis aries OX=9940 GN=CXCL1 PE=3 SV=1;	PF00048.22	IL8	Small cytokines
ENSOART00020020568	ENSOARG00020013475			known	ENSOARG00020000824	KIF1A	kinesin family member 1A [Source:NCBI gene (formerly Entrezgene);Acc:101103691]	trans	0.840668	0.0360576	0.0430308					GO:0007018;GO:0008017;GO:0005524;GO:0003777;GO:0005515;GO:1990939;GO:004280	biological_process;molecular_function;molecular_function;molecular_function;molecular_function;molecular_function;molecular_function;	BP:microtubule-based movement;MF:microtubule binding;MF:ATP binding;MF:microtubule motor activity;MF:protein binding;MF:ATP-dependent microtubule motor activity;MF:identical protein binding;	K10392	KIF1	------	------	COG5059	Z:Cytoskeleton	XP_027822744.2	kinesin-like protein KIF1A isoform X7 [Ovis aries]	sp|F1M4A4|KIF1A_RAT;	Kinesin-like protein KIF1A OS=Rattus norvegicus OX=10116 GN=Kif1a PE=1 SV=3;	PF00225.25;PF16183.7;PF12473.10;PF16796.7;PF12423.10;PF00169.31;PF00498.28	Kinesin;Kinesin_assoc;DUF3694;Microtub_bd;KIF1B;PH;FHA	Kinesin motor domain;Kinesin-associated;Kinesin protein;Microtubule binding;Kinesin protein 1B;PH domain;FHA domain
ENSOART00020003956	ENSOARG00020002579			known	ENSOARG00020000571	CSF2	Ovis aries colony stimulating factor 2 (CSF2), mRNA. [Source:RefSeq mRNA;Acc:NM_001009805]	trans	-0.828571	0.0415627	0.0430308					GO:0042127;GO:0030225;GO:0030224;GO:0030223;GO:0010628;GO:0071803;GO:0042531;GO:0007259;GO:0070665;GO:0010744;GO:0097028;GO:0010468;GO:0008284;GO:0006468;GO:0032747;GO:0038157;GO:0045892;GO:0006955;GO:0001892;GO:2001240;GO:0097011;GO:0043011;GO:0030526;GO:0005615;GO:0043231;GO:0005576;GO:0005125;GO:0005129;GO:000808	biological_process;biological_process;biological_process;biological_process;biological_process;biological_process;biological_process;biological_process;biological_process;biological_process;biological_process;biological_process;biological_process;biological_process;biological_process;biological_process;biological_process;biological_process;biological_process;biological_process;biological_process;…	BP:regulation of cell proliferation;BP:macrophage differentiation;BP:monocyte differentiation;BP:neutrophil differentiation;BP:positive regulation of gene expression;BP:positive regulation of podosome assembly;BP:positive regulation of tyrosine phosphorylation of STAT protein;BP:JAK-STAT cascade;BP:positive regulation of leukocyte proliferation;BP:positive regulation of macrophage derived foam ce…	K05427	CSF2, GMCSF	map05166;map05167;map04664;map04650;map04657;map05202;map05146;map05323;map04668;map04660;map04060;map05131;map04630;map04640;map05221	Human T-cell leukemia virus 1 infection;Kaposi sarcoma-associated herpesvirus infection;Fc epsilon RI signaling pathway;Natural killer cell mediated cytotoxicity;IL-17 signaling pathway;Transcriptional misregulation in cancer;Amoebiasis;Rheumatoid arthritis;TNF signaling pathway;T cell receptor signaling pathway;Cytokine-cytokine receptor interaction;Shigellosis;Jak-STAT signaling pathway;Hematop…	ENOG411164J	A:RNA processing and modification	NP_001009805.1	granulocyte-macrophage colony-stimulating factor precursor [Ovis aries]	sp|P28773|CSF2_SHEEP;	Granulocyte-macrophage colony-stimulating factor OS=Ovis aries OX=9940 GN=CSF2 PE=1 SV=1;	PF01109.19	GM_CSF	Granulocyte-macrophage colony-stimulating factor
ENSOART00020020568	ENSOARG00020013475			known	ENSOARG00020025768	DCLK3	doublecortin like kinase 3 [Source:HGNC Symbol;Acc:HGNC:19005]	trans	1	0	0					GO:0006468;GO:0035556;GO:0005524;GO:000467	biological_process;biological_process;molecular_function;molecular_function;	BP:protein phosphorylation;BP:intracellular signal transduction;MF:ATP binding;MF:protein kinase activity;	K17530	DCLK3	------	------	ENOG410YA63	T:Signal transduction mechanisms	XP_042092643.1	serine/threonine-protein kinase DCLK3 [Ovis aries]	sp|Q8BWQ5|DCLK3_MOUSE;	Serine/threonine-protein kinase DCLK3 OS=Mus musculus OX=10090 GN=Dclk3 PE=1 SV=2;	PF00069.27;PF07714.19;PF03607.19;PF03109.18;PF17667.3	Pkinase;PK_Tyr_Ser-Thr;DCX;ABC1;Pkinase_fungal	Protein kinase domain;Protein tyrosine and serine/threonine kinase;Doublecortin;ABC1 atypical kinase-like domain;Fungal protein kinase
ENSOART00020008934	ENSOARG00020005761			known	ENSOARG00020026334	B3GAT2	beta-1,3-glucuronyltransferase 2 [Source:NCBI gene (formerly Entrezgene);Acc:101102248]	trans	0.828571	0.0415627	0.0430308					GO:0006486;GO:0016021;GO:0016020;GO:0000139;GO:0046872;GO:001501	biological_process;cellular_component;cellular_component;cellular_component;molecular_function;molecular_function;	BP:protein glycosylation;CC:integral component of membrane;CC:membrane;CC:Golgi membrane;MF:metal ion binding;MF:galactosylgalactosylxylosylprotein 3-beta-glucuronosyltransferase activity;	K10157	B3GAT2	map00515	Mannose type O-glycan biosynthesis	ENOG410XP79	S:Function unknown	XP_014953166.2	galactosylgalactosylxylosylprotein 3-beta-glucuronosyltransferase 2 [Ovis aries]	sp|Q5CAZ6|B3GA2_CANLF;	Galactosylgalactosylxylosylprotein 3-beta-glucuronosyltransferase 2 OS=Canis lupus familiaris OX=9615 GN=B3GAT2 PE=2 SV=1;	PF03360.18	Glyco_transf_43	Glycosyltransferase family 43
ENSOART00020020568	ENSOARG00020013475			known	ENSOARG00020025305	TENM3	teneurin transmembrane protein 3 [Source:HGNC Symbol;Acc:HGNC:29944]	trans	0.828571	0.0415627	0.0430308					GO:0048666;GO:0048593;GO:0007165;GO:0016021;GO:000382	biological_process;biological_process;biological_process;cellular_component;molecular_function;	BP:neuron development;BP:camera-type eye morphogenesis;BP:signal transduction;CC:integral component of membrane;MF:catalytic activity;	K24473	TENM, ODZ	------	------	ENOG410XQQD	S:Function unknown	XP_042097376.1	teneurin-3 isoform X6 [Ovis aries]	sp|Q9P273|TEN3_HUMAN;	Teneurin-3 OS=Homo sapiens OX=9606 GN=TENM3 PE=2 SV=3;	PF06484.14;PF15636.8;PF07974.15;PF05593.16	Ten_N;Tox-GHH;EGF_2;RHS_repeat	Teneurin Intracellular Region;GHH signature containing HNH/Endo VII superfamily nuclease toxin;EGF-like domain;RHS Repeat
ENSOART00020026138	ENSOARG00020015727			known	ENSOARG00020001114	ADAM22	ADAM metallopeptidase domain 22 [Source:NCBI gene (formerly Entrezgene);Acc:101116564]	trans	0.885714	0.0188455	0.029059					GO:0006508;GO:0004222;GO:000823	biological_process;molecular_function;molecular_function;	BP:proteolysis;MF:metalloendopeptidase activity;MF:metallopeptidase activity;	K16068	ADAM22	------	------	ENOG410XX2M	S:Function unknown	XP_042104611.1	disintegrin and metalloproteinase domain-containing protein 22 isoform X3 [Ovis aries]	sp|Q9P0K1|ADA22_HUMAN;	Disintegrin and metalloproteinase domain-containing protein 22 OS=Homo sapiens OX=9606 GN=ADAM22 PE=1 SV=1;	PF01421.21;PF01562.21;PF08516.14;PF00200.25;PF13582.8;PF07974.15	Reprolysin;Pep_M12B_propep;ADAM_CR;Disintegrin;Reprolysin_3;EGF_2	Reprolysin;Reprolysin family propeptide;ADAM cysteine-rich;Disintegrin;Metallo-peptidase family M12B Reprolysin-like;EGF-like domain
ENSOART00020020568	ENSOARG00020013475			known	ENSOARG00020003620	2024-03-03	membrane associated ring-CH-type finger 3 [Source:NCBI gene (formerly Entrezgene);Acc:101106841]	trans	-0.885714	0.0188455	0.029059					GO:0006897;GO:0016567;GO:0043231;GO:0030659;GO:0016021;GO:0016020;GO:0005764;GO:0005768;GO:0031901;GO:0004842;GO:0016874;GO:0008270;GO:004687	biological_process;biological_process;cellular_component;cellular_component;cellular_component;cellular_component;cellular_component;cellular_component;cellular_component;molecular_function;molecular_function;molecular_function;molecular_function;	BP:endocytosis;BP:protein ubiquitination;CC:intracellular membrane-bounded organelle;CC:cytoplasmic vesicle membrane;CC:integral component of membrane;CC:membrane;CC:lysosome;CC:endosome;CC:early endosome membrane;MF:ubiquitin-protein transferase activity;MF:ligase activity;MF:zinc ion binding;MF:metal ion binding;	K10658	2024-03-03	------	------	COG5183	O:Posttranslational modification, protein turnover, chaperones	XP_004008710.1	E3 ubiquitin-protein ligase MARCHF3 [Ovis aries]	sp|A0JN69|MARH3_BOVIN;	E3 ubiquitin-protein ligase MARCHF3 OS=Bos taurus OX=9913 GN=MARCHF3 PE=2 SV=1;	PF12906.9;PF13639.8	RINGv;zf-RING_2	RING-variant domain;Ring finger domain
ENSOART00020008934	ENSOARG00020005761			known	ENSOARG00020015391	MSMO1	methylsterol monooxygenase 1 [Source:NCBI gene (formerly Entrezgene);Acc:101121628]	trans	-0.885714	0.0188455	0.029059					GO:0016126;GO:0008610;GO:0016021;GO:0016020;GO:0005789;GO:0004497;GO:0000254;GO:0005506;GO:001649	biological_process;biological_process;cellular_component;cellular_component;cellular_component;molecular_function;molecular_function;molecular_function;molecular_function;	BP:sterol biosynthetic process;BP:lipid biosynthetic process;CC:integral component of membrane;CC:membrane;CC:endoplasmic reticulum membrane;MF:monooxygenase activity;MF:C-4 methylsterol oxidase activity;MF:iron ion binding;MF:oxidoreductase activity;	K07750	MESO1, ERG25	map00100	Steroid biosynthesis	COG3000	I:Lipid transport and metabolism	XP_014956963.2	methylsterol monooxygenase 1 [Ovis aries]	sp|Q15800|MSMO1_HUMAN;	Methylsterol monooxygenase 1 OS=Homo sapiens OX=9606 GN=MSMO1 PE=1 SV=1;	PF04116.15	FA_hydroxylase	Fatty acid hydroxylase superfamily
ENSOART00020020568	ENSOARG00020013475			known	ENSOARG00020013154	PTPRN	protein tyrosine phosphatase receptor type N [Source:NCBI gene (formerly Entrezgene);Acc:101113312]	trans	1	0	0					GO:0035773;GO:0016311;GO:0006470;GO:0000302;GO:0035335;GO:1904692;GO:0030073;GO:1990502;GO:0001553;GO:0045944;GO:0045202;GO:0043679;GO:0016021;GO:0043025;GO:0030141;GO:0030658;GO:0005886;GO:0043204;GO:0005768;GO:0005634;GO:0016791;GO:0044389;GO:0030507;GO:0008134;GO:000472	biological_process;biological_process;biological_process;biological_process;biological_process;biological_process;biological_process;biological_process;biological_process;biological_process;cellular_component;cellular_component;cellular_component;cellular_component;cellular_component;cellular_component;cellular_component;cellular_component;cellular_component;cellular_component;molecular_function;…	BP:insulin secretion involved in cellular response to glucose stimulus;BP:dephosphorylation;BP:protein dephosphorylation;BP:response to reactive oxygen species;BP:peptidyl-tyrosine dephosphorylation;BP:positive regulation of type B pancreatic cell proliferation;BP:insulin secretion;BP:dense core granule maturation;BP:luteinization;BP:positive regulation of transcription from RNA polymerase II pro…	K07817	PTPRN	map04940	Type I diabetes mellitus	COG5599	T:Signal transduction mechanisms	XP_012002021.3	receptor-type tyrosine-protein phosphatase-like N isoform X2 [Ovis aries]	sp|P56722|PTPRN_BOVIN;	Receptor-type tyrosine-protein phosphatase-like N OS=Bos taurus OX=9913 GN=PTPRN PE=1 SV=1;	PF00102.29;PF14948.8;PF11548.10	Y_phosphatase;RESP18;Receptor_IA-2	Protein-tyrosine phosphatase;RESP18 domain;Protein-tyrosine phosphatase receptor IA-2
ENSOART00020003956	ENSOARG00020002579			known	ENSOARG00020026362	SHMT1	Ovis aries serine hydroxymethyltransferase 1 (SHMT1), mRNA. [Source:RefSeq mRNA;Acc:NM_001009469]	trans	0.885714	0.0188455	0.029059					GO:0051289;GO:0006730;GO:0046653;GO:0046655;GO:0006565;GO:0006563;GO:0006544;GO:0035999;GO:0032259;GO:1904482;GO:0009113;GO:0019264;GO:0017148;GO:0005737;GO:0005654;GO:0005829;GO:0030170;GO:0008168;GO:0048027;GO:0000900;GO:0016740;GO:0042802;GO:0042803;GO:0003824;GO:0070905;GO:0036094;GO:000437	biological_process;biological_process;biological_process;biological_process;biological_process;biological_process;biological_process;biological_process;biological_process;biological_process;biological_process;biological_process;biological_process;cellular_component;cellular_component;cellular_component;molecular_function;molecular_function;molecular_function;molecular_function;molecular_function;…	BP:protein homotetramerization;BP:one-carbon metabolic process;BP:tetrahydrofolate metabolic process;BP:folic acid metabolic process;BP:L-serine catabolic process;BP:L-serine metabolic process;BP:glycine metabolic process;BP:tetrahydrofolate interconversion;BP:methylation;BP:cellular response to tetrahydrofolate;BP:purine nucleobase biosynthetic process;BP:glycine biosynthetic process from serine…	K00600	glyA, SHMT	map00630;map01523;map00670;map00260	Glyoxylate and dicarboxylate metabolism;Antifolate resistance;One carbon pool by folate;Glycine, serine and threonine metabolism	COG0112	E:Amino acid transport and metabolism	NP_001009469.1	serine hydroxymethyltransferase, cytosolic [Ovis aries]	sp|P35623|GLYC_SHEEP;	Serine hydroxymethyltransferase, cytosolic OS=Ovis aries OX=9940 GN=SHMT1 PE=1 SV=3;	PF00464.21	SHMT	Serine hydroxymethyltransferase
ENSOART00020020568	ENSOARG00020013475			known	ENSOARG00020017241			trans	-0.885714	0.0188455	0.029059					GO:001602	cellular_component;	CC:integral component of membrane;	K06566;K19831	IFITM;IFITM1, CD225	map04662	B cell receptor signaling pathway	ENOG4112C1U	S:Function unknown	XP_027815804.2	interferon-induced transmembrane protein 1-like [Ovis aries]	sp|Q01628|IFM3_HUMAN;	Interferon-induced transmembrane protein 3 OS=Homo sapiens OX=9606 GN=IFITM3 PE=1 SV=2;	PF04505.14	CD225	Interferon-induced transmembrane protein
ENSOART00020008934	ENSOARG00020005761			known	ENSOARG00020016919	PDZRN3	PDZ domain containing ring finger 3 [Source:NCBI gene (formerly Entrezgene);Acc:101104097]	trans	1	0	0					GO:0007528;GO:0016567;GO:0031594;GO:0061630;GO:0008270;GO:0005515;GO:000484	biological_process;biological_process;cellular_component;molecular_function;molecular_function;molecular_function;molecular_function;	BP:neuromuscular junction development;BP:protein ubiquitination;CC:neuromuscular junction;MF:ubiquitin protein ligase activity;MF:zinc ion binding;MF:protein binding;MF:ubiquitin-protein transferase activity;	K15682	PDZRN3_4, LNX3_4	------	------	ENOG4111S26	O:Posttranslational modification, protein turnover, chaperones	XP_014957817.2	E3 ubiquitin-protein ligase PDZRN3 isoform X1 [Ovis aries]	sp|Q9UPQ7|PZRN3_HUMAN;	E3 ubiquitin-protein ligase PDZRN3 OS=Homo sapiens OX=9606 GN=PDZRN3 PE=1 SV=2;	PF00595.26;PF17820.3;PF13180.8;PF13923.8;PF00097.27;PF13920.8;PF13639.8;PF13445.8;PF03145.18;PF02176.20;PF15227.8;PF14634.8;PF14447.8	PDZ;PDZ_6;PDZ_2;zf-C3HC4_2;zf-C3HC4;zf-C3HC4_3;zf-RING_2;zf-RING_UBOX;Sina;zf-TRAF;zf-C3HC4_4;zf-RING_5;Prok-RING_4	PDZ domain;PDZ domain;PDZ domain;Zinc finger, C3HC4 type;Zinc finger, C3HC4 type;Zinc finger, C3HC4 type;Ring finger domain;RING-type zinc-finger;Seven in absentia protein family;TRAF-type zinc finger;zinc finger of C3HC4-type, RING;zinc-RING finger domain;Prokaryotic RING finger family 4
ENSOART00020020568	ENSOARG00020013475			known	ENSOARG00020004943	OLFM4	olfactomedin 4 [Source:HGNC Symbol;Acc:HGNC:17190]	trans	-0.885714	0.0188455	0.029059					GO:1900026;GO:0042581;GO:0032991;GO:0005615;GO:0005829;GO:0005654;GO:0005886;GO:0045171;GO:0048471;GO:0045296;GO:000519	biological_process;cellular_component;cellular_component;cellular_component;cellular_component;cellular_component;cellular_component;cellular_component;cellular_component;molecular_function;molecular_function;	BP:positive regulation of substrate adhesion-dependent cell spreading;CC:specific granule;CC:macromolecular complex;CC:extracellular space;CC:cytosol;CC:nucleoplasm;CC:plasma membrane;CC:intercellular bridge;CC:perinuclear region of cytoplasm;MF:cadherin binding;MF:structural molecule activity;	------	------	------	------	ENOG410ZRPP	U:Intracellular trafficking, secretion, and vesicular transport	KAG5204021.1	hypothetical protein JEQ12_001997 [Ovis aries]	sp|Q6UX06|OLFM4_HUMAN;	Olfactomedin-4 OS=Homo sapiens OX=9606 GN=OLFM4 PE=1 SV=1;	PF02191.18	OLF	Olfactomedin-like domain
ENSOART00020026138	ENSOARG00020015727			known	ENSOARG00020012678	FER1L6	fer-1 like family member 6 [Source:HGNC Symbol;Acc:HGNC:28065]	trans	0.885714	0.0188455	0.029059					GO:0009617;GO:0016021;GO:004687	biological_process;cellular_component;molecular_function;	BP:response to bacterium;CC:integral component of membrane;MF:metal ion binding;	K22127	FER1L6	------	------	ENOG410XPT2	S:Function unknown	XP_042110083.1	fer-1-like protein 6 isoform X1 [Ovis aries]	sp|Q2WGJ9|FR1L6_HUMAN;	Fer-1-like protein 6 OS=Homo sapiens OX=9606 GN=FER1L6 PE=2 SV=2;	PF00168.32;PF16165.7;PF08150.14;PF08151.14	C2;Ferlin_C;FerB;FerI	C2 domain;Ferlin C-terminus;FerB;FerI
ENSOART00020020568	ENSOARG00020013475			known	ENSOARG00020018043		2'-5'-oligoadenylate synthase 1-like [Source:NCBI gene (formerly Entrezgene);Acc:114108712]	trans	-0.885714	0.0188455	0.029059					GO:0051607;GO:0045087;GO:0005737;GO:0016779;GO:0003725;GO:000173	biological_process;biological_process;cellular_component;molecular_function;molecular_function;molecular_function;	BP:defense response to virus;BP:innate immune response;CC:cytoplasm;MF:nucleotidyltransferase activity;MF:double-stranded RNA binding;MF:2'-5'-oligoadenylate synthetase activity;	K14216	OAS	map05164;map05162;map05160;map05168;map05169;map04621	Influenza A;Measles;Hepatitis C;Herpes simplex infection;Epstein-Barr virus infection;NOD-like receptor signaling pathway	COG5272	O:Posttranslational modification, protein turnover, chaperones	XP_027812387.2	LOW QUALITY PROTEIN: 2'-5'-oligoadenylate synthase 1 [Ovis aries]	sp|Q29599|OAS1_PIG;	2'-5'-oligoadenylate synthase 1 OS=Sus scrofa OX=9823 GN=OAS1 PE=1 SV=3;	PF10421.11;PF01909.25;PF18144.3	OAS1_C;NTP_transf_2;SMODS	2'-5'-oligoadenylate synthetase 1, domain 2, C-terminus;Nucleotidyltransferase domain;Second Messenger Oligonucleotide or Dinucleotide Synthetase domain
ENSOART00020008934	ENSOARG00020005761			known	ENSOARG00020015800	SAMD9	sterile alpha motif domain containing 9 [Source:HGNC Symbol;Acc:HGNC:1348]	trans	-0.885714	0.0188455	0.029059					GO:0034058;GO:0005737;GO:0005829;GO:004323	biological_process;cellular_component;cellular_component;cellular_component;	BP:endosomal vesicle fusion;CC:cytoplasm;CC:cytosol;CC:intracellular membrane-bounded organelle;	K23949	SAMD9, SAMD9L	------	------	ENOG41124X3	S:Function unknown	XP_042104307.1	sterile alpha motif domain-containing protein 9-like [Ovis aries]	sp|Q5K651|SAMD9_HUMAN;	Sterile alpha motif domain-containing protein 9 OS=Homo sapiens OX=9606 GN=SAMD9 PE=1 SV=1;	------	------	------
ENSOART00020020568	ENSOARG00020013475			known	ENSOARG00020011622	LIPG	lipase G, endothelial type [Source:NCBI gene (formerly Entrezgene);Acc:101111679]	trans	-0.942857	0.00480466	0.0129737					GO:0034375;GO:0043691;GO:0050746;GO:0032376;GO:0016042;GO:0055091;GO:0006629;GO:0042632;GO:0010983;GO:0042627;GO:0005615;GO:0009986;GO:0005794;GO:0005886;GO:0005769;GO:0005576;GO:0016787;GO:0004465;GO:0046872;GO:0008970;GO:0052689;GO:0008201;GO:0004806;GO:0005515;GO:0004620;GO:001629	biological_process;biological_process;biological_process;biological_process;biological_process;biological_process;biological_process;biological_process;biological_process;cellular_component;cellular_component;cellular_component;cellular_component;cellular_component;cellular_component;cellular_component;molecular_function;molecular_function;molecular_function;molecular_function;molecular_function;…	BP:high-density lipoprotein particle remodeling;BP:reverse cholesterol transport;BP:regulation of lipoprotein metabolic process;BP:positive regulation of cholesterol transport;BP:lipid catabolic process;BP:phospholipid homeostasis;BP:lipid metabolic process;BP:cholesterol homeostasis;BP:positive regulation of high-density lipoprotein particle clearance;CC:chylomicron;CC:extracellular space;CC:cel…	K01046	lip, TGL2	map00561	Glycerolipid metabolism	ENOG4111GMM	S:Function unknown	XP_004020711.2	endothelial lipase isoform X1 [Ovis aries]	sp|Q9Y5X9|LIPE_HUMAN;	Endothelial lipase OS=Homo sapiens OX=9606 GN=LIPG PE=1 SV=1;	PF00151.21;PF01477.25	Lipase;PLAT	Lipase;PLAT/LH2 domain
ENSOART00020026138	ENSOARG00020015727			known	ENSOARG00020024045		ras GTPase-activating protein 4 [Source:NCBI gene (formerly Entrezgene);Acc:101117299]	trans	-0.828571	0.0415627	0.0430308					GO:0043547;GO:0071277;GO:0007165;GO:0035556;GO:0043087;GO:0046580;GO:0005543;GO:0005096;GO:004687	biological_process;biological_process;biological_process;biological_process;biological_process;biological_process;molecular_function;molecular_function;molecular_function;	BP:positive regulation of GTPase activity;BP:cellular response to calcium ion;BP:signal transduction;BP:intracellular signal transduction;BP:regulation of GTPase activity;BP:negative regulation of Ras protein signal transduction;MF:phospholipid binding;MF:GTPase activator activity;MF:metal ion binding;	K17630	RASA4, CAPRI	map04014	Ras signaling pathway	ENOG410Y128	S:Function unknown	XP_027817009.1	ras GTPase-activating protein 4B isoform X4 [Ovis aries]	sp|O43374|RASL2_HUMAN;	Ras GTPase-activating protein 4 OS=Homo sapiens OX=9606 GN=RASA4 PE=2 SV=2;	PF00168.32;PF00616.21;PF00779.21;PF00169.31	C2;RasGAP;BTK;PH	C2 domain;GTPase-activator protein for Ras-like GTPase;BTK motif;PH domain
ENSOART00020020568	ENSOARG00020013475			known	ENSOARG00020020448			trans	-0.942857	0.00480466	0.0129737					GO:001602	cellular_component;	CC:integral component of membrane;	------	------	------	------	ENOG410Z2RX	U:Intracellular trafficking, secretion, and vesicular transport	XP_017921647.1	PREDICTED: interferon alpha-inducible protein 27, mitochondrial isoform X1 [Capra hircus]	sp|Q96BM0|I27L1_HUMAN;	Interferon alpha-inducible protein 27-like protein 1 OS=Homo sapiens OX=9606 GN=IFI27L1 PE=1 SV=1;	PF06140.15	Ifi-6-16	Interferon-induced 6-16 family
ENSOART00020008934	ENSOARG00020005761			known	ENSOARG00020025272		HLA class II histocompatibility antigen, DM beta chain [Source:NCBI gene (formerly Entrezgene);Acc:101109746]	trans	-0.942857	0.00480466	0.0129737					GO:0002504;GO:0019882;GO:0002250;GO:0006955;GO:0016021;GO:0016020;GO:004261	biological_process;biological_process;biological_process;biological_process;cellular_component;cellular_component;cellular_component;	BP:antigen processing and presentation of peptide or polysaccharide antigen via MHC class II;BP:antigen processing and presentation;BP:adaptive immune response;BP:immune response;CC:integral component of membrane;CC:membrane;CC:MHC class II protein complex;	K06752	MHC2	map05140;map05310;map05164;map05145;map05332;map04659;map04658;map05168;map05169;map04940;map04145;map04640;map05152;map05150;map05320;map05321;map05322;map05323;map05416;map05330;map04514;map04672;map04612;map05166	Leishmaniasis;Asthma;Influenza A;Toxoplasmosis;Graft-versus-host disease;Th17 cell differentiation;Th1 and Th2 cell differentiation;Herpes simplex infection;Epstein-Barr virus infection;Type I diabetes mellitus;Phagosome;Hematopoietic cell lineage;Tuberculosis;Staphylococcus aureus infection;Autoimmune thyroid disease;Inflammatory bowel diseas;Systemic lupus erythematosus;Rheumatoid arthritis;Vir…	ENOG410YU9X	U:Intracellular trafficking, secretion, and vesicular transport	XP_004018789.2	HLA class II histocompatibility antigen, DM beta chain isoform X1 [Ovis aries]	sp|P28068|DMB_HUMAN;	HLA class II histocompatibility antigen, DM beta chain OS=Homo sapiens OX=9606 GN=HLA-DMB PE=1 SV=1;	PF07654.17;PF00969.21;PF13927.8;PF13895.8	C1-set;MHC_II_beta;Ig_3;Ig_2	Immunoglobulin C1-set domain;Class II histocompatibility antigen, beta domain;Immunoglobulin domain;Immunoglobulin domain
ENSOART00020020568	ENSOARG00020013475			known	ENSOARG00020020662	TMEM106A	transmembrane protein 106A [Source:NCBI gene (formerly Entrezgene);Acc:101109284]	trans	-1	0	0					GO:0045087;GO:0032760;GO:0042116;GO:0045348;GO:1904407;GO:0043410;GO:0035781;GO:0035780;GO:0032731;GO:0032755;GO:0043123;GO:0005886;GO:001602	biological_process;biological_process;biological_process;biological_process;biological_process;biological_process;biological_process;biological_process;biological_process;biological_process;biological_process;cellular_component;cellular_component;	BP:innate immune response;BP:positive regulation of tumor necrosis factor production;BP:macrophage activation;BP:positive regulation of MHC class II biosynthetic process;BP:positive regulation of nitric oxide metabolic process;BP:positive regulation of MAPK cascade;BP:CD86 biosynthetic process;BP:CD80 biosynthetic process;BP:positive regulation of interleukin-1 beta production;BP:positive regulat…	K25049	TMEM106A	------	------	ENOG410XUHT	S:Function unknown	XP_004013009.2	transmembrane protein 106A [Ovis aries]	sp|Q5EA90|T106A_BOVIN;	Transmembrane protein 106A OS=Bos taurus OX=9913 GN=TMEM106A PE=2 SV=1;	PF07092.14	DUF1356	Protein of unknown function
ENSOART00020026138	ENSOARG00020015727			known	ENSOARG00020007334	CCL20	C-C motif chemokine ligand 20 [Source:NCBI gene (formerly Entrezgene);Acc:101104302]	trans	0.942857	0.00480466	0.0129737					GO:0070098;GO:0060326;GO:0048247;GO:0071356;GO:0035584;GO:2000406;GO:0007186;GO:0030593;GO:0006935;GO:0006954;GO:0006955;GO:0072678;GO:0072679;GO:0043547;GO:0002548;GO:0071347;GO:0071346;GO:0070374;GO:0005615;GO:0005576;GO:0008009;GO:0031731;GO:004802	biological_process;biological_process;biological_process;biological_process;biological_process;biological_process;biological_process;biological_process;biological_process;biological_process;biological_process;biological_process;biological_process;biological_process;biological_process;biological_process;biological_process;biological_process;cellular_component;cellular_component;molecular_function;…	BP:chemokine-mediated signaling pathway;BP:cell chemotaxis;BP:lymphocyte chemotaxis;BP:cellular response to tumor necrosis factor;BP:calcium-mediated signaling using intracellular calcium source;BP:positive regulation of T cell migration;BP:G-protein coupled receptor signaling pathway;BP:neutrophil chemotaxis;BP:chemotaxis;BP:inflammatory response;BP:immune response;BP:T cell migration;BP:thymocy…	K14625	CCL20	map04657;map05323;map04668;map04060;map04062	IL-17 signaling pathway;Rheumatoid arthritis;TNF signaling pathway;Cytokine-cytokine receptor interaction;Chemokine signaling pathway	ENOG410ZGME	O:Posttranslational modification, protein turnover, chaperones	XP_005676701.2	PREDICTED: C-C motif chemokine 20 isoform X1 [Capra hircus]	sp|Q8SQB1|CCL20_BOVIN;	C-C motif chemokine 20 OS=Bos taurus OX=9913 GN=CCL20 PE=3 SV=1;	PF00048.22	IL8	Small cytokines
ENSOART00020020568	ENSOARG00020013475			known	ENSOARG00020000455	NFE2L3	nuclear factor, erythroid 2 like 3 [Source:NCBI gene (formerly Entrezgene);Acc:101115536]	trans	-0.885714	0.0188455	0.029059					GO:0006355;GO:0006357;GO:0005634;GO:0090575;GO:0001227;GO:0003700;GO:0003677;GO:0000978;GO:000098	biological_process;biological_process;cellular_component;cellular_component;molecular_function;molecular_function;molecular_function;molecular_function;molecular_function;	BP:regulation of transcription, DNA-templated;BP:regulation of transcription from RNA polymerase II promoter;CC:nucleus;CC:RNA polymerase II transcription factor complex;MF:transcriptional repressor activity, RNA polymerase II transcription regulatory region sequence-specific binding;MF:transcription factor activity, sequence-specific DNA binding;MF:DNA binding;MF:RNA polymerase II core promoter …	K09040	NFE2L1_3	------	------	ENOG410ZGMS	K:Transcription	XP_027824465.1	nuclear factor erythroid 2-related factor 3 [Ovis aries]	sp|Q9Y4A8|NF2L3_HUMAN;	Nuclear factor erythroid 2-related factor 3 OS=Homo sapiens OX=9606 GN=NFE2L3 PE=1 SV=1;	PF03131.19;PF00170.23;PF07716.17	bZIP_Maf;bZIP_1;bZIP_2	bZIP Maf transcription factor;bZIP transcription factor;Basic region leucine zipper
ENSOART00020008934	ENSOARG00020005761			known	ENSOARG00020024558	RNF125	ring finger protein 125 [Source:NCBI gene (formerly Entrezgene);Acc:101114324]	trans	-0.885714	0.0188455	0.029059					GO:0039536;GO:0032480;GO:0016567;GO:0006511;GO:1990830;GO:0000209;GO:0043231;GO:0034098;GO:0000139;GO:0031624;GO:0061630;GO:0008270;GO:0046872;GO:000203	biological_process;biological_process;biological_process;biological_process;biological_process;biological_process;cellular_component;cellular_component;cellular_component;molecular_function;molecular_function;molecular_function;molecular_function;molecular_function;	BP:negative regulation of RIG-I signaling pathway;BP:negative regulation of type I interferon production;BP:protein ubiquitination;BP:ubiquitin-dependent protein catabolic process;BP:cellular response to leukemia inhibitory factor;BP:protein polyubiquitination;CC:intracellular membrane-bounded organelle;CC:VCP-NPL4-UFD1 AAA ATPase complex;CC:Golgi membrane;MF:ubiquitin conjugating enzyme binding;…	K12170	RNF125	map04622	RIG-I-like receptor signaling pathway	ENOG410YBNH	O:Posttranslational modification, protein turnover, chaperones	XP_027816542.1	E3 ubiquitin-protein ligase RNF125 [Ovis aries]	sp|Q95KF1|RN125_MACFA;	E3 ubiquitin-protein ligase RNF125 OS=Macaca fascicularis OX=9541 GN=RNF125 PE=2 SV=3;	PF18574.3;PF05605.14;PF13923.8;PF13445.8;PF15227.8;PF00097.27;PF13639.8;PF13920.8;PF14634.8;PF14447.8;PF04564.17	zf_C2HC_14;zf-Di19;zf-C3HC4_2;zf-RING_UBOX;zf-C3HC4_4;zf-C3HC4;zf-RING_2;zf-C3HC4_3;zf-RING_5;Prok-RING_4;U-box	C2HC Zing finger domain;Drought induced 19 protein;Zinc finger, C3HC4 type;RING-type zinc-finger;zinc finger of C3HC4-type, RING;Zinc finger, C3HC4 type;Ring finger domain;Zinc finger, C3HC4 type;zinc-RING finger domain;Prokaryotic RING finger family 4;U-box domain
ENSOART00020013638	ENSOARG00020007083			known	ENSOARG00020019886	AR	androgen receptor [Source:HGNC Symbol;Acc:HGNC:644]	trans	-0.828571	0.0415627	0.0430308					GO:0048638;GO:2001237;GO:0071394;GO:0060571;GO:0033327;GO:0003073;GO:0071383;GO:0050680;GO:0008584;GO:0060736;GO:0010628;GO:0003382;GO:0072520;GO:0060599;GO:0001701;GO:0030522;GO:0030520;GO:0043568;GO:0060520;GO:0045944;GO:0045726;GO:0045720;GO:0048645;GO:0008284;GO:0008285;GO:0019102;GO:0030518;GO:0048808;GO:1903076;GO:0071391;GO:0033148;GO:0045597;GO:0060742;GO:0007283;GO:0060740;GO:0030521;GO:…	biological_process;biological_process;biological_process;biological_process;biological_process;biological_process;biological_process;biological_process;biological_process;biological_process;biological_process;biological_process;biological_process;biological_process;biological_process;biological_process;biological_process;biological_process;biological_process;biological_process;biological_process;…	BP:regulation of developmental growth;BP:negative regulation of extrinsic apoptotic signaling pathway;BP:cellular response to testosterone stimulus;BP:morphogenesis of an epithelial fold;BP:Leydig cell differentiation;BP:regulation of systemic arterial blood pressure;BP:cellular response to steroid hormone stimulus;BP:negative regulation of epithelial cell proliferation;BP:male gonad development;…	K08557	AR, NR3C4	map05215;map04114;map05200	Prostate cancer;Oocyte meiosis;Pathways in cancer	ENOG410XRZC	K:Transcription	KAG5193685.1	hypothetical protein JEQ12_020046 [Ovis aries]	sp|O97776|ANDR_EULFC;	Androgen receptor OS=Eulemur fulvus collaris OX=47178 GN=AR PE=2 SV=1;	PF02166.18;PF00104.32;PF00105.20	Androgen_recep;Hormone_recep;zf-C4	Androgen receptor;Ligand-binding domain of nuclear hormone receptor;Zinc finger, C4 type
ENSOART00020026138	ENSOARG00020015727			known	ENSOARG00020011551	LMCD1	LIM and cysteine rich domains 1 [Source:NCBI gene (formerly Entrezgene);Acc:101107740]	trans	-0.828571	0.0415627	0.0430308					GO:0010611;GO:0000122;GO:0070886;GO:0005737;GO:0005634;GO:0003714;GO:000827	biological_process;biological_process;biological_process;cellular_component;cellular_component;molecular_function;molecular_function;	BP:regulation of cardiac muscle hypertrophy;BP:negative regulation of transcription from RNA polymerase II promoter;BP:positive regulation of calcineurin-NFAT signaling cascade;CC:cytoplasm;CC:nucleus;MF:transcription corepressor activity;MF:zinc ion binding;	K24417	LMCD1	------	------	ENOG410ZPX3	K:Transcription	XP_004018351.2	LIM and cysteine-rich domains protein 1 [Ovis aries]	sp|Q17QE2|LMCD1_BOVIN;	LIM and cysteine-rich domains protein 1 OS=Bos taurus OX=9913 GN=LMCD1 PE=2 SV=1;	PF06297.16;PF00412.24	PET;LIM	PET Domain;LIM domain
ENSOART00020013638	ENSOARG00020007083			known	ENSOARG00020021671	CYFIP2	cytoplasmic FMR1 interacting protein 2 [Source:NCBI gene (formerly Entrezgene);Acc:101113147]	trans	-0.942857	0.00480466	0.0129737					GO:0038096;GO:0097202;GO:0030833;GO:0048010;GO:0000902;GO:0098609;GO:0006915;GO:0051388;GO:0031175;GO:0045862;GO:0097484;GO:0005737;GO:0070062;GO:0005829;GO:0016020;GO:0031209;GO:0043005;GO:0048471;GO:0005634;GO:0045202;GO:003126	biological_process;biological_process;biological_process;biological_process;biological_process;biological_process;biological_process;biological_process;biological_process;biological_process;biological_process;cellular_component;cellular_component;cellular_component;cellular_component;cellular_component;cellular_component;cellular_component;cellular_component;cellular_component;molecular_function;	BP:Fc-gamma receptor signaling pathway involved in phagocytosis;BP:activation of cysteine-type endopeptidase activity;BP:regulation of actin filament polymerization;BP:vascular endothelial growth factor receptor signaling pathway;BP:cell morphogenesis;BP:cell-cell adhesion;BP:apoptotic process;BP:positive regulation of neurotrophin TRK receptor signaling pathway;BP:neuron projection development;B…	K05749	CYFIP	map05130;map04810;map05132	Pathogenic Escherichia coli infection;Regulation of actin cytoskeleton;Salmonella infection	ENOG410XPKW	S:Function unknown	TEA36013.1	hypothetical protein DBR06_SOUSAS810145, partial [Sousa chinensis]	sp|Q96F07|CYFP2_HUMAN;	Cytoplasmic FMR1-interacting protein 2 OS=Homo sapiens OX=9606 GN=CYFIP2 PE=1 SV=2;	PF05994.13;PF07159.14	FragX_IP;DUF1394	Cytoplasmic Fragile-X interacting family;CYRIA/CYRIB Rac1 binding domain
ENSOART00020008934	ENSOARG00020005761			known	MSTRG.4695			trans	0.942857	0.00480466	0.0129737					GO:000396	molecular_function;	MF:RNA-directed DNA polymerase activity;	K06767	DSCAM	------	------	------	------	KAB0368172.1	hypothetical protein FD755_019938 [Muntiacus reevesi]	------	------	PF00078.29	RVT_1	Reverse transcriptase
ENSOART00020013638	ENSOARG00020007083			known	ENSOARG00020016454	HAS2		trans	0.927634	0.00766584	0.018212					GO:0008284;GO:0001570;GO:0090500;GO:0030213;GO:0071356;GO:0071347;GO:0036120;GO:0071498;GO:0060349;GO:1900625;GO:0030335;GO:0070295;GO:0035810;GO:0036302;GO:0045226;GO:0085029;GO:0031410;GO:0044853;GO:0005887;GO:005050	biological_process;biological_process;biological_process;biological_process;biological_process;biological_process;biological_process;biological_process;biological_process;biological_process;biological_process;biological_process;biological_process;biological_process;biological_process;biological_process;cellular_component;cellular_component;cellular_component;molecular_function;	BP:positive regulation of cell proliferation;BP:vasculogenesis;BP:endocardial cushion to mesenchymal transition;BP:hyaluronan biosynthetic process;BP:cellular response to tumor necrosis factor;BP:cellular response to interleukin-1;BP:cellular response to platelet-derived growth factor stimulus;BP:cellular response to fluid shear stress;BP:bone morphogenesis;BP:positive regulation of monocyte aggr…	K00752	hasA	------	------	COG1215	M:Cell wall/membrane/envelope biogenesis	XP_012039021.2	LOW QUALITY PROTEIN: hyaluronan synthase 2-like [Ovis aries]	sp|O97711|HYAS2_BOVIN;	Hyaluronan synthase 2 OS=Bos taurus OX=9913 GN=HAS2 PE=2 SV=1;	PF03142.17;PF13641.8;PF00535.28;PF13632.8	Chitin_synth_2;Glyco_tranf_2_3;Glycos_transf_2;Glyco_trans_2_3	Chitin synthase;Glycosyltransferase like family 2;Glycosyl transferase family 2;Glycosyl transferase family group 2
ENSOART00020003956	ENSOARG00020002579			known	ENSOARG00020023337	CYP2J	Ovis aries cytochrome P450, family 2, subfamily J (CYP2J), mRNA. [Source:RefSeq mRNA;Acc:NM_001077210]	trans	-0.885714	0.0188455	0.029059					GO:0016020;GO:0004497;GO:0016705;GO:0020037;GO:0016712;GO:000550	cellular_component;molecular_function;molecular_function;molecular_function;molecular_function;molecular_function;	CC:membrane;MF:monooxygenase activity;MF:oxidoreductase activity, acting on paired donors, with incorporation or reduction of molecular oxygen;MF:heme binding;MF:oxidoreductase activity, acting on paired donors, with incorporation or reduction of molecular oxygen, reduced flavin or flavoprotein as one donor, and incorporation of one atom of oxygen;MF:iron ion binding;	K07418	CYP2J	map04750;map00590;map00591;map04726;map04913	Inflammatory mediator regulation of TRP channels;Arachidonic acid metabolism;Linoleic acid metabolism;Serotonergic synapse;Ovarian steroidogenesis	COG2124	Q:Secondary metabolites biosynthesis, transport and catabolism	KAF4021739.1	hypothetical protein G4228_013110 [Cervus hanglu yarkandensis]	sp|P51589|CP2J2_HUMAN;	Cytochrome P450 2J2 OS=Homo sapiens OX=9606 GN=CYP2J2 PE=1 SV=2;	PF00067.24;PF00851.20	p450;Peptidase_C6	Cytochrome P450;Helper component proteinase
ENSOART00020013638	ENSOARG00020007083			known	ENSOARG00020006911	SLCO3A1	solute carrier organic anion transporter family member 3A1 [Source:NCBI gene (formerly Entrezgene);Acc:101120608]	trans	-1	0	0					GO:0051092;GO:0015732;GO:0055085;GO:0006811;GO:0043252;GO:0001934;GO:0005887;GO:0016021;GO:0016020;GO:0005886;GO:0015347;GO:000551	biological_process;biological_process;biological_process;biological_process;biological_process;biological_process;cellular_component;cellular_component;cellular_component;cellular_component;molecular_function;molecular_function;	BP:positive regulation of NF-kappaB transcription factor activity;BP:prostaglandin transport;BP:transmembrane transport;BP:ion transport;BP:sodium-independent organic anion transport;BP:positive regulation of protein phosphorylation;CC:integral component of plasma membrane;CC:integral component of membrane;CC:membrane;CC:plasma membrane;MF:sodium-independent organic anion transmembrane transporte…	K14353	SLCO3A	------	------	ENOG410XRSF	P:Inorganic ion transport and metabolism	XP_011953802.2	solute carrier organic anion transporter family member 3A1 isoform X2 [Ovis aries]	sp|Q8HYW2|SO3A1_BOVIN;	Solute carrier organic anion transporter family member 3A1 OS=Bos taurus OX=9913 GN=SLCO3A1 PE=2 SV=1;	PF03137.22;PF07690.18;PF07648.17	OATP;MFS_1;Kazal_2	Organic Anion Transporter Polypeptide;Major Facilitator Superfamily;Kazal-type serine protease inhibitor domain
ENSOART00020008934	ENSOARG00020005761			known	ENSOARG00020005142	ADD2	adducin 2 [Source:HGNC Symbol;Acc:HGNC:244]	trans	0.942857	0.00480466	0.0129737					GO:0050900;GO:0050901;GO:0007416;GO:0065003;GO:0032092;GO:0051017;GO:0051016;GO:0030097;GO:0044853;GO:0005856;GO:0031410;GO:0016020;GO:0014069;GO:0005886;GO:0008290;GO:0005200;GO:0030507;GO:0003779;GO:0042803;GO:0051015;GO:0019901;GO:004698	biological_process;biological_process;biological_process;biological_process;biological_process;biological_process;biological_process;biological_process;cellular_component;cellular_component;cellular_component;cellular_component;cellular_component;cellular_component;cellular_component;molecular_function;molecular_function;molecular_function;molecular_function;molecular_function;molecular_function;…	BP:leukocyte migration;BP:leukocyte tethering or rolling;BP:synapse assembly;BP:macromolecular complex assembly;BP:positive regulation of protein binding;BP:actin filament bundle assembly;BP:barbed-end actin filament capping;BP:hemopoiesis;CC:plasma membrane raft;CC:cytoskeleton;CC:cytoplasmic vesicle;CC:membrane;CC:postsynaptic density;CC:plasma membrane;CC:F-actin capping protein complex;MF:str…	K18622	ADD	------	------	COG0235	G:Carbohydrate transport and metabolism	XP_004006099.4	beta-adducin [Ovis aries]	sp|P35612|ADDB_HUMAN;	Beta-adducin OS=Homo sapiens OX=9606 GN=ADD2 PE=1 SV=3;	PF00596.23	Aldolase_II	Class II Aldolase and Adducin N-terminal domain
ENSOART00020008934	ENSOARG00020005761			known	ENSOARG00020015405	OTULINL	OTU deubiquitinase with linear linkage specificity like [Source:HGNC Symbol;Acc:HGNC:25629]	trans	0.885714	0.0188455	0.029059					GO:0005737;GO:0016021;GO:0005635;GO:004240	cellular_component;cellular_component;cellular_component;cellular_component;	CC:cytoplasm;CC:integral component of membrane;CC:nuclear envelope;CC:extrinsic component of endoplasmic reticulum membrane;	------	------	------	------	ENOG410YCV8	S:Function unknown	XP_027835961.1	inactive ubiquitin thioesterase OTULINL isoform X2 [Ovis aries]	sp|Q9NUU6|OTULL_HUMAN;	Inactive ubiquitin thioesterase OTULINL OS=Homo sapiens OX=9606 GN=OTULINL PE=1 SV=1;	PF16218.7	Peptidase_C101	Peptidase family C101
ENSOART00020003956	ENSOARG00020002579			known	ENSOARG00020004802			trans	-0.885714	0.0188455	0.029059					GO:0006355;GO:0005737;GO:0005634;GO:0008138;GO:0003700;GO:0000976;GO:000472	biological_process;cellular_component;cellular_component;molecular_function;molecular_function;molecular_function;molecular_function;	BP:regulation of transcription, DNA-templated;CC:cytoplasm;CC:nucleus;MF:protein tyrosine/serine/threonine phosphatase activity;MF:transcription factor activity, sequence-specific DNA binding;MF:transcription regulatory region sequence-specific DNA binding;MF:protein tyrosine phosphatase activity;	K14165;K09445	K14165;IRF4	map04659	Th17 cell differentiation	ENOG410ZZRB	S:Function unknown	XP_042085924.1	interferon regulatory factor 4-like isoform X3 [Ovis aries]	sp|Q15306|IRF4_HUMAN;	Interferon regulatory factor 4 OS=Homo sapiens OX=9606 GN=IRF4 PE=1 SV=1;	PF00605.19	IRF	Interferon regulatory factor transcription factor
ENSOART00020008934	ENSOARG00020005761			known	ENSOARG00020009317	PARP9	poly(ADP-ribose) polymerase family member 9 [Source:NCBI gene (formerly Entrezgene);Acc:101114071]	trans	-0.880406	0.0205987	0.0303683					GO:0006471;GO:0010629;GO:2001034;GO:0006302;GO:0000122;GO:0010608;GO:0042531;GO:1900182;GO:0045893;GO:0060335;GO:0035563;GO:0002230;GO:0090734;GO:0005739;GO:0005654;GO:0032991;GO:0005829;GO:0042393;GO:0044389;GO:0003950;GO:0004857;GO:0097677;GO:0003714;GO:007257	biological_process;biological_process;biological_process;biological_process;biological_process;biological_process;biological_process;biological_process;biological_process;biological_process;biological_process;biological_process;cellular_component;cellular_component;cellular_component;cellular_component;cellular_component;molecular_function;molecular_function;molecular_function;molecular_function;…	BP:protein ADP-ribosylation;BP:negative regulation of gene expression;BP:positive regulation of double-strand break repair via nonhomologous end joining;BP:double-strand break repair;BP:negative regulation of transcription from RNA polymerase II promoter;BP:posttranscriptional regulation of gene expression;BP:positive regulation of tyrosine phosphorylation of STAT protein;BP:positive regulation o…	K15260	PARP9	------	------	COG2110	S:Function unknown	XP_011951065.2	protein mono-ADP-ribosyltransferase PARP9 isoform X1 [Ovis aries]	sp|Q8IXQ6|PARP9_HUMAN;	Protein mono-ADP-ribosyltransferase PARP9 OS=Homo sapiens OX=9606 GN=PARP9 PE=1 SV=2;	PF01661.23;PF00644.22	Macro;PARP	Macro domain;Pol
ENSOART00020026138	ENSOARG00020015727			known	ENSOARG00020011901			trans	0.885714	0.0188455	0.029059					------		------	K06751	MHC1	map05166;map05167;map05165;map05203;map05163;map05320;map05332;map05330;map05168;map05169;map04514;map04218;map04940;map05416;map05170;map04145;map04144;map04612	Human T-cell leukemia virus 1 infection;Kaposi sarcoma-associated herpesvirus infection;Human papillomavirus infection;Viral carcinogenesis;Human cytomegalovirus infection;Autoimmune thyroid disease;Graft-versus-host disease;Allograft rejection;Herpes simplex infection;Epstein-Barr virus infection;Cell adhesion molecule;Cellular senescence;Type I diabetes mellitus;Viral myocarditis;Human immunode…	ENOG41117CA	U:Intracellular trafficking, secretion, and vesicular transport	XP_042093372.1	BOLA class I histocompatibility antigen, alpha chain BL3-7-like isoform X2 [Ovis aries]	sp|P13753|HA1B_BOVIN;	BOLA class I histocompatibility antigen, alpha chain BL3-7 OS=Bos taurus OX=9913 PE=2 SV=1;	PF00129.20;PF07654.17;PF08205.14;PF00047.27	MHC_I;C1-set;C2-set_2;ig	Class I Histocompatibility antigen, domains alpha 1 and 2;Immunoglobulin C1-set domain;CD80-like C2-set immunoglobulin domain;Immunoglobulin domain
ENSOART00020008934	ENSOARG00020005761			known	ENSOARG00020005478			trans	0.927634	0.00766584	0.018212					GO:0097623;GO:1902260;GO:0086005;GO:0006813;GO:0060307;GO:0006811;GO:0086011;GO:0098915;GO:0086091;GO:0060047;GO:0002070;GO:0016020;GO:0016324;GO:0016021;GO:0005249;GO:0044325;GO:001545	biological_process;biological_process;biological_process;biological_process;biological_process;biological_process;biological_process;biological_process;biological_process;biological_process;biological_process;cellular_component;cellular_component;cellular_component;molecular_function;molecular_function;molecular_function;	BP:potassium ion export across plasma membrane;BP:negative regulation of delayed rectifier potassium channel activity;BP:ventricular cardiac muscle cell action potential;BP:potassium ion transport;BP:regulation of ventricular cardiac muscle cell membrane repolarization;BP:ion transport;BP:membrane repolarization during action potential;BP:membrane repolarization during ventricular cardiac muscle …	K04894	KCNE1	map04261	Adrenergic signaling in cardiomyocytes	ENOG410Y1SF	U:Intracellular trafficking, secretion, and vesicular transport	XP_004002798.1	potassium voltage-gated channel subfamily E member 1 [Ovis aries]	sp|Q9XSP1|KCNE1_FELCA;	Potassium voltage-gated channel subfamily E member 1 OS=Felis catus OX=9685 GN=KCNE1 PE=2 SV=1;	PF02060.17	ISK_Channel	Slow voltage-gated potassium channel
ENSOART00020008934	ENSOARG00020005761			known	ENSOARG00020014727	IRF7	interferon regulatory factor 7 [Source:NCBI gene (formerly Entrezgene);Acc:101103683]	trans	-0.885714	0.0188455	0.029059					GO:0060340;GO:0002819;GO:0016064;GO:0032728;GO:0010468;GO:0034127;GO:0034124;GO:0032481;GO:0045893;GO:0032727;GO:0051607;GO:0006355;GO:0045944;GO:0060337;GO:0005737;GO:0005634;GO:0005654;GO:0005829;GO:0003677;GO:0000987;GO:0000976;GO:0000981;GO:1990837;GO:0003700;GO:0005515;GO:000097	biological_process;biological_process;biological_process;biological_process;biological_process;biological_process;biological_process;biological_process;biological_process;biological_process;biological_process;biological_process;biological_process;biological_process;cellular_component;cellular_component;cellular_component;cellular_component;molecular_function;molecular_function;molecular_function;…	BP:positive regulation of type I interferon-mediated signaling pathway;BP:regulation of adaptive immune response;BP:immunoglobulin mediated immune response;BP:positive regulation of interferon-beta production;BP:regulation of gene expression;BP:regulation of MyD88-independent toll-like receptor signaling pathway;BP:regulation of MyD88-dependent toll-like receptor signaling pathway;BP:positive reg…	K09447	IRF7	map05167;map05164;map05162;map05160;map05161;map05168;map05169;map04622;map04623;map04620;map04621;map05203	Kaposi sarcoma-associated herpesvirus infection;Influenza A;Measles;Hepatitis C;Hepatitis B;Herpes simplex infection;Epstein-Barr virus infection;RIG-I-like receptor signaling pathway;Cytosolic DNA-sensing pathway;Toll-like receptor signaling pathway;NOD-like receptor signaling pathway;Viral carcinogenesis	ENOG4111G85	K:Transcription	XP_027815761.1	interferon regulatory factor 7 isoform X1 [Ovis aries]	sp|Q92985|IRF7_HUMAN;	Interferon regulatory factor 7 OS=Homo sapiens OX=9606 GN=IRF7 PE=1 SV=2;	PF10401.11;PF00605.19	IRF-3;IRF	Interferon-regulatory factor 3;Interferon regulatory factor transcription factor
ENSOART00020026138	ENSOARG00020015727			known	ENSOARG00020006780	FRAS1	Fraser extracellular matrix complex subunit 1 [Source:HGNC Symbol;Acc:HGNC:19185]	trans	-0.828571	0.0415627	0.0430308					GO:0002009;GO:0030326;GO:0003338;GO:0060021;GO:0015031;GO:0007154;GO:0043588;GO:0005604;GO:0016021;GO:000551	biological_process;biological_process;biological_process;biological_process;biological_process;biological_process;biological_process;cellular_component;cellular_component;molecular_function;	BP:morphogenesis of an epithelium;BP:embryonic limb morphogenesis;BP:metanephros morphogenesis;BP:palate development;BP:protein transport;BP:cell communication;BP:skin development;CC:basement membrane;CC:integral component of membrane;MF:protein binding;	K23379	FRAS1	map04512	ECM-receptor interaction	COG1404;ENOG410XQ7P	O:Posttranslational modification, protein turnover, chaperones;U:Intracellular trafficking, secretion, and vesicular transport	XP_027826563.2	extracellular matrix organizing protein FRAS1 [Ovis aries]	sp|Q86XX4|FRAS1_HUMAN;	Extracellular matrix organizing protein FRAS1 OS=Homo sapiens OX=9606 GN=FRAS1 PE=1 SV=2;	PF16184.7;PF03160.16;PF00093.20;PF17963.3;PF15913.7;PF03302.15	Cadherin_3;Calx-beta;VWC;Big_9;Furin-like_2;VSP	Cadherin-like;Calx-beta domain;von Willebrand factor type C domain;Bacterial Ig domain;Furin-like repeat, cysteine-rich;Giardia variant-specific surface protein
ENSOART00020008934	ENSOARG00020005761			known	ENSOARG00020022035	SATB1	SATB homeobox 1 [Source:HGNC Symbol;Acc:HGNC:10541]	trans	0.828571	0.0415627	0.0430308					GO:0006338;GO:0000122;GO:0006357;GO:0016604;GO:0005634;GO:0016605;GO:0005654;GO:0043565;GO:0001227;GO:0000977;GO:0003677;GO:0000978;GO:000098	biological_process;biological_process;biological_process;cellular_component;cellular_component;cellular_component;cellular_component;molecular_function;molecular_function;molecular_function;molecular_function;molecular_function;molecular_function;	BP:chromatin remodeling;BP:negative regulation of transcription from RNA polymerase II promoter;BP:regulation of transcription from RNA polymerase II promoter;CC:nuclear body;CC:nucleus;CC:PML body;CC:nucleoplasm;MF:sequence-specific DNA binding;MF:transcriptional repressor activity, RNA polymerase II transcription regulatory region sequence-specific binding;MF:RNA polymerase II regulatory region…	K23225	SATB1	------	------	ENOG410YYG8;ENOG41109WK	K:Transcription;	XP_019820219.1	PREDICTED: DNA-binding protein SATB1 [Bos indicus]	sp|Q60611|SATB1_MOUSE;	DNA-binding protein SATB1 OS=Mus musculus OX=10090 GN=Satb1 PE=1 SV=2;	PF16557.7;PF16534.7;PF02376.17;PF00046.31	CUTL;ULD;CUT;Homeodomain	CUT1-like DNA-binding domain of SATB;Ubiquitin-like oligomerisation domain of SATB;CUT domain;Homeodomain
ENSOART00020003956	ENSOARG00020002579			known	ENSOARG00020006420	MVB12B	multivesicular body subunit 12B [Source:NCBI gene (formerly Entrezgene);Acc:101111622]	trans	0.885714	0.0188455	0.029059					GO:0019075;GO:0015031;GO:0046755;GO:0042058;GO:0031982;GO:0005634;GO:0005770;GO:0000813;GO:0005769;GO:0031902;GO:0005886;GO:0005829;GO:000828	biological_process;biological_process;biological_process;biological_process;cellular_component;cellular_component;cellular_component;cellular_component;cellular_component;cellular_component;cellular_component;cellular_component;molecular_function;	BP:virus maturation;BP:protein transport;BP:viral budding;BP:regulation of epidermal growth factor receptor signaling pathway;CC:vesicle;CC:nucleus;CC:late endosome;CC:ESCRT I complex;CC:early endosome;CC:late endosome membrane;CC:plasma membrane;CC:cytosol;MF:lipid binding;	K12186	FAM125	map04144	Endocytosis	ENOG4110KHY	U:Intracellular trafficking, secretion, and vesicular transport	XP_025117473.1	multivesicular body subunit 12B isoform X3 [Bubalus bubalis]	sp|Q9H7P6|MB12B_HUMAN;	Multivesicular body subunit 12B OS=Homo sapiens OX=9606 GN=MVB12B PE=1 SV=2;	PF10240.11	DUF2464	Multivesicular body subunit 12
ENSOART00020008934	ENSOARG00020005761			known	ENSOARG00020015184	EPB41L3	erythrocyte membrane protein band 4.1 like 3 [Source:HGNC Symbol;Acc:HGNC:3380]	trans	0.828571	0.0415627	0.0430308					GO:0007010;GO:0030866;GO:0001558;GO:0005856;GO:0005911;GO:0005886;GO:0030054;GO:0008092;GO:0005198;GO:000377	biological_process;biological_process;biological_process;cellular_component;cellular_component;cellular_component;cellular_component;molecular_function;molecular_function;molecular_function;	BP:cytoskeleton organization;BP:cortical actin cytoskeleton organization;BP:regulation of cell growth;CC:cytoskeleton;CC:cell-cell junction;CC:plasma membrane;CC:cell junction;MF:cytoskeletal protein binding;MF:structural molecule activity;MF:actin binding;	K23961	EPB41L1_2_3	------	------	ENOG410Y7NQ	S:Function unknown	XP_011958927.2	band 4.1-like protein 3 isoform X2 [Ovis aries]	sp|Q9WV92|E41L3_MOUSE;	Band 4.1-like protein 3 OS=Mus musculus OX=10090 GN=Epb41l3 PE=1 SV=1;	PF05902.15;PF09379.12;PF04382.15;PF09380.12;PF00373.20;PF08736.13	4_1_CTD;FERM_N;SAB;FERM_C;FERM_M;FA	4.1 protein C-terminal domain;FERM N-terminal domain;SAB domain;FERM C-terminal PH-like domain;FERM central domain;FERM adjacent
ENSOART00020026138	ENSOARG00020015727			known	ENSOARG00020005177	TM4SF18	transmembrane 4 L six family member 18 [Source:HGNC Symbol;Acc:HGNC:25181]	trans	0.942857	0.00480466	0.0129737					GO:001602	cellular_component;	CC:integral component of membrane;	K24921	TM4SF18	------	------	ENOG41116VU	U:Intracellular trafficking, secretion, and vesicular transport	XP_005675516.2	PREDICTED: transmembrane 4 L6 family member 18 isoform X2 [Capra hircus]	sp|Q3T110|T4S18_BOVIN;	Transmembrane 4 L6 family member 18 OS=Bos taurus OX=9913 GN=TM4SF18 PE=2 SV=1;	PF05805.14	L6_membrane	L6 membrane protein
ENSOART00020008934	ENSOARG00020005761			known	ENSOARG00020025042	HHIP	hedgehog interacting protein [Source:NCBI gene (formerly Entrezgene);Acc:101111396]	trans	-0.811679	0.0498576	0.0498988					GO:0048705;GO:0009887;GO:0009953;GO:0009968;GO:0060441;GO:0045879;GO:0007165;GO:0007405;GO:0040036;GO:0009986;GO:0005887;GO:0097108;GO:0003824;GO:000827	biological_process;biological_process;biological_process;biological_process;biological_process;biological_process;biological_process;biological_process;biological_process;cellular_component;cellular_component;molecular_function;molecular_function;molecular_function;	BP:skeletal system morphogenesis;BP:animal organ morphogenesis;BP:dorsal/ventral pattern formation;BP:negative regulation of signal transduction;BP:epithelial tube branching involved in lung morphogenesis;BP:negative regulation of smoothened signaling pathway;BP:signal transduction;BP:neuroblast proliferation;BP:regulation of fibroblast growth factor receptor signaling pathway;CC:cell surface;CC:…	K06231	HHIP	map04024;map05217;map04340;map05200	cAMP signaling pathway;Basal cell carcinoma;Hedgehog signaling pathway;Pathways in cancer	ENOG410ZT1I	S:Function unknown	XP_004017273.1	hedgehog-interacting protein [Ovis aries]	sp|Q96QV1|HHIP_HUMAN;	Hedgehog-interacting protein OS=Homo sapiens OX=9606 GN=HHIP PE=1 SV=3;	PF03024.16;PF07995.13	Folate_rec;GSDH	Folate receptor family;Glucose / Sorbosone dehydrogenase
ENSOART00020026138	ENSOARG00020015727			known	ENSOARG00020020459	ARMH4	armadillo like helical domain containing 4 [Source:NCBI gene (formerly Entrezgene);Acc:101122031]	trans	-0.828571	0.0415627	0.0430308					GO:001602	cellular_component;	CC:integral component of membrane;	------	------	------	------	ENOG410YWKQ	S:Function unknown	XP_017909584.1	PREDICTED: uncharacterized protein C14orf37 homolog isoform X1 [Capra hircus]	sp|Q2TA21|ARMD4_BOVIN;	Armadillo-like helical domain-containing protein 4 OS=Bos taurus OX=9913 GN=ARMH4 PE=2 SV=1;	PF15767.7	DUF4696	Domain of unknown function
ENSOART00020008934	ENSOARG00020005761			known	ENSOARG00020025768	DCLK3	doublecortin like kinase 3 [Source:HGNC Symbol;Acc:HGNC:19005]	trans	0.828571	0.0415627	0.0430308					GO:0006468;GO:0035556;GO:0005524;GO:000467	biological_process;biological_process;molecular_function;molecular_function;	BP:protein phosphorylation;BP:intracellular signal transduction;MF:ATP binding;MF:protein kinase activity;	K17530	DCLK3	------	------	ENOG410YA63	T:Signal transduction mechanisms	XP_042092643.1	serine/threonine-protein kinase DCLK3 [Ovis aries]	sp|Q8BWQ5|DCLK3_MOUSE;	Serine/threonine-protein kinase DCLK3 OS=Mus musculus OX=10090 GN=Dclk3 PE=1 SV=2;	PF00069.27;PF07714.19;PF03607.19;PF03109.18;PF17667.3	Pkinase;PK_Tyr_Ser-Thr;DCX;ABC1;Pkinase_fungal	Protein kinase domain;Protein tyrosine and serine/threonine kinase;Doublecortin;ABC1 atypical kinase-like domain;Fungal protein kinase
ENSOART00020026138	ENSOARG00020015727			known	ENSOARG00020001008	TNFSF10	TNF superfamily member 10 [Source:NCBI gene (formerly Entrezgene);Acc:101114153]	trans	0.885714	0.0188455	0.029059					GO:2001238;GO:0090200;GO:0043065;GO:0006955;GO:0043280;GO:0043123;GO:0005615;GO:0016021;GO:0016020;GO:0032813;GO:0005164;GO:0045569;GO:0005125;GO:0008270;GO:0005515;GO:0046872;GO:004280	biological_process;biological_process;biological_process;biological_process;biological_process;biological_process;cellular_component;cellular_component;cellular_component;molecular_function;molecular_function;molecular_function;molecular_function;molecular_function;molecular_function;molecular_function;molecular_function;	BP:positive regulation of extrinsic apoptotic signaling pathway;BP:positive regulation of release of cytochrome c from mitochondria;BP:positive regulation of apoptotic process;BP:immune response;BP:positive regulation of cysteine-type endopeptidase activity involved in apoptotic process;BP:positive regulation of I-kappaB kinase/NF-kappaB signaling;CC:extracellular space;CC:integral component of m…	K04721	TNFSF10, TRAIL, CD253	map05164;map04650;map04068;map05130;map05132;map04060;map04210;map04217	Influenza A;Natural killer cell mediated cytotoxicity;FoxO signaling pathway;Pathogenic Escherichia coli infection;Salmonella infection;Cytokine-cytokine receptor interaction;Apoptosis;Necroptosis	ENOG410YS4F	S:Function unknown	XP_004003199.2	tumor necrosis factor ligand superfamily member 10 isoform X1 [Ovis aries]	sp|P50591|TNF10_HUMAN;	Tumor necrosis factor ligand superfamily member 10 OS=Homo sapiens OX=9606 GN=TNFSF10 PE=1 SV=1;	PF00229.20	TNF	TN
ENSOART00020008934	ENSOARG00020005761			known	ENSOARG00020003473			trans	-0.942857	0.00480466	0.0129737					GO:0045087;GO:0006914;GO:0051607;GO:0004842;GO:000827	biological_process;biological_process;biological_process;molecular_function;molecular_function;	BP:innate immune response;BP:autophagy;BP:defense response to virus;MF:ubiquitin-protein transferase activity;MF:zinc ion binding;	K11999;K10648	TRIM6_22_34;TRIM5	map05170	Human immunodeficiency virus 1 infection	ENOG410XWDC;ENOG4111G04	S:Function unknown;	AFO38369.1	TRIM5 alpha [Ovis aries]	sp|Q2YEM9|TRIM5_PONPY;	Tripartite motif-containing protein 5 OS=Pongo pygmaeus OX=9600 GN=TRIM5 PE=2 SV=1;	PF13445.8;PF15227.8;PF00097.27;PF00643.26;PF13639.8;PF13923.8;PF14634.8;PF13920.8;PF04564.17	zf-RING_UBOX;zf-C3HC4_4;zf-C3HC4;zf-B_box;zf-RING_2;zf-C3HC4_2;zf-RING_5;zf-C3HC4_3;U-box	RING-type zinc-finger;zinc finger of C3HC4-type, RING;Zinc finger, C3HC4 type;B-box zinc finger;Ring finger domain;Zinc finger, C3HC4 type;zinc-RING finger domain;Zinc finger, C3HC4 type;U-box domain
ENSOART00020003956	ENSOARG00020002579			known	ENSOARG00020014896	TCEA3	transcription elongation factor A3 [Source:NCBI gene (formerly Entrezgene);Acc:101121158]	trans	-0.885714	0.0188455	0.029059					GO:0006355;GO:0006351;GO:0005634;GO:0003676;GO:0003677;GO:0003746;GO:000827	biological_process;biological_process;cellular_component;molecular_function;molecular_function;molecular_function;molecular_function;	BP:regulation of transcription, DNA-templated;BP:transcription, DNA-templated;CC:nucleus;MF:nucleic acid binding;MF:DNA binding;MF:translation elongation factor activity;MF:zinc ion binding;	K03145	TFIIS	------	------	COG1594	K:Transcription	XP_027821339.1	transcription elongation factor A protein 3 [Ovis aries]	sp|Q2KI09|TCEA3_BOVIN;	Transcription elongation factor A protein 3 OS=Bos taurus OX=9913 GN=TCEA3 PE=2 SV=1;	PF07500.16;PF01096.20;PF08711.13	TFIIS_M;TFIIS_C;Med26	Transcription factor S-II;Transcription factor S-II;TFIIS helical bundle-like domain
ENSOART00020008934	ENSOARG00020005761			known	ENSOARG00020025249			trans	-0.885714	0.0188455	0.029059					GO:0051603;GO:2000116;GO:0043161;GO:0010499;GO:0002376;GO:0005737;GO:0005839;GO:1990111;GO:0005634;GO:0019774;GO:0005829;GO:0004175;GO:000429	biological_process;biological_process;biological_process;biological_process;biological_process;cellular_component;cellular_component;cellular_component;cellular_component;cellular_component;cellular_component;molecular_function;molecular_function;	BP:proteolysis involved in cellular protein catabolic process;BP:regulation of cysteine-type endopeptidase activity;BP:proteasome-mediated ubiquitin-dependent protein catabolic process;BP:proteasomal ubiquitin-independent protein catabolic process;BP:immune system process;CC:cytoplasm;CC:proteasome core complex;CC:spermatoproteasome complex;CC:nucleus;CC:proteasome core complex, beta-subunit comp…	K02741	PSMB9, LMP2	map03050	Proteasome	ENOG410XS23	O:Posttranslational modification, protein turnover, chaperones	XP_007186989.1	proteasome subunit beta type-9 [Balaenoptera acutorostrata scammoni]	sp|Q3SZC2|PSB9_BOVIN;	Proteasome subunit beta type-9 OS=Bos taurus OX=9913 GN=PSMB9 PE=1 SV=1;	PF00227.28	Proteasome	Proteasome subunit
ENSOART00020026138	ENSOARG00020015727			known	ENSOARG00020022386	CGNL1	cingulin like 1 [Source:NCBI gene (formerly Entrezgene);Acc:101119219]	trans	-0.828571	0.0415627	0.0430308					GO:0007015;GO:0051497;GO:0051058;GO:0150105;GO:0032991;GO:001645	biological_process;biological_process;biological_process;biological_process;cellular_component;cellular_component;	BP:actin filament organization;BP:negative regulation of stress fiber assembly;BP:negative regulation of small GTPase mediated signal transduction;BP:protein localization to cell-cell junction;CC:macromolecular complex;CC:myosin complex;	K21110	CGNL1	map04530	Tight junction	ENOG410YEC7	Z:Cytoskeleton	XP_014952494.2	cingulin-like protein 1 isoform X1 [Ovis aries]	sp|Q0VF96|CGNL1_HUMAN;	Cingulin-like protein 1 OS=Homo sapiens OX=9606 GN=CGNL1 PE=1 SV=2;	PF01576.21;PF16331.7	Myosin_tail_1;TolA_bind_tri	Myosin tail;TolA binding protein trimerisation
ENSOART00020008934	ENSOARG00020005761			known	ENSOARG00020016385	PAMR1	peptidase domain containing associated with muscle regeneration 1 [Source:NCBI gene (formerly Entrezgene);Acc:101106200]	trans	0.828571	0.0415627	0.0430308					GO:0006508;GO:0005576;GO:0004252;GO:000550	biological_process;cellular_component;molecular_function;molecular_function;	BP:proteolysis;CC:extracellular region;MF:serine-type endopeptidase activity;MF:calcium ion binding;	K24362	PAMR1	------	------	COG5640	O:Posttranslational modification, protein turnover, chaperones	XP_004016455.1	inactive serine protease PAMR1 isoform X1 [Ovis aries]	sp|Q5E9P5|PAMR1_BOVIN;	Inactive serine protease PAMR1 OS=Bos taurus OX=9913 GN=PAMR1 PE=2 SV=1;	PF00089.28;PF00431.22;PF00084.22;PF00008.29;PF12661.9	Trypsin;CUB;Sushi;EGF;hEGF	Trypsin;CUB domain;Sushi repeat;EGF-like domain;Human growth factor-like EGF
ENSOART00020026138	ENSOARG00020015727			known	ENSOARG00020025732	LYSMD2	LysM domain containing 2 [Source:NCBI gene (formerly Entrezgene);Acc:101107287]	trans	0.885714	0.0188455	0.029059					------		------	------	------	------	------	ENOG4111KU1	O:Posttranslational modification, protein turnover, chaperones	XP_027827633.1	lysM and putative peptidoglycan-binding domain-containing protein 2 isoform X1 [Ovis aries]	sp|Q1JQA8|LYSM2_BOVIN;	LysM and putative peptidoglycan-binding domain-containing protein 2 OS=Bos taurus OX=9913 GN=LYSMD2 PE=2 SV=1;	PF01476.22	LysM	LysM domain
ENSOART00020008934	ENSOARG00020005761			known	ENSOARG00020004211	CRLF1	cytokine receptor like factor 1 [Source:NCBI gene (formerly Entrezgene);Acc:101108913]	trans	0.898645	0.0148886	0.029059					GO:0008284;GO:0042531;GO:0043524;GO:2000672;GO:0001657;GO:0097058;GO:0005127;GO:0005125;GO:0019955;GO:000551	biological_process;biological_process;biological_process;biological_process;biological_process;cellular_component;molecular_function;molecular_function;molecular_function;molecular_function;	BP:positive regulation of cell proliferation;BP:positive regulation of tyrosine phosphorylation of STAT protein;BP:negative regulation of neuron apoptotic process;BP:negative regulation of motor neuron apoptotic process;BP:ureteric bud development;CC:CRLF-CLCF1 complex;MF:ciliary neurotrophic factor receptor binding;MF:cytokine activity;MF:cytokine binding;MF:protein binding;	K24481	CRLF1	------	------	ENOG410Z87J	A:RNA processing and modification	XP_027825192.1	cytokine receptor-like factor 1 isoform X3 [Ovis aries]	sp|O75462|CRLF1_HUMAN;	Cytokine receptor-like factor 1 OS=Homo sapiens OX=9606 GN=CRLF1 PE=1 SV=1;	PF00041.23;PF09067.12;PF09240.12;PF16656.7;PF06328.13	fn3;EpoR_lig-bind;IL6Ra-bind;Pur_ac_phosph_N;Lep_receptor_Ig	Fibronectin type III domain;Erythropoietin receptor, ligand binding;Interleukin-6 receptor alpha chain, binding;Purple acid Phosphatase, N-terminal domain;Ig-like C2-type domain
ENSOART00020026138	ENSOARG00020015727			known	ENSOARG00020005671	SLC9A9	solute carrier family 9 member A9 [Source:NCBI gene (formerly Entrezgene);Acc:101104196]	trans	0.885714	0.0188455	0.029059					GO:0055085;GO:0006812;GO:0006814;GO:0006885;GO:0016021;GO:0055037;GO:0010008;GO:0015299;GO:001538	biological_process;biological_process;biological_process;biological_process;cellular_component;cellular_component;cellular_component;molecular_function;molecular_function;	BP:transmembrane transport;BP:cation transport;BP:sodium ion transport;BP:regulation of pH;CC:integral component of membrane;CC:recycling endosome;CC:endosome membrane;MF:solut;MF:sodiu;	K14725	SLC9A9, NHE9	------	------	COG0025	P:Inorganic ion transport and metabolism	XP_004003331.2	sodium/hydrogen exchanger 9 isoform X2 [Ovis aries]	sp|Q8IVB4|SL9A9_HUMAN;	Sodium/hydrogen exchanger 9 OS=Homo sapiens OX=9606 GN=SLC9A9 PE=1 SV=1;	PF00999.23	Na_H_Exchanger	Sodium/hydrogen exchanger family
ENSOART00020022061	ENSOARG00020014451			known	ENSOARG00020022283	SPIN4	spindlin family member 4 [Source:NCBI gene (formerly Entrezgene);Acc:101109772]	trans	-0.828571	0.0415627	0.0430308					GO:0006355;GO:0007276;GO:0005654;GO:0005829;GO:003506	biological_process;biological_process;cellular_component;cellular_component;molecular_function;	BP:regulation of transcription, DNA-templated;BP:gamete generation;CC:nucleoplasm;CC:cytosol;MF:methylated histone binding;	------	------	------	------	ENOG41113VC	U:Intracellular trafficking, secretion, and vesicular transport	XP_011961947.2	spindlin-4 [Ovis aries]	sp|Q56A73|SPIN4_HUMAN;	Spindlin-4 OS=Homo sapiens OX=9606 GN=SPIN4 PE=1 SV=1;	PF02513.19	Spin-Ssty	Spin/Ssty Family
ENSOART00020003956	ENSOARG00020002579			known	ENSOARG00020003248	DHX58	DExH-box helicase 58 [Source:NCBI gene (formerly Entrezgene);Acc:101121528]	trans	-0.885714	0.0188455	0.029059					GO:0045824;GO:0039536;GO:0039534;GO:0032480;GO:1900246;GO:0009615;GO:0045087;GO:0009617;GO:1900245;GO:0032481;GO:0051607;GO:0045088;GO:0005737;GO:0016787;GO:0003727;GO:0003725;GO:0008270;GO:0003677;GO:0003723;GO:0003724;GO:000552	biological_process;biological_process;biological_process;biological_process;biological_process;biological_process;biological_process;biological_process;biological_process;biological_process;biological_process;biological_process;cellular_component;molecular_function;molecular_function;molecular_function;molecular_function;molecular_function;molecular_function;molecular_function;molecular_function;	BP:negative regulation of innate immune response;BP:negative regulation of RIG-I signaling pathway;BP:negative regulation of MDA-5 signaling pathway;BP:negative regulation of type I interferon production;BP:positive regulation of RIG-I signaling pathway;BP:response to virus;BP:innate immune response;BP:response to bacterium;BP:positive regulation of MDA-5 signaling pathway;BP:positive regulation …	K12649	DHX58, LGP2	map04622	RIG-I-like receptor signaling pathway	COG1111	L:Replication, recombination and repair	XP_004012967.2	probable ATP-dependent RNA helicase DHX58 isoform X1 [Ovis aries]	sp|Q96C10|DHX58_HUMAN;	Probable ATP-dependent RNA helicase DHX58 OS=Homo sapiens OX=9606 GN=DHX58 PE=1 SV=1;	PF11648.10;PF18119.3;PF04851.17;PF00271.33;PF00270.31;PF18766.3;PF13245.8	RIG-I_C-RD;RIG-I_C;ResIII;Helicase_C;DEAD;SWI2_SNF2;AAA_19	C-terminal domain of RIG-I;RIG-I receptor C-terminal domain;Type III restriction enzyme, res subunit;Helicase conserved C-terminal domain;DEAD/DEAH box helicase;SWI2/SNF2 ATPase;AAA domain
ENSOART00020022061	ENSOARG00020014451			known	ENSOARG00020014809	GRIN2A	glutamate ionotropic receptor NMDA type subunit 2A [Source:NCBI gene (formerly Entrezgene);Acc:101106989]	trans	-0.885714	0.0188455	0.029059					GO:0007612;GO:0007613;GO:0007611;GO:0009410;GO:0042177;GO:0042428;GO:0006811;GO:0008542;GO:1903539;GO:0009611;GO:0043065;GO:0001964;GO:0033058;GO:0019233;GO:0042391;GO:0006816;GO:0042417;GO:0030431;GO:0007268;GO:0060079;GO:0060078;GO:0022008;GO:0050804;GO:0040011;GO:0045471;GO:0060291;GO:0048167;GO:0001975;GO:0097553;GO:0008021;GO:0005783;GO:0005886;GO:0045202;GO:0099061;GO:0097060;GO:0016021;GO:…	biological_process;biological_process;biological_process;biological_process;biological_process;biological_process;biological_process;biological_process;biological_process;biological_process;biological_process;biological_process;biological_process;biological_process;biological_process;biological_process;biological_process;biological_process;biological_process;biological_process;biological_process;…	BP:learning;BP:memory;BP:learning or memory;BP:response to xenobiotic stimulus;BP:negative regulation of protein catabolic process;BP:serotonin metabolic process;BP:ion transport;BP:visual learning;BP:protein localization to postsynaptic membrane;BP:response to wounding;BP:positive regulation of apoptotic process;BP:startle response;BP:directional locomotion;BP:sensory perception of pain;BP:regul…	K05209	GRIN2A	map05020;map04015;map04014;map05322;map05010;map05033;map04024;map04713;map04080;map04020;map05014;map04728;map05034;map04724;map05030;map05031;map04720	Prion diseases;Rap1 signaling pathway;Ras signaling pathway;Systemic lupus erythematosus;Alzheimer disease;Nicotine addiction;cAMP signaling pathway;Circadian entrainment;Neuroactive ligand-receptor interaction;Calcium signaling pathway;Amyotrophic lateral sclerosi;Dopaminergic synapse;Alcoholism;Glutamatergic synapse;Cocaine addiction;Amphetamine addiction;Long-term potentiation	ENOG410XNUR	U:Intracellular trafficking, secretion, and vesicular transport	XP_027817681.1	glutamate receptor ionotropic, NMDA 2A [Ovis aries]	sp|P35436|NMDE1_MOUSE;	Glutamate receptor ionotropic, NMDA 2A OS=Mus musculus OX=10090 GN=Grin2a PE=1 SV=2;	PF10565.11;PF00060.28;PF10613.11;PF00497.22;PF01094.30	NMDAR2_C;Lig_chan;Lig_chan-Glu_bd;SBP_bac_3;ANF_receptor	N-methyl D-aspartate receptor 2B3 C-terminus;Ligand-gated ion channel;Ligated ion channel L-glutamate- and glycine-binding site;Bacterial extracellular solute-binding proteins, family 3;Receptor family ligand binding region
ENSOART00020026138	ENSOARG00020015727			known	ENSOARG00020017125			trans	0.885714	0.0188455	0.029059					GO:0051607;GO:0045071;GO:0034341;GO:0046597;GO:0060337;GO:0035455;GO:0035456;GO:0016021;GO:000588	biological_process;biological_process;biological_process;biological_process;biological_process;biological_process;biological_process;cellular_component;cellular_component;	BP:defense response to virus;BP:negative regulation of viral genome replication;BP:response to interferon-gamma;BP:negative regulation of viral entry into host cell;BP:type I interferon signaling pathway;BP:response to interferon-alpha;BP:response to interferon-beta;CC:integral component of membrane;CC:plasma membrane;	K06566	IFITM	------	------	ENOG4112C1U	S:Function unknown	XP_027815799.2	interferon-induced transmembrane protein 3 [Ovis aries]	sp|Q01628|IFM3_HUMAN;	Interferon-induced transmembrane protein 3 OS=Homo sapiens OX=9606 GN=IFITM3 PE=1 SV=2;	PF04505.14	CD225	Interferon-induced transmembrane protein
ENSOART00020022061	ENSOARG00020014451			known	ENSOARG00020026302	IGFALS	insulin like growth factor binding protein acid labile subunit [Source:HGNC Symbol;Acc:HGNC:5468]	trans	-0.828571	0.0415627	0.0430308					GO:0042567;GO:000551	cellular_component;molecular_function;	CC:insulin-like growth factor ternary complex;MF:protein binding;	K17256	IGFALS, ALS	------	------	COG4886	S:Function unknown	XP_042096044.1	insulin-like growth factor-binding protein complex acid labile subunit isoform X2 [Ovis aries]	sp|P35859|ALS_RAT;	Insulin-like growth factor-binding protein complex acid labile subunit OS=Rattus norvegicus OX=10116 GN=Igfals PE=1 SV=1;	PF13855.8;PF12799.9;PF13306.8;PF01462.20	LRR_8;LRR_4;LRR_5;LRRNT	Leucine rich repeat;Leucine Rich repeats;BspA type Leucine rich repeat region;Leucine rich repeat N-terminal domain
ENSOART00020026138	ENSOARG00020015727			known	ENSOARG00020007271	CNN1	Ovis aries calponin 1 (CNN1), mRNA. [Source:RefSeq mRNA;Acc:NM_001009456]	trans	-0.885714	0.0188455	0.029059					GO:0031032;GO:1904706;GO:0005856;GO:0003779;GO:0005516;GO:000551	biological_process;biological_process;cellular_component;molecular_function;molecular_function;molecular_function;	BP:actomyosin structure organization;BP:negative regulation of vascular smooth muscle cell proliferation;CC:cytoskeleton;MF:actin binding;MF:calmodulin binding;MF:protein binding;	------	------	------	------	COG5199	Z:Cytoskeleton	XP_006206373.1	calponin-1 [Vicugna pacos]	sp|Q7YRL2|CNN1_SHEEP;	Calponin-1 OS=Ovis aries OX=9940 GN=CNN1 PE=2 SV=1;	PF00402.20;PF00307.33	Calponin;CH	Calponin family repeat;Calponin homology
ENSOART00020022061	ENSOARG00020014451			known	ENSOARG00020016227			trans	0.828571	0.0415627	0.0430308					GO:0030308;GO:1901223;GO:0007165;GO:0001525;GO:0090027;GO:0045747;GO:0002062;GO:0010761;GO:0035767;GO:0071603;GO:0014909;GO:1902731;GO:0060548;GO:0010832;GO:0007155;GO:0061484;GO:0048659;GO:0033627;GO:0031012;GO:0005921;GO:0005737;GO:0043231;GO:0005576;GO:0005520;GO:0005112;GO:0005178;GO:000820	biological_process;biological_process;biological_process;biological_process;biological_process;biological_process;biological_process;biological_process;biological_process;biological_process;biological_process;biological_process;biological_process;biological_process;biological_process;biological_process;biological_process;biological_process;cellular_component;cellular_component;cellular_component;…	BP:negative regulation of cell growth;BP:negative regulation of NIK/NF-kappaB signaling;BP:signal transduction;BP:angiogenesis;BP:negative regulation of monocyte chemotaxis;BP:positive regulation of Notch signaling pathway;BP:chondrocyte differentiation;BP:fibroblast migration;BP:endothelial cell chemotaxis;BP:endothelial cell-cell adhesion;BP:smooth muscle cell migration;BP:negative regulation o…	K23571	NOV, CCN3, IGFBP9	------	------	ENOG4111F77	S:Function unknown	XP_005689188.3	PREDICTED: protein NOV homolog [Capra hircus]	sp|P48745|CCN3_HUMAN;	CCN family member 3 OS=Homo sapiens OX=9606 GN=CCN3 PE=1 SV=1;	PF19035.2;PF00007.24;PF00090.21;PF00093.20	TSP1_CCN;Cys_knot;TSP_1;VWC	CCN3 Nov like TSP1 domain;Cystine-knot domain;Thrombospondin type 1 domain;von Willebrand factor type C domain
ENSOART00020026138	ENSOARG00020015727			known	ENSOARG00020022691	TRIM25	tripartite motif containing 25 [Source:HGNC Symbol;Acc:HGNC:12932]	trans	0.885714	0.0188455	0.029059					GO:1902187;GO:0046596;GO:0046597;GO:0032880;GO:1990830;GO:0044790;GO:0043123;GO:0019076;GO:0045087;GO:0030433;GO:0043627;GO:0051092;GO:0051091;GO:0006513;GO:0006511;GO:0005737;GO:0016604;GO:0005634;GO:0005654;GO:0010494;GO:0005829;GO:0016874;GO:0003713;GO:0046872;GO:0039552;GO:006163	biological_process;biological_process;biological_process;biological_process;biological_process;biological_process;biological_process;biological_process;biological_process;biological_process;biological_process;biological_process;biological_process;biological_process;biological_process;cellular_component;cellular_component;cellular_component;cellular_component;cellular_component;cellular_component;…	BP:negative regulation of viral release from host cell;BP:regulation of viral entry into host cell;BP:negative regulation of viral entry into host cell;BP:regulation of protein localization;BP:cellular response to leukemia inhibitory factor;BP:negative regulation by host of viral release from host cell;BP:positive regulation of I-kappaB kinase/NF-kappaB signaling;BP:viral release from host cell;B…	K10652	TRIM25, EFP	map04622;map05164;map04064	RIG-I-like receptor signaling pathway;Influenza A;NF-kappa B signaling pathway	ENOG410XQS1	O:Posttranslational modification, protein turnover, chaperones	XP_014953928.2	E3 ubiquitin/ISG15 ligase TRIM25 [Ovis aries]	sp|Q14258|TRI25_HUMAN;	E3 ubiquitin/ISG15 ligase TRIM25 OS=Homo sapiens OX=9606 GN=TRIM25 PE=1 SV=2;	PF13765.8;PF00097.27;PF13445.8;PF15227.8;PF14634.8;PF13923.8;PF13639.8;PF13920.8;PF14447.8;PF00622.30	PRY;zf-C3HC4;zf-RING_UBOX;zf-C3HC4_4;zf-RING_5;zf-C3HC4_2;zf-RING_2;zf-C3HC4_3;Prok-RING_4;SPRY	SPRY-associated domain;Zinc finger, C3HC4 type;RING-type zinc-finger;zinc finger of C3HC4-type, RING;zinc-RING finger domain;Zinc finger, C3HC4 type;Ring finger domain;Zinc finger, C3HC4 type;Prokaryotic RING finger family 4;SPRY domain
ENSOART00020022061	ENSOARG00020014451			known	ENSOARG00020022232	GALNT13	polypeptide N-acetylgalactosaminyltransferase 13 [Source:HGNC Symbol;Acc:HGNC:23242]	trans	0.828571	0.0415627	0.0430308					GO:0006493;GO:0006486;GO:0018243;GO:0018242;GO:0016021;GO:0000139;GO:0004653;GO:0030246;GO:001674	biological_process;biological_process;biological_process;biological_process;cellular_component;cellular_component;molecular_function;molecular_function;molecular_function;	BP:protein O-linked glycosylation;BP:protein glycosylation;BP:protein O-linked glycosylation via threonine;BP:protein O-linked glycosylation via serine;CC:integral component of membrane;CC:Golgi membrane;MF:polypeptide N-acetylgalactosaminyltransferase activity;MF:carbohydrate binding;MF:transferase activity;	K00710	GALNT	map00512;map00514	Mucin type O-glycan biosynthesis;Other types of O-glycan biosynthesis	ENOG410XPMK	S:Function unknown	XP_014333924.1	PREDICTED: polypeptide N-acetylgalactosaminyltransferase 13 isoform X1 [Bos mutus]	sp|Q8IUC8|GLT13_HUMAN;	Polypeptide N-acetylgalactosaminyltransferase 13 OS=Homo sapiens OX=9606 GN=GALNT13 PE=2 SV=2;	PF00535.28;PF00652.24;PF02709.16;PF10111.11	Glycos_transf_2;Ricin_B_lectin;Glyco_transf_7C;Glyco_tranf_2_2	Glycosyl transferase family 2;Ricin-type beta-trefoil lectin domain;N-terminal domain of galactosyltransferase;Glycosyltransferase like family 2
ENSOART00020003956	ENSOARG00020002579			known	ENSOARG00020016571	MYRF	myelin regulatory factor [Source:NCBI gene (formerly Entrezgene);Acc:101110193]	trans	0.828571	0.0415627	0.0430308					GO:0032286;GO:0022010;GO:0048709;GO:0016540;GO:0006355;GO:0006357;GO:0045893;GO:0014003;GO:0031643;GO:0005737;GO:0005794;GO:0016021;GO:0005634;GO:0005789;GO:0005654;GO:0005829;GO:0003700;GO:0003677;GO:000098	biological_process;biological_process;biological_process;biological_process;biological_process;biological_process;biological_process;biological_process;biological_process;cellular_component;cellular_component;cellular_component;cellular_component;cellular_component;cellular_component;cellular_component;molecular_function;molecular_function;molecular_function;	BP:central nervous system myelin maintenance;BP:central nervous system myelination;BP:oligodendrocyte differentiation;BP:protein autoprocessing;BP:regulation of transcription, DNA-templated;BP:regulation of transcription from RNA polymerase II promoter;BP:positive regulation of transcription, DNA-templated;BP:oligodendrocyte development;BP:positive regulation of myelination;CC:cytoplasm;CC:Golgi …	K24768	MYRF	------	------	ENOG410XPRK	S:Function unknown	XP_042093852.1	myelin regulatory factor isoform X4 [Ovis aries]	sp|Q9Y2G1|MYRF_HUMAN;	Myelin regulatory factor OS=Homo sapiens OX=9606 GN=MYRF PE=1 SV=3;	PF13888.8;PF05224.14;PF13887.8;PF13884.8	MRF_C2;NDT80_PhoG;MYRF_ICA;Peptidase_S74	Myelin gene regulatory factor C-terminal domain 2;NDT80 / PhoG like DNA-binding family;Myelin regulatory factor ICA domain;Chaperone of endosialidase
ENSOART00020022061	ENSOARG00020014451			known	ENSOARG00020011431	MPPED2	metallophosphoesterase domain containing 2 [Source:NCBI gene (formerly Entrezgene);Acc:101118984]	trans	-0.942857	0.00480466	0.0129737					GO:0016787;GO:0008081;GO:0016208;GO:0030145;GO:0019002;GO:004687	molecular_function;molecular_function;molecular_function;molecular_function;molecular_function;molecular_function;	MF:hydrolase activity;MF:phosphoric diester hydrolase activity;MF:AMP binding;MF:manganese ion binding;MF:GMP binding;MF:metal ion binding;	------	------	------	------	ENOG4111K47	S:Function unknown	NP_001124887.1	metallophosphoesterase MPPED2 [Pongo abelii]	sp|Q15777|MPPD2_HUMAN;	Metallophosphoesterase MPPED2 OS=Homo sapiens OX=9606 GN=MPPED2 PE=1 SV=1;	PF00149.30	Metallophos	Calcineurin-like phosphoesterase
ENSOART00020026138	ENSOARG00020015727			known	ENSOARG00020020006			trans	0.885714	0.0188455	0.029059					GO:0038001;GO:0043950;GO:0006281;GO:0045087;GO:0006974;GO:0032481;GO:2000042;GO:0051607;GO:0071360;GO:0010753;GO:0002218;GO:0002230;GO:2000774;GO:0005634;GO:0005886;GO:0035861;GO:0005829;GO:0003677;GO:0005546;GO:0003690;GO:0046872;GO:0005524;GO:0005525;GO:0016779;GO:0061501;GO:000368	biological_process;biological_process;biological_process;biological_process;biological_process;biological_process;biological_process;biological_process;biological_process;biological_process;biological_process;biological_process;biological_process;cellular_component;cellular_component;cellular_component;cellular_component;molecular_function;molecular_function;molecular_function;molecular_function;…	BP:paracrine signaling;BP:positive regulation of cAMP-mediated signaling;BP:DNA repair;BP:innate immune response;BP:cellular response to DNA damage stimulus;BP:positive regulation of type I interferon production;BP:negative regulation of double-strand break repair via homologous recombination;BP:defense response to virus;BP:cellular response to exogenous dsRNA;BP:positive regulation of cGMP-media…	K17834	MB21D1	map05163;map05168;map04623;map05131;map05170	Human cytomegalovirus infection;Herpes simplex infection;Cytosolic DNA-sensing pathway;Shigellosis;Human immunodeficiency virus 1 infection	ENOG410XTKD	S:Function unknown	XP_027828083.1	cyclic GMP-AMP synthase [Ovis aries]	sp|E1BGN7|CGAS_BOVIN;	Cyclic GMP-AMP synthase OS=Bos taurus OX=9913 GN=CGAS PE=3 SV=1;	PF03281.16	Mab-21	Mab-21 protein
ENSOART00020022061	ENSOARG00020014451			known	ENSOARG00020005521	ATP8B4	ATPase phospholipid transporting 8B4 (putative) [Source:NCBI gene (formerly Entrezgene);Acc:101108837]	trans	0.828571	0.0415627	0.0430308					GO:0015914;GO:0007030;GO:0045332;GO:1990531;GO:0005794;GO:0005802;GO:0140603;GO:0005886;GO:0016021;GO:0140326;GO:0005215;GO:0000287;GO:0000166;GO:000552	biological_process;biological_process;biological_process;cellular_component;cellular_component;cellular_component;deleted;cellular_component;cellular_component;molecular_function;molecular_function;molecular_function;molecular_function;molecular_function;	BP:phospholipid transport;BP:Golgi organization;BP:phospholipid translocation;CC:Lem3p-Dnf1p complex;CC:Golgi apparatus;CC:trans-Golgi network;CC:old GO;CC:plasma membrane;CC:integral component of membrane;MF:ATPase-coupled intramembrane lipid transporter activity;MF:transporter activity;MF:magnesium ion binding;MF:nucleotide binding;MF:ATP binding;	K01530	E7.6.2.1	------	------	COG0474	P:Inorganic ion transport and metabolism	XP_012036970.2	probable phospholipid-transporting ATPase IM isoform X2 [Ovis aries]	sp|Q8TF62|AT8B4_HUMAN;	Probable phospholipid-transporting ATPase IM OS=Homo sapiens OX=9606 GN=ATP8B4 PE=1 SV=3;	PF16212.7;PF16209.7;PF13246.8;PF00702.28;PF00122.22;PF08282.14	PhoLip_ATPase_C;PhoLip_ATPase_N;Cation_ATPase;Hydrolase;E1-E2_ATPase;Hydrolase_3	Phospholipid-translocating P-type ATPase C-terminal;Phospholipid-translocating ATPase N-terminal;Cation transport ATPase;haloacid dehalogenase-like hydrolase;E1-E2 ATPase;haloacid dehalogenase-like hydrolase
MSTRG.12584.8	MSTRG.12584	-	-	novel	ENSOARG00020019063			cis	0.942857	0.00480466	0.0129737	intergenic_upstream	2158	5:16472789-16490510	5:16492669-16496601	GO:0042104;GO:0045585;GO:0006955;GO:0005615;GO:0016021;GO:0016020;GO:0005886;GO:0032813;GO:0005164;GO:0005125;GO:000551	biological_process;biological_process;biological_process;cellular_component;cellular_component;cellular_component;cellular_component;molecular_function;molecular_function;molecular_function;molecular_function;	BP:positive regulation of activated T cell proliferation;BP:positive regulation of cytotoxic T cell differentiation;BP:immune response;CC:extracellular space;CC:integral component of membrane;CC:membrane;CC:plasma membrane;MF:tumor necrosis factor receptor superfamily binding;MF:tumor necrosis factor receptor binding;MF:cytokine activity;MF:protein binding;	K05472	TNFSF9, CD137L	map04060	Cytokine-cytokine receptor interaction	ENOG4111EDT	A:RNA processing and modification	XP_027825582.1	tumor necrosis factor ligand superfamily member 9 isoform X1 [Ovis aries]	sp|P41273|TNFL9_HUMAN;	Tumor necrosis factor ligand superfamily member 9 OS=Homo sapiens OX=9606 GN=TNFSF9 PE=1 SV=1;	PF00229.20	TNF	TN
ENSOART00020022061	ENSOARG00020014451			known	ENSOARG00020025461	FAM107A	family with sequence similarity 107 member A [Source:NCBI gene (formerly Entrezgene);Acc:101121206]	trans	-0.942857	0.00480466	0.0129737					GO:0030335;GO:0031647;GO:2000134;GO:0070507;GO:0001558;GO:0031398;GO:0032956;GO:0051895;GO:0005737;GO:0001725;GO:0015629;GO:0005634;GO:0016607;GO:0005925;GO:003258	biological_process;biological_process;biological_process;biological_process;biological_process;biological_process;biological_process;biological_process;cellular_component;cellular_component;cellular_component;cellular_component;cellular_component;cellular_component;cellular_component;	BP:positive regulation of cell migration;BP:regulation of protein stability;BP:negative regulation of G1/S transition of mitotic cell cycle;BP:regulation of microtubule cytoskeleton organization;BP:regulation of cell growth;BP:positive regulation of protein ubiquitination;BP:regulation of actin cytoskeleton organization;BP:negative regulation of focal adhesion assembly;CC:cytoplasm;CC:stress fibe…	------	------	------	------	ENOG4111Z4D	S:Function unknown	XP_042091952.1	actin-associated protein FAM107A isoform X1 [Ovis aries]	sp|Q5NVP3|F107A_PONAB;	Actin-associated protein FAM107A OS=Pongo abelii OX=9601 GN=FAM107A PE=2 SV=1;	PF06625.13	DUF1151	Protein of unknown function
ENSOART00020026138	ENSOARG00020015727			known	ENSOARG00020005386	CILP	cartilage intermediate layer protein [Source:NCBI gene (formerly Entrezgene);Acc:101119218]	trans	-0.898645	0.0148886	0.029059					GO:0043569;GO:0060392;GO:0071560;GO:0010629;GO:0005615;GO:0062023;GO:000557	biological_process;biological_process;biological_process;biological_process;cellular_component;cellular_component;cellular_component;	BP:negative regulation of insulin-like growth factor receptor signaling pathway;BP:negative regulation of SMAD protein import into nucleus;BP:cellular response to transforming growth factor beta stimulus;BP:negative regulation of gene expression;CC:extracellular space;CC:collagen-containing extracellular matrix;CC:extracellular region;	K24436	CILP	------	------	ENOG410XXZR	O:Posttranslational modification, protein turnover, chaperones	KAG5206231.1	hypothetical protein JEQ12_017804 [Ovis aries]	sp|O75339|CILP1_HUMAN;	Cartilage intermediate layer protein 1 OS=Homo sapiens OX=9606 GN=CILP PE=1 SV=4;	PF13330.8;PF13927.8;PF13895.8;PF00090.21;PF07679.18;PF13715.8;PF13620.8;PF00047.27;PF19028.2	Mucin2_WxxW;Ig_3;Ig_2;TSP_1;I-set;CarbopepD_reg_2;CarboxypepD_reg;ig;TSP1_spondin	Mucin-2 protein WxxW repeating region;Immunoglobulin domain;Immunoglobulin domain;Thrombospondin type 1 domain;Immunoglobulin I-set domain;CarboxypepD_reg-like domain;Carboxypeptidase regulatory-like domain;Immunoglobulin domain;Spondin-like TSP1 domain
ENSOART00020022061	ENSOARG00020014451			known	ENSOARG00020025042	HHIP	hedgehog interacting protein [Source:NCBI gene (formerly Entrezgene);Acc:101111396]	trans	0.927634	0.00766584	0.018212					GO:0048705;GO:0009887;GO:0009953;GO:0009968;GO:0060441;GO:0045879;GO:0007165;GO:0007405;GO:0040036;GO:0009986;GO:0005887;GO:0097108;GO:0003824;GO:000827	biological_process;biological_process;biological_process;biological_process;biological_process;biological_process;biological_process;biological_process;biological_process;cellular_component;cellular_component;molecular_function;molecular_function;molecular_function;	BP:skeletal system morphogenesis;BP:animal organ morphogenesis;BP:dorsal/ventral pattern formation;BP:negative regulation of signal transduction;BP:epithelial tube branching involved in lung morphogenesis;BP:negative regulation of smoothened signaling pathway;BP:signal transduction;BP:neuroblast proliferation;BP:regulation of fibroblast growth factor receptor signaling pathway;CC:cell surface;CC:…	K06231	HHIP	map04024;map05217;map04340;map05200	cAMP signaling pathway;Basal cell carcinoma;Hedgehog signaling pathway;Pathways in cancer	ENOG410ZT1I	S:Function unknown	XP_004017273.1	hedgehog-interacting protein [Ovis aries]	sp|Q96QV1|HHIP_HUMAN;	Hedgehog-interacting protein OS=Homo sapiens OX=9606 GN=HHIP PE=1 SV=3;	PF03024.16;PF07995.13	Folate_rec;GSDH	Folate receptor family;Glucose / Sorbosone dehydrogenase
ENSOART00020003956	ENSOARG00020002579			known	ENSOARG00020002635			trans	-0.942857	0.00480466	0.0129737					GO:0006635;GO:0055007;GO:0033539;GO:0006111;GO:0009409;GO:0009791;GO:0001889;GO:0042594;GO:0005978;GO:0019254;GO:0051793;GO:0005759;GO:0005739;GO:0050660;GO:0016627;GO:0070991;GO:000399	biological_process;biological_process;biological_process;biological_process;biological_process;biological_process;biological_process;biological_process;biological_process;biological_process;biological_process;cellular_component;cellular_component;molecular_function;molecular_function;molecular_function;molecular_function;	BP:fatty acid beta-oxidation;BP:cardiac muscle cell differentiation;BP:fatty acid beta-oxidation using acyl-CoA dehydrogenase;BP:regulation of gluconeogenesis;BP:response to cold;BP:post-embryonic development;BP:liver development;BP:response to starvation;BP:glycogen biosynthetic process;BP:carnitine metabolic process, CoA-linked;BP:medium-chain fatty acid catabolic process;CC:mitochondrial matri…	K00249	ACADM, acd	map00280;map03320;map00071	Valine, leucine and isoleucine degradation;PPAR signaling pathway;Fatty acid degradation	COG1960	I:Lipid transport and metabolism	XP_040088481.1	medium-chain specific acyl-CoA dehydrogenase, mitochondrial isoform X2 [Oryx dammah]	sp|Q3SZB4|ACADM_BOVIN;	Medium-chain specific acyl-CoA dehydrogenase, mitochondrial OS=Bos taurus OX=9913 GN=ACADM PE=2 SV=1;	PF00441.26;PF08028.13;PF02770.21	Acyl-CoA_dh_1;Acyl-CoA_dh_2;Acyl-CoA_dh_M	Acyl-CoA dehydrogenase, C-terminal domain;Acyl-CoA dehydrogenase, C-terminal domain;Acyl-CoA dehydrogenase, middle domain
ENSOART00020022061	ENSOARG00020014451			known	ENSOARG00020006923	GBP5	guanylate-binding protein 1-like [Source:NCBI gene (formerly Entrezgene);Acc:101105481]	trans	0.828571	0.0415627	0.0430308					GO:0003924;GO:000552	molecular_function;molecular_function;	MF:GTPase activity;MF:GTP binding;	K20898	GBP5	map04621	NOD-like receptor signaling pathway	ENOG410XR6Z	S:Function unknown	XP_042096216.1	guanylate-binding protein 1-like isoform X1 [Ovis aries]	sp|Q5D1D6|GBP1_CHLAE;	Guanylate-binding protein 1 OS=Chlorocebus aethiops OX=9534 GN=GBP1 PE=2 SV=1;	PF02841.16;PF02263.21;PF05879.14	GBP_C;GBP;RHD3	Guanylate-binding protein, C-terminal domain;Guanylate-binding protein, N-terminal domain;Root hair defective 3 GTP-binding protein
ENSOART00020026138	ENSOARG00020015727			known	ENSOARG00020011839	CD24	CD24 molecule [Source:NCBI gene (formerly Entrezgene);Acc:101119731]	trans	-0.942857	0.00480466	0.0129737					GO:0032600;GO:0030889;GO:0034119;GO:0030262;GO:0007166;GO:0031175;GO:0007274;GO:0002904;GO:0048488;GO:0002329;GO:0106015;GO:0106016;GO:0045665;GO:0034109;GO:0002237;GO:0033625;GO:0032720;GO:0050850;GO:0046014;GO:0034107;GO:0097190;GO:0042103;GO:0002863;GO:0007159;GO:0010976;GO:0002842;GO:0007155;GO:0007406;GO:0007157;GO:0046641;GO:0002523;GO:0008637;GO:0001959;GO:0050731;GO:0042632;GO:0071638;GO:…	biological_process;biological_process;biological_process;biological_process;biological_process;biological_process;biological_process;biological_process;biological_process;biological_process;biological_process;biological_process;biological_process;biological_process;biological_process;biological_process;biological_process;biological_process;biological_process;biological_process;biological_process;…	BP:chemokine receptor transport out of membrane raft;BP:negative regulation of B cell proliferation;BP:negative regulation of erythrocyte aggregation;BP:apoptotic nuclear changes;BP:cell surface receptor signaling pathway;BP:neuron projection development;BP:neuromuscular synaptic transmission;BP:positive regulation of B cell apoptotic process;BP:synaptic vesicle endocytosis;BP:pre-B cell differen…	K06469	CD24	map04640	Hematopoietic cell lineage	ENOG4111B8V	U:Intracellular trafficking, secretion, and vesicular transport	OWK01311.1	hypothetical protein Celaphus_00018899, partial [Cervus elaphus hippelaphus]	sp|Q07490|CD24_RAT;	Signal transducer CD24 OS=Rattus norvegicus OX=10116 GN=Cd24 PE=2 SV=1;	PF14984.8	CD24	CD24 protein
ENSOART00020022061	ENSOARG00020014451			known	ENSOARG00020018770	SLCO2A1	Ovis aries solute carrier organic anion transporter family member 2A1 (SLCO2A1), mRNA. [Source:RefSeq mRNA;Acc:NM_001038021]	trans	-0.885714	0.0188455	0.029059					GO:0015732;GO:0006811;GO:0055085;GO:0016021;GO:0016020;GO:0005886;GO:0015132;GO:0022857;GO:000551	biological_process;biological_process;biological_process;cellular_component;cellular_component;cellular_component;molecular_function;molecular_function;molecular_function;	BP:prostaglandin transport;BP:ion transport;BP:transmembrane transport;CC:integral component of membrane;CC:membrane;CC:plasma membrane;MF:prostaglandin transmembrane transporter activity;MF:transmembrane transporter activity;MF:protein binding;	K14345	SLCO2A	------	------	ENOG410XRSF	P:Inorganic ion transport and metabolism	KAG5216226.1	hypothetical protein JEQ12_001802 [Ovis aries]	sp|Q92959|SO2A1_HUMAN;	Solute carrier organic anion transporter family member 2A1 OS=Homo sapiens OX=9606 GN=SLCO2A1 PE=1 SV=2;	PF03137.22;PF07690.18;PF07648.17;PF00050.23	OATP;MFS_1;Kazal_2;Kazal_1	Organic Anion Transporter Polypeptide;Major Facilitator Superfamily;Kazal-type serine protease inhibitor domain;Kazal-type serine protease inhibitor domain
ENSOART00020026138	ENSOARG00020015727			known	ENSOARG00020008812	IFIT3	interferon induced protein with tetratricopeptide repeats 3 [Source:HGNC Symbol;Acc:HGNC:5411]	trans	0.942857	0.00480466	0.0129737					GO:0008285;GO:0051607;GO:0009615;GO:0043066;GO:0035457;GO:0005829;GO:0005739;GO:0005515;GO:0042802;GO:000372	biological_process;biological_process;biological_process;biological_process;biological_process;cellular_component;cellular_component;molecular_function;molecular_function;molecular_function;	BP:negative regulation of cell proliferation;BP:defense response to virus;BP:response to virus;BP:negative regulation of apoptotic process;BP:cellular response to interferon-alpha;CC:cytosol;CC:mitochondrion;MF:protein binding;MF:identical protein binding;MF:RNA binding;	K24849	IFIT3	------	------	COG0457	S:Function unknown	XP_027816094.2	interferon-induced protein with tetratricopeptide repeats 3 isoform X1 [Ovis aries]	sp|O14879|IFIT3_HUMAN;	Interferon-induced protein with tetratricopeptide repeats 3 OS=Homo sapiens OX=9606 GN=IFIT3 PE=1 SV=1;	PF07719.19;PF00515.30;PF13424.8	TPR_2;TPR_1;TPR_12	Tetratricopeptide repeat;Tetratricopeptide repeat;Tetratricopeptide repeat
ENSOART00020022061	ENSOARG00020014451			known	ENSOARG00020024849	VGF	VGF nerve growth factor inducible [Source:HGNC Symbol;Acc:HGNC:12684]	trans	0.942857	0.00480466	0.0129737					GO:0019953;GO:0042593;GO:0051591;GO:0002021;GO:0009409;GO:0032868;GO:0006091;GO:0030073;GO:0001541;GO:0005794;GO:0005615;GO:0031410;GO:0043231;GO:000518	biological_process;biological_process;biological_process;biological_process;biological_process;biological_process;biological_process;biological_process;biological_process;cellular_component;cellular_component;cellular_component;cellular_component;molecular_function;	BP:sexual reproduction;BP:glucose homeostasis;BP:response to cAMP;BP:response to dietary excess;BP:response to cold;BP:response to insulin;BP:generation of precursor metabolites and energy;BP:insulin secretion;BP:ovarian follicle development;CC:Golgi apparatus;CC:extracellular space;CC:cytoplasmic vesicle;CC:intracellular membrane-bounded organelle;MF:neuropeptide hormone activity;	------	------	------	------	ENOG410YR85	A:RNA processing and modification	XP_025131212.1	neurosecretory protein VGF isoform X1 [Bubalus bubalis]	sp|P86435|VGF_BOVIN;	Neurosecretory protein VGF OS=Bos taurus OX=9913 GN=VGF PE=1 SV=2;	------	------	------
ENSOART00020026138	ENSOARG00020015727			known	ENSOARG00020006072	PCOLCE2	procollagen C-endopeptidase enhancer 2 [Source:NCBI gene (formerly Entrezgene);Acc:101104952]	trans	0.885714	0.0188455	0.029059					GO:1990830;GO:0010952;GO:0005581;GO:0005576;GO:0005518;GO:0005515;GO:0016504;GO:000820	biological_process;biological_process;cellular_component;cellular_component;molecular_function;molecular_function;molecular_function;molecular_function;	BP:cellular response to leukemia inhibitory factor;BP:positive regulation of peptidase activity;CC:collagen trimer;CC:extracellular region;MF:collagen binding;MF:protein binding;MF:peptidase activator activity;MF:heparin binding;	K24361	PCOLCE	------	------	ENOG410Y9AW	O:Posttranslational modification, protein turnover, chaperones	XP_004003333.1	procollagen C-endopeptidase enhancer 2 [Ovis aries]	sp|Q9UKZ9|PCOC2_HUMAN;	Procollagen C-endopeptidase enhancer 2 OS=Homo sapiens OX=9606 GN=PCOLCE2 PE=1 SV=1;	PF00431.22;PF01759.23;PF02408.22	CUB;NTR;CUB_2	CUB domain;UNC-6/NTR/C345C module;CUB-like domain
ENSOART00020022061	ENSOARG00020014451			known	ENSOARG00020009609	IRF9	interferon regulatory factor 9 [Source:HGNC Symbol;Acc:HGNC:6131]	trans	0.828571	0.0415627	0.0430308					GO:0002376;GO:0006355;GO:0006357;GO:0045944;GO:0005737;GO:0070721;GO:0005829;GO:0005634;GO:1990837;GO:0003700;GO:0000976;GO:0005515;GO:0000978;GO:000098	biological_process;biological_process;biological_process;biological_process;cellular_component;cellular_component;cellular_component;cellular_component;molecular_function;molecular_function;molecular_function;molecular_function;molecular_function;molecular_function;	BP:immune system process;BP:regulation of transcription, DNA-templated;BP:regulation of transcription from RNA polymerase II promoter;BP:positive regulation of transcription from RNA polymerase II promoter;CC:cytoplasm;CC:ISGF3 complex;CC:cytosol;CC:nucleus;MF:sequence-specific double-stranded DNA binding;MF:transcription factor activity, sequence-specific DNA binding;MF:transcription regulatory …	K04693	IRF9, ISGF3G, P48	map05167;map05164;map05165;map05162;map05160;map05168;map05169;map04621;map04630;map04625;map04380;map04217;map05203	Kaposi sarcoma-associated herpesvirus infection;Influenza A;Human papillomavirus infection;Measles;Hepatitis C;Herpes simplex infection;Epstein-Barr virus infection;NOD-like receptor signaling pathway;Jak-STAT signaling pathway;C-type lectin receptor signaling pathway;Osteoclast differentiation;Necroptosis;Viral carcinogenesis	ENOG4111AEC	K:Transcription	XP_014952351.1	interferon regulatory factor 9 isoform X1 [Ovis aries]	sp|Q00978|IRF9_HUMAN;	Interferon regulatory factor 9 OS=Homo sapiens OX=9606 GN=IRF9 PE=1 SV=1;	PF10401.11;PF00605.19	IRF-3;IRF	Interferon-regulatory factor 3;Interferon regulatory factor transcription factor
ENSOART00020003956	ENSOARG00020002579			known	ENSOARG00020005730	NOSTRIN	nitric oxide synthase trafficking [Source:NCBI gene (formerly Entrezgene);Acc:101122001]	trans	-0.885714	0.0188455	0.029059					GO:0006897;GO:0045892;GO:0007165;GO:0005737;GO:0005856;GO:0005634;GO:0016020;GO:0005886;GO:0005515;GO:000367	biological_process;biological_process;biological_process;cellular_component;cellular_component;cellular_component;cellular_component;cellular_component;molecular_function;molecular_function;	BP:endocytosis;BP:negative regulation of transcription, DNA-templated;BP:signal transduction;CC:cytoplasm;CC:cytoskeleton;CC:nucleus;CC:membrane;CC:plasma membrane;MF:protein binding;MF:DNA binding;	K20126	NOSTRIN	------	------	ENOG410ZDFS	S:Function unknown	KAG5213763.1	hypothetical protein JEQ12_009549 [Ovis aries]	sp|Q2KJB5|NOSTN_BOVIN;	Nostrin OS=Bos taurus OX=9913 GN=NOSTRIN PE=1 SV=1;	PF14604.8;PF00018.30;PF07653.19;PF00611.25	SH3_9;SH3_1;SH3_2;FCH	Variant SH3 domain;SH3 domain;Variant SH3 domain;Fes/CIP4, and EFC/F-BAR homology domain
ENSOART00020022061	ENSOARG00020014451			known	ENSOARG00020023063		MHC class I polypeptide-related sequence B [Source:NCBI gene (formerly Entrezgene);Acc:101105860]	trans	0.828571	0.0415627	0.0430308					GO:0009897;GO:0016021;GO:000561	cellular_component;cellular_component;cellular_component;	CC:external side of plasma membrane;CC:integral component of membrane;CC:extracellular space;	K07985	MIC	map05167;map04650	Kaposi sarcoma-associated herpesvirus infection;Natural killer cell mediated cytotoxicity	ENOG41118IQ	S:Function unknown	XP_027814561.1	MHC class I polypeptide-related sequence B isoform X2 [Ovis aries]	sp|Q29980|MICB_HUMAN;	MHC class I polypeptide-related sequence B OS=Homo sapiens OX=9606 GN=MICB PE=1 SV=2;	PF00129.20;PF07654.17	MHC_I;C1-set	Class I Histocompatibility antigen, domains alpha 1 and 2;Immunoglobulin C1-set domain
ENSOART00020026138	ENSOARG00020015727			known	ENSOARG00020000543			trans	-0.828571	0.0415627	0.0430308					GO:000557	cellular_component;	CC:extracellular region;	K19470	C1QTNF1_6_8	------	------	ENOG410XQIM	S:Function unknown	XP_004006780.1	complement C1q tumor necrosis factor-related protein 6 [Ovis aries]	sp|Q3T1I2|C1QT6_RAT;	Complement C1q tumor necrosis factor-related protein 6 OS=Rattus norvegicus OX=10116 GN=C1qtnf6 PE=2 SV=1;	------	------	------
ENSOART00020022061	ENSOARG00020014451			known	ENSOARG00020023947	CDKN1A	cyclin dependent kinase inhibitor 1A [Source:NCBI gene (formerly Entrezgene);Acc:100302083]	trans	0.885714	0.0188455	0.029059					GO:0030308;GO:0048146;GO:0000082;GO:0010629;GO:0009411;GO:0034198;GO:1905179;GO:0000086;GO:0072331;GO:0032091;GO:0007346;GO:0071493;GO:0071480;GO:2000379;GO:0007050;GO:0071850;GO:0090399;GO:0043068;GO:0008285;GO:0042326;GO:2000278;GO:0030890;GO:0060255;GO:2000279;GO:1904031;GO:0006606;GO:0071479;GO:0042060;GO:0006974;GO:0006977;GO:2000134;GO:0007265;GO:0006978;GO:0010389;GO:0042771;GO:0007507;GO:…	biological_process;biological_process;biological_process;biological_process;biological_process;biological_process;biological_process;biological_process;biological_process;biological_process;biological_process;biological_process;biological_process;biological_process;biological_process;biological_process;biological_process;biological_process;biological_process;biological_process;biological_process;…	BP:negative regulation of cell growth;BP:positive regulation of fibroblast proliferation;BP:G1/S transition of mitotic cell cycle;BP:negative regulation of gene expression;BP:response to UV;BP:cellular response to amino acid starvation;BP:negative regulation of cardiac muscle tissue regeneration;BP:G2/M transition of mitotic cell cycle;BP:signal transduction by p53 class mediator;BP:negative regu…	K06625	CDKN1A, P21, CIP1	map04110;map05166;map05216;map05165;map05210;map04115;map05160;map05161;map05218;map05219;map04012;map05214;map04218;map05163;map05167;map05211;map05212;map05213;map04921;map05215;map05225;map05224;map05226;map05220;map05223;map05222;map05206;map05205;map05203;map05202;map05200;map04068;map04928;map05169;map04066;map05217;map04630;map01522;map04934;map04151;map01524	Cell cycle;Human T-cell leukemia virus 1 infection;Thyroid cancer;Human papillomavirus infection;Colorectal cancer;p53 signaling pathway;Hepatitis C;Hepatitis B;Melanoma;Bladder cancer;ErbB signaling pathway;Glioma;Cellular senescence;Human cytomegalovirus infection;Kaposi sarcoma-associated herpesvirus infection;Renal cell carcinoma;Pancreatic cancer;Endometrial cancer;Oxytocin signaling pathway…	ENOG410XXN5	T:Signal transduction mechanisms	ELR60175.1	Cyclin-dependent kinase inhibitor 1, partial [Bos mutus]	sp|O19002|CDN1A_FELCA;	Cyclin-dependent kinase inhibitor 1 OS=Felis catus OX=9685 GN=CDKN1A PE=2 SV=3;	PF02234.21	CDI	Cyclin-dependent kinase inhibitor
ENSOART00020026138	ENSOARG00020015727			known	ENSOARG00020007809	CAVIN2	caveolae associated protein 2 [Source:NCBI gene (formerly Entrezgene);Acc:101118507]	trans	-0.828571	0.0415627	0.0430308					GO:0097320;GO:0005737;GO:0005829;GO:0045121;GO:0005654;GO:0005901;GO:0005886;GO:0005080;GO:000178	biological_process;cellular_component;cellular_component;cellular_component;cellular_component;cellular_component;cellular_component;molecular_function;molecular_function;	BP:membrane tubulation;CC:cytoplasm;CC:cytosol;CC:membrane raft;CC:nucleoplasm;CC:caveola;CC:plasma membrane;MF:protein kinase C binding;MF:phosphatidylserine binding;	------	------	------	------	ENOG410XP8W	S:Function unknown	AAI18102.1	SDPR protein, partial [Bos taurus]	sp|O95810|CAVN2_HUMAN;	Caveolae-associated protein 2 OS=Homo sapiens OX=9606 GN=CAVIN2 PE=1 SV=3;	PF15237.8	PTRF_SDPR	PTRF/SDPR family
ENSOART00020022061	ENSOARG00020014451			known	ENSOARG00020007461	TOX3	TOX high mobility group box family member 3 [Source:NCBI gene (formerly Entrezgene);Acc:101117611]	trans	-0.828571	0.0415627	0.0430308					GO:0006357;GO:0043524;GO:0045944;GO:0042981;GO:0005829;GO:0005654;GO:0005634;GO:0051219;GO:0003713;GO:0031490;GO:0003682;GO:004280	biological_process;biological_process;biological_process;biological_process;cellular_component;cellular_component;cellular_component;molecular_function;molecular_function;molecular_function;molecular_function;molecular_function;	BP:regulation of transcription from RNA polymerase II promoter;BP:negative regulation of neuron apoptotic process;BP:positive regulation of transcription from RNA polymerase II promoter;BP:regulation of apoptotic process;CC:cytosol;CC:nucleoplasm;CC:nucleus;MF:phosphoprotein binding;MF:transcription coactivator activity;MF:chromatin DNA binding;MF:chromatin binding;MF:protein homodimerization act…	------	------	------	------	COG5648	B:Chromatin structure and dynamics	XP_012045144.3	TOX high mobility group box family member 3 isoform X1 [Ovis aries]	sp|O15405|TOX3_HUMAN;	TOX high mobility group box family member 3 OS=Homo sapiens OX=9606 GN=TOX3 PE=1 SV=2;	PF00505.21;PF09011.12	HMG_box;HMG_box_2	HMG;HMG-box domain
ENSOART00020026138	ENSOARG00020015727			known	ENSOARG00020001495	RND1	Rho family GTPase 1 [Source:NCBI gene (formerly Entrezgene);Acc:101104473]	trans	0.942857	0.00480466	0.0129737					GO:0007162;GO:0007163;GO:0007264;GO:0016477;GO:0016322;GO:0008360;GO:0032956;GO:0007015;GO:0030865;GO:0015629;GO:0005886;GO:0005856;GO:0031410;GO:0110165;GO:0005938;GO:0042995;GO:0043231;GO:0005912;GO:0005525;GO:0003924;GO:0019901;GO:000510	biological_process;biological_process;biological_process;biological_process;biological_process;biological_process;biological_process;biological_process;biological_process;cellular_component;cellular_component;cellular_component;cellular_component;cellular_component;cellular_component;cellular_component;cellular_component;cellular_component;molecular_function;molecular_function;molecular_function;…	BP:negative regulation of cell adhesion;BP:establishment or maintenance of cell polarity;BP:small GTPase mediated signal transduction;BP:cell migration;BP:neuron remodeling;BP:regulation of cell shape;BP:regulation of actin cytoskeleton organization;BP:actin filament organization;BP:cortical cytoskeleton organization;CC:actin cytoskeleton;CC:plasma membrane;CC:cytoskeleton;CC:cytoplasmic vesicle;…	K07531	RND1	map04360	Axon guidance	COG1100	S:Function unknown	NP_001039481.1	rho-related GTP-binding protein Rho6 [Bos taurus]	sp|Q2HJ68|RND1_BOVIN;	Rho-related GTP-binding protein Rho6 OS=Bos taurus OX=9913 GN=RND1 PE=2 SV=1;	PF00071.24;PF08477.15;PF00025.23	Ras;Roc;Arf	Ras family;Ras of Complex, Roc, domain of DAPkinase;ADP-ribosylation factor family
ENSOART00020022061	ENSOARG00020014451			known	ENSOARG00020016209	SMARCD3	SWI/SNF related, matrix associated, actin dependent regulator of chromatin, subfamily d, member 3 [Source:HGNC Symbol;Acc:HGNC:11108]	trans	-0.828571	0.0415627	0.0430308					GO:0003407;GO:0003139;GO:0019216;GO:0003007;GO:0010971;GO:0043393;GO:0045893;GO:0051152;GO:0006338;GO:0006337;GO:0003219;GO:0002052;GO:0006357;GO:0045944;GO:0042692;GO:0000785;GO:0005737;GO:0005634;GO:0005654;GO:0016514;GO:0071565;GO:0071564;GO:0003713;GO:0140297;GO:0008134;GO:0035257;GO:0030374;GO:0016922;GO:0003682;GO:0001221;GO:000510	biological_process;biological_process;biological_process;biological_process;biological_process;biological_process;biological_process;biological_process;biological_process;biological_process;biological_process;biological_process;biological_process;biological_process;biological_process;cellular_component;cellular_component;cellular_component;cellular_component;cellular_component;cellular_component;…	BP:neural retina development;BP:secondary heart field specification;BP:regulation of lipid metabolic process;BP:heart morphogenesis;BP:positive regulation of G2/M transition of mitotic cell cycle;BP:regulation of protein binding;BP:positive regulation of transcription, DNA-templated;BP:positive regulation of smooth muscle cell differentiation;BP:chromatin remodeling;BP:nucleosome disassembly;BP:c…	K11650	SMARCD	map05225;map04714	Hepatocellular carcinoma;Thermogenesis	COG5531	B:Chromatin structure and dynamics	TKC45370.1	hypothetical protein EI555_005632, partial [Monodon monoceros]	sp|Q6STE5|SMRD3_HUMAN;	SWI/SNF-related matrix-associated actin-dependent regulator of chromatin subfamily D member 3 OS=Homo sapiens OX=9606 GN=SMARCD3 PE=1 SV=1;	PF02201.20	SWIB	SWIB/MDM2 domain
ENSOART00020003956	ENSOARG00020002579			known	ENSOARG00020016446	LGALS3	galectin 3 [Source:HGNC Symbol;Acc:HGNC:6563]	trans	-0.885714	0.0188455	0.029059					GO:1902041;GO:0070232;GO:2001237;GO:0048245;GO:0048246;GO:0090280;GO:0030855;GO:0008380;GO:0030593;GO:0045087;GO:0031334;GO:0042129;GO:1903078;GO:0050918;GO:0002548;GO:0071674;GO:0071677;GO:0045806;GO:0005737;GO:0005743;GO:0005634;GO:0005654;GO:0001772;GO:0005615;GO:0005829;GO:0005576;GO:0005681;GO:0042056;GO:0030246;GO:0019903;GO:0043236;GO:001986	biological_process;biological_process;biological_process;biological_process;biological_process;biological_process;biological_process;biological_process;biological_process;biological_process;biological_process;biological_process;biological_process;biological_process;biological_process;biological_process;biological_process;biological_process;cellular_component;cellular_component;cellular_component;…	BP:regulation of extrinsic apoptotic signaling pathway via death domain receptors;BP:regulation of T cell apoptotic process;BP:negative regulation of extrinsic apoptotic signaling pathway;BP:eosinophil chemotaxis;BP:macrophage chemotaxis;BP:positive regulation of calcium ion import;BP:epithelial cell differentiation;BP:RNA splicing;BP:neutrophil chemotaxis;BP:innate immune response;BP:positive re…	K06831	LGALS3	------	------	ENOG4111EA0	S:Function unknown	XP_004010713.2	galectin-3 [Ovis aries]	sp|P17931|LEG3_HUMAN;	Galectin-3 OS=Homo sapiens OX=9606 GN=LGALS3 PE=1 SV=5;	PF00337.24	Gal-bind_lectin	Galactoside-binding lectin
ENSOART00020022061	ENSOARG00020014451			known	ENSOARG00020016197	FZD5	frizzled class receptor 5 [Source:HGNC Symbol;Acc:HGNC:4043]	trans	-0.811679	0.0498576	0.0498988					GO:0060718;GO:0000578;GO:0008285;GO:0031077;GO:0031076;GO:0060716;GO:0060061;GO:0007166;GO:0043507;GO:0002726;GO:0001525;GO:0001944;GO:0007275;GO:0071219;GO:0032729;GO:1901382;GO:0032760;GO:0033077;GO:0048596;GO:0048469;GO:0008595;GO:0060561;GO:2000810;GO:0060070;GO:0016055;GO:0060715;GO:0060670;GO:0045944;GO:0032731;GO:0005923;GO:0016021;GO:0016020;GO:0048471;GO:0005794;GO:0009986;GO:0005887;GO:…	biological_process;biological_process;biological_process;biological_process;biological_process;biological_process;biological_process;biological_process;biological_process;biological_process;biological_process;biological_process;biological_process;biological_process;biological_process;biological_process;biological_process;biological_process;biological_process;biological_process;biological_process;…	BP:chorionic trophoblast cell differentiation;BP:embryonic axis specification;BP:negative regulation of cell proliferation;BP:post-embryonic camera-type eye development;BP:embryonic camera-type eye development;BP:labyrinthine layer blood vessel development;BP:Spemann organizer formation;BP:cell surface receptor signaling pathway;BP:positive regulation of JUN kinase activity;BP:positive regulation…	K02375	FZD5_8, fz2	map05205;map05165;map04390;map05200;map04550;map05010;map05217;map04916;map05225;map05224;map04934;map05226;map04150;map04310	Proteoglycans in cancer;Human papillomavirus infection;Hippo signaling pathway;Pathways in cancer;Signaling pathways regulating pluripotency of stem cells;Alzheimer disease;Basal cell carcinoma;Melanogenesis;Hepatocellular carcinoma;Breast cancer;Cushing syndrome;Gastric cancer;mTOR signaling pathway;Wnt signaling pathway	ENOG410XRC8	U:Intracellular trafficking, secretion, and vesicular transport	XP_027820933.1	frizzled-5 [Ovis aries]	sp|Q13467|FZD5_HUMAN;	Frizzled-5 OS=Homo sapiens OX=9606 GN=FZD5 PE=1 SV=2;	PF01534.19;PF01392.24	Frizzled;Fz	Frizzled/Smoothened family membrane region;Fz domain
ENSOART00020026138	ENSOARG00020015727			known	ENSOARG00020004561	ASTN2	astrotactin 2 [Source:NCBI gene (formerly Entrezgene);Acc:101123440]	trans	-0.828571	0.0415627	0.0430308					GO:0048105;GO:2000009;GO:0060187;GO:0016021;GO:0005768;GO:0043533;GO:0005509;GO:000551	biological_process;biological_process;cellular_component;cellular_component;cellular_component;molecular_function;molecular_function;molecular_function;	BP:establishment of body hair planar orientation;BP:negative regulation of protein localization to cell surface;CC:cell pole;CC:integral component of membrane;CC:endosome;MF:inositol 1,3,4,5 tetrakisphosphate binding;MF:calcium ion binding;MF:protein binding;	K24479	ASTN	------	------	ENOG4110VB2	U:Intracellular trafficking, secretion, and vesicular transport	XP_042098737.1	astrotactin-2 isoform X1 [Ovis aries]	sp|Q80Z10|ASTN2_MOUSE;	Astrotactin-2 OS=Mus musculus OX=10090 GN=Astn2 PE=1 SV=2;	PF19441.1;PF19743.1;PF18411.3;PF18577.3;PF14670.8;PF01823.21	ASTN_1_2_N;ASTN1_2_EGF_Fn;Annexin_like;ASTN_2_hairpin;FXa_inhibition;MACPF	Astrotactin 1/2 N-terminal;ASTN1/2 EGF-like and F;Annexin-like domain;Astrotactin-2 C-terminal beta-hairpin domain;Coagulation Factor Xa inhibitory site;MAC/Perforin domain
ENSOART00020022061	ENSOARG00020014451			known	ENSOARG00020006667			trans	0.828571	0.0415627	0.0430308					GO:0007565;GO:0051607;GO:0005615;GO:0005125;GO:000513	biological_process;biological_process;cellular_component;molecular_function;molecular_function;	BP:female pregnancy;BP:defense response to virus;CC:extracellular space;MF:cytokine activity;MF:type I interferon receptor binding;	K05415	IFNB	map05167;map05142;map04650;map05162;map05163;map05160;map05161;map05164;map05168;map05169;map05165;map04217;map04622;map04623;map04620;map04621;map05131;map05170;map05152;map04668;map04380;map04060;map04630;map04151	Kaposi sarcoma-associated herpesvirus infection;Chagas diseas;Natural killer cell mediated cytotoxicity;Measles;Human cytomegalovirus infection;Hepatitis C;Hepatitis B;Influenza A;Herpes simplex infection;Epstein-Barr virus infection;Human papillomavirus infection;Necroptosis;RIG-I-like receptor signaling pathway;Cytosolic DNA-sensing pathway;Toll-like receptor signaling pathway;NOD-like receptor…	ENOG41113EJ	O:Posttranslational modification, protein turnover, chaperones	ELR45438.1	hypothetical protein M91_15713 [Bos mutus]	sp|P01576|IFNB2_BOVIN;	Interferon beta-2 OS=Bos taurus OX=9913 GN=IFNB2 PE=3 SV=1;	------	------	------
ENSOART00020026138	ENSOARG00020015727			known	ENSOARG00020017928			trans	0.840668	0.0360576	0.0430308					GO:0051607;GO:0016779;GO:0001730;GO:000372	biological_process;molecular_function;molecular_function;molecular_function;	BP:defense response to virus;MF:nucleotidyltransferase activity;MF:2'-5'-oligoadenylate synthetase activity;MF:double-stranded RNA binding;	K14216	OAS	map05164;map05162;map05160;map05168;map05169;map04621	Influenza A;Measles;Hepatitis C;Herpes simplex infection;Epstein-Barr virus infection;NOD-like receptor signaling pathway	COG5272	O:Posttranslational modification, protein turnover, chaperones	XP_027812387.2	LOW QUALITY PROTEIN: 2'-5'-oligoadenylate synthase 1 [Ovis aries]	sp|Q29599|OAS1_PIG;	2'-5'-oligoadenylate synthase 1 OS=Sus scrofa OX=9823 GN=OAS1 PE=1 SV=3;	PF10421.11;PF01909.25	OAS1_C;NTP_transf_2	2'-5'-oligoadenylate synthetase 1, domain 2, C-terminus;Nucleotidyltransferase domain
ENSOART00020022061	ENSOARG00020014451			known	ENSOARG00020022277	EIF4EBP3	eukaryotic translation initiation factor 4E binding protein 3 [Source:HGNC Symbol;Acc:HGNC:3290]	trans	-0.880406	0.0205987	0.0303683					GO:0045947;GO:0005737;GO:0008190;GO:000374	biological_process;cellular_component;molecular_function;molecular_function;	BP:negative regulation of translational initiation;CC:cytoplasm;MF:eukaryotic initiation factor 4E binding;MF:translation initiation factor activity;	K18645	EIF4EBP3	------	------	ENOG4112779	J:Translation, ribosomal structure and biogenesis	XP_027826118.1	eukaryotic translation initiation factor 4E-binding protein 3 [Ovis aries]	sp|O60516|4EBP3_HUMAN;	Eukaryotic translation initiation factor 4E-binding protein 3 OS=Homo sapiens OX=9606 GN=EIF4EBP3 PE=1 SV=1;	PF05456.13	eIF_4EBP	Eukaryotic translation initiation factor 4E binding protein
[truncated: 17,853 more rows]
