# Supplementary material for: Whole-transcriptome analyses of ovine lung microvascular endothelial cells infected with bluetongue virus
Source: Vet Res. 2024 Sep 27;55:122. doi: 10.1186/s13567-024-01372-0 (PMC11438077; doi:10.1186/s13567-024-01372-0)
Supplement: Supplementary file 6 — Additional file 6. GO annotation analysis of the host mRNAs of circRNAs. [file 13567_2024_1372_MOESM6_ESM.xls]

## Sheet: Additional File 6
Number	GO id	Term type	Description	Ratio_in_study	Ratio_in_pop	Rich factor	pvalue	padjust	Gene_ids	Gene_names
11	GO:0009653	BP	anatomical structure morphogenesis	11/ 29	1003/ 14881	0.0109671	1.38235e-06	0.0136619	ENSOARG00020003497;ENSOARG00020019005;ENSOARG00020000868;ENSOARG00020017657;ENSOARG00020013296;ENSOARG00020019455;ENSOARG00020024839;ENSOARG00020005814;ENSOARG00020002418;ENSOARG00020023098;ENSOARG00020023148	COL4A1;PDGFC;MET;COL1A2;COL3A1;RERE;FN1;SSBP1;ITGA6;LRIG1;NSD2
4	GO:0071230	BP	cellular response to amino acid stimulus	4/ 29	48/ 14881	0.0833333	2.13271e-06	0.0136619	ENSOARG00020019005;ENSOARG00020013296;ENSOARG00020017657;ENSOARG00020003497	PDGFC;COL3A1;COL1A2;COL4A1
4	GO:0071229	BP	cellular response to acid chemical	4/ 29	51/ 14881	0.0784314	2.72802e-06	0.0136619	ENSOARG00020019005;ENSOARG00020013296;ENSOARG00020017657;ENSOARG00020003497	PDGFC;COL3A1;COL1A2;COL4A1
3	GO:0048407	MF	platelet-derived growth factor binding	3/ 29	10/ 14881	0.3	7.91235e-07	0.0136619	ENSOARG00020013296;ENSOARG00020017657;ENSOARG00020003497	COL3A1;COL1A2;COL4A1
4	GO:0043200	BP	response to amino acid	4/ 29	59/ 14881	0.0677966	4.91517e-06	0.0196921	ENSOARG00020019005;ENSOARG00020013296;ENSOARG00020017657;ENSOARG00020003497	PDGFC;COL3A1;COL1A2;COL4A1
4	GO:0001101	BP	response to acid chemical	4/ 29	68/ 14881	0.0588235	8.68918e-06	0.0290103	ENSOARG00020019005;ENSOARG00020013296;ENSOARG00020017657;ENSOARG00020003497	PDGFC;COL3A1;COL1A2;COL4A1
3	GO:0005201	MF	extracellular matrix structural constituent	3/ 29	34/ 14881	0.0882353	3.82344e-05	0.109416	ENSOARG00020013296;ENSOARG00020017657;ENSOARG00020003497	COL3A1;COL1A2;COL4A1
2	GO:0030020	MF	extracellular matrix structural constituent conferring tensile strength	2/ 29	6/ 14881	0.333333	5.47406e-05	0.125028	ENSOARG00020013296;ENSOARG00020003497	COL3A1;COL4A1
4	GO:0019838	MF	growth factor binding	4/ 29	109/ 14881	0.0366972	5.61728e-05	0.125028	ENSOARG00020013296;ENSOARG00020002418;ENSOARG00020017657;ENSOARG00020003497	COL3A1;ITGA6;COL1A2;COL4A1
3	GO:0030199	BP	collagen fibril organization	3/ 29	45/ 14881	0.0666667	8.93692e-05	0.152212	ENSOARG00020013296;ENSOARG00020017657;ENSOARG00020003497	COL3A1;COL1A2;COL4A1
6	GO:0007167	BP	enzyme linked receptor protein signaling pathway	6/ 29	398/ 14881	0.0150754	9.93366e-05	0.152212	ENSOARG00020003497;ENSOARG00020019005;ENSOARG00020000868;ENSOARG00020017657;ENSOARG00020013296;ENSOARG00020016928	COL4A1;PDGFC;MET;COL1A2;COL3A1;SHOC2
2	GO:0043589	BP	skin morphogenesis	2/ 29	8/ 14881	0.25	0.000101936	0.152212	ENSOARG00020002418;ENSOARG00020017657	ITGA6;COL1A2
3	GO:0005581	CC	collagen trimer	3/ 29	46/ 14881	0.0652174	9.54791e-05	0.152212	ENSOARG00020013296;ENSOARG00020017657;ENSOARG00020003497	COL3A1;COL1A2;COL4A1
5	GO:0031012	CC	extracellular matrix	5/ 29	252/ 14881	0.0198413	0.000113976	0.152212	ENSOARG00020013296;ENSOARG00020023098;ENSOARG00020024839;ENSOARG00020003497;ENSOARG00020017657	COL3A1;LRIG1;FN1;COL4A1;COL1A2
5	GO:0030312	CC	external encapsulating structure	5/ 29	252/ 14881	0.0198413	0.000113976	0.152212	ENSOARG00020013296;ENSOARG00020023098;ENSOARG00020024839;ENSOARG00020003497;ENSOARG00020017657	COL3A1;LRIG1;FN1;COL4A1;COL1A2
2	GO:0005583	CC	fibrillar collagen trimer	2/ 29	10/ 14881	0.2	0.000163429	0.204613	ENSOARG00020013296;ENSOARG00020017657	COL3A1;COL1A2
9	GO:0007166	BP	cell surface receptor signaling pathway	9/ 29	1153/ 14881	0.00780572	0.000235662	0.277693	ENSOARG00020003497;ENSOARG00020019005;ENSOARG00020000868;ENSOARG00020009159;ENSOARG00020017657;ENSOARG00020013296;ENSOARG00020024839;ENSOARG00020016928;ENSOARG00020002418	COL4A1;PDGFC;MET;GMDS;COL1A2;COL3A1;FN1;SHOC2;ITGA6
2	GO:0018149	BP	peptide cross-linking	2/ 29	18/ 14881	0.111111	0.00055031	0.612434	ENSOARG00020013296;ENSOARG00020024839	COL3A1;FN1
3	GO:0002020	MF	protease binding	3/ 29	91/ 14881	0.032967	0.000720421	0.759551	ENSOARG00020013296;ENSOARG00020024839;ENSOARG00020017657	COL3A1;FN1;COL1A2
2	GO:0085029	BP	extracellular matrix assembly	2/ 29	22/ 14881	0.0909091	0.000826854	0.827518	ENSOARG00020013296;ENSOARG00020017657	COL3A1;COL1A2
3	GO:0007229	BP	integrin-mediated signaling pathway	3/ 29	97/ 14881	0.0309278	0.000867506	0.827518	ENSOARG00020013296;ENSOARG00020002418;ENSOARG00020024839	COL3A1;ITGA6;FN1
5	GO:0048731	BP	system development	5/ 29	415/ 14881	0.0120482	0.00112496	0.94398	ENSOARG00020013296;ENSOARG00020000868;ENSOARG00020023147;ENSOARG00020024839;ENSOARG00020017657	COL3A1;MET;ARNT2;FN1;COL1A2
3	GO:0031589	BP	cell-substrate adhesion	3/ 29	107/ 14881	0.0280374	0.00115268	0.94398	ENSOARG00020013296;ENSOARG00020002418;ENSOARG00020024839	COL3A1;ITGA6;FN1
6	GO:0030334	BP	regulation of cell migration	6/ 29	645/ 14881	0.00930233	0.00130955	0.94398	ENSOARG00020019005;ENSOARG00020000868;ENSOARG00020013296;ENSOARG00020024839;ENSOARG00020002418;ENSOARG00020003313	PDGFC;MET;COL3A1;FN1;ITGA6;HACE1
7	GO:0048513	BP	animal organ development	7/ 29	911/ 14881	0.00768386	0.00149637	0.94398	ENSOARG00020003497;ENSOARG00020019005;ENSOARG00020000868;ENSOARG00020013296;ENSOARG00020024839;ENSOARG00020023147;ENSOARG00020023148	COL4A1;PDGFC;MET;COL3A1;FN1;ARNT2;NSD2
4	GO:0071417	BP	cellular response to organonitrogen compound	4/ 29	261/ 14881	0.0153257	0.0015551	0.94398	ENSOARG00020019005;ENSOARG00020013296;ENSOARG00020017657;ENSOARG00020003497	PDGFC;COL3A1;COL1A2;COL4A1
3	GO:0007265	BP	Ras protein signal transduction	3/ 29	121/ 14881	0.0247934	0.00164211	0.94398	ENSOARG00020018846;ENSOARG00020017657;ENSOARG00020016928	RAB12;COL1A2;SHOC2
2	GO:0048146	BP	positive regulation of fibroblast proliferation	2/ 29	31/ 14881	0.0645161	0.00164646	0.94398	ENSOARG00020019005;ENSOARG00020024839	PDGFC;FN1
6	GO:2000145	BP	regulation of cell motility	6/ 29	684/ 14881	0.00877193	0.00176932	0.94398	ENSOARG00020019005;ENSOARG00020000868;ENSOARG00020013296;ENSOARG00020024839;ENSOARG00020002418;ENSOARG00020003313	PDGFC;MET;COL3A1;FN1;ITGA6;HACE1
10	GO:0032879	BP	regulation of localization	10/ 29	1855/ 14881	0.00539084	0.00187321	0.94398	ENSOARG00020019005;ENSOARG00020000868;ENSOARG00020022696;ENSOARG00020013296;ENSOARG00020018757;ENSOARG00020024839;ENSOARG00020002418;ENSOARG00020023148;ENSOARG00020026428;ENSOARG00020003313	PDGFC;MET;AP3D1;COL3A1;NDFIP2;FN1;ITGA6;NSD2;MAPK8;HACE1
3	GO:0001763	BP	morphogenesis of a branching structure	3/ 29	127/ 14881	0.023622	0.00188612	0.94398	ENSOARG00020000868;ENSOARG00020019455;ENSOARG00020003497	MET;RERE;COL4A1
4	GO:0007169	BP	transmembrane receptor protein tyrosine kinase signaling pathway	4/ 29	276/ 14881	0.0144928	0.0019082	0.94398	ENSOARG00020019005;ENSOARG00020000868;ENSOARG00020003497;ENSOARG00020016928	PDGFC;MET;COL4A1;SHOC2
1	GO:0098943	BP	neurotransmitter receptor transport, postsynaptic endosome to lysosome	1/ 29	1/ 14881	1	0.00194879	0.94398	ENSOARG00020022696	AP3D1
1	GO:0070208	BP	protein heterotrimerization	1/ 29	1/ 14881	1	0.00194879	0.94398	ENSOARG00020017657	COL1A2
1	GO:0150102	BP	negative regulation of monocyte activation	1/ 29	1/ 14881	1	0.00194879	0.94398	ENSOARG00020024839	FN1
1	GO:1902595	BP	regulation of DNA replication origin binding	1/ 29	1/ 14881	1	0.00194879	0.94398	ENSOARG00020026428	MAPK8
1	GO:0032905	BP	transforming growth factor beta1 production	1/ 29	1/ 14881	1	0.00194879	0.94398	ENSOARG00020013296	COL3A1
2	GO:0048565	BP	digestive tract development	2/ 29	34/ 14881	0.0588235	0.00197919	0.94398	ENSOARG00020019005;ENSOARG00020013296	PDGFC;COL3A1
1	GO:0005586	CC	collagen type III trimer	1/ 29	1/ 14881	1	0.00194879	0.94398	ENSOARG00020013296	COL3A1
1	GO:0098830	CC	presynaptic endosome	1/ 29	1/ 14881	1	0.00194879	0.94398	ENSOARG00020022696	AP3D1
1	GO:0005008	MF	hepatocyte growth factor-activated receptor activity	1/ 29	1/ 14881	1	0.00194879	0.94398	ENSOARG00020000868	MET
1	GO:0008446	MF	GDP-mannose 4,6-dehydratase activity	1/ 29	1/ 14881	1	0.00194879	0.94398	ENSOARG00020009159	GMDS
3	GO:0046578	BP	regulation of Ras protein signal transduction	3/ 29	132/ 14881	0.0227273	0.00210591	0.945197	ENSOARG00020013296;ENSOARG00020000868;ENSOARG00020016928	COL3A1;MET;SHOC2
5	GO:1901701	BP	cellular response to oxygen-containing compound	5/ 29	479/ 14881	0.0104384	0.00211998	0.945197	ENSOARG00020019005;ENSOARG00020013296;ENSOARG00020017657;ENSOARG00020003497;ENSOARG00020026428	PDGFC;COL3A1;COL1A2;COL4A1;MAPK8
6	GO:0005615	CC	extracellular space	6/ 29	709/ 14881	0.00846262	0.0021233	0.945197	ENSOARG00020003497;ENSOARG00020019005;ENSOARG00020017657;ENSOARG00020013296;ENSOARG00020024839;ENSOARG00020023098	COL4A1;PDGFC;COL1A2;COL3A1;FN1;LRIG1
6	GO:0040012	BP	regulation of locomotion	6/ 29	713/ 14881	0.00841515	0.00218461	0.949681	ENSOARG00020019005;ENSOARG00020000868;ENSOARG00020013296;ENSOARG00020024839;ENSOARG00020002418;ENSOARG00020003313	PDGFC;MET;COL3A1;FN1;ITGA6;HACE1
4	GO:1901699	BP	cellular response to nitrogen compound	4/ 29	288/ 14881	0.0138889	0.00222819	0.949681	ENSOARG00020019005;ENSOARG00020013296;ENSOARG00020017657;ENSOARG00020003497	PDGFC;COL3A1;COL1A2;COL4A1
2	GO:0046579	BP	positive regulation of Ras protein signal transduction	2/ 29	37/ 14881	0.0540541	0.00234114	0.977035	ENSOARG00020013296;ENSOARG00020016928	COL3A1;SHOC2
6	GO:0051270	BP	regulation of cellular component movement	6/ 29	729/ 14881	0.00823045	0.00244347	0.998928	ENSOARG00020019005;ENSOARG00020000868;ENSOARG00020013296;ENSOARG00020024839;ENSOARG00020002418;ENSOARG00020003313	PDGFC;MET;COL3A1;FN1;ITGA6;HACE1
2	GO:0051057	BP	positive regulation of small GTPase mediated signal transduction	2/ 29	42/ 14881	0.047619	0.00300841	1	ENSOARG00020013296;ENSOARG00020016928	COL3A1;SHOC2
2	GO:0060348	BP	bone development	2/ 29	47/ 14881	0.0425532	0.00375442	1	ENSOARG00020019005;ENSOARG00020023148	PDGFC;NSD2
3	GO:0051056	BP	regulation of small GTPase mediated signal transduction	3/ 29	162/ 14881	0.0185185	0.00375936	1	ENSOARG00020013296;ENSOARG00020000868;ENSOARG00020016928	COL3A1;MET;SHOC2
1	GO:0061088	BP	regulation of sequestering of zinc ion	1/ 29	2/ 14881	0.5	0.00389392	1	ENSOARG00020022696	AP3D1
1	GO:0019075	BP	virus maturation	1/ 29	2/ 14881	0.5	0.00389392	1	ENSOARG00020006420	MVB12B
1	GO:0007171	BP	activation of transmembrane receptor protein tyrosine kinase activity	1/ 29	2/ 14881	0.5	0.00389392	1	ENSOARG00020019005	PDGFC
1	GO:1905464	BP	positive regulation of DNA duplex unwinding	1/ 29	2/ 14881	0.5	0.00389392	1	ENSOARG00020005814	SSBP1
1	GO:0016182	BP	synaptic vesicle budding from endosome	1/ 29	2/ 14881	0.5	0.00389392	1	ENSOARG00020022696	AP3D1
1	GO:1905776	BP	positive regulation of DNA helicase activity	1/ 29	2/ 14881	0.5	0.00389392	1	ENSOARG00020005814	SSBP1
1	GO:0003290	BP	atrial septum secundum morphogenesis	1/ 29	2/ 14881	0.5	0.00389392	1	ENSOARG00020023148	NSD2
1	GO:0048144	BP	fibroblast proliferation	1/ 29	2/ 14881	0.5	0.00389392	1	ENSOARG00020013296	COL3A1
1	GO:0021691	BP	cerebellar Purkinje cell layer maturation	1/ 29	2/ 14881	0.5	0.00389392	1	ENSOARG00020019455	RERE
1	GO:1904237	BP	positive regulation of substrate-dependent cell migration, cell attachment to substrate	1/ 29	2/ 14881	0.5	0.00389392	1	ENSOARG00020024839	FN1
1	GO:1904235	BP	regulation of substrate-dependent cell migration, cell attachment to substrate	1/ 29	2/ 14881	0.5	0.00389392	1	ENSOARG00020024839	FN1
1	GO:0042350	BP	GDP-L-fucose biosynthetic process	1/ 29	2/ 14881	0.5	0.00389392	1	ENSOARG00020009159	GMDS
1	GO:0042351	BP	'de novo' GDP-L-fucose biosynthetic process	1/ 29	2/ 14881	0.5	0.00389392	1	ENSOARG00020009159	GMDS
1	GO:0070494	BP	regulation of thrombin-activated receptor signaling pathway	1/ 29	2/ 14881	0.5	0.00389392	1	ENSOARG00020000868	MET
1	GO:0070495	BP	negative regulation of thrombin-activated receptor signaling pathway	1/ 29	2/ 14881	0.5	0.00389392	1	ENSOARG00020000868	MET
2	GO:0014068	BP	positive regulation of phosphatidylinositol 3-kinase signaling	2/ 29	49/ 14881	0.0408163	0.00407453	1	ENSOARG00020019005;ENSOARG00020024839	PDGFC;FN1
4	GO:0097435	BP	supramolecular fiber organization	4/ 29	345/ 14881	0.0115942	0.00426489	1	ENSOARG00020013296;ENSOARG00020019118;ENSOARG00020017657;ENSOARG00020003497	COL3A1;DIAPH2;COL1A2;COL4A1
10	GO:0048856	BP	anatomical structure development	10/ 29	2074/ 14881	0.0048216	0.00432734	1	ENSOARG00020003497;ENSOARG00020019005;ENSOARG00020000868;ENSOARG00020017657;ENSOARG00020013296;ENSOARG00020019455;ENSOARG00020024839;ENSOARG00020002418;ENSOARG00020023147;ENSOARG00020023148	COL4A1;PDGFC;MET;COL1A2;COL3A1;RERE;FN1;ITGA6;ARNT2;NSD2
2	GO:0042060	BP	wound healing	2/ 29	52/ 14881	0.0384615	0.00457767	1	ENSOARG00020013296;ENSOARG00020024839	COL3A1;FN1
3	GO:0045229	BP	external encapsulating structure organization	3/ 29	175/ 14881	0.0171429	0.00466582	1	ENSOARG00020013296;ENSOARG00020017657;ENSOARG00020003497	COL3A1;COL1A2;COL4A1
3	GO:0030198	BP	extracellular matrix organization	3/ 29	175/ 14881	0.0171429	0.00466582	1	ENSOARG00020013296;ENSOARG00020017657;ENSOARG00020003497	COL3A1;COL1A2;COL4A1
3	GO:0043062	BP	extracellular structure organization	3/ 29	176/ 14881	0.0170455	0.00474055	1	ENSOARG00020013296;ENSOARG00020017657;ENSOARG00020003497	COL3A1;COL1A2;COL4A1
2	GO:0048145	BP	regulation of fibroblast proliferation	2/ 29	54/ 14881	0.037037	0.00492828	1	ENSOARG00020019005;ENSOARG00020024839	PDGFC;FN1
2	GO:0035023	BP	regulation of Rho protein signal transduction	2/ 29	56/ 14881	0.0357143	0.00529091	1	ENSOARG00020013296;ENSOARG00020000868	COL3A1;MET
4	GO:0030335	BP	positive regulation of cell migration	4/ 29	376/ 14881	0.0106383	0.00578003	1	ENSOARG00020019005;ENSOARG00020000868;ENSOARG00020002418;ENSOARG00020024839	PDGFC;MET;ITGA6;FN1
1	GO:0072378	BP	blood coagulation, fibrin clot formation	1/ 29	3/ 14881	0.333333	0.00583539	1	ENSOARG00020024839	FN1
1	GO:0060414	BP	aorta smooth muscle tissue morphogenesis	1/ 29	3/ 14881	0.333333	0.00583539	1	ENSOARG00020013296	COL3A1
1	GO:0046368	BP	GDP-L-fucose metabolic process	1/ 29	3/ 14881	0.333333	0.00583539	1	ENSOARG00020009159	GMDS
1	GO:0090297	BP	positive regulation of mitochondrial DNA replication	1/ 29	3/ 14881	0.333333	0.00583539	1	ENSOARG00020005814	SSBP1
1	GO:1901299	BP	negative regulation of hydrogen peroxide-mediated programmed cell death	1/ 29	3/ 14881	0.333333	0.00583539	1	ENSOARG00020000868	MET
1	GO:0048298	BP	positive regulation of isotype switching to IgA isotypes	1/ 29	3/ 14881	0.333333	0.00583539	1	ENSOARG00020023148	NSD2
1	GO:0071604	BP	transforming growth factor beta production	1/ 29	3/ 14881	0.333333	0.00583539	1	ENSOARG00020013296	COL3A1
1	GO:0007161	BP	calcium-independent cell-matrix adhesion	1/ 29	3/ 14881	0.333333	0.00583539	1	ENSOARG00020024839	FN1
1	GO:0048755	BP	branching morphogenesis of a nerve	1/ 29	3/ 14881	0.333333	0.00583539	1	ENSOARG00020019455	RERE
2	GO:0007160	BP	cell-matrix adhesion	2/ 29	60/ 14881	0.0333333	0.0060519	1	ENSOARG00020013296;ENSOARG00020024839	COL3A1;FN1
4	GO:0009887	BP	animal organ morphogenesis	4/ 29	386/ 14881	0.0103627	0.00633691	1	ENSOARG00020019005;ENSOARG00020013296;ENSOARG00020002418;ENSOARG00020017657	PDGFC;COL3A1;ITGA6;COL1A2
4	GO:2000147	BP	positive regulation of cell motility	4/ 29	392/ 14881	0.0102041	0.00668773	1	ENSOARG00020019005;ENSOARG00020000868;ENSOARG00020002418;ENSOARG00020024839	PDGFC;MET;ITGA6;FN1
2	GO:0007179	BP	transforming growth factor beta receptor signaling pathway	2/ 29	65/ 14881	0.0307692	0.00706919	1	ENSOARG00020013296;ENSOARG00020017657	COL3A1;COL1A2
3	GO:0007264	BP	small GTPase mediated signal transduction	3/ 29	204/ 14881	0.0147059	0.00713461	1	ENSOARG00020018846;ENSOARG00020017657;ENSOARG00020016928	RAB12;COL1A2;SHOC2
4	GO:0051272	BP	positive regulation of cellular component movement	4/ 29	401/ 14881	0.00997506	0.00723795	1	ENSOARG00020019005;ENSOARG00020000868;ENSOARG00020002418;ENSOARG00020024839	PDGFC;MET;ITGA6;FN1
2	GO:0014066	BP	regulation of phosphatidylinositol 3-kinase signaling	2/ 29	66/ 14881	0.030303	0.00728134	1	ENSOARG00020019005;ENSOARG00020024839	PDGFC;FN1
4	GO:0040017	BP	positive regulation of locomotion	4/ 29	402/ 14881	0.00995025	0.00730088	1	ENSOARG00020019005;ENSOARG00020000868;ENSOARG00020002418;ENSOARG00020024839	PDGFC;MET;ITGA6;FN1
5	GO:1902533	BP	positive regulation of intracellular signal transduction	5/ 29	646/ 14881	0.00773994	0.00758266	1	ENSOARG00020019005;ENSOARG00020000868;ENSOARG00020013296;ENSOARG00020024839;ENSOARG00020016928	PDGFC;MET;COL3A1;FN1;SHOC2
1	GO:0032474	BP	otolith morphogenesis	1/ 29	4/ 14881	0.25	0.0077732	1	ENSOARG00020023098	LRIG1
1	GO:0061304	BP	retinal blood vessel morphogenesis	1/ 29	4/ 14881	0.25	0.0077732	1	ENSOARG00020003497	COL4A1
1	GO:0003289	BP	atrial septum primum morphogenesis	1/ 29	4/ 14881	0.25	0.0077732	1	ENSOARG00020023148	NSD2
1	GO:0021924	BP	cell proliferation in external granule layer	1/ 29	4/ 14881	0.25	0.0077732	1	ENSOARG00020019455	RERE
1	GO:0021942	BP	radial glia guided migration of Purkinje cell	1/ 29	4/ 14881	0.25	0.0077732	1	ENSOARG00020019455	RERE
1	GO:1901166	BP	neural crest cell migration involved in autonomic nervous system development	1/ 29	4/ 14881	0.25	0.0077732	1	ENSOARG00020024839	FN1
1	GO:0021534	BP	cell proliferation in hindbrain	1/ 29	4/ 14881	0.25	0.0077732	1	ENSOARG00020019455	RERE
1	GO:0048296	BP	regulation of isotype switching to IgA isotypes	1/ 29	4/ 14881	0.25	0.0077732	1	ENSOARG00020023148	NSD2
1	GO:1905774	BP	regulation of DNA helicase activity	1/ 29	4/ 14881	0.25	0.0077732	1	ENSOARG00020005814	SSBP1
1	GO:0035878	BP	nail development	1/ 29	4/ 14881	0.25	0.0077732	1	ENSOARG00020002418	ITGA6
1	GO:0010668	BP	ectodermal cell differentiation	1/ 29	4/ 14881	0.25	0.0077732	1	ENSOARG00020002418	ITGA6
1	GO:0021930	BP	cerebellar granule cell precursor proliferation	1/ 29	4/ 14881	0.25	0.0077732	1	ENSOARG00020019455	RERE
1	GO:1905462	BP	regulation of DNA duplex unwinding	1/ 29	5/ 14881	0.2	0.00970736	1	ENSOARG00020005814	SSBP1
1	GO:1990776	BP	response to angiotensin	1/ 29	5/ 14881	0.2	0.00970736	1	ENSOARG00020013296	COL3A1
1	GO:0090296	BP	regulation of mitochondrial DNA replication	1/ 29	5/ 14881	0.2	0.00970736	1	ENSOARG00020005814	SSBP1
1	GO:1901298	BP	regulation of hydrogen peroxide-mediated programmed cell death	1/ 29	5/ 14881	0.2	0.00970736	1	ENSOARG00020000868	MET
1	GO:0036022	BP	limb joint morphogenesis	1/ 29	5/ 14881	0.2	0.00970736	1	ENSOARG00020013296	COL3A1
1	GO:0021932	BP	hindbrain radial glia guided cell migration	1/ 29	5/ 14881	0.2	0.00970736	1	ENSOARG00020019455	RERE
4	GO:0071495	BP	cellular response to endogenous stimulus	4/ 29	443/ 14881	0.00902935	0.0102046	1	ENSOARG00020019005;ENSOARG00020013296;ENSOARG00020017657;ENSOARG00020003497	PDGFC;COL3A1;COL1A2;COL4A1
4	GO:0010243	BP	response to organonitrogen compound	4/ 29	449/ 14881	0.00890869	0.0106844	1	ENSOARG00020019005;ENSOARG00020013296;ENSOARG00020017657;ENSOARG00020003497	PDGFC;COL3A1;COL1A2;COL4A1
1	GO:0019673	BP	GDP-mannose metabolic process	1/ 29	6/ 14881	0.166667	0.0116379	1	ENSOARG00020009159	GMDS
1	GO:1905098	BP	negative regulation of guanyl-nucleotide exchange factor activity	1/ 29	6/ 14881	0.166667	0.0116379	1	ENSOARG00020000868	MET
1	GO:0051096	BP	positive regulation of helicase activity	1/ 29	6/ 14881	0.166667	0.0116379	1	ENSOARG00020005814	SSBP1
1	GO:0070142	BP	synaptic vesicle budding	1/ 29	6/ 14881	0.166667	0.0116379	1	ENSOARG00020022696	AP3D1
1	GO:0060350	BP	endochondral bone morphogenesis	1/ 29	6/ 14881	0.166667	0.0116379	1	ENSOARG00020013296	COL3A1
1	GO:0010452	BP	histone H3-K36 methylation	1/ 29	6/ 14881	0.166667	0.0116379	1	ENSOARG00020023148	NSD2
5	GO:1901700	BP	response to oxygen-containing compound	5/ 29	721/ 14881	0.00693481	0.0118803	1	ENSOARG00020019005;ENSOARG00020013296;ENSOARG00020017657;ENSOARG00020003497;ENSOARG00020026428	PDGFC;COL3A1;COL1A2;COL4A1;MAPK8
11	GO:0007165	BP	signal transduction	11/ 29	2663/ 14881	0.00413068	0.011895	1	ENSOARG00020003497;ENSOARG00020019005;ENSOARG00020000868;ENSOARG00020009159;ENSOARG00020017657;ENSOARG00020013296;ENSOARG00020018846;ENSOARG00020024839;ENSOARG00020016928;ENSOARG00020002418;ENSOARG00020026428	COL4A1;PDGFC;MET;GMDS;COL1A2;COL3A1;RAB12;FN1;SHOC2;ITGA6;MAPK8
2	GO:0009612	BP	response to mechanical stimulus	2/ 29	87/ 14881	0.0229885	0.0123827	1	ENSOARG00020013296;ENSOARG00020026428	COL3A1;MAPK8
1	GO:0034770	BP	histone H4-K20 methylation	1/ 29	7/ 14881	0.142857	0.0135648	1	ENSOARG00020023148	NSD2
1	GO:2001223	BP	negative regulation of neuron migration	1/ 29	7/ 14881	0.142857	0.0135648	1	ENSOARG00020013296	COL3A1
1	GO:0003149	BP	membranous septum morphogenesis	1/ 29	7/ 14881	0.142857	0.0135648	1	ENSOARG00020023148	NSD2
1	GO:0061299	BP	retina vasculature morphogenesis in camera-type eye	1/ 29	7/ 14881	0.142857	0.0135648	1	ENSOARG00020003497	COL4A1
4	GO:0007155	BP	cell adhesion	4/ 29	483/ 14881	0.00828157	0.0136823	1	ENSOARG00020013296;ENSOARG00020002418;ENSOARG00020025122;ENSOARG00020024839	COL3A1;ITGA6;LPP;FN1
4	GO:0022610	BP	biological adhesion	4/ 29	488/ 14881	0.00819672	0.0141642	1	ENSOARG00020013296;ENSOARG00020002418;ENSOARG00020025122;ENSOARG00020024839	COL3A1;ITGA6;LPP;FN1
4	GO:1901698	BP	response to nitrogen compound	4/ 29	488/ 14881	0.00819672	0.0141642	1	ENSOARG00020019005;ENSOARG00020013296;ENSOARG00020017657;ENSOARG00020003497	PDGFC;COL3A1;COL1A2;COL4A1
1	GO:0033622	BP	integrin activation	1/ 29	8/ 14881	0.125	0.015488	1	ENSOARG00020024839	FN1
1	GO:1905097	BP	regulation of guanyl-nucleotide exchange factor activity	1/ 29	8/ 14881	0.125	0.015488	1	ENSOARG00020000868	MET
1	GO:0072376	BP	protein activation cascade	1/ 29	8/ 14881	0.125	0.015488	1	ENSOARG00020024839	FN1
1	GO:0001886	BP	endothelial cell morphogenesis	1/ 29	8/ 14881	0.125	0.015488	1	ENSOARG00020000868	MET
1	GO:0021535	BP	cell migration in hindbrain	1/ 29	8/ 14881	0.125	0.015488	1	ENSOARG00020019455	RERE
1	GO:0090045	BP	positive regulation of deacetylase activity	1/ 29	8/ 14881	0.125	0.015488	1	ENSOARG00020026428	MAPK8
1	GO:0099637	BP	neurotransmitter receptor transport	1/ 29	8/ 14881	0.125	0.015488	1	ENSOARG00020022696	AP3D1
1	GO:0031281	BP	positive regulation of cyclase activity	1/ 29	8/ 14881	0.125	0.015488	1	ENSOARG00020026428	MAPK8
2	GO:0001568	BP	blood vessel development	2/ 29	98/ 14881	0.0204082	0.0155263	1	ENSOARG00020013296;ENSOARG00020017657	COL3A1;COL1A2
2	GO:0000904	BP	cell morphogenesis involved in differentiation	2/ 29	98/ 14881	0.0204082	0.0155263	1	ENSOARG00020000868;ENSOARG00020024839	MET;FN1
3	GO:0048729	BP	tissue morphogenesis	3/ 29	273/ 14881	0.010989	0.0156911	1	ENSOARG00020013296;ENSOARG00020000868;ENSOARG00020003497	COL3A1;MET;COL4A1
2	GO:0009611	BP	response to wounding	2/ 29	103/ 14881	0.0194175	0.0170571	1	ENSOARG00020013296;ENSOARG00020024839	COL3A1;FN1
2	GO:0048754	BP	branching morphogenesis of an epithelial tube	2/ 29	104/ 14881	0.0192308	0.0173708	1	ENSOARG00020000868;ENSOARG00020003497	MET;COL4A1
1	GO:0150065	BP	regulation of deacetylase activity	1/ 29	9/ 14881	0.111111	0.0174077	1	ENSOARG00020026428	MAPK8
1	GO:0048251	BP	elastic fiber assembly	1/ 29	9/ 14881	0.111111	0.0174077	1	ENSOARG00020013296	COL3A1
1	GO:0051095	BP	regulation of helicase activity	1/ 29	9/ 14881	0.111111	0.0174077	1	ENSOARG00020005814	SSBP1
1	GO:0043485	BP	endosome to pigment granule transport	1/ 29	9/ 14881	0.111111	0.0174077	1	ENSOARG00020022696	AP3D1
1	GO:0035646	BP	endosome to melanosome transport	1/ 29	9/ 14881	0.111111	0.0174077	1	ENSOARG00020022696	AP3D1
1	GO:0006228	BP	UTP biosynthetic process	1/ 29	9/ 14881	0.111111	0.0174077	1	ENSOARG00020007807	NME7
10	GO:0010604	BP	positive regulation of macromolecule metabolic process	10/ 29	2432/ 14881	0.00411184	0.0190151	1	ENSOARG00020023147;ENSOARG00020019005;ENSOARG00020000868;ENSOARG00020018757;ENSOARG00020024839;ENSOARG00020005814;ENSOARG00020002418;ENSOARG00020023148;ENSOARG00020026428;ENSOARG00020003313	ARNT2;PDGFC;MET;NDFIP2;FN1;SSBP1;ITGA6;NSD2;MAPK8;HACE1
1	GO:0006183	BP	GTP biosynthetic process	1/ 29	10/ 14881	0.1	0.0193237	1	ENSOARG00020007807	NME7
1	GO:0061333	BP	renal tubule morphogenesis	1/ 29	10/ 14881	0.1	0.0193237	1	ENSOARG00020003497	COL4A1
1	GO:0038063	BP	collagen-activated tyrosine kinase receptor signaling pathway	1/ 29	10/ 14881	0.1	0.0193237	1	ENSOARG00020003497	COL4A1
1	GO:0006264	BP	mitochondrial DNA replication	1/ 29	10/ 14881	0.1	0.0193237	1	ENSOARG00020005814	SSBP1
12	GO:0032502	BP	developmental process	12/ 29	3173/ 14881	0.00378191	0.0200182	1	ENSOARG00020003497;ENSOARG00020019005;ENSOARG00020000868;ENSOARG00020017657;ENSOARG00020013296;ENSOARG00020019455;ENSOARG00020024839;ENSOARG00020005814;ENSOARG00020002418;ENSOARG00020023098;ENSOARG00020023147;ENSOARG00020023148	COL4A1;PDGFC;MET;COL1A2;COL3A1;RERE;FN1;SSBP1;ITGA6;LRIG1;ARNT2;NSD2
2	GO:0007034	BP	vacuolar transport	2/ 29	113/ 14881	0.0176991	0.0203033	1	ENSOARG00020018757;ENSOARG00020022696	NDFIP2;AP3D1
2	GO:0001501	BP	skeletal system development	2/ 29	114/ 14881	0.0175439	0.0206411	1	ENSOARG00020013296;ENSOARG00020017657	COL3A1;COL1A2
1	GO:2000105	BP	positive regulation of DNA-dependent DNA replication	1/ 29	11/ 14881	0.0909091	0.0212361	1	ENSOARG00020005814	SSBP1
1	GO:0046051	BP	UTP metabolic process	1/ 29	11/ 14881	0.0909091	0.0212361	1	ENSOARG00020007807	NME7
1	GO:0071635	BP	negative regulation of transforming growth factor beta production	1/ 29	11/ 14881	0.0909091	0.0212361	1	ENSOARG00020024839	FN1
1	GO:1904424	BP	regulation of GTP binding	1/ 29	11/ 14881	0.0909091	0.0212361	1	ENSOARG00020000868	MET
1	GO:2001028	BP	positive regulation of endothelial cell chemotaxis	1/ 29	11/ 14881	0.0909091	0.0212361	1	ENSOARG00020000868	MET
5	GO:0043085	BP	positive regulation of catalytic activity	5/ 29	837/ 14881	0.00597372	0.0214388	1	ENSOARG00020019005;ENSOARG00020000868;ENSOARG00020002418;ENSOARG00020026428;ENSOARG00020005814	PDGFC;MET;ITGA6;MAPK8;SSBP1
2	GO:0007178	BP	transmembrane receptor protein serine/threonine kinase signaling pathway	2/ 29	117/ 14881	0.017094	0.0216688	1	ENSOARG00020013296;ENSOARG00020017657	COL3A1;COL1A2
4	GO:0009719	BP	response to endogenous stimulus	4/ 29	557/ 14881	0.00718133	0.0219504	1	ENSOARG00020019005;ENSOARG00020013296;ENSOARG00020017657;ENSOARG00020003497	PDGFC;COL3A1;COL1A2;COL4A1
2	GO:0061138	BP	morphogenesis of a branching epithelium	2/ 29	121/ 14881	0.0165289	0.0230718	1	ENSOARG00020000868;ENSOARG00020003497	MET;COL4A1
2	GO:0000165	BP	MAPK cascade	2/ 29	121/ 14881	0.0165289	0.0230718	1	ENSOARG00020026428;ENSOARG00020016928	MAPK8;SHOC2
1	GO:1901032	BP	negative regulation of response to reactive oxygen species	1/ 29	12/ 14881	0.0833333	0.023145	1	ENSOARG00020000868	MET
1	GO:1903206	BP	negative regulation of hydrogen peroxide-induced cell death	1/ 29	12/ 14881	0.0833333	0.023145	1	ENSOARG00020000868	MET
1	GO:0032482	BP	Rab protein signal transduction	1/ 29	12/ 14881	0.0833333	0.023145	1	ENSOARG00020018846	RAB12
1	GO:0070206	BP	protein trimerization	1/ 29	13/ 14881	0.0769231	0.0250502	1	ENSOARG00020017657	COL1A2
1	GO:0001816	BP	cytokine production	1/ 29	13/ 14881	0.0769231	0.0250502	1	ENSOARG00020013296	COL3A1
1	GO:0038065	BP	collagen-activated signaling pathway	1/ 29	13/ 14881	0.0769231	0.0250502	1	ENSOARG00020003497	COL4A1
1	GO:0006241	BP	CTP biosynthetic process	1/ 29	13/ 14881	0.0769231	0.0250502	1	ENSOARG00020007807	NME7
1	GO:0006953	BP	acute-phase response	1/ 29	13/ 14881	0.0769231	0.0250502	1	ENSOARG00020024839	FN1
1	GO:0060384	BP	innervation	1/ 29	13/ 14881	0.0769231	0.0250502	1	ENSOARG00020023098	LRIG1
10	GO:0009893	BP	positive regulation of metabolic process	10/ 29	2640/ 14881	0.00378788	0.0266021	1	ENSOARG00020023147;ENSOARG00020019005;ENSOARG00020000868;ENSOARG00020018757;ENSOARG00020024839;ENSOARG00020005814;ENSOARG00020002418;ENSOARG00020023148;ENSOARG00020026428;ENSOARG00020003313	ARNT2;PDGFC;MET;NDFIP2;FN1;SSBP1;ITGA6;NSD2;MAPK8;HACE1
1	GO:0031954	BP	positive regulation of protein autophosphorylation	1/ 29	14/ 14881	0.0714286	0.0269518	1	ENSOARG00020019005	PDGFC
1	GO:0060413	BP	atrial septum morphogenesis	1/ 29	14/ 14881	0.0714286	0.0269518	1	ENSOARG00020023148	NSD2
1	GO:0009209	BP	pyrimidine ribonucleoside triphosphate biosynthetic process	1/ 29	14/ 14881	0.0714286	0.0269518	1	ENSOARG00020007807	NME7
1	GO:2001026	BP	regulation of endothelial cell chemotaxis	1/ 29	14/ 14881	0.0714286	0.0269518	1	ENSOARG00020000868	MET
1	GO:0006896	BP	Golgi to vacuole transport	1/ 29	14/ 14881	0.0714286	0.0269518	1	ENSOARG00020022696	AP3D1
1	GO:0050918	BP	positive chemotaxis	1/ 29	14/ 14881	0.0714286	0.0269518	1	ENSOARG00020000868	MET
5	GO:0071310	BP	cellular response to organic substance	5/ 29	901/ 14881	0.00554939	0.0284323	1	ENSOARG00020019005;ENSOARG00020013296;ENSOARG00020017657;ENSOARG00020003497;ENSOARG00020026428	PDGFC;COL3A1;COL1A2;COL4A1;MAPK8
1	GO:0009148	BP	pyrimidine nucleoside triphosphate biosynthetic process	1/ 29	15/ 14881	0.0666667	0.0288499	1	ENSOARG00020007807	NME7
1	GO:0046036	BP	CTP metabolic process	1/ 29	15/ 14881	0.0666667	0.0288499	1	ENSOARG00020007807	NME7
1	GO:0009226	BP	nucleotide-sugar biosynthetic process	1/ 29	15/ 14881	0.0666667	0.0288499	1	ENSOARG00020009159	GMDS
1	GO:1902883	BP	negative regulation of response to oxidative stress	1/ 29	15/ 14881	0.0666667	0.0288499	1	ENSOARG00020000868	MET
1	GO:0048499	BP	synaptic vesicle membrane organization	1/ 29	15/ 14881	0.0666667	0.0288499	1	ENSOARG00020022696	AP3D1
2	GO:0007420	BP	brain development	2/ 29	139/ 14881	0.0143885	0.0298313	1	ENSOARG00020023147;ENSOARG00020003497	ARNT2;COL4A1
1	GO:1903205	BP	regulation of hydrogen peroxide-induced cell death	1/ 29	16/ 14881	0.0625	0.0307444	1	ENSOARG00020000868	MET
1	GO:0099517	BP	synaptic vesicle transport along microtubule	1/ 29	16/ 14881	0.0625	0.0307444	1	ENSOARG00020022696	AP3D1
1	GO:0099514	BP	synaptic vesicle cytoskeletal transport	1/ 29	16/ 14881	0.0625	0.0307444	1	ENSOARG00020022696	AP3D1
1	GO:0048490	BP	anterograde synaptic vesicle transport	1/ 29	16/ 14881	0.0625	0.0307444	1	ENSOARG00020022696	AP3D1
1	GO:0070527	BP	platelet aggregation	1/ 29	16/ 14881	0.0625	0.0307444	1	ENSOARG00020024839	FN1
1	GO:0009208	BP	pyrimidine ribonucleoside triphosphate metabolic process	1/ 29	17/ 14881	0.0588235	0.0326353	1	ENSOARG00020007807	NME7
1	GO:0045773	BP	positive regulation of axon extension	1/ 29	17/ 14881	0.0588235	0.0326353	1	ENSOARG00020024839	FN1
1	GO:0051291	BP	protein heterooligomerization	1/ 29	18/ 14881	0.0555556	0.0345226	1	ENSOARG00020017657	COL1A2
1	GO:0071711	BP	basement membrane organization	1/ 29	18/ 14881	0.0555556	0.0345226	1	ENSOARG00020003497	COL4A1
1	GO:0035024	BP	negative regulation of Rho protein signal transduction	1/ 29	18/ 14881	0.0555556	0.0345226	1	ENSOARG00020000868	MET
1	GO:0035025	BP	positive regulation of Rho protein signal transduction	1/ 29	18/ 14881	0.0555556	0.0345226	1	ENSOARG00020013296	COL3A1
1	GO:0006268	BP	DNA unwinding involved in DNA replication	1/ 29	18/ 14881	0.0555556	0.0345226	1	ENSOARG00020005814	SSBP1
2	GO:0035295	BP	tube development	2/ 29	151/ 14881	0.013245	0.0347243	1	ENSOARG00020019005;ENSOARG00020013296	PDGFC;COL3A1
2	GO:0007399	BP	nervous system development	2/ 29	152/ 14881	0.0131579	0.0351454	1	ENSOARG00020000868;ENSOARG00020024839	MET;FN1
1	GO:0045830	BP	positive regulation of isotype switching	1/ 29	19/ 14881	0.0526316	0.0364064	1	ENSOARG00020023148	NSD2
1	GO:0009147	BP	pyrimidine nucleoside triphosphate metabolic process	1/ 29	20/ 14881	0.05	0.0382867	1	ENSOARG00020007807	NME7
1	GO:0070584	BP	mitochondrion morphogenesis	1/ 29	20/ 14881	0.05	0.0382867	1	ENSOARG00020005814	SSBP1
1	GO:0046755	BP	viral budding	1/ 29	20/ 14881	0.05	0.0382867	1	ENSOARG00020006420	MVB12B
1	GO:0031016	BP	pancreas development	1/ 29	20/ 14881	0.05	0.0382867	1	ENSOARG00020000868	MET
1	GO:0009220	BP	pyrimidine ribonucleotide biosynthetic process	1/ 29	20/ 14881	0.05	0.0382867	1	ENSOARG00020007807	NME7
1	GO:0031116	BP	positive regulation of microtubule polymerization	1/ 29	20/ 14881	0.05	0.0382867	1	ENSOARG00020000868	MET
1	GO:0051497	BP	negative regulation of stress fiber assembly	1/ 29	20/ 14881	0.05	0.0382867	1	ENSOARG00020000868	MET
1	GO:1901031	BP	regulation of response to reactive oxygen species	1/ 29	21/ 14881	0.047619	0.0401634	1	ENSOARG00020000868	MET
1	GO:0021549	BP	cerebellum development	1/ 29	21/ 14881	0.047619	0.0401634	1	ENSOARG00020019455	RERE
1	GO:0061436	BP	establishment of skin barrier	1/ 29	21/ 14881	0.047619	0.0401634	1	ENSOARG00020000868	MET
2	GO:0000902	BP	cell morphogenesis	2/ 29	165/ 14881	0.0121212	0.0407995	1	ENSOARG00020000868;ENSOARG00020024839	MET;FN1
1	GO:0071276	BP	cellular response to cadmium ion	1/ 29	22/ 14881	0.0454545	0.0420365	1	ENSOARG00020026428	MAPK8
1	GO:0031279	BP	regulation of cyclase activity	1/ 29	22/ 14881	0.0454545	0.0420365	1	ENSOARG00020026428	MAPK8
1	GO:0035904	BP	aorta development	1/ 29	22/ 14881	0.0454545	0.0420365	1	ENSOARG00020013296	COL3A1
1	GO:0032232	BP	negative regulation of actin filament bundle assembly	1/ 29	22/ 14881	0.0454545	0.0420365	1	ENSOARG00020000868	MET
2	GO:0007507	BP	heart development	2/ 29	170/ 14881	0.0117647	0.0430607	1	ENSOARG00020013296;ENSOARG00020024839	COL3A1;FN1
1	GO:0046039	BP	GTP metabolic process	1/ 29	23/ 14881	0.0434783	0.0439062	1	ENSOARG00020007807	NME7
1	GO:0031112	BP	positive regulation of microtubule polymerization or depolymerization	1/ 29	23/ 14881	0.0434783	0.0439062	1	ENSOARG00020000868	MET
1	GO:0035987	BP	endodermal cell differentiation	1/ 29	23/ 14881	0.0434783	0.0439062	1	ENSOARG00020024839	FN1
1	GO:0007292	BP	female gamete generation	1/ 29	23/ 14881	0.0434783	0.0439062	1	ENSOARG00020019118	DIAPH2
1	GO:0001569	BP	branching involved in blood vessel morphogenesis	1/ 29	23/ 14881	0.0434783	0.0439062	1	ENSOARG00020003497	COL4A1
1	GO:0033561	BP	regulation of water loss via skin	1/ 29	23/ 14881	0.0434783	0.0439062	1	ENSOARG00020000868	MET
1	GO:0003382	BP	epithelial cell morphogenesis	1/ 29	23/ 14881	0.0434783	0.0439062	1	ENSOARG00020000868	MET
1	GO:0045744	BP	negative regulation of G protein-coupled receptor signaling pathway	1/ 29	24/ 14881	0.0416667	0.0457723	1	ENSOARG00020000868	MET
1	GO:0002526	BP	acute inflammatory response	1/ 29	24/ 14881	0.0416667	0.0457723	1	ENSOARG00020024839	FN1
5	GO:0009967	BP	positive regulation of signal transduction	5/ 29	1033/ 14881	0.00484027	0.0471449	1	ENSOARG00020019005;ENSOARG00020000868;ENSOARG00020013296;ENSOARG00020024839;ENSOARG00020016928	PDGFC;MET;COL3A1;FN1;SHOC2
1	GO:0006623	BP	protein targeting to vacuole	1/ 29	25/ 14881	0.04	0.0476349	1	ENSOARG00020022696	AP3D1
1	GO:2001032	BP	regulation of double-strand break repair via nonhomologous end joining	1/ 29	25/ 14881	0.04	0.0476349	1	ENSOARG00020023148	NSD2
1	GO:0048489	BP	synaptic vesicle transport	1/ 29	25/ 14881	0.04	0.0476349	1	ENSOARG00020022696	AP3D1
1	GO:0007528	BP	neuromuscular junction development	1/ 29	25/ 14881	0.04	0.0476349	1	ENSOARG00020003497	COL4A1
1	GO:0009225	BP	nucleotide-sugar metabolic process	1/ 29	25/ 14881	0.04	0.0476349	1	ENSOARG00020009159	GMDS
1	GO:0002891	BP	positive regulation of immunoglobulin mediated immune response	1/ 29	25/ 14881	0.04	0.0476349	1	ENSOARG00020023148	NSD2
1	GO:0006221	BP	pyrimidine nucleotide biosynthetic process	1/ 29	25/ 14881	0.04	0.0476349	1	ENSOARG00020007807	NME7
1	GO:0002714	BP	positive regulation of B cell mediated immunity	1/ 29	25/ 14881	0.04	0.0476349	1	ENSOARG00020023148	NSD2
2	GO:0070372	BP	regulation of ERK1 and ERK2 cascade	2/ 29	180/ 14881	0.0111111	0.0477211	1	ENSOARG00020019005;ENSOARG00020024839	PDGFC;FN1
1	GO:2001222	BP	regulation of neuron migration	1/ 29	26/ 14881	0.0384615	0.049494	1	ENSOARG00020013296	COL3A1
1	GO:0034109	BP	homotypic cell-cell adhesion	1/ 29	26/ 14881	0.0384615	0.049494	1	ENSOARG00020024839	FN1
1	GO:0009218	BP	pyrimidine ribonucleotide metabolic process	1/ 29	26/ 14881	0.0384615	0.049494	1	ENSOARG00020007807	NME7
3	GO:0062023	CC	collagen-containing extracellular matrix	3/ 29	154/ 14881	0.0194805	0.00326017	1	ENSOARG00020013296;ENSOARG00020024839;ENSOARG00020003497	COL3A1;FN1;COL4A1
1	GO:0005584	CC	collagen type I trimer	1/ 29	2/ 14881	0.5	0.00389392	1	ENSOARG00020017657	COL1A2
1	GO:0005577	CC	fibrinogen complex	1/ 29	4/ 14881	0.25	0.0077732	1	ENSOARG00020024839	FN1
2	GO:0005604	CC	basement membrane	2/ 29	71/ 14881	0.028169	0.00838494	1	ENSOARG00020024839;ENSOARG00020003497	FN1;COL4A1
2	GO:0005788	CC	endoplasmic reticulum lumen	2/ 29	75/ 14881	0.0266667	0.00931857	1	ENSOARG00020013296;ENSOARG00020003497	COL3A1;COL4A1
1	GO:0005587	CC	collagen type IV trimer	1/ 29	5/ 14881	0.2	0.00970736	1	ENSOARG00020003497	COL4A1
1	GO:0098651	CC	basement membrane collagen trimer	1/ 29	5/ 14881	0.2	0.00970736	1	ENSOARG00020003497	COL4A1
1	GO:0098642	CC	network-forming collagen trimer	1/ 29	6/ 14881	0.166667	0.0116379	1	ENSOARG00020003497	COL4A1
3	GO:0043235	CC	receptor complex	3/ 29	253/ 14881	0.0118577	0.0128062	1	ENSOARG00020000868;ENSOARG00020002418;ENSOARG00020023147	MET;ITGA6;ARNT2
1	GO:0034751	CC	aryl hydrocarbon receptor complex	1/ 29	7/ 14881	0.142857	0.0135648	1	ENSOARG00020023147	ARNT2
5	GO:0005576	CC	extracellular region	5/ 29	749/ 14881	0.00667557	0.0138444	1	ENSOARG00020019005;ENSOARG00020013296;ENSOARG00020024839;ENSOARG00020003497;ENSOARG00020017657	PDGFC;COL3A1;FN1;COL4A1;COL1A2
3	GO:0010008	CC	endosome membrane	3/ 29	277/ 14881	0.0108303	0.0163087	1	ENSOARG00020018757;ENSOARG00020022696;ENSOARG00020006420	NDFIP2;AP3D1;MVB12B
1	GO:0030123	CC	AP-3 adaptor complex	1/ 29	9/ 14881	0.111111	0.0174077	1	ENSOARG00020022696	AP3D1
3	GO:0000139	CC	Golgi membrane	3/ 29	286/ 14881	0.0104895	0.0177483	1	ENSOARG00020018757;ENSOARG00020022696;ENSOARG00020003313	NDFIP2;AP3D1;HACE1
2	GO:0015935	CC	small ribosomal subunit	2/ 29	109/ 14881	0.0183486	0.0189757	1	ENSOARG00020002447;ENSOARG00020009205	MRPS9;RPS11
1	GO:0000813	CC	ESCRT I complex	1/ 29	11/ 14881	0.0909091	0.0212361	1	ENSOARG00020006420	MVB12B
1	GO:0000164	CC	protein phosphatase type 1 complex	1/ 29	11/ 14881	0.0909091	0.0212361	1	ENSOARG00020016928	SHOC2
2	GO:0005770	CC	late endosome	2/ 29	134/ 14881	0.0149254	0.0278822	1	ENSOARG00020003203;ENSOARG00020006420	SNX14;MVB12B
1	GO:0043195	CC	terminal bouton	1/ 29	20/ 14881	0.05	0.0382867	1	ENSOARG00020022696	AP3D1
14	GO:0032991	CC	protein-containing complex	14/ 29	4386/ 14881	0.00319197	0.0390306	1	ENSOARG00020003497;ENSOARG00020000868;ENSOARG00020016928;ENSOARG00020022696;ENSOARG00020017657;ENSOARG00020003857;ENSOARG00020013296;ENSOARG00020023147;ENSOARG00020019455;ENSOARG00020024839;ENSOARG00020006420;ENSOARG00020002418;ENSOARG00020002447;ENSOARG00020009205	COL4A1;MET;SHOC2;AP3D1;COL1A2;DCAF5;COL3A1;ARNT2;RERE;FN1;MVB12B;ITGA6;MRPS9;RPS11
1	GO:0036452	CC	ESCRT complex	1/ 29	25/ 14881	0.04	0.0476349	1	ENSOARG00020006420	MVB12B
1	GO:0009925	CC	basal plasma membrane	1/ 29	26/ 14881	0.0384615	0.049494	1	ENSOARG00020000868	MET
5	GO:0005198	MF	structural molecule activity	5/ 29	512/ 14881	0.00976562	0.0028325	1	ENSOARG00020013296;ENSOARG00020002447;ENSOARG00020017657;ENSOARG00020003497;ENSOARG00020009205	COL3A1;MRPS9;COL1A2;COL4A1;RPS11
1	GO:0035033	MF	histone deacetylase regulator activity	1/ 29	2/ 14881	0.5	0.00389392	1	ENSOARG00020026428	MAPK8
1	GO:0004705	MF	JUN kinase activity	1/ 29	3/ 14881	0.333333	0.00583539	1	ENSOARG00020026428	MAPK8
27	GO:0005488	MF	binding	27/ 29	10464/ 14881	0.00258028	0.0067399	1	ENSOARG00020003497;ENSOARG00020006420;ENSOARG00020024839;ENSOARG00020018416;ENSOARG00020002418;ENSOARG00020019005;ENSOARG00020000868;ENSOARG00020025122;ENSOARG00020017657;ENSOARG00020019455;ENSOARG00020018846;ENSOARG00020003313;ENSOARG00020005814;ENSOARG00020016928;ENSOARG00020026428;ENSOARG00020009205;ENSOARG00020009159;ENSOARG00020003857;ENSOARG00020002447;ENSOARG00020007807;ENSOARG00020019118;…	COL4A1;MVB12B;FN1;SNX29;ITGA6;PDGFC;MET;LPP;COL1A2;RERE;RAB12;HACE1;SSBP1;SHOC2;MAPK8;RPS11;GMDS;DCAF5;MRPS9;NME7;DIAPH2;SNX14;COL3A1;NDFIP2;NSD2;ARNT2;LRIG1
1	GO:0038132	MF	neuregulin binding	1/ 29	4/ 14881	0.25	0.0077732	1	ENSOARG00020002418	ITGA6
1	GO:0070401	MF	NADP+ binding	1/ 29	4/ 14881	0.25	0.0077732	1	ENSOARG00020009159	GMDS
2	GO:0046332	MF	SMAD binding	2/ 29	71/ 14881	0.028169	0.00838494	1	ENSOARG00020013296;ENSOARG00020017657	COL3A1;COL1A2
8	GO:0019899	MF	enzyme binding	8/ 29	1594/ 14881	0.00501882	0.00932851	1	ENSOARG00020019118;ENSOARG00020000868;ENSOARG00020017657;ENSOARG00020013296;ENSOARG00020003313;ENSOARG00020016928;ENSOARG00020026428;ENSOARG00020024839	DIAPH2;MET;COL1A2;COL3A1;HACE1;SHOC2;MAPK8;FN1
2	GO:0005178	MF	integrin binding	2/ 29	93/ 14881	0.0215054	0.0140587	1	ENSOARG00020013296;ENSOARG00020024839	COL3A1;FN1
1	GO:0005161	MF	platelet-derived growth factor receptor binding	1/ 29	8/ 14881	0.125	0.015488	1	ENSOARG00020019005	PDGFC
1	GO:0017162	MF	aryl hydrocarbon receptor binding	1/ 29	9/ 14881	0.111111	0.0174077	1	ENSOARG00020023147	ARNT2
2	GO:0019903	MF	protein phosphatase binding	2/ 29	106/ 14881	0.0188679	0.0180054	1	ENSOARG00020000868;ENSOARG00020016928	MET;SHOC2
1	GO:0031994	MF	insulin-like growth factor I binding	1/ 29	10/ 14881	0.1	0.0193237	1	ENSOARG00020002418	ITGA6
1	GO:0017154	MF	semaphorin receptor activity	1/ 29	12/ 14881	0.0833333	0.023145	1	ENSOARG00020000868	MET
2	GO:0019902	MF	phosphatase binding	2/ 29	138/ 14881	0.0144928	0.0294372	1	ENSOARG00020000868;ENSOARG00020016928	MET;SHOC2
1	GO:0004707	MF	MAP kinase activity	1/ 29	16/ 14881	0.0625	0.0307444	1	ENSOARG00020026428	MAPK8
1	GO:0004550	MF	nucleoside diphosphate kinase activity	1/ 29	17/ 14881	0.0588235	0.0326353	1	ENSOARG00020007807	NME7
1	GO:0008157	MF	protein phosphatase 1 binding	1/ 29	18/ 14881	0.0555556	0.0345226	1	ENSOARG00020016928	SHOC2
1	GO:0043394	MF	proteoglycan binding	1/ 29	19/ 14881	0.0526316	0.0364064	1	ENSOARG00020024839	FN1
1	GO:0080025	MF	phosphatidylinositol-3,5-bisphosphate binding	1/ 29	19/ 14881	0.0526316	0.0364064	1	ENSOARG00020003203	SNX14
1	GO:0050699	MF	WW domain binding	1/ 29	20/ 14881	0.05	0.0382867	1	ENSOARG00020018757	NDFIP2
1	GO:0005520	MF	insulin-like growth factor binding	1/ 29	26/ 14881	0.0384615	0.049494	1	ENSOARG00020002418	ITGA6
