# Supplementary material for: Whole-transcriptome analyses of ovine lung microvascular endothelial cells infected with bluetongue virus
Source: Vet Res. 2024 Sep 27;55:122. doi: 10.1186/s13567-024-01372-0 (PMC11438077; doi:10.1186/s13567-024-01372-0)
Supplement: Supplementary file 7 — Additional file 7. Analysis of ceRNA relationships. [file 13567_2024_1372_MOESM7_ESM.xls]

## Sheet: Add file 7
ceRNA1 id	ceRNA1 type	ceRNA1 gene id	ceRNA2 id	ceRNA2 type	ceRNA2 gene id	Hit miRNA number	Pvalue	Corr	Corr pvalue	Corr padjust	Hit miRNA corr	Sensitivity correlation	Regulation similarity
20_54727568_54735059	circRNA	ENSOARG00020009159	MSTRG.8775.11	mRNA	ENSOARG00020007754	4	1.37258e-05	0.811679	0.0498576	0.0734743	PEKD01006006.1_29717(-0.811679449913|-0.942857142857);<br>PEKD01006704.1_30154(-0.811679449913|-0.942857142857);<br>PEKD01007325.1_29983(-0.811679449913|-0.942857142857);<br>PEKD01007283.1_29885(-0.811679449913|-0.942857142857)	0.573362	0.999969
20_54727568_54735059	circRNA	ENSOARG00020009159	ENSOART00020024130	mRNA	ENSOARG00020015781	4	2.79898e-06	0.89326	0.0164822	0.0403332	PEKD01006006.1_29717(-0.811679449913|-0.880406274042);<br>PEKD01006704.1_30154(-0.811679449913|-0.880406274042);<br>PEKD01007325.1_29983(-0.811679449913|-0.880406274042);<br>PEKD01007283.1_29885(-0.811679449913|-0.880406274042)	0.248292	0.999997
20_54727568_54735059	circRNA	ENSOARG00020009159	ENSOART00020041160	mRNA	ENSOARG00020022237	4	4.03777e-05	0.840668	0.0360576	0.0597404	PEKD01006006.1_29717(-0.811679449913|-0.885714285714);<br>PEKD01006704.1_30154(-0.811679449913|-0.885714285714);<br>PEKD01007325.1_29983(-0.811679449913|-0.885714285714);<br>PEKD01007283.1_29885(-0.811679449913|-0.885714285714)	0.391662	0.999996
20_54727568_54735059	circRNA	ENSOARG00020009159	ENSOART00020034852	mRNA	ENSOARG00020022346	4	2.79898e-06	0.954864	0.00300995	0.0295306	PEKD01006006.1_29717(-0.811679449913|-0.941123948114);<br>PEKD01006704.1_30154(-0.811679449913|-0.941123948114);<br>PEKD01007325.1_29983(-0.811679449913|-0.941123948114);<br>PEKD01007283.1_29885(-0.811679449913|-0.941123948114)	-0.0122686	0.99997
20_54727568_54735059	circRNA	ENSOARG00020009159	ENSOART00020027691	mRNA	ENSOARG00020018004	4	2.79898e-06	0.898645	0.0148886	0.0403332	PEKD01006006.1_29717(-0.811679449913|-0.828571428571);<br>PEKD01006704.1_30154(-0.811679449913|-0.828571428571);<br>PEKD01007325.1_29983(-0.811679449913|-0.828571428571);<br>PEKD01007283.1_29885(-0.811679449913|-0.828571428571)	0.207238	1
20_54727568_54735059	circRNA	ENSOARG00020009159	ENSOART00020040493	mRNA	ENSOARG00020025791	4	4.03777e-05	0.840668	0.0360576	0.0597404	PEKD01006006.1_29717(-0.811679449913|-0.885714285714);<br>PEKD01006704.1_30154(-0.811679449913|-0.885714285714);<br>PEKD01007325.1_29983(-0.811679449913|-0.885714285714);<br>PEKD01007283.1_29885(-0.811679449913|-0.885714285714)	0.391662	0.999996
20_54727568_54735059	circRNA	ENSOARG00020009159	ENSOART00020008338	mRNA	ENSOARG00020005420	4	2.79898e-06	0.811679	0.0498576	0.0734743	PEKD01006006.1_29717(-0.811679449913|-0.942857142857);<br>PEKD01006704.1_30154(-0.811679449913|-0.942857142857);<br>PEKD01007325.1_29983(-0.811679449913|-0.942857142857);<br>PEKD01007283.1_29885(-0.811679449913|-0.942857142857)	0.573362	0.999969
20_54727568_54735059	circRNA	ENSOARG00020009159	ENSOART00020025978	mRNA	ENSOARG00020016092	4	1.37258e-05	0.89326	0.0164822	0.0403332	PEKD01006006.1_29717(-0.811679449913|-0.880406274042);<br>PEKD01006704.1_30154(-0.811679449913|-0.880406274042);<br>PEKD01007325.1_29983(-0.811679449913|-0.880406274042);<br>PEKD01007283.1_29885(-0.811679449913|-0.880406274042)	0.248292	0.999997
20_54727568_54735059	circRNA	ENSOARG00020009159	ENSOART00020039798	mRNA	ENSOARG00020025320	4	2.79898e-06	0.857493	0.0290154	0.0550178	PEKD01006006.1_29717(-0.811679449913|-0.845154254729);<br>PEKD01006704.1_30154(-0.811679449913|-0.845154254729);<br>PEKD01007325.1_29983(-0.811679449913|-0.845154254729);<br>PEKD01007283.1_29885(-0.811679449913|-0.845154254729)	0.308199	1
20_54727568_54735059	circRNA	ENSOARG00020009159	ENSOART00020009307	mRNA	ENSOARG00020006037	4	1.37258e-05	0.840668	0.0360576	0.0597404	PEKD01006006.1_29717(-0.811679449913|-0.885714285714);<br>PEKD01006704.1_30154(-0.811679449913|-0.885714285714);<br>PEKD01007325.1_29983(-0.811679449913|-0.885714285714);<br>PEKD01007283.1_29885(-0.811679449913|-0.885714285714)	0.391662	0.999996
20_54727568_54735059	circRNA	ENSOARG00020009159	ENSOART00020021386	mRNA	ENSOARG00020013985	4	2.79898e-06	0.811679	0.0498576	0.0734743	PEKD01006006.1_29717(-0.811679449913|-0.942857142857);<br>PEKD01006704.1_30154(-0.811679449913|-0.942857142857);<br>PEKD01007325.1_29983(-0.811679449913|-0.942857142857);<br>PEKD01007283.1_29885(-0.811679449913|-0.942857142857)	0.573362	0.999969
20_54727568_54735059	circRNA	ENSOARG00020009159	ENSOART00020010483	mRNA	ENSOARG00020006742	4	2.79898e-06	0.954864	0.00300995	0.0295306	PEKD01006006.1_29717(-0.811679449913|-0.941123948114);<br>PEKD01006704.1_30154(-0.811679449913|-0.941123948114);<br>PEKD01007325.1_29983(-0.811679449913|-0.941123948114);<br>PEKD01007283.1_29885(-0.811679449913|-0.941123948114)	-0.0122686	0.99997
20_54727568_54735059	circRNA	ENSOARG00020009159	MSTRG.14275.1	mRNA	ENSOARG00020003527	4	4.03777e-05	0.840668	0.0360576	0.0597404	PEKD01006006.1_29717(-0.811679449913|-0.885714285714);<br>PEKD01006704.1_30154(-0.811679449913|-0.885714285714);<br>PEKD01007325.1_29983(-0.811679449913|-0.885714285714);<br>PEKD01007283.1_29885(-0.811679449913|-0.885714285714)	0.391662	0.999996
20_54727568_54735059	circRNA	ENSOARG00020009159	ENSOART00020005833	mRNA	ENSOARG00020003727	4	4.03777e-05	0.840668	0.0360576	0.0597404	PEKD01006006.1_29717(-0.811679449913|-0.885714285714);<br>PEKD01006704.1_30154(-0.811679449913|-0.885714285714);<br>PEKD01007325.1_29983(-0.811679449913|-0.885714285714);<br>PEKD01007283.1_29885(-0.811679449913|-0.885714285714)	0.391662	0.999996
20_54727568_54735059	circRNA	ENSOARG00020009159	MSTRG.12027.1	mRNA	ENSOARG00020013107	4	1.37258e-05	0.840668	0.0360576	0.0597404	PEKD01006006.1_29717(-0.811679449913|-0.885714285714);<br>PEKD01006704.1_30154(-0.811679449913|-0.885714285714);<br>PEKD01007325.1_29983(-0.811679449913|-0.885714285714);<br>PEKD01007283.1_29885(-0.811679449913|-0.885714285714)	0.391662	0.999996
20_54727568_54735059	circRNA	ENSOARG00020009159	ENSOART00020000765	mRNA	ENSOARG00020000587	4	2.79898e-06	0.939336	0.00540848	0.0311173	PEKD01006006.1_29717(-0.811679449913|-0.925820099773);<br>PEKD01006704.1_30154(-0.811679449913|-0.925820099773);<br>PEKD01007325.1_29983(-0.811679449913|-0.925820099773);<br>PEKD01007283.1_29885(-0.811679449913|-0.925820099773)	0.0883735	0.999981
20_54727568_54735059	circRNA	ENSOARG00020009159	ENSOART00020031550	mRNA	ENSOARG00020020437	4	2.79898e-06	0.867647	0.0251167	0.048613	PEKD01006006.1_29717(-0.811679449913|-0.985610760609);<br>PEKD01006704.1_30154(-0.811679449913|-0.985610760609);<br>PEKD01007325.1_29983(-0.811679449913|-0.985610760609);<br>PEKD01007283.1_29885(-0.811679449913|-0.985610760609)	0.182485	0.999912
20_54727568_54735059	circRNA	ENSOARG00020009159	MSTRG.6885.1	mRNA	ENSOARG00020021570	4	0.000319419	0.840668	0.0360576	0.0597404	PEKD01006006.1_29717(-0.811679449913|-0.885714285714);<br>PEKD01006704.1_30154(-0.811679449913|-0.885714285714);<br>PEKD01007325.1_29983(-0.811679449913|-0.885714285714);<br>PEKD01007283.1_29885(-0.811679449913|-0.885714285714)	0.391662	0.999996
20_54727568_54735059	circRNA	ENSOARG00020009159	ENSOART00020008795	mRNA	ENSOARG00020005712	4	4.03777e-05	0.867647	0.0251167	0.048613	PEKD01006006.1_29717(-0.811679449913|-0.985610760609);<br>PEKD01006704.1_30154(-0.811679449913|-0.985610760609);<br>PEKD01007325.1_29983(-0.811679449913|-0.985610760609);<br>PEKD01007283.1_29885(-0.811679449913|-0.985610760609)	0.182485	0.999912
20_54727568_54735059	circRNA	ENSOARG00020009159	ENSOART00020038885	mRNA	ENSOARG00020024837	4	4.03777e-05	0.811679	0.0498576	0.0734743	PEKD01006006.1_29717(-0.811679449913|-0.942857142857);<br>PEKD01006704.1_30154(-0.811679449913|-0.942857142857);<br>PEKD01007325.1_29983(-0.811679449913|-0.942857142857);<br>PEKD01007283.1_29885(-0.811679449913|-0.942857142857)	0.573362	0.999969
20_54727568_54735059	circRNA	ENSOARG00020009159	ENSOART00020030253	mRNA	ENSOARG00020019038	4	4.03777e-05	0.840668	0.0360576	0.0597404	PEKD01006006.1_29717(-0.811679449913|-0.885714285714);<br>PEKD01006704.1_30154(-0.811679449913|-0.885714285714);<br>PEKD01007325.1_29983(-0.811679449913|-0.885714285714);<br>PEKD01007283.1_29885(-0.811679449913|-0.885714285714)	0.391662	0.999996
20_54727568_54735059	circRNA	ENSOARG00020009159	ENSOART00020033655	mRNA	ENSOARG00020021386	4	4.03777e-05	0.840668	0.0360576	0.0597404	PEKD01006006.1_29717(-0.811679449913|-0.885714285714);<br>PEKD01006704.1_30154(-0.811679449913|-0.885714285714);<br>PEKD01007325.1_29983(-0.811679449913|-0.885714285714);<br>PEKD01007283.1_29885(-0.811679449913|-0.885714285714)	0.391662	0.999996
20_54727568_54735059	circRNA	ENSOARG00020009159	MSTRG.2627.2	mRNA	ENSOARG00020022281	4	1.37258e-05	0.811679	0.0498576	0.0734743	PEKD01006006.1_29717(-0.811679449913|-0.942857142857);<br>PEKD01006704.1_30154(-0.811679449913|-0.942857142857);<br>PEKD01007325.1_29983(-0.811679449913|-0.942857142857);<br>PEKD01007283.1_29885(-0.811679449913|-0.942857142857)	0.573362	0.999969
20_54727568_54735059	circRNA	ENSOARG00020009159	ENSOART00020006377	mRNA	ENSOARG00020003888	4	9.23674e-05	0.840668	0.0360576	0.0597404	PEKD01006006.1_29717(-0.811679449913|-0.885714285714);<br>PEKD01006704.1_30154(-0.811679449913|-0.885714285714);<br>PEKD01007325.1_29983(-0.811679449913|-0.885714285714);<br>PEKD01007283.1_29885(-0.811679449913|-0.885714285714)	0.391662	0.999996
20_54727568_54735059	circRNA	ENSOARG00020009159	MSTRG.8775.8	mRNA	ENSOARG00020007754	4	4.03777e-05	0.840668	0.0360576	0.0597404	PEKD01006006.1_29717(-0.811679449913|-0.885714285714);<br>PEKD01006704.1_30154(-0.811679449913|-0.885714285714);<br>PEKD01007325.1_29983(-0.811679449913|-0.885714285714);<br>PEKD01007283.1_29885(-0.811679449913|-0.885714285714)	0.391662	0.999996
20_54727568_54735059	circRNA	ENSOARG00020009159	ENSOART00020037825	mRNA	ENSOARG00020021625	4	0.000319419	0.954864	0.00300995	0.0295306	PEKD01006006.1_29717(-0.811679449913|-0.941123948114);<br>PEKD01006704.1_30154(-0.811679449913|-0.941123948114);<br>PEKD01007325.1_29983(-0.811679449913|-0.941123948114);<br>PEKD01007283.1_29885(-0.811679449913|-0.941123948114)	-0.0122686	0.99997
20_54727568_54735059	circRNA	ENSOARG00020009159	ENSOART00020021304	mRNA	ENSOARG00020013738	4	2.79898e-06	0.840668	0.0360576	0.0597404	PEKD01006006.1_29717(-0.811679449913|-0.885714285714);<br>PEKD01006704.1_30154(-0.811679449913|-0.885714285714);<br>PEKD01007325.1_29983(-0.811679449913|-0.885714285714);<br>PEKD01007283.1_29885(-0.811679449913|-0.885714285714)	0.391662	0.999996
20_54727568_54735059	circRNA	ENSOARG00020009159	ENSOART00020010125	mRNA	ENSOARG00020006009	4	1.37258e-05	0.845403	0.034003	0.0597404	PEKD01006006.1_29717(-0.811679449913|-0.833238089795);<br>PEKD01006704.1_30154(-0.811679449913|-0.833238089795);<br>PEKD01007325.1_29983(-0.811679449913|-0.833238089795);<br>PEKD01007283.1_29885(-0.811679449913|-0.833238089795)	0.321867	1
20_54727568_54735059	circRNA	ENSOARG00020009159	MSTRG.5814.1	mRNA	ENSOARG00020008021	4	4.03777e-05	0.840668	0.0360576	0.0597404	PEKD01006006.1_29717(-0.811679449913|-0.885714285714);<br>PEKD01006704.1_30154(-0.811679449913|-0.885714285714);<br>PEKD01007325.1_29983(-0.811679449913|-0.885714285714);<br>PEKD01007283.1_29885(-0.811679449913|-0.885714285714)	0.391662	0.999996
20_54727568_54735059	circRNA	ENSOARG00020009159	ENSOART00020019710	mRNA	ENSOARG00020012813	4	0.000181077	0.89326	0.0164822	0.0403332	PEKD01006006.1_29717(-0.811679449913|-0.880406274042);<br>PEKD01006704.1_30154(-0.811679449913|-0.880406274042);<br>PEKD01007325.1_29983(-0.811679449913|-0.880406274042);<br>PEKD01007283.1_29885(-0.811679449913|-0.880406274042)	0.248292	0.999997
20_54727568_54735059	circRNA	ENSOARG00020009159	MSTRG.1809.1	mRNA	ENSOARG00020003888	4	2.79898e-06	0.840668	0.0360576	0.0597404	PEKD01006006.1_29717(-0.811679449913|-0.885714285714);<br>PEKD01006704.1_30154(-0.811679449913|-0.885714285714);<br>PEKD01007325.1_29983(-0.811679449913|-0.885714285714);<br>PEKD01007283.1_29885(-0.811679449913|-0.885714285714)	0.391662	0.999996
20_54727568_54735059	circRNA	ENSOARG00020009159	ENSOART00020040477	mRNA	ENSOARG00020025773	4	1.37258e-05	0.840668	0.0360576	0.0597404	PEKD01006006.1_29717(-0.811679449913|-0.885714285714);<br>PEKD01006704.1_30154(-0.811679449913|-0.885714285714);<br>PEKD01007325.1_29983(-0.811679449913|-0.885714285714);<br>PEKD01007283.1_29885(-0.811679449913|-0.885714285714)	0.391662	0.999996
20_54727568_54735059	circRNA	ENSOARG00020009159	ENSOART00020009167	mRNA	ENSOARG00020005717	4	1.37258e-05	0.985611	0.000309086	0.0103853	PEKD01006006.1_29717(-0.811679449913|-0.828571428571);<br>PEKD01006704.1_30154(-0.811679449913|-0.828571428571);<br>PEKD01007325.1_29983(-0.811679449913|-0.828571428571);<br>PEKD01007283.1_29885(-0.811679449913|-0.828571428571)	0.0282774	1
20_54727568_54735059	circRNA	ENSOARG00020009159	ENSOART00020039099	mRNA	ENSOARG00020024955	4	2.79898e-06	0.811679	0.0498576	0.0734743	PEKD01006006.1_29717(-0.811679449913|-0.942857142857);<br>PEKD01006704.1_30154(-0.811679449913|-0.942857142857);<br>PEKD01007325.1_29983(-0.811679449913|-0.942857142857);<br>PEKD01007283.1_29885(-0.811679449913|-0.942857142857)	0.573362	0.999969
20_54727568_54735059	circRNA	ENSOARG00020009159	ENSOART00020041170	mRNA	ENSOARG00020026173	4	1.37258e-05	0.840668	0.0360576	0.0597404	PEKD01006006.1_29717(-0.811679449913|-0.885714285714);<br>PEKD01006704.1_30154(-0.811679449913|-0.885714285714);<br>PEKD01007325.1_29983(-0.811679449913|-0.885714285714);<br>PEKD01007283.1_29885(-0.811679449913|-0.885714285714)	0.391662	0.999996
20_54727568_54735059	circRNA	ENSOARG00020009159	ENSOART00020037354	mRNA	ENSOARG00020021625	4	0.00166835	0.867647	0.0251167	0.048613	PEKD01006006.1_29717(-0.811679449913|-0.985610760609);<br>PEKD01006704.1_30154(-0.811679449913|-0.985610760609);<br>PEKD01007325.1_29983(-0.811679449913|-0.985610760609);<br>PEKD01007283.1_29885(-0.811679449913|-0.985610760609)	0.182485	0.999912
20_54727568_54735059	circRNA	ENSOARG00020009159	ENSOART00020038465	mRNA	ENSOARG00020024569	4	2.79898e-06	0.811679	0.0498576	0.0734743	PEKD01006006.1_29717(-0.811679449913|-0.942857142857);<br>PEKD01006704.1_30154(-0.811679449913|-0.942857142857);<br>PEKD01007325.1_29983(-0.811679449913|-0.942857142857);<br>PEKD01007283.1_29885(-0.811679449913|-0.942857142857)	0.573362	0.999969
20_54727568_54735059	circRNA	ENSOARG00020009159	MSTRG.8775.4	mRNA	ENSOARG00020007754	4	1.37258e-05	0.89326	0.0164822	0.0403332	PEKD01006006.1_29717(-0.811679449913|-0.880406274042);<br>PEKD01006704.1_30154(-0.811679449913|-0.880406274042);<br>PEKD01007325.1_29983(-0.811679449913|-0.880406274042);<br>PEKD01007283.1_29885(-0.811679449913|-0.880406274042)	0.248292	0.999997
20_54727568_54735059	circRNA	ENSOARG00020009159	ENSOART00020003048	mRNA	ENSOARG00020002000	4	1.37258e-05	0.898645	0.0148886	0.0403332	PEKD01006006.1_29717(-0.811679449913|-0.828571428571);<br>PEKD01006704.1_30154(-0.811679449913|-0.828571428571);<br>PEKD01007325.1_29983(-0.811679449913|-0.828571428571);<br>PEKD01007283.1_29885(-0.811679449913|-0.828571428571)	0.207238	1
20_54727568_54735059	circRNA	ENSOARG00020009159	MSTRG.14312.3	mRNA	ENSOARG00020017173	4	1.37258e-05	0.89326	0.0164822	0.0403332	PEKD01006006.1_29717(-0.811679449913|-0.880406274042);<br>PEKD01006704.1_30154(-0.811679449913|-0.880406274042);<br>PEKD01007325.1_29983(-0.811679449913|-0.880406274042);<br>PEKD01007283.1_29885(-0.811679449913|-0.880406274042)	0.248292	0.999997
20_54727568_54735059	circRNA	ENSOARG00020009159	ENSOART00020037001	mRNA	ENSOARG00020023738	4	2.79898e-06	0.898645	0.0148886	0.0403332	PEKD01006006.1_29717(-0.811679449913|-0.828571428571);<br>PEKD01006704.1_30154(-0.811679449913|-0.828571428571);<br>PEKD01007325.1_29983(-0.811679449913|-0.828571428571);<br>PEKD01007283.1_29885(-0.811679449913|-0.828571428571)	0.207238	1
20_54727568_54735059	circRNA	ENSOARG00020009159	ENSOART00020012281	mRNA	ENSOARG00020007974	4	2.79898e-06	0.857493	0.0290154	0.0550178	PEKD01006006.1_29717(-0.811679449913|-0.845154254729);<br>PEKD01006704.1_30154(-0.811679449913|-0.845154254729);<br>PEKD01007325.1_29983(-0.811679449913|-0.845154254729);<br>PEKD01007283.1_29885(-0.811679449913|-0.845154254729)	0.308199	1
20_54727568_54735059	circRNA	ENSOARG00020009159	ENSOART00020030713	mRNA	ENSOARG00020019665	4	9.23674e-05	0.811679	0.0498576	0.0734743	PEKD01006006.1_29717(-0.811679449913|-0.942857142857);<br>PEKD01006704.1_30154(-0.811679449913|-0.942857142857);<br>PEKD01007325.1_29983(-0.811679449913|-0.942857142857);<br>PEKD01007283.1_29885(-0.811679449913|-0.942857142857)	0.573362	0.999969
20_54727568_54735059	circRNA	ENSOARG00020009159	ENSOART00020002335	mRNA	ENSOARG00020001496	4	2.79898e-06	0.898645	0.0148886	0.0403332	PEKD01006006.1_29717(-0.811679449913|-0.942857142857);<br>PEKD01006704.1_30154(-0.811679449913|-0.942857142857);<br>PEKD01007325.1_29983(-0.811679449913|-0.942857142857);<br>PEKD01007283.1_29885(-0.811679449913|-0.942857142857)	0.213483	0.999969
20_54727568_54735059	circRNA	ENSOARG00020009159	ENSOART00020013811	mRNA	ENSOARG00020008054	4	2.79898e-06	0.985611	0.000309086	0.0103853	PEKD01006006.1_29717(-0.811679449913|-0.828571428571);<br>PEKD01006704.1_30154(-0.811679449913|-0.828571428571);<br>PEKD01007325.1_29983(-0.811679449913|-0.828571428571);<br>PEKD01007283.1_29885(-0.811679449913|-0.828571428571)	0.0282774	1
20_54727568_54735059	circRNA	ENSOARG00020009159	ENSOART00020005280	mRNA	ENSOARG00020003458	4	2.79898e-06	0.857493	0.0290154	0.0550178	PEKD01006006.1_29717(-0.811679449913|-0.845154254729);<br>PEKD01006704.1_30154(-0.811679449913|-0.845154254729);<br>PEKD01007325.1_29983(-0.811679449913|-0.845154254729);<br>PEKD01007283.1_29885(-0.811679449913|-0.845154254729)	0.308199	1
20_54727568_54735059	circRNA	ENSOARG00020009159	MSTRG.9020.3	mRNA	ENSOARG00020014640	4	1.37258e-05	0.898645	0.0148886	0.0403332	PEKD01006006.1_29717(-0.811679449913|-0.942857142857);<br>PEKD01006704.1_30154(-0.811679449913|-0.942857142857);<br>PEKD01007325.1_29983(-0.811679449913|-0.942857142857);<br>PEKD01007283.1_29885(-0.811679449913|-0.942857142857)	0.213483	0.999969
20_54727568_54735059	circRNA	ENSOARG00020009159	ENSOART00020017886	mRNA	ENSOARG00020011748	4	1.37258e-05	0.845403	0.034003	0.0597404	PEKD01006006.1_29717(-0.811679449913|-0.833238089795);<br>PEKD01006704.1_30154(-0.811679449913|-0.833238089795);<br>PEKD01007325.1_29983(-0.811679449913|-0.833238089795);<br>PEKD01007283.1_29885(-0.811679449913|-0.833238089795)	0.321867	1
20_54727568_54735059	circRNA	ENSOARG00020009159	ENSOART00020039699	mRNA	ENSOARG00020025309	4	4.03777e-05	0.811679	0.0498576	0.0734743	PEKD01006006.1_29717(-0.811679449913|-0.942857142857);<br>PEKD01006704.1_30154(-0.811679449913|-0.942857142857);<br>PEKD01007325.1_29983(-0.811679449913|-0.942857142857);<br>PEKD01007283.1_29885(-0.811679449913|-0.942857142857)	0.573362	0.999969
20_54727568_54735059	circRNA	ENSOARG00020009159	ENSOART00020001760	mRNA	ENSOARG00020001160	4	1.37258e-05	0.840668	0.0360576	0.0597404	PEKD01006006.1_29717(-0.811679449913|-0.885714285714);<br>PEKD01006704.1_30154(-0.811679449913|-0.885714285714);<br>PEKD01007325.1_29983(-0.811679449913|-0.885714285714);<br>PEKD01007283.1_29885(-0.811679449913|-0.885714285714)	0.391662	0.999996
20_54727568_54735059	circRNA	ENSOARG00020009159	ENSOART00020009881	mRNA	ENSOARG00020006359	4	1.37258e-05	0.89326	0.0164822	0.0403332	PEKD01006006.1_29717(-0.811679449913|-0.880406274042);<br>PEKD01006704.1_30154(-0.811679449913|-0.880406274042);<br>PEKD01007325.1_29983(-0.811679449913|-0.880406274042);<br>PEKD01007283.1_29885(-0.811679449913|-0.880406274042)	0.248292	0.999997
20_54727568_54735059	circRNA	ENSOARG00020009159	ENSOART00020009893	mRNA	ENSOARG00020006318	4	2.79898e-06	0.845403	0.034003	0.0597404	PEKD01006006.1_29717(-0.811679449913|-0.833238089795);<br>PEKD01006704.1_30154(-0.811679449913|-0.833238089795);<br>PEKD01007325.1_29983(-0.811679449913|-0.833238089795);<br>PEKD01007283.1_29885(-0.811679449913|-0.833238089795)	0.321867	1
20_54727568_54735059	circRNA	ENSOARG00020009159	MSTRG.3141.1	mRNA	ENSOARG00020020417	4	2.79898e-06	0.811679	0.0498576	0.0734743	PEKD01006006.1_29717(-0.811679449913|-0.942857142857);<br>PEKD01006704.1_30154(-0.811679449913|-0.942857142857);<br>PEKD01007325.1_29983(-0.811679449913|-0.942857142857);<br>PEKD01007283.1_29885(-0.811679449913|-0.942857142857)	0.573362	0.999969
20_54727568_54735059	circRNA	ENSOARG00020009159	ENSOART00020003502	mRNA	ENSOARG00020002264	4	2.79898e-06	0.857493	0.0290154	0.0550178	PEKD01006006.1_29717(-0.811679449913|-0.845154254729);<br>PEKD01006704.1_30154(-0.811679449913|-0.845154254729);<br>PEKD01007325.1_29983(-0.811679449913|-0.845154254729);<br>PEKD01007283.1_29885(-0.811679449913|-0.845154254729)	0.308199	1
20_54727568_54735059	circRNA	ENSOARG00020009159	ENSOART00020026557	mRNA	ENSOARG00020016907	4	2.79898e-06	0.857493	0.0290154	0.0550178	PEKD01006006.1_29717(-0.811679449913|-0.845154254729);<br>PEKD01006704.1_30154(-0.811679449913|-0.845154254729);<br>PEKD01007325.1_29983(-0.811679449913|-0.845154254729);<br>PEKD01007283.1_29885(-0.811679449913|-0.845154254729)	0.308199	1
20_54727568_54735059	circRNA	ENSOARG00020009159	ENSOART00020022356	mRNA	ENSOARG00020014611	4	2.79898e-06	0.811679	0.0498576	0.0734743	PEKD01006006.1_29717(-0.811679449913|-0.942857142857);<br>PEKD01006704.1_30154(-0.811679449913|-0.942857142857);<br>PEKD01007325.1_29983(-0.811679449913|-0.942857142857);<br>PEKD01007283.1_29885(-0.811679449913|-0.942857142857)	0.573362	0.999969
20_54727568_54735059	circRNA	ENSOARG00020009159	ENSOART00020000145	mRNA	ENSOARG00020000124	4	2.79898e-06	0.954864	0.00300995	0.0295306	PEKD01006006.1_29717(-0.811679449913|-0.941123948114);<br>PEKD01006704.1_30154(-0.811679449913|-0.941123948114);<br>PEKD01007325.1_29983(-0.811679449913|-0.941123948114);<br>PEKD01007283.1_29885(-0.811679449913|-0.941123948114)	-0.0122686	0.99997
20_54727568_54735059	circRNA	ENSOARG00020009159	ENSOART00020016531	mRNA	ENSOARG00020010807	4	1.37258e-05	0.840668	0.0360576	0.0597404	PEKD01006006.1_29717(-0.811679449913|-0.885714285714);<br>PEKD01006704.1_30154(-0.811679449913|-0.885714285714);<br>PEKD01007325.1_29983(-0.811679449913|-0.885714285714);<br>PEKD01007283.1_29885(-0.811679449913|-0.885714285714)	0.391662	0.999996
20_54727568_54735059	circRNA	ENSOARG00020009159	ENSOART00020011822	mRNA	ENSOARG00020007642	4	9.23674e-05	0.840668	0.0360576	0.0597404	PEKD01006006.1_29717(-0.811679449913|-0.885714285714);<br>PEKD01006704.1_30154(-0.811679449913|-0.885714285714);<br>PEKD01007325.1_29983(-0.811679449913|-0.885714285714);<br>PEKD01007283.1_29885(-0.811679449913|-0.885714285714)	0.391662	0.999996
20_54727568_54735059	circRNA	ENSOARG00020009159	ENSOART00020012144	mRNA	ENSOARG00020007624	4	2.79898e-06	0.898645	0.0148886	0.0403332	PEKD01006006.1_29717(-0.811679449913|-0.942857142857);<br>PEKD01006704.1_30154(-0.811679449913|-0.942857142857);<br>PEKD01007325.1_29983(-0.811679449913|-0.942857142857);<br>PEKD01007283.1_29885(-0.811679449913|-0.942857142857)	0.213483	0.999969
20_54727568_54735059	circRNA	ENSOARG00020009159	MSTRG.7150.2	mRNA	ENSOARG00020005891	4	4.03777e-05	0.811679	0.0498576	0.0734743	PEKD01006006.1_29717(-0.811679449913|-0.942857142857);<br>PEKD01006704.1_30154(-0.811679449913|-0.942857142857);<br>PEKD01007325.1_29983(-0.811679449913|-0.942857142857);<br>PEKD01007283.1_29885(-0.811679449913|-0.942857142857)	0.573362	0.999969
20_54727568_54735059	circRNA	ENSOARG00020009159	ENSOART00020017685	mRNA	ENSOARG00020011596	4	4.03777e-05	0.811679	0.0498576	0.0734743	PEKD01006006.1_29717(-0.811679449913|-0.942857142857);<br>PEKD01006704.1_30154(-0.811679449913|-0.942857142857);<br>PEKD01007325.1_29983(-0.811679449913|-0.942857142857);<br>PEKD01007283.1_29885(-0.811679449913|-0.942857142857)	0.573362	0.999969
20_54727568_54735059	circRNA	ENSOARG00020009159	ENSOART00020040630	mRNA	ENSOARG00020025840	4	2.79898e-06	0.840668	0.0360576	0.0597404	PEKD01006006.1_29717(-0.811679449913|-0.885714285714);<br>PEKD01006704.1_30154(-0.811679449913|-0.885714285714);<br>PEKD01007325.1_29983(-0.811679449913|-0.885714285714);<br>PEKD01007283.1_29885(-0.811679449913|-0.885714285714)	0.391662	0.999996
20_54727568_54735059	circRNA	ENSOARG00020009159	ENSOART00020017056	mRNA	ENSOARG00020009999	4	2.79898e-06	0.954864	0.00300995	0.0295306	PEKD01006006.1_29717(-0.811679449913|-0.941123948114);<br>PEKD01006704.1_30154(-0.811679449913|-0.941123948114);<br>PEKD01007325.1_29983(-0.811679449913|-0.941123948114);<br>PEKD01007283.1_29885(-0.811679449913|-0.941123948114)	-0.0122686	0.99997
20_54727568_54735059	circRNA	ENSOARG00020009159	MSTRG.1833.3	mRNA	ENSOARG00020009001	4	9.23674e-05	0.898645	0.0148886	0.0403332	PEKD01006006.1_29717(-0.811679449913|-0.828571428571);<br>PEKD01006704.1_30154(-0.811679449913|-0.828571428571);<br>PEKD01007325.1_29983(-0.811679449913|-0.828571428571);<br>PEKD01007283.1_29885(-0.811679449913|-0.828571428571)	0.207238	1
20_54727568_54735059	circRNA	ENSOARG00020009159	MSTRG.8775.9	mRNA	ENSOARG00020007754	4	2.79898e-06	0.898645	0.0148886	0.0403332	PEKD01006006.1_29717(-0.811679449913|-0.828571428571);<br>PEKD01006704.1_30154(-0.811679449913|-0.828571428571);<br>PEKD01007325.1_29983(-0.811679449913|-0.828571428571);<br>PEKD01007283.1_29885(-0.811679449913|-0.828571428571)	0.207238	1
20_54727568_54735059	circRNA	ENSOARG00020009159	ENSOART00020019350	mRNA	ENSOARG00020012681	4	2.79898e-06	0.840668	0.0360576	0.0597404	PEKD01006006.1_29717(-0.811679449913|-0.885714285714);<br>PEKD01006704.1_30154(-0.811679449913|-0.885714285714);<br>PEKD01007325.1_29983(-0.811679449913|-0.885714285714);<br>PEKD01007283.1_29885(-0.811679449913|-0.885714285714)	0.391662	0.999996
20_54727568_54735059	circRNA	ENSOARG00020009159	MSTRG.7744.2	mRNA	ENSOARG00020022036	6	5.22588e-10	0.840668	0.0360576	0.0597404	PEKD01007283.1_29885(-0.811679449913|-0.885714285714);<br>PEKD01006006.1_29717(-0.811679449913|-0.885714285714);<br>PEKD01007325.1_29983(-0.811679449913|-0.885714285714);<br>PEKD01006704.1_30154(-0.811679449913|-0.885714285714);<br>6_11420(-0.831655489905|-0.941123948114);<br>6_11422(-0.831655489905|-0.941123948114)	0.438383	1
20_54727568_54735059	circRNA	ENSOARG00020009159	ENSOART00020022307	mRNA	ENSOARG00020014507	4	4.03777e-05	0.985611	0.000309086	0.0103853	PEKD01006006.1_29717(-0.811679449913|-0.828571428571);<br>PEKD01006704.1_30154(-0.811679449913|-0.828571428571);<br>PEKD01007325.1_29983(-0.811679449913|-0.828571428571);<br>PEKD01007283.1_29885(-0.811679449913|-0.828571428571)	0.0282774	1
20_54727568_54735059	circRNA	ENSOARG00020009159	ENSOART00020033797	mRNA	ENSOARG00020021809	4	2.79898e-06	0.857493	0.0290154	0.0550178	PEKD01006006.1_29717(-0.811679449913|-0.845154254729);<br>PEKD01006704.1_30154(-0.811679449913|-0.845154254729);<br>PEKD01007325.1_29983(-0.811679449913|-0.845154254729);<br>PEKD01007283.1_29885(-0.811679449913|-0.845154254729)	0.308199	1
20_54727568_54735059	circRNA	ENSOARG00020009159	ENSOART00020038210	mRNA	ENSOARG00020024436	4	2.79898e-06	0.857493	0.0290154	0.0550178	PEKD01006006.1_29717(-0.811679449913|-0.845154254729);<br>PEKD01006704.1_30154(-0.811679449913|-0.845154254729);<br>PEKD01007325.1_29983(-0.811679449913|-0.845154254729);<br>PEKD01007283.1_29885(-0.811679449913|-0.845154254729)	0.308199	1
20_54727568_54735059	circRNA	ENSOARG00020009159	ENSOART00020023849	mRNA	ENSOARG00020015515	6	1.46325e-08	0.891133	0.017133	0.0403332	PEKD01007283.1_29885(-0.811679449913|-0.878310065654);<br>PEKD01006006.1_29717(-0.811679449913|-0.878310065654);<br>PEKD01007325.1_29983(-0.811679449913|-0.878310065654);<br>PEKD01006704.1_30154(-0.811679449913|-0.878310065654);<br>6_11420(-0.831655489905|-0.933256525257);<br>6_11422(-0.831655489905|-0.933256525257)	0.273498	1
20_54727568_54735059	circRNA	ENSOARG00020009159	ENSOART00020006983	mRNA	ENSOARG00020004370	4	2.79898e-06	0.840668	0.0360576	0.0597404	PEKD01006006.1_29717(-0.811679449913|-0.885714285714);<br>PEKD01006704.1_30154(-0.811679449913|-0.885714285714);<br>PEKD01007325.1_29983(-0.811679449913|-0.885714285714);<br>PEKD01007283.1_29885(-0.811679449913|-0.885714285714)	0.391662	0.999996
20_54727568_54735059	circRNA	ENSOARG00020009159	ENSOART00020012111	mRNA	ENSOARG00020007658	4	2.79898e-06	0.857493	0.0290154	0.0550178	PEKD01006006.1_29717(-0.811679449913|-0.845154254729);<br>PEKD01006704.1_30154(-0.811679449913|-0.845154254729);<br>PEKD01007325.1_29983(-0.811679449913|-0.845154254729);<br>PEKD01007283.1_29885(-0.811679449913|-0.845154254729)	0.308199	1
20_54727568_54735059	circRNA	ENSOARG00020009159	ENSOART00020012119	mRNA	ENSOARG00020007873	4	2.79898e-06	0.955882	0.00287662	0.0295306	PEKD01006006.1_29717(-0.811679449913|-0.811679449913);<br>PEKD01006704.1_30154(-0.811679449913|-0.811679449913);<br>PEKD01007325.1_29983(-0.811679449913|-0.811679449913);<br>PEKD01007283.1_29885(-0.811679449913|-0.811679449913)	0.0851927	1
20_54727568_54735059	circRNA	ENSOARG00020009159	ENSOART00020020138	mRNA	ENSOARG00020012970	4	1.37258e-05	0.811679	0.0498576	0.0734743	PEKD01006006.1_29717(-0.811679449913|-0.942857142857);<br>PEKD01006704.1_30154(-0.811679449913|-0.942857142857);<br>PEKD01007325.1_29983(-0.811679449913|-0.942857142857);<br>PEKD01007283.1_29885(-0.811679449913|-0.942857142857)	0.573362	0.999969
20_54727568_54735059	circRNA	ENSOARG00020009159	MSTRG.6616.1	mRNA	ENSOARG00020016666	4	2.79898e-06	0.840668	0.0360576	0.0597404	PEKD01006006.1_29717(-0.811679449913|-0.885714285714);<br>PEKD01006704.1_30154(-0.811679449913|-0.885714285714);<br>PEKD01007325.1_29983(-0.811679449913|-0.885714285714);<br>PEKD01007283.1_29885(-0.811679449913|-0.885714285714)	0.391662	0.999996
20_54727568_54735059	circRNA	ENSOARG00020009159	ENSOART00020027661	mRNA	ENSOARG00020017976	4	1.37258e-05	0.840668	0.0360576	0.0597404	PEKD01006006.1_29717(-0.811679449913|-0.885714285714);<br>PEKD01006704.1_30154(-0.811679449913|-0.885714285714);<br>PEKD01007325.1_29983(-0.811679449913|-0.885714285714);<br>PEKD01007283.1_29885(-0.811679449913|-0.885714285714)	0.391662	0.999996
20_54727568_54735059	circRNA	ENSOARG00020009159	ENSOART00020039003	mRNA	ENSOARG00020024906	4	2.79898e-06	0.985611	0.000309086	0.0103853	PEKD01006006.1_29717(-0.811679449913|-0.828571428571);<br>PEKD01006704.1_30154(-0.811679449913|-0.828571428571);<br>PEKD01007325.1_29983(-0.811679449913|-0.828571428571);<br>PEKD01007283.1_29885(-0.811679449913|-0.828571428571)	0.0282774	1
20_54727568_54735059	circRNA	ENSOARG00020009159	MSTRG.3948.3	mRNA	ENSOARG00020003614	4	4.03777e-05	0.811679	0.0498576	0.0734743	PEKD01006006.1_29717(-0.811679449913|-0.942857142857);<br>PEKD01006704.1_30154(-0.811679449913|-0.942857142857);<br>PEKD01007325.1_29983(-0.811679449913|-0.942857142857);<br>PEKD01007283.1_29885(-0.811679449913|-0.942857142857)	0.573362	0.999969
20_54727568_54735059	circRNA	ENSOARG00020009159	ENSOART00020040414	mRNA	ENSOARG00020025747	4	1.37258e-05	0.840668	0.0360576	0.0597404	PEKD01006006.1_29717(-0.811679449913|-0.885714285714);<br>PEKD01006704.1_30154(-0.811679449913|-0.885714285714);<br>PEKD01007325.1_29983(-0.811679449913|-0.885714285714);<br>PEKD01007283.1_29885(-0.811679449913|-0.885714285714)	0.391662	0.999996
20_54727568_54735059	circRNA	ENSOARG00020009159	ENSOART00020005161	mRNA	ENSOARG00020003388	4	4.03777e-05	0.882353	0.0199471	0.0403332	PEKD01006006.1_29717(-0.811679449913|-0.927633657044);<br>PEKD01006704.1_30154(-0.811679449913|-0.927633657044);<br>PEKD01007325.1_29983(-0.811679449913|-0.927633657044);<br>PEKD01007283.1_29885(-0.811679449913|-0.927633657044)	0.28915	0.99998
20_54727568_54735059	circRNA	ENSOARG00020009159	MSTRG.7441.2	mRNA	ENSOARG00020023725	4	2.79898e-06	0.898645	0.0148886	0.0403332	PEKD01006006.1_29717(-0.811679449913|-0.942857142857);<br>PEKD01006704.1_30154(-0.811679449913|-0.942857142857);<br>PEKD01007325.1_29983(-0.811679449913|-0.942857142857);<br>PEKD01007283.1_29885(-0.811679449913|-0.942857142857)	0.213483	0.999969
20_54727568_54735059	circRNA	ENSOARG00020009159	ENSOART00020033635	mRNA	ENSOARG00020021243	4	0.000181077	0.840668	0.0360576	0.0597404	PEKD01006006.1_29717(-0.811679449913|-0.885714285714);<br>PEKD01006704.1_30154(-0.811679449913|-0.885714285714);<br>PEKD01007325.1_29983(-0.811679449913|-0.885714285714);<br>PEKD01007283.1_29885(-0.811679449913|-0.885714285714)	0.391662	0.999996
20_54727568_54735059	circRNA	ENSOARG00020009159	ENSOART00020005366	mRNA	ENSOARG00020003497	4	9.23674e-05	0.840668	0.0360576	0.0597404	PEKD01006006.1_29717(-0.811679449913|-0.885714285714);<br>PEKD01006704.1_30154(-0.811679449913|-0.885714285714);<br>PEKD01007325.1_29983(-0.811679449913|-0.885714285714);<br>PEKD01007283.1_29885(-0.811679449913|-0.885714285714)	0.391662	0.999996
20_54727568_54735059	circRNA	ENSOARG00020009159	ENSOART00020016433	mRNA	ENSOARG00020010758	4	1.37258e-05	0.840668	0.0360576	0.0597404	PEKD01006006.1_29717(-0.811679449913|-0.885714285714);<br>PEKD01006704.1_30154(-0.811679449913|-0.885714285714);<br>PEKD01007325.1_29983(-0.811679449913|-0.885714285714);<br>PEKD01007283.1_29885(-0.811679449913|-0.885714285714)	0.391662	0.999996
20_54727568_54735059	circRNA	ENSOARG00020009159	ENSOART00020037846	mRNA	ENSOARG00020024233	4	2.79898e-06	0.840668	0.0360576	0.0597404	PEKD01006006.1_29717(-0.811679449913|-0.885714285714);<br>PEKD01006704.1_30154(-0.811679449913|-0.885714285714);<br>PEKD01007325.1_29983(-0.811679449913|-0.885714285714);<br>PEKD01007283.1_29885(-0.811679449913|-0.885714285714)	0.391662	0.999996
20_54727568_54735059	circRNA	ENSOARG00020009159	MSTRG.11259.1	mRNA	ENSOARG00020019130	4	1.37258e-05	0.811679	0.0498576	0.0734743	PEKD01006006.1_29717(-0.811679449913|-0.942857142857);<br>PEKD01006704.1_30154(-0.811679449913|-0.942857142857);<br>PEKD01007325.1_29983(-0.811679449913|-0.942857142857);<br>PEKD01007283.1_29885(-0.811679449913|-0.942857142857)	0.573362	0.999969
20_54727568_54735059	circRNA	ENSOARG00020009159	MSTRG.1913.2	mRNA	ENSOARG00020014595	4	4.03777e-05	0.89326	0.0164822	0.0403332	PEKD01006006.1_29717(-0.811679449913|-0.880406274042);<br>PEKD01006704.1_30154(-0.811679449913|-0.880406274042);<br>PEKD01007325.1_29983(-0.811679449913|-0.880406274042);<br>PEKD01007283.1_29885(-0.811679449913|-0.880406274042)	0.248292	0.999997
20_54727568_54735059	circRNA	ENSOARG00020009159	ENSOART00020001534	mRNA	ENSOARG00020001048	4	1.37258e-05	0.898645	0.0148886	0.0403332	PEKD01006006.1_29717(-0.811679449913|-0.942857142857);<br>PEKD01006704.1_30154(-0.811679449913|-0.942857142857);<br>PEKD01007325.1_29983(-0.811679449913|-0.942857142857);<br>PEKD01007283.1_29885(-0.811679449913|-0.942857142857)	0.213483	0.999969
20_54727568_54735059	circRNA	ENSOARG00020009159	ENSOART00020000186	mRNA	ENSOARG00020000160	4	1.37258e-05	0.954864	0.00300995	0.0295306	PEKD01006006.1_29717(-0.811679449913|-0.941123948114);<br>PEKD01006704.1_30154(-0.811679449913|-0.941123948114);<br>PEKD01007325.1_29983(-0.811679449913|-0.941123948114);<br>PEKD01007283.1_29885(-0.811679449913|-0.941123948114)	-0.0122686	0.99997
20_54727568_54735059	circRNA	ENSOARG00020009159	ENSOART00020000989	mRNA	ENSOARG00020000696	4	1.37258e-05	0.89326	0.0164822	0.0403332	PEKD01006006.1_29717(-0.811679449913|-0.880406274042);<br>PEKD01006704.1_30154(-0.811679449913|-0.880406274042);<br>PEKD01007325.1_29983(-0.811679449913|-0.880406274042);<br>PEKD01007283.1_29885(-0.811679449913|-0.880406274042)	0.248292	0.999997
20_54727568_54735059	circRNA	ENSOARG00020009159	ENSOART00020032997	mRNA	ENSOARG00020019889	4	2.79898e-06	0.840168	0.0362778	0.059987	PEKD01006006.1_29717(-0.811679449913|-0.828078671211);<br>PEKD01006704.1_30154(-0.811679449913|-0.828078671211);<br>PEKD01007325.1_29983(-0.811679449913|-0.828078671211);<br>PEKD01007283.1_29885(-0.811679449913|-0.828078671211)	0.327018	1
20_54727568_54735059	circRNA	ENSOARG00020009159	ENSOART00020037736	mRNA	ENSOARG00020024160	4	2.79898e-06	0.857493	0.0290154	0.0550178	PEKD01006006.1_29717(-0.811679449913|-0.845154254729);<br>PEKD01006704.1_30154(-0.811679449913|-0.845154254729);<br>PEKD01007325.1_29983(-0.811679449913|-0.845154254729);<br>PEKD01007283.1_29885(-0.811679449913|-0.845154254729)	0.308199	1
26_43656551_43662621	circRNA	ENSOARG00020019726	ENSOART00020040642	mRNA	ENSOARG00020007810	6	3.65811e-09	1	0	0	13_17918(-0.880406274042|-0.880406274042);<br>13_17917(-0.880406274042|-0.880406274042);<br>3_6693(-0.819688599971|-0.819688599971);<br>3_6694(-0.819688599971|-0.819688599971);<br>6_11420(-0.870967741935|-0.870967741935);<br>6_11422(-0.870967741935|-0.870967741935)	0	1
26_43656551_43662621	circRNA	ENSOARG00020019726	MSTRG.10995.1	mRNA	ENSOARG00020001569	3	0.000171438	0.880406	0.0205987	0.0403332	6_11420(-0.870967741935|-0.880406274042);<br>6_11422(-0.870967741935|-0.880406274042);<br>24_26321(-0.870967741935|-0.880406274042)	0.392856	1
26_43656551_43662621	circRNA	ENSOARG00020019726	MSTRG.3231.1	mRNA	ENSOARG00020005780	4	6.53095e-06	0.880406	0.0205987	0.0403332	3_6693(-0.819688599971|-0.828571428571);<br>6_11420(-0.870967741935|-0.941123948114);<br>6_11422(-0.870967741935|-0.941123948114);<br>3_6694(-0.819688599971|-0.828571428571)	0.383897	0.999999
26_43656551_43662621	circRNA	ENSOARG00020019726	MSTRG.14680.1	mRNA	ENSOARG00020007810	4	0.00253649	0.880406	0.0205987	0.0403332	3_6693(-0.819688599971|-0.828571428571);<br>6_11420(-0.870967741935|-0.880406274042);<br>6_11422(-0.870967741935|-0.880406274042);<br>3_6694(-0.819688599971|-0.828571428571)	0.322893	1
26_43656551_43662621	circRNA	ENSOARG00020019726	ENSOART00020019710	mRNA	ENSOARG00020012813	4	0.000405943	1	0	0	3_6693(-0.819688599971|-0.819688599971);<br>13_17918(-0.880406274042|-0.880406274042);<br>13_17917(-0.880406274042|-0.880406274042);<br>3_6694(-0.819688599971|-0.819688599971)	0	1
26_43656551_43662621	circRNA	ENSOARG00020019726	ENSOART00020015490	mRNA	ENSOARG00020010099	4	3.17128e-05	0.880406	0.0205987	0.0403332	3_6693(-0.819688599971|-0.885714285714);<br>13_17918(-0.880406274042|-0.942857142857);<br>13_17917(-0.880406274042|-0.942857142857);<br>3_6694(-0.819688599971|-0.885714285714)	0.430899	0.999998
26_43656551_43662621	circRNA	ENSOARG00020019726	MSTRG.8666.1	mRNA	ENSOARG00020018123	4	0.000708777	0.941124	0.00509754	0.0295306	3_6693(-0.819688599971|-0.942857142857);<br>6_11420(-0.870967741935|-0.880406274042);<br>6_11422(-0.870967741935|-0.880406274042);<br>3_6694(-0.819688599971|-0.942857142857)	0.126219	0.999988
26_43656551_43662621	circRNA	ENSOARG00020019726	ENSOART00020019363	mRNA	ENSOARG00020011936	3	0.00512503	0.933257	0.00653338	0.0351797	6_11420(-0.870967741935|-0.933256525257);<br>6_11422(-0.870967741935|-0.933256525257);<br>24_26321(-0.870967741935|-0.933256525257)	0.250968	0.999959
26_43656551_43662621	circRNA	ENSOARG00020019726	MSTRG.1691.2	mRNA	ENSOARG00020003681	4	0.000708777	0.941124	0.00509754	0.0295306	3_6693(-0.819688599971|-0.942857142857);<br>13_17918(-0.880406274042|-0.885714285714);<br>13_17917(-0.880406274042|-0.885714285714);<br>3_6694(-0.819688599971|-0.942857142857)	0.133862	0.999988
26_43656551_43662621	circRNA	ENSOARG00020019726	ENSOART00020010249	mRNA	ENSOARG00020006694	3	0.0078753	0.880406	0.0205987	0.0403332	3_6693(-0.819688599971|-0.828571428571);<br>24_26321(-0.870967741935|-0.880406274042);<br>3_6694(-0.819688599971|-0.828571428571)	0.299572	1
26_43656551_43662621	circRNA	ENSOARG00020019726	MSTRG.10064.1	mRNA	ENSOARG00020026261	5	1.10841e-06	0.941124	0.00509754	0.0295306	6_11420(-0.870967741935|-0.880406274042);<br>6_11422(-0.870967741935|-0.880406274042);<br>24_26321(-0.870967741935|-0.880406274042);<br>13_17917(-0.880406274042|-0.885714285714);<br>13_17918(-0.880406274042|-0.885714285714)	0.199101	1
26_43656551_43662621	circRNA	ENSOARG00020019726	ENSOART00020008058	mRNA	ENSOARG00020004893	3	0.00158564	0.941124	0.00509754	0.0295306	24_26321(-0.870967741935|-0.880406274042);<br>13_17918(-0.880406274042|-0.885714285714);<br>13_17917(-0.880406274042|-0.885714285714)	0.203177	1
26_43656551_43662621	circRNA	ENSOARG00020019726	MSTRG.1075.1	mRNA	ENSOARG00020000157	4	6.53095e-06	0.819689	0.0458371	0.0721034	6_11420(-0.870967741935|-0.819688599971);<br>3_6693(-0.819688599971|-0.942857142857);<br>6_11422(-0.870967741935|-0.819688599971);<br>3_6694(-0.819688599971|-0.942857142857)	0.509082	0.999988
26_43656551_43662621	circRNA	ENSOARG00020019726	ENSOART00020008898	mRNA	ENSOARG00020005697	3	0.0205033	0.880406	0.0205987	0.0403332	3_6693(-0.819688599971|-0.828571428571);<br>24_26321(-0.870967741935|-0.880406274042);<br>3_6694(-0.819688599971|-0.828571428571)	0.299572	1
26_43656551_43662621	circRNA	ENSOARG00020019726	MSTRG.5308.2	mRNA	ENSOARG00020020880	3	0.00512503	0.880406	0.0205987	0.0403332	6_11420(-0.870967741935|-0.941123948114);<br>6_11422(-0.870967741935|-0.941123948114);<br>24_26321(-0.870967741935|-0.941123948114)	0.514865	0.999942
5_64558305_64561731	circRNA	ENSOARG00020013489	ENSOART00020017983	mRNA	ENSOARG00020010720	4	9.32993e-07	0.885714	0.0188455	0.0403332	PEKD01006006.1_29717(-0.942857142857|-0.942857142857);<br>PEKD01006704.1_30154(-0.942857142857|-0.942857142857);<br>PEKD01007325.1_29983(-0.942857142857|-0.942857142857);<br>PEKD01007283.1_29885(-0.942857142857|-0.942857142857)	0.915126	1
5_64558305_64561731	circRNA	ENSOARG00020013489	ENSOART00020033261	mRNA	ENSOARG00020021522	4	1.86599e-07	0.885714	0.0188455	0.0403332	PEKD01006006.1_29717(-0.942857142857|-0.942857142857);<br>PEKD01006704.1_30154(-0.942857142857|-0.942857142857);<br>PEKD01007325.1_29983(-0.942857142857|-0.942857142857);<br>PEKD01007283.1_29885(-0.942857142857|-0.942857142857)	0.915126	1
5_64558305_64561731	circRNA	ENSOARG00020013489	MSTRG.8775.11	mRNA	ENSOARG00020007754	4	9.32993e-07	0.828571	0.0415627	0.0659975	PEKD01006006.1_29717(-0.942857142857|-0.942857142857);<br>PEKD01006704.1_30154(-0.942857142857|-0.942857142857);<br>PEKD01007325.1_29983(-0.942857142857|-0.942857142857);<br>PEKD01007283.1_29885(-0.942857142857|-0.942857142857)	1.37269	1
5_64558305_64561731	circRNA	ENSOARG00020013489	ENSOART00020014314	mRNA	ENSOARG00020009289	4	6.53095e-06	0.885714	0.0188455	0.0403332	PEKD01006006.1_29717(-0.942857142857|-0.942857142857);<br>PEKD01006704.1_30154(-0.942857142857|-0.942857142857);<br>PEKD01007325.1_29983(-0.942857142857|-0.942857142857);<br>PEKD01007283.1_29885(-0.942857142857|-0.942857142857)	0.915126	1
5_64558305_64561731	circRNA	ENSOARG00020013489	ENSOART00020024130	mRNA	ENSOARG00020015781	4	1.86599e-07	0.880406	0.0205987	0.0403332	PEKD01006006.1_29717(-0.942857142857|-0.880406274042);<br>PEKD01006704.1_30154(-0.942857142857|-0.880406274042);<br>PEKD01007325.1_29983(-0.942857142857|-0.880406274042);<br>PEKD01007283.1_29885(-0.942857142857|-0.880406274042)	0.562013	0.999999
5_64558305_64561731	circRNA	ENSOARG00020013489	MSTRG.1679.1	mRNA	ENSOARG00020012287	4	6.53095e-06	0.927634	0.00766584	0.0399957	PEKD01006006.1_29717(-0.942857142857|-0.927633657044);<br>PEKD01006704.1_30154(-0.942857142857|-0.927633657044);<br>PEKD01007325.1_29983(-0.942857142857|-0.927633657044);<br>PEKD01007283.1_29885(-0.942857142857|-0.927633657044)	0.501686	1
5_64558305_64561731	circRNA	ENSOARG00020013489	ENSOART00020000712	mRNA	ENSOARG00020000547	4	2.79898e-06	0.927634	0.00766584	0.0399957	PEKD01006006.1_29717(-0.942857142857|-0.927633657044);<br>PEKD01006704.1_30154(-0.942857142857|-0.927633657044);<br>PEKD01007325.1_29983(-0.942857142857|-0.927633657044);<br>PEKD01007283.1_29885(-0.942857142857|-0.927633657044)	0.501686	1
5_64558305_64561731	circRNA	ENSOARG00020013489	ENSOART00020041160	mRNA	ENSOARG00020022237	4	2.79898e-06	0.942857	0.00480466	0.0295306	PEKD01006006.1_29717(-0.942857142857|-0.885714285714);<br>PEKD01006704.1_30154(-0.942857142857|-0.885714285714);<br>PEKD01007325.1_29983(-0.942857142857|-0.885714285714);<br>PEKD01007283.1_29885(-0.942857142857|-0.885714285714)	0.246227	0.999999
5_64558305_64561731	circRNA	ENSOARG00020013489	ENSOART00020034852	mRNA	ENSOARG00020022346	4	1.86599e-07	0.941124	0.00509754	0.0295306	PEKD01006006.1_29717(-0.942857142857|-0.941123948114);<br>PEKD01006704.1_30154(-0.942857142857|-0.941123948114);<br>PEKD01007325.1_29983(-0.942857142857|-0.941123948114);<br>PEKD01007283.1_29885(-0.942857142857|-0.941123948114)	0.463692	1
5_64558305_64561731	circRNA	ENSOARG00020013489	ENSOART00020040493	mRNA	ENSOARG00020025791	4	2.79898e-06	0.942857	0.00480466	0.0295306	PEKD01006006.1_29717(-0.942857142857|-0.885714285714);<br>PEKD01006704.1_30154(-0.942857142857|-0.885714285714);<br>PEKD01007325.1_29983(-0.942857142857|-0.885714285714);<br>PEKD01007283.1_29885(-0.942857142857|-0.885714285714)	0.246227	0.999999
5_64558305_64561731	circRNA	ENSOARG00020013489	ENSOART00020008338	mRNA	ENSOARG00020005420	4	1.86599e-07	0.828571	0.0415627	0.0659975	PEKD01006006.1_29717(-0.942857142857|-0.942857142857);<br>PEKD01006704.1_30154(-0.942857142857|-0.942857142857);<br>PEKD01007325.1_29983(-0.942857142857|-0.942857142857);<br>PEKD01007283.1_29885(-0.942857142857|-0.942857142857)	1.37269	1
5_64558305_64561731	circRNA	ENSOARG00020013489	ENSOART00020025978	mRNA	ENSOARG00020016092	4	9.32993e-07	0.880406	0.0205987	0.0403332	PEKD01006006.1_29717(-0.942857142857|-0.880406274042);<br>PEKD01006704.1_30154(-0.942857142857|-0.880406274042);<br>PEKD01007325.1_29983(-0.942857142857|-0.880406274042);<br>PEKD01007283.1_29885(-0.942857142857|-0.880406274042)	0.562013	0.999999
5_64558305_64561731	circRNA	ENSOARG00020013489	ENSOART00020025442	mRNA	ENSOARG00020014838	4	2.79898e-06	0.885714	0.0188455	0.0403332	PEKD01006006.1_29717(-0.942857142857|-0.942857142857);<br>PEKD01006704.1_30154(-0.942857142857|-0.942857142857);<br>PEKD01007325.1_29983(-0.942857142857|-0.942857142857);<br>PEKD01007283.1_29885(-0.942857142857|-0.942857142857)	0.915126	1
5_64558305_64561731	circRNA	ENSOARG00020013489	ENSOART00020029410	mRNA	ENSOARG00020019109	4	9.32993e-07	0.885714	0.0188455	0.0403332	PEKD01006006.1_29717(-0.942857142857|-0.942857142857);<br>PEKD01006704.1_30154(-0.942857142857|-0.942857142857);<br>PEKD01007325.1_29983(-0.942857142857|-0.942857142857);<br>PEKD01007283.1_29885(-0.942857142857|-0.942857142857)	0.915126	1
5_64558305_64561731	circRNA	ENSOARG00020013489	ENSOART00020039798	mRNA	ENSOARG00020025320	4	1.86599e-07	0.845154	0.0341094	0.0597404	PEKD01006006.1_29717(-0.942857142857|-0.845154254729);<br>PEKD01006704.1_30154(-0.942857142857|-0.845154254729);<br>PEKD01007325.1_29983(-0.942857142857|-0.845154254729);<br>PEKD01007283.1_29885(-0.942857142857|-0.845154254729)	0.573991	0.999991
5_64558305_64561731	circRNA	ENSOARG00020013489	ENSOART00020009307	mRNA	ENSOARG00020006037	4	9.32993e-07	0.942857	0.00480466	0.0295306	PEKD01006006.1_29717(-0.942857142857|-0.885714285714);<br>PEKD01006704.1_30154(-0.942857142857|-0.885714285714);<br>PEKD01007325.1_29983(-0.942857142857|-0.885714285714);<br>PEKD01007283.1_29885(-0.942857142857|-0.885714285714)	0.246227	0.999999
5_64558305_64561731	circRNA	ENSOARG00020013489	ENSOART00020021386	mRNA	ENSOARG00020013985	4	1.86599e-07	0.828571	0.0415627	0.0659975	PEKD01006006.1_29717(-0.942857142857|-0.942857142857);<br>PEKD01006704.1_30154(-0.942857142857|-0.942857142857);<br>PEKD01007325.1_29983(-0.942857142857|-0.942857142857);<br>PEKD01007283.1_29885(-0.942857142857|-0.942857142857)	1.37269	1
5_64558305_64561731	circRNA	ENSOARG00020013489	ENSOART00020010483	mRNA	ENSOARG00020006742	4	1.86599e-07	0.941124	0.00509754	0.0295306	PEKD01006006.1_29717(-0.942857142857|-0.941123948114);<br>PEKD01006704.1_30154(-0.942857142857|-0.941123948114);<br>PEKD01007325.1_29983(-0.942857142857|-0.941123948114);<br>PEKD01007283.1_29885(-0.942857142857|-0.941123948114)	0.463692	1
5_64558305_64561731	circRNA	ENSOARG00020013489	ENSOART00020021878	mRNA	ENSOARG00020014159	4	6.53095e-06	0.885714	0.0188455	0.0403332	PEKD01006006.1_29717(-0.942857142857|-0.942857142857);<br>PEKD01006704.1_30154(-0.942857142857|-0.942857142857);<br>PEKD01007325.1_29983(-0.942857142857|-0.942857142857);<br>PEKD01007283.1_29885(-0.942857142857|-0.942857142857)	0.915126	1
5_64558305_64561731	circRNA	ENSOARG00020013489	MSTRG.14275.1	mRNA	ENSOARG00020003527	4	2.79898e-06	0.942857	0.00480466	0.0295306	PEKD01006006.1_29717(-0.942857142857|-0.885714285714);<br>PEKD01006704.1_30154(-0.942857142857|-0.885714285714);<br>PEKD01007325.1_29983(-0.942857142857|-0.885714285714);<br>PEKD01007283.1_29885(-0.942857142857|-0.885714285714)	0.246227	0.999999
5_64558305_64561731	circRNA	ENSOARG00020013489	MSTRG.9292.1	mRNA	ENSOARG00020010822	4	2.79898e-06	0.885714	0.0188455	0.0403332	PEKD01006006.1_29717(-0.942857142857|-0.942857142857);<br>PEKD01006704.1_30154(-0.942857142857|-0.942857142857);<br>PEKD01007325.1_29983(-0.942857142857|-0.942857142857);<br>PEKD01007283.1_29885(-0.942857142857|-0.942857142857)	0.915126	1
5_64558305_64561731	circRNA	ENSOARG00020013489	ENSOART00020005833	mRNA	ENSOARG00020003727	4	2.79898e-06	0.942857	0.00480466	0.0295306	PEKD01006006.1_29717(-0.942857142857|-0.885714285714);<br>PEKD01006704.1_30154(-0.942857142857|-0.885714285714);<br>PEKD01007325.1_29983(-0.942857142857|-0.885714285714);<br>PEKD01007283.1_29885(-0.942857142857|-0.885714285714)	0.246227	0.999999
5_64558305_64561731	circRNA	ENSOARG00020013489	MSTRG.2463.1	mRNA	ENSOARG00020010998	4	2.79898e-06	0.885714	0.0188455	0.0403332	PEKD01006006.1_29717(-0.942857142857|-0.942857142857);<br>PEKD01006704.1_30154(-0.942857142857|-0.942857142857);<br>PEKD01007325.1_29983(-0.942857142857|-0.942857142857);<br>PEKD01007283.1_29885(-0.942857142857|-0.942857142857)	0.915126	1
5_64558305_64561731	circRNA	ENSOARG00020013489	ENSOART00020027729	mRNA	ENSOARG00020017977	4	1.30619e-05	0.885714	0.0188455	0.0403332	PEKD01006006.1_29717(-0.942857142857|-0.942857142857);<br>PEKD01006704.1_30154(-0.942857142857|-0.942857142857);<br>PEKD01007325.1_29983(-0.942857142857|-0.942857142857);<br>PEKD01007283.1_29885(-0.942857142857|-0.942857142857)	0.915126	1
5_64558305_64561731	circRNA	ENSOARG00020013489	MSTRG.12027.1	mRNA	ENSOARG00020013107	4	9.32993e-07	0.942857	0.00480466	0.0295306	PEKD01006006.1_29717(-0.942857142857|-0.885714285714);<br>PEKD01006704.1_30154(-0.942857142857|-0.885714285714);<br>PEKD01007325.1_29983(-0.942857142857|-0.885714285714);<br>PEKD01007283.1_29885(-0.942857142857|-0.885714285714)	0.246227	0.999999
5_64558305_64561731	circRNA	ENSOARG00020013489	ENSOART00020024718	mRNA	ENSOARG00020015646	4	9.32993e-07	0.885714	0.0188455	0.0403332	PEKD01006006.1_29717(-0.942857142857|-0.942857142857);<br>PEKD01006704.1_30154(-0.942857142857|-0.942857142857);<br>PEKD01007325.1_29983(-0.942857142857|-0.942857142857);<br>PEKD01007283.1_29885(-0.942857142857|-0.942857142857)	0.915126	1
5_64558305_64561731	circRNA	ENSOARG00020013489	ENSOART00020011184	mRNA	ENSOARG00020007293	4	1.86599e-07	0.885714	0.0188455	0.0403332	PEKD01006006.1_29717(-0.942857142857|-0.942857142857);<br>PEKD01006704.1_30154(-0.942857142857|-0.942857142857);<br>PEKD01007325.1_29983(-0.942857142857|-0.942857142857);<br>PEKD01007283.1_29885(-0.942857142857|-0.942857142857)	0.915126	1
5_64558305_64561731	circRNA	ENSOARG00020013489	ENSOART00020024790	mRNA	ENSOARG00020016141	4	2.79898e-06	0.885714	0.0188455	0.0403332	PEKD01006006.1_29717(-0.942857142857|-0.942857142857);<br>PEKD01006704.1_30154(-0.942857142857|-0.942857142857);<br>PEKD01007325.1_29983(-0.942857142857|-0.942857142857);<br>PEKD01007283.1_29885(-0.942857142857|-0.942857142857)	0.915126	1
5_64558305_64561731	circRNA	ENSOARG00020013489	ENSOART00020000765	mRNA	ENSOARG00020000587	4	1.86599e-07	0.92582	0.00804989	0.0403332	PEKD01006006.1_29717(-0.942857142857|-0.925820099773);<br>PEKD01006704.1_30154(-0.942857142857|-0.925820099773);<br>PEKD01007325.1_29983(-0.942857142857|-0.925820099773);<br>PEKD01007283.1_29885(-0.942857142857|-0.925820099773)	0.505736	1
5_64558305_64561731	circRNA	ENSOARG00020013489	ENSOART00020031550	mRNA	ENSOARG00020020437	4	1.86599e-07	0.985611	0.000309086	0.0103853	PEKD01006006.1_29717(-0.942857142857|-0.985610760609);<br>PEKD01006704.1_30154(-0.942857142857|-0.985610760609);<br>PEKD01007325.1_29983(-0.942857142857|-0.985610760609);<br>PEKD01007283.1_29885(-0.942857142857|-0.985610760609)	-0.0143892	1
5_64558305_64561731	circRNA	ENSOARG00020013489	ENSOART00020030139	mRNA	ENSOARG00020019613	4	1.86599e-07	0.885714	0.0188455	0.0403332	PEKD01006006.1_29717(-0.942857142857|-0.942857142857);<br>PEKD01006704.1_30154(-0.942857142857|-0.942857142857);<br>PEKD01007325.1_29983(-0.942857142857|-0.942857142857);<br>PEKD01007283.1_29885(-0.942857142857|-0.942857142857)	0.915126	1
5_64558305_64561731	circRNA	ENSOARG00020013489	ENSOART00020026270	mRNA	ENSOARG00020017085	4	2.79898e-06	0.927634	0.00766584	0.0399957	PEKD01006006.1_29717(-0.942857142857|-0.927633657044);<br>PEKD01006704.1_30154(-0.942857142857|-0.927633657044);<br>PEKD01007325.1_29983(-0.942857142857|-0.927633657044);<br>PEKD01007283.1_29885(-0.942857142857|-0.927633657044)	0.501686	1
5_64558305_64561731	circRNA	ENSOARG00020013489	MSTRG.6885.1	mRNA	ENSOARG00020021570	4	2.35114e-05	0.942857	0.00480466	0.0295306	PEKD01006006.1_29717(-0.942857142857|-0.885714285714);<br>PEKD01006704.1_30154(-0.942857142857|-0.885714285714);<br>PEKD01007325.1_29983(-0.942857142857|-0.885714285714);<br>PEKD01007283.1_29885(-0.942857142857|-0.885714285714)	0.246227	0.999999
5_64558305_64561731	circRNA	ENSOARG00020013489	MSTRG.12205.6	mRNA	ENSOARG00020001198	4	9.32993e-07	0.885714	0.0188455	0.0403332	PEKD01006006.1_29717(-0.942857142857|-0.942857142857);<br>PEKD01006704.1_30154(-0.942857142857|-0.942857142857);<br>PEKD01007325.1_29983(-0.942857142857|-0.942857142857);<br>PEKD01007283.1_29885(-0.942857142857|-0.942857142857)	0.915126	1
5_64558305_64561731	circRNA	ENSOARG00020013489	ENSOART00020004477	mRNA	ENSOARG00020002906	4	1.86599e-07	0.885714	0.0188455	0.0403332	PEKD01006006.1_29717(-0.942857142857|-0.942857142857);<br>PEKD01006704.1_30154(-0.942857142857|-0.942857142857);<br>PEKD01007325.1_29983(-0.942857142857|-0.942857142857);<br>PEKD01007283.1_29885(-0.942857142857|-0.942857142857)	0.915126	1
5_64558305_64561731	circRNA	ENSOARG00020013489	ENSOART00020008795	mRNA	ENSOARG00020005712	4	2.79898e-06	0.985611	0.000309086	0.0103853	PEKD01006006.1_29717(-0.942857142857|-0.985610760609);<br>PEKD01006704.1_30154(-0.942857142857|-0.985610760609);<br>PEKD01007325.1_29983(-0.942857142857|-0.985610760609);<br>PEKD01007283.1_29885(-0.942857142857|-0.985610760609)	-0.0143892	1
5_64558305_64561731	circRNA	ENSOARG00020013489	ENSOART00020038885	mRNA	ENSOARG00020024837	4	2.79898e-06	0.828571	0.0415627	0.0659975	PEKD01006006.1_29717(-0.942857142857|-0.942857142857);<br>PEKD01006704.1_30154(-0.942857142857|-0.942857142857);<br>PEKD01007325.1_29983(-0.942857142857|-0.942857142857);<br>PEKD01007283.1_29885(-0.942857142857|-0.942857142857)	1.37269	1
5_64558305_64561731	circRNA	ENSOARG00020013489	ENSOART00020030253	mRNA	ENSOARG00020019038	4	2.79898e-06	0.942857	0.00480466	0.0295306	PEKD01006006.1_29717(-0.942857142857|-0.885714285714);<br>PEKD01006704.1_30154(-0.942857142857|-0.885714285714);<br>PEKD01007325.1_29983(-0.942857142857|-0.885714285714);<br>PEKD01007283.1_29885(-0.942857142857|-0.885714285714)	0.246227	0.999999
5_64558305_64561731	circRNA	ENSOARG00020013489	ENSOART00020033655	mRNA	ENSOARG00020021386	4	2.79898e-06	0.942857	0.00480466	0.0295306	PEKD01006006.1_29717(-0.942857142857|-0.885714285714);<br>PEKD01006704.1_30154(-0.942857142857|-0.885714285714);<br>PEKD01007325.1_29983(-0.942857142857|-0.885714285714);<br>PEKD01007283.1_29885(-0.942857142857|-0.885714285714)	0.246227	0.999999
5_64558305_64561731	circRNA	ENSOARG00020013489	MSTRG.2627.2	mRNA	ENSOARG00020022281	4	9.32993e-07	0.828571	0.0415627	0.0659975	PEKD01006006.1_29717(-0.942857142857|-0.942857142857);<br>PEKD01006704.1_30154(-0.942857142857|-0.942857142857);<br>PEKD01007325.1_29983(-0.942857142857|-0.942857142857);<br>PEKD01007283.1_29885(-0.942857142857|-0.942857142857)	1.37269	1
5_64558305_64561731	circRNA	ENSOARG00020013489	ENSOART00020006377	mRNA	ENSOARG00020003888	4	6.53095e-06	0.942857	0.00480466	0.0295306	PEKD01006006.1_29717(-0.942857142857|-0.885714285714);<br>PEKD01006704.1_30154(-0.942857142857|-0.885714285714);<br>PEKD01007325.1_29983(-0.942857142857|-0.885714285714);<br>PEKD01007283.1_29885(-0.942857142857|-0.885714285714)	0.246227	0.999999
5_64558305_64561731	circRNA	ENSOARG00020013489	MSTRG.8775.8	mRNA	ENSOARG00020007754	4	2.79898e-06	0.942857	0.00480466	0.0295306	PEKD01006006.1_29717(-0.942857142857|-0.885714285714);<br>PEKD01006704.1_30154(-0.942857142857|-0.885714285714);<br>PEKD01007325.1_29983(-0.942857142857|-0.885714285714);<br>PEKD01007283.1_29885(-0.942857142857|-0.885714285714)	0.246227	0.999999
5_64558305_64561731	circRNA	ENSOARG00020013489	ENSOART00020037825	mRNA	ENSOARG00020021625	4	2.35114e-05	0.941124	0.00509754	0.0295306	PEKD01006006.1_29717(-0.942857142857|-0.941123948114);<br>PEKD01006704.1_30154(-0.942857142857|-0.941123948114);<br>PEKD01007325.1_29983(-0.942857142857|-0.941123948114);<br>PEKD01007283.1_29885(-0.942857142857|-0.941123948114)	0.463692	1
5_64558305_64561731	circRNA	ENSOARG00020013489	ENSOART00020021304	mRNA	ENSOARG00020013738	4	1.86599e-07	0.942857	0.00480466	0.0295306	PEKD01006006.1_29717(-0.942857142857|-0.885714285714);<br>PEKD01006704.1_30154(-0.942857142857|-0.885714285714);<br>PEKD01007325.1_29983(-0.942857142857|-0.885714285714);<br>PEKD01007283.1_29885(-0.942857142857|-0.885714285714)	0.246227	0.999999
5_64558305_64561731	circRNA	ENSOARG00020013489	ENSOART00020010125	mRNA	ENSOARG00020006009	4	9.32993e-07	0.833238	0.0393955	0.0647598	PEKD01006006.1_29717(-0.942857142857|-0.833238089795);<br>PEKD01006704.1_30154(-0.942857142857|-0.833238089795);<br>PEKD01007325.1_29983(-0.942857142857|-0.833238089795);<br>PEKD01007283.1_29885(-0.942857142857|-0.833238089795)	0.574791	0.999985
5_64558305_64561731	circRNA	ENSOARG00020013489	ENSOART00020002877	mRNA	ENSOARG00020001813	4	1.86599e-07	0.885714	0.0188455	0.0403332	PEKD01006006.1_29717(-0.942857142857|-0.942857142857);<br>PEKD01006704.1_30154(-0.942857142857|-0.942857142857);<br>PEKD01007325.1_29983(-0.942857142857|-0.942857142857);<br>PEKD01007283.1_29885(-0.942857142857|-0.942857142857)	0.915126	1
5_64558305_64561731	circRNA	ENSOARG00020013489	MSTRG.5814.1	mRNA	ENSOARG00020008021	4	2.79898e-06	0.942857	0.00480466	0.0295306	PEKD01006006.1_29717(-0.942857142857|-0.885714285714);<br>PEKD01006704.1_30154(-0.942857142857|-0.885714285714);<br>PEKD01007325.1_29983(-0.942857142857|-0.885714285714);<br>PEKD01007283.1_29885(-0.942857142857|-0.885714285714)	0.246227	0.999999
5_64558305_64561731	circRNA	ENSOARG00020013489	ENSOART00020010388	mRNA	ENSOARG00020006298	4	6.53095e-06	0.885714	0.0188455	0.0403332	PEKD01006006.1_29717(-0.942857142857|-0.942857142857);<br>PEKD01006704.1_30154(-0.942857142857|-0.942857142857);<br>PEKD01007325.1_29983(-0.942857142857|-0.942857142857);<br>PEKD01007283.1_29885(-0.942857142857|-0.942857142857)	0.915126	1
5_64558305_64561731	circRNA	ENSOARG00020013489	MSTRG.8775.6	mRNA	ENSOARG00020007754	4	2.79898e-06	0.885714	0.0188455	0.0403332	PEKD01006006.1_29717(-0.942857142857|-0.942857142857);<br>PEKD01006704.1_30154(-0.942857142857|-0.942857142857);<br>PEKD01007325.1_29983(-0.942857142857|-0.942857142857);<br>PEKD01007283.1_29885(-0.942857142857|-0.942857142857)	0.915126	1
5_64558305_64561731	circRNA	ENSOARG00020013489	ENSOART00020019710	mRNA	ENSOARG00020012813	4	1.30619e-05	0.880406	0.0205987	0.0403332	PEKD01006006.1_29717(-0.942857142857|-0.880406274042);<br>PEKD01006704.1_30154(-0.942857142857|-0.880406274042);<br>PEKD01007325.1_29983(-0.942857142857|-0.880406274042);<br>PEKD01007283.1_29885(-0.942857142857|-0.880406274042)	0.562013	0.999999
5_64558305_64561731	circRNA	ENSOARG00020013489	ENSOART00020015071	mRNA	ENSOARG00020009750	4	9.32993e-07	0.885714	0.0188455	0.0403332	PEKD01006006.1_29717(-0.942857142857|-0.942857142857);<br>PEKD01006704.1_30154(-0.942857142857|-0.942857142857);<br>PEKD01007325.1_29983(-0.942857142857|-0.942857142857);<br>PEKD01007283.1_29885(-0.942857142857|-0.942857142857)	0.915126	1
5_64558305_64561731	circRNA	ENSOARG00020013489	MSTRG.1809.1	mRNA	ENSOARG00020003888	4	1.86599e-07	0.942857	0.00480466	0.0295306	PEKD01006006.1_29717(-0.942857142857|-0.885714285714);<br>PEKD01006704.1_30154(-0.942857142857|-0.885714285714);<br>PEKD01007325.1_29983(-0.942857142857|-0.885714285714);<br>PEKD01007283.1_29885(-0.942857142857|-0.885714285714)	0.246227	0.999999
5_64558305_64561731	circRNA	ENSOARG00020013489	ENSOART00020040477	mRNA	ENSOARG00020025773	4	9.32993e-07	0.942857	0.00480466	0.0295306	PEKD01006006.1_29717(-0.942857142857|-0.885714285714);<br>PEKD01006704.1_30154(-0.942857142857|-0.885714285714);<br>PEKD01007325.1_29983(-0.942857142857|-0.885714285714);<br>PEKD01007283.1_29885(-0.942857142857|-0.885714285714)	0.246227	0.999999
5_64558305_64561731	circRNA	ENSOARG00020013489	ENSOART00020011095	mRNA	ENSOARG00020006780	4	2.79898e-06	0.885714	0.0188455	0.0403332	PEKD01006006.1_29717(-0.942857142857|-0.942857142857);<br>PEKD01006704.1_30154(-0.942857142857|-0.942857142857);<br>PEKD01007325.1_29983(-0.942857142857|-0.942857142857);<br>PEKD01007283.1_29885(-0.942857142857|-0.942857142857)	0.915126	1
5_64558305_64561731	circRNA	ENSOARG00020013489	ENSOART00020009167	mRNA	ENSOARG00020005717	4	9.32993e-07	0.942857	0.00480466	0.0295306	PEKD01006006.1_29717(-0.942857142857|-0.828571428571);<br>PEKD01006704.1_30154(-0.942857142857|-0.828571428571);<br>PEKD01007325.1_29983(-0.942857142857|-0.828571428571);<br>PEKD01007283.1_29885(-0.942857142857|-0.828571428571)	0.0764338	0.999983
5_64558305_64561731	circRNA	ENSOARG00020013489	MSTRG.8666.1	mRNA	ENSOARG00020018123	4	2.35114e-05	0.885714	0.0188455	0.0403332	PEKD01006006.1_29717(-0.942857142857|-0.942857142857);<br>PEKD01006704.1_30154(-0.942857142857|-0.942857142857);<br>PEKD01007325.1_29983(-0.942857142857|-0.942857142857);<br>PEKD01007283.1_29885(-0.942857142857|-0.942857142857)	0.915126	1
5_64558305_64561731	circRNA	ENSOARG00020013489	MSTRG.1691.2	mRNA	ENSOARG00020003681	4	2.35114e-05	0.885714	0.0188455	0.0403332	PEKD01006006.1_29717(-0.942857142857|-0.942857142857);<br>PEKD01006704.1_30154(-0.942857142857|-0.942857142857);<br>PEKD01007325.1_29983(-0.942857142857|-0.942857142857);<br>PEKD01007283.1_29885(-0.942857142857|-0.942857142857)	0.915126	1
5_64558305_64561731	circRNA	ENSOARG00020013489	ENSOART00020039099	mRNA	ENSOARG00020024955	4	1.86599e-07	0.828571	0.0415627	0.0659975	PEKD01006006.1_29717(-0.942857142857|-0.942857142857);<br>PEKD01006704.1_30154(-0.942857142857|-0.942857142857);<br>PEKD01007325.1_29983(-0.942857142857|-0.942857142857);<br>PEKD01007283.1_29885(-0.942857142857|-0.942857142857)	1.37269	1
5_64558305_64561731	circRNA	ENSOARG00020013489	MSTRG.14520.1	mRNA	ENSOARG00020013412	4	2.35114e-05	0.885714	0.0188455	0.0403332	PEKD01006006.1_29717(-0.942857142857|-0.942857142857);<br>PEKD01006704.1_30154(-0.942857142857|-0.942857142857);<br>PEKD01007325.1_29983(-0.942857142857|-0.942857142857);<br>PEKD01007283.1_29885(-0.942857142857|-0.942857142857)	0.915126	1
5_64558305_64561731	circRNA	ENSOARG00020013489	ENSOART00020041170	mRNA	ENSOARG00020026173	4	9.32993e-07	0.942857	0.00480466	0.0295306	PEKD01006006.1_29717(-0.942857142857|-0.885714285714);<br>PEKD01006704.1_30154(-0.942857142857|-0.885714285714);<br>PEKD01007325.1_29983(-0.942857142857|-0.885714285714);<br>PEKD01007283.1_29885(-0.942857142857|-0.885714285714)	0.246227	0.999999
5_64558305_64561731	circRNA	ENSOARG00020013489	ENSOART00020037354	mRNA	ENSOARG00020021625	4	0.000133418	0.985611	0.000309086	0.0103853	PEKD01006006.1_29717(-0.942857142857|-0.985610760609);<br>PEKD01006704.1_30154(-0.942857142857|-0.985610760609);<br>PEKD01007325.1_29983(-0.942857142857|-0.985610760609);<br>PEKD01007283.1_29885(-0.942857142857|-0.985610760609)	-0.0143892	1
5_64558305_64561731	circRNA	ENSOARG00020013489	ENSOART00020038465	mRNA	ENSOARG00020024569	4	1.86599e-07	0.828571	0.0415627	0.0659975	PEKD01006006.1_29717(-0.942857142857|-0.942857142857);<br>PEKD01006704.1_30154(-0.942857142857|-0.942857142857);<br>PEKD01007325.1_29983(-0.942857142857|-0.942857142857);<br>PEKD01007283.1_29885(-0.942857142857|-0.942857142857)	1.37269	1
5_64558305_64561731	circRNA	ENSOARG00020013489	ENSOART00020039694	mRNA	ENSOARG00020025309	4	2.79898e-06	0.885714	0.0188455	0.0403332	PEKD01006006.1_29717(-0.942857142857|-0.942857142857);<br>PEKD01006704.1_30154(-0.942857142857|-0.942857142857);<br>PEKD01007325.1_29983(-0.942857142857|-0.942857142857);<br>PEKD01007283.1_29885(-0.942857142857|-0.942857142857)	0.915126	1
5_64558305_64561731	circRNA	ENSOARG00020013489	MSTRG.12084.1	mRNA	ENSOARG00020008818	4	6.53095e-06	0.885714	0.0188455	0.0403332	PEKD01006006.1_29717(-0.942857142857|-0.942857142857);<br>PEKD01006704.1_30154(-0.942857142857|-0.942857142857);<br>PEKD01007325.1_29983(-0.942857142857|-0.942857142857);<br>PEKD01007283.1_29885(-0.942857142857|-0.942857142857)	0.915126	1
5_64558305_64561731	circRNA	ENSOARG00020013489	ENSOART00020035540	mRNA	ENSOARG00020022822	4	2.79898e-06	0.885714	0.0188455	0.0403332	PEKD01006006.1_29717(-0.942857142857|-0.942857142857);<br>PEKD01006704.1_30154(-0.942857142857|-0.942857142857);<br>PEKD01007325.1_29983(-0.942857142857|-0.942857142857);<br>PEKD01007283.1_29885(-0.942857142857|-0.942857142857)	0.915126	1
5_64558305_64561731	circRNA	ENSOARG00020013489	MSTRG.8775.4	mRNA	ENSOARG00020007754	4	9.32993e-07	0.880406	0.0205987	0.0403332	PEKD01006006.1_29717(-0.942857142857|-0.880406274042);<br>PEKD01006704.1_30154(-0.942857142857|-0.880406274042);<br>PEKD01007325.1_29983(-0.942857142857|-0.880406274042);<br>PEKD01007283.1_29885(-0.942857142857|-0.880406274042)	0.562013	0.999999
5_64558305_64561731	circRNA	ENSOARG00020013489	MSTRG.2503.1	mRNA	ENSOARG00020022720	4	6.53095e-06	0.885714	0.0188455	0.0403332	PEKD01006006.1_29717(-0.942857142857|-0.942857142857);<br>PEKD01006704.1_30154(-0.942857142857|-0.942857142857);<br>PEKD01007325.1_29983(-0.942857142857|-0.942857142857);<br>PEKD01007283.1_29885(-0.942857142857|-0.942857142857)	0.915126	1
5_64558305_64561731	circRNA	ENSOARG00020013489	MSTRG.8336.1	mRNA	ENSOARG00020024879	4	3.91857e-05	0.885714	0.0188455	0.0403332	PEKD01006006.1_29717(-0.942857142857|-0.942857142857);<br>PEKD01006704.1_30154(-0.942857142857|-0.942857142857);<br>PEKD01007325.1_29983(-0.942857142857|-0.942857142857);<br>PEKD01007283.1_29885(-0.942857142857|-0.942857142857)	0.915126	1
5_64558305_64561731	circRNA	ENSOARG00020013489	MSTRG.14312.3	mRNA	ENSOARG00020017173	4	9.32993e-07	0.880406	0.0205987	0.0403332	PEKD01006006.1_29717(-0.942857142857|-0.880406274042);<br>PEKD01006704.1_30154(-0.942857142857|-0.880406274042);<br>PEKD01007325.1_29983(-0.942857142857|-0.880406274042);<br>PEKD01007283.1_29885(-0.942857142857|-0.880406274042)	0.562013	0.999999
5_64558305_64561731	circRNA	ENSOARG00020013489	ENSOART00020029272	mRNA	ENSOARG00020018995	4	1.86599e-07	0.885714	0.0188455	0.0403332	PEKD01006006.1_29717(-0.942857142857|-0.942857142857);<br>PEKD01006704.1_30154(-0.942857142857|-0.942857142857);<br>PEKD01007325.1_29983(-0.942857142857|-0.942857142857);<br>PEKD01007283.1_29885(-0.942857142857|-0.942857142857)	0.915126	1
5_64558305_64561731	circRNA	ENSOARG00020013489	ENSOART00020006468	mRNA	ENSOARG00020004211	4	6.53095e-06	0.811679	0.0498576	0.0734743	PEKD01006006.1_29717(-0.942857142857|-0.811679449913);<br>PEKD01006704.1_30154(-0.942857142857|-0.811679449913);<br>PEKD01007325.1_29983(-0.942857142857|-0.811679449913);<br>PEKD01007283.1_29885(-0.942857142857|-0.811679449913)	0.573362	0.999969
5_64558305_64561731	circRNA	ENSOARG00020013489	ENSOART00020012281	mRNA	ENSOARG00020007974	4	1.86599e-07	0.845154	0.0341094	0.0597404	PEKD01006006.1_29717(-0.942857142857|-0.845154254729);<br>PEKD01006704.1_30154(-0.942857142857|-0.845154254729);<br>PEKD01007325.1_29983(-0.942857142857|-0.845154254729);<br>PEKD01007283.1_29885(-0.942857142857|-0.845154254729)	0.573991	0.999991
5_64558305_64561731	circRNA	ENSOARG00020013489	ENSOART00020030713	mRNA	ENSOARG00020019665	4	6.53095e-06	0.828571	0.0415627	0.0659975	PEKD01006006.1_29717(-0.942857142857|-0.942857142857);<br>PEKD01006704.1_30154(-0.942857142857|-0.942857142857);<br>PEKD01007325.1_29983(-0.942857142857|-0.942857142857);<br>PEKD01007283.1_29885(-0.942857142857|-0.942857142857)	1.37269	1
5_64558305_64561731	circRNA	ENSOARG00020013489	MSTRG.8704.1	mRNA	ENSOARG00020008248	4	9.32993e-07	0.885714	0.0188455	0.0403332	PEKD01006006.1_29717(-0.942857142857|-0.942857142857);<br>PEKD01006704.1_30154(-0.942857142857|-0.942857142857);<br>PEKD01007325.1_29983(-0.942857142857|-0.942857142857);<br>PEKD01007283.1_29885(-0.942857142857|-0.942857142857)	0.915126	1
5_64558305_64561731	circRNA	ENSOARG00020013489	ENSOART00020013653	mRNA	ENSOARG00020008888	4	9.32993e-07	0.927634	0.00766584	0.0399957	PEKD01006006.1_29717(-0.942857142857|-0.927633657044);<br>PEKD01006704.1_30154(-0.942857142857|-0.927633657044);<br>PEKD01007325.1_29983(-0.942857142857|-0.927633657044);<br>PEKD01007283.1_29885(-0.942857142857|-0.927633657044)	0.501686	1
5_64558305_64561731	circRNA	ENSOARG00020013489	ENSOART00020035461	mRNA	ENSOARG00020022822	4	2.79898e-06	0.885714	0.0188455	0.0403332	PEKD01006006.1_29717(-0.942857142857|-0.942857142857);<br>PEKD01006704.1_30154(-0.942857142857|-0.942857142857);<br>PEKD01007325.1_29983(-0.942857142857|-0.942857142857);<br>PEKD01007283.1_29885(-0.942857142857|-0.942857142857)	0.915126	1
5_64558305_64561731	circRNA	ENSOARG00020013489	ENSOART00020002335	mRNA	ENSOARG00020001496	4	1.86599e-07	1	0	0	PEKD01006006.1_29717(-0.942857142857|-0.942857142857);<br>PEKD01006704.1_30154(-0.942857142857|-0.942857142857);<br>PEKD01007325.1_29983(-0.942857142857|-0.942857142857);<br>PEKD01007283.1_29885(-0.942857142857|-0.942857142857)	0	1
5_64558305_64561731	circRNA	ENSOARG00020013489	ENSOART00020013811	mRNA	ENSOARG00020008054	4	1.86599e-07	0.942857	0.00480466	0.0295306	PEKD01006006.1_29717(-0.942857142857|-0.828571428571);<br>PEKD01006704.1_30154(-0.942857142857|-0.828571428571);<br>PEKD01007325.1_29983(-0.942857142857|-0.828571428571);<br>PEKD01007283.1_29885(-0.942857142857|-0.828571428571)	0.0764338	0.999983
5_64558305_64561731	circRNA	ENSOARG00020013489	ENSOART00020005280	mRNA	ENSOARG00020003458	4	1.86599e-07	0.845154	0.0341094	0.0597404	PEKD01006006.1_29717(-0.942857142857|-0.845154254729);<br>PEKD01006704.1_30154(-0.942857142857|-0.845154254729);<br>PEKD01007325.1_29983(-0.942857142857|-0.845154254729);<br>PEKD01007283.1_29885(-0.942857142857|-0.845154254729)	0.573991	0.999991
5_64558305_64561731	circRNA	ENSOARG00020013489	ENSOART00020020367	mRNA	ENSOARG00020013364	4	9.32993e-07	0.885714	0.0188455	0.0403332	PEKD01006006.1_29717(-0.942857142857|-0.942857142857);<br>PEKD01006704.1_30154(-0.942857142857|-0.942857142857);<br>PEKD01007325.1_29983(-0.942857142857|-0.942857142857);<br>PEKD01007283.1_29885(-0.942857142857|-0.942857142857)	0.915126	1
5_64558305_64561731	circRNA	ENSOARG00020013489	MSTRG.9020.3	mRNA	ENSOARG00020014640	4	9.32993e-07	1	0	0	PEKD01006006.1_29717(-0.942857142857|-0.942857142857);<br>PEKD01006704.1_30154(-0.942857142857|-0.942857142857);<br>PEKD01007325.1_29983(-0.942857142857|-0.942857142857);<br>PEKD01007283.1_29885(-0.942857142857|-0.942857142857)	0	1
5_64558305_64561731	circRNA	ENSOARG00020013489	ENSOART00020017886	mRNA	ENSOARG00020011748	4	9.32993e-07	0.833238	0.0393955	0.0647598	PEKD01006006.1_29717(-0.942857142857|-0.833238089795);<br>PEKD01006704.1_30154(-0.942857142857|-0.833238089795);<br>PEKD01007325.1_29983(-0.942857142857|-0.833238089795);<br>PEKD01007283.1_29885(-0.942857142857|-0.833238089795)	0.574791	0.999985
5_64558305_64561731	circRNA	ENSOARG00020013489	ENSOART00020039999	mRNA	ENSOARG00020025499	4	1.86599e-07	0.885714	0.0188455	0.0403332	PEKD01006006.1_29717(-0.942857142857|-0.942857142857);<br>PEKD01006704.1_30154(-0.942857142857|-0.942857142857);<br>PEKD01007325.1_29983(-0.942857142857|-0.942857142857);<br>PEKD01007283.1_29885(-0.942857142857|-0.942857142857)	0.915126	1
5_64558305_64561731	circRNA	ENSOARG00020013489	ENSOART00020039699	mRNA	ENSOARG00020025309	4	2.79898e-06	0.828571	0.0415627	0.0659975	PEKD01006006.1_29717(-0.942857142857|-0.942857142857);<br>PEKD01006704.1_30154(-0.942857142857|-0.942857142857);<br>PEKD01007325.1_29983(-0.942857142857|-0.942857142857);<br>PEKD01007283.1_29885(-0.942857142857|-0.942857142857)	1.37269	1
5_64558305_64561731	circRNA	ENSOARG00020013489	MSTRG.9777.3	mRNA	ENSOARG00020020563	4	1.86599e-07	0.885714	0.0188455	0.0403332	PEKD01006006.1_29717(-0.942857142857|-0.942857142857);<br>PEKD01006704.1_30154(-0.942857142857|-0.942857142857);<br>PEKD01007325.1_29983(-0.942857142857|-0.942857142857);<br>PEKD01007283.1_29885(-0.942857142857|-0.942857142857)	0.915126	1
5_64558305_64561731	circRNA	ENSOARG00020013489	ENSOART00020037544	mRNA	ENSOARG00020024045	4	1.86599e-07	0.885714	0.0188455	0.0403332	PEKD01006006.1_29717(-0.942857142857|-0.942857142857);<br>PEKD01006704.1_30154(-0.942857142857|-0.942857142857);<br>PEKD01007325.1_29983(-0.942857142857|-0.942857142857);<br>PEKD01007283.1_29885(-0.942857142857|-0.942857142857)	0.915126	1
5_64558305_64561731	circRNA	ENSOARG00020013489	ENSOART00020020777	mRNA	ENSOARG00020012283	4	6.53095e-06	0.885714	0.0188455	0.0403332	PEKD01006006.1_29717(-0.942857142857|-0.942857142857);<br>PEKD01006704.1_30154(-0.942857142857|-0.942857142857);<br>PEKD01007325.1_29983(-0.942857142857|-0.942857142857);<br>PEKD01007283.1_29885(-0.942857142857|-0.942857142857)	0.915126	1
5_64558305_64561731	circRNA	ENSOARG00020013489	ENSOART00020031695	mRNA	ENSOARG00020020541	4	9.32993e-07	0.885714	0.0188455	0.0403332	PEKD01006006.1_29717(-0.942857142857|-0.942857142857);<br>PEKD01006704.1_30154(-0.942857142857|-0.942857142857);<br>PEKD01007325.1_29983(-0.942857142857|-0.942857142857);<br>PEKD01007283.1_29885(-0.942857142857|-0.942857142857)	0.915126	1
5_64558305_64561731	circRNA	ENSOARG00020013489	ENSOART00020006516	mRNA	ENSOARG00020004270	4	9.32993e-07	0.885714	0.0188455	0.0403332	PEKD01006006.1_29717(-0.942857142857|-0.942857142857);<br>PEKD01006704.1_30154(-0.942857142857|-0.942857142857);<br>PEKD01007325.1_29983(-0.942857142857|-0.942857142857);<br>PEKD01007283.1_29885(-0.942857142857|-0.942857142857)	0.915126	1
5_64558305_64561731	circRNA	ENSOARG00020013489	MSTRG.4997.2	mRNA	ENSOARG00020016954	4	9.32993e-07	0.885714	0.0188455	0.0403332	PEKD01006006.1_29717(-0.942857142857|-0.942857142857);<br>PEKD01006704.1_30154(-0.942857142857|-0.942857142857);<br>PEKD01007325.1_29983(-0.942857142857|-0.942857142857);<br>PEKD01007283.1_29885(-0.942857142857|-0.942857142857)	0.915126	1
5_64558305_64561731	circRNA	ENSOARG00020013489	ENSOART00020001760	mRNA	ENSOARG00020001160	4	9.32993e-07	0.942857	0.00480466	0.0295306	PEKD01006006.1_29717(-0.942857142857|-0.885714285714);<br>PEKD01006704.1_30154(-0.942857142857|-0.885714285714);<br>PEKD01007325.1_29983(-0.942857142857|-0.885714285714);<br>PEKD01007283.1_29885(-0.942857142857|-0.885714285714)	0.246227	0.999999
5_64558305_64561731	circRNA	ENSOARG00020013489	ENSOART00020013264	mRNA	ENSOARG00020008639	4	2.79898e-06	0.885714	0.0188455	0.0403332	PEKD01006006.1_29717(-0.942857142857|-0.942857142857);<br>PEKD01006704.1_30154(-0.942857142857|-0.942857142857);<br>PEKD01007325.1_29983(-0.942857142857|-0.942857142857);<br>PEKD01007283.1_29885(-0.942857142857|-0.942857142857)	0.915126	1
5_64558305_64561731	circRNA	ENSOARG00020013489	ENSOART00020009881	mRNA	ENSOARG00020006359	4	9.32993e-07	0.880406	0.0205987	0.0403332	PEKD01006006.1_29717(-0.942857142857|-0.880406274042);<br>PEKD01006704.1_30154(-0.942857142857|-0.880406274042);<br>PEKD01007325.1_29983(-0.942857142857|-0.880406274042);<br>PEKD01007283.1_29885(-0.942857142857|-0.880406274042)	0.562013	0.999999
5_64558305_64561731	circRNA	ENSOARG00020013489	ENSOART00020009893	mRNA	ENSOARG00020006318	4	1.86599e-07	0.833238	0.0393955	0.0647598	PEKD01006006.1_29717(-0.942857142857|-0.833238089795);<br>PEKD01006704.1_30154(-0.942857142857|-0.833238089795);<br>PEKD01007325.1_29983(-0.942857142857|-0.833238089795);<br>PEKD01007283.1_29885(-0.942857142857|-0.833238089795)	0.574791	0.999985
5_64558305_64561731	circRNA	ENSOARG00020013489	MSTRG.3141.1	mRNA	ENSOARG00020020417	4	1.86599e-07	0.828571	0.0415627	0.0659975	PEKD01006006.1_29717(-0.942857142857|-0.942857142857);<br>PEKD01006704.1_30154(-0.942857142857|-0.942857142857);<br>PEKD01007325.1_29983(-0.942857142857|-0.942857142857);<br>PEKD01007283.1_29885(-0.942857142857|-0.942857142857)	1.37269	1
5_64558305_64561731	circRNA	ENSOARG00020013489	MSTRG.9481.1	mRNA	ENSOARG00020008160	4	6.53095e-06	0.885714	0.0188455	0.0403332	PEKD01006006.1_29717(-0.942857142857|-0.942857142857);<br>PEKD01006704.1_30154(-0.942857142857|-0.942857142857);<br>PEKD01007325.1_29983(-0.942857142857|-0.942857142857);<br>PEKD01007283.1_29885(-0.942857142857|-0.942857142857)	0.915126	1
5_64558305_64561731	circRNA	ENSOARG00020013489	ENSOART00020003502	mRNA	ENSOARG00020002264	4	1.86599e-07	0.845154	0.0341094	0.0597404	PEKD01006006.1_29717(-0.942857142857|-0.845154254729);<br>PEKD01006704.1_30154(-0.942857142857|-0.845154254729);<br>PEKD01007325.1_29983(-0.942857142857|-0.845154254729);<br>PEKD01007283.1_29885(-0.942857142857|-0.845154254729)	0.573991	0.999991
5_64558305_64561731	circRNA	ENSOARG00020013489	ENSOART00020026557	mRNA	ENSOARG00020016907	4	1.86599e-07	0.845154	0.0341094	0.0597404	PEKD01006006.1_29717(-0.942857142857|-0.845154254729);<br>PEKD01006704.1_30154(-0.942857142857|-0.845154254729);<br>PEKD01007325.1_29983(-0.942857142857|-0.845154254729);<br>PEKD01007283.1_29885(-0.942857142857|-0.845154254729)	0.573991	0.999991
5_64558305_64561731	circRNA	ENSOARG00020013489	ENSOART00020022356	mRNA	ENSOARG00020014611	4	1.86599e-07	0.828571	0.0415627	0.0659975	PEKD01006006.1_29717(-0.942857142857|-0.942857142857);<br>PEKD01006704.1_30154(-0.942857142857|-0.942857142857);<br>PEKD01007325.1_29983(-0.942857142857|-0.942857142857);<br>PEKD01007283.1_29885(-0.942857142857|-0.942857142857)	1.37269	1
5_64558305_64561731	circRNA	ENSOARG00020013489	ENSOART00020028146	mRNA	ENSOARG00020018264	4	1.86599e-07	0.840668	0.0360576	0.0597404	PEKD01006006.1_29717(-0.942857142857|-0.898645105261);<br>PEKD01006704.1_30154(-0.942857142857|-0.898645105261);<br>PEKD01007325.1_29983(-0.942857142857|-0.898645105261);<br>PEKD01007283.1_29885(-0.942857142857|-0.898645105261)	0.886	1
5_64558305_64561731	circRNA	ENSOARG00020013489	MSTRG.5352.2	mRNA	ENSOARG00020017587	4	2.79898e-06	0.885714	0.0188455	0.0403332	PEKD01006006.1_29717(-0.942857142857|-0.942857142857);<br>PEKD01006704.1_30154(-0.942857142857|-0.942857142857);<br>PEKD01007325.1_29983(-0.942857142857|-0.942857142857);<br>PEKD01007283.1_29885(-0.942857142857|-0.942857142857)	0.915126	1
5_64558305_64561731	circRNA	ENSOARG00020013489	ENSOART00020000145	mRNA	ENSOARG00020000124	4	1.86599e-07	0.941124	0.00509754	0.0295306	PEKD01006006.1_29717(-0.942857142857|-0.941123948114);<br>PEKD01006704.1_30154(-0.942857142857|-0.941123948114);<br>PEKD01007325.1_29983(-0.942857142857|-0.941123948114);<br>PEKD01007283.1_29885(-0.942857142857|-0.941123948114)	0.463692	1
5_64558305_64561731	circRNA	ENSOARG00020013489	ENSOART00020013917	mRNA	ENSOARG00020008879	4	1.86599e-07	0.885714	0.0188455	0.0403332	PEKD01006006.1_29717(-0.942857142857|-0.942857142857);<br>PEKD01006704.1_30154(-0.942857142857|-0.942857142857);<br>PEKD01007325.1_29983(-0.942857142857|-0.942857142857);<br>PEKD01007283.1_29885(-0.942857142857|-0.942857142857)	0.915126	1
5_64558305_64561731	circRNA	ENSOARG00020013489	ENSOART00020016531	mRNA	ENSOARG00020010807	4	9.32993e-07	0.942857	0.00480466	0.0295306	PEKD01006006.1_29717(-0.942857142857|-0.885714285714);<br>PEKD01006704.1_30154(-0.942857142857|-0.885714285714);<br>PEKD01007325.1_29983(-0.942857142857|-0.885714285714);<br>PEKD01007283.1_29885(-0.942857142857|-0.885714285714)	0.246227	0.999999
5_64558305_64561731	circRNA	ENSOARG00020013489	ENSOART00020018275	mRNA	ENSOARG00020011977	4	1.86599e-07	0.885714	0.0188455	0.0403332	PEKD01006006.1_29717(-0.942857142857|-0.942857142857);<br>PEKD01006704.1_30154(-0.942857142857|-0.942857142857);<br>PEKD01007325.1_29983(-0.942857142857|-0.942857142857);<br>PEKD01007283.1_29885(-0.942857142857|-0.942857142857)	0.915126	1
5_64558305_64561731	circRNA	ENSOARG00020013489	MSTRG.13206.1	mRNA	ENSOARG00020025493	4	2.35114e-05	0.885714	0.0188455	0.0403332	PEKD01006006.1_29717(-0.942857142857|-0.942857142857);<br>PEKD01006704.1_30154(-0.942857142857|-0.942857142857);<br>PEKD01007325.1_29983(-0.942857142857|-0.942857142857);<br>PEKD01007283.1_29885(-0.942857142857|-0.942857142857)	0.915126	1
5_64558305_64561731	circRNA	ENSOARG00020013489	MSTRG.13206.2	mRNA	ENSOARG00020025493	4	2.79898e-06	0.885714	0.0188455	0.0403332	PEKD01006006.1_29717(-0.942857142857|-0.942857142857);<br>PEKD01006704.1_30154(-0.942857142857|-0.942857142857);<br>PEKD01007325.1_29983(-0.942857142857|-0.942857142857);<br>PEKD01007283.1_29885(-0.942857142857|-0.942857142857)	0.915126	1
5_64558305_64561731	circRNA	ENSOARG00020013489	ENSOART00020011822	mRNA	ENSOARG00020007642	4	6.53095e-06	0.942857	0.00480466	0.0295306	PEKD01006006.1_29717(-0.942857142857|-0.885714285714);<br>PEKD01006704.1_30154(-0.942857142857|-0.885714285714);<br>PEKD01007325.1_29983(-0.942857142857|-0.885714285714);<br>PEKD01007283.1_29885(-0.942857142857|-0.885714285714)	0.246227	0.999999
5_64558305_64561731	circRNA	ENSOARG00020013489	ENSOART00020012144	mRNA	ENSOARG00020007624	4	1.86599e-07	1	0	0	PEKD01006006.1_29717(-0.942857142857|-0.942857142857);<br>PEKD01006704.1_30154(-0.942857142857|-0.942857142857);<br>PEKD01007325.1_29983(-0.942857142857|-0.942857142857);<br>PEKD01007283.1_29885(-0.942857142857|-0.942857142857)	0	1
5_64558305_64561731	circRNA	ENSOARG00020013489	MSTRG.7150.2	mRNA	ENSOARG00020005891	4	2.79898e-06	0.828571	0.0415627	0.0659975	PEKD01006006.1_29717(-0.942857142857|-0.942857142857);<br>PEKD01006704.1_30154(-0.942857142857|-0.942857142857);<br>PEKD01007325.1_29983(-0.942857142857|-0.942857142857);<br>PEKD01007283.1_29885(-0.942857142857|-0.942857142857)	1.37269	1
5_64558305_64561731	circRNA	ENSOARG00020013489	MSTRG.13726.1	mRNA	ENSOARG00020014838	4	6.53095e-06	0.885714	0.0188455	0.0403332	PEKD01006006.1_29717(-0.942857142857|-0.942857142857);<br>PEKD01006704.1_30154(-0.942857142857|-0.942857142857);<br>PEKD01007325.1_29983(-0.942857142857|-0.942857142857);<br>PEKD01007283.1_29885(-0.942857142857|-0.942857142857)	0.915126	1
5_64558305_64561731	circRNA	ENSOARG00020013489	MSTRG.11441.1	mRNA	ENSOARG00020000543	4	1.86599e-07	0.885714	0.0188455	0.0403332	PEKD01006006.1_29717(-0.942857142857|-0.942857142857);<br>PEKD01006704.1_30154(-0.942857142857|-0.942857142857);<br>PEKD01007325.1_29983(-0.942857142857|-0.942857142857);<br>PEKD01007283.1_29885(-0.942857142857|-0.942857142857)	0.915126	1
5_64558305_64561731	circRNA	ENSOARG00020013489	ENSOART00020017685	mRNA	ENSOARG00020011596	4	2.79898e-06	0.828571	0.0415627	0.0659975	PEKD01006006.1_29717(-0.942857142857|-0.942857142857);<br>PEKD01006704.1_30154(-0.942857142857|-0.942857142857);<br>PEKD01007325.1_29983(-0.942857142857|-0.942857142857);<br>PEKD01007283.1_29885(-0.942857142857|-0.942857142857)	1.37269	1
5_64558305_64561731	circRNA	ENSOARG00020013489	ENSOART00020001525	mRNA	ENSOARG00020001033	4	1.86599e-07	0.885714	0.0188455	0.0403332	PEKD01006006.1_29717(-0.942857142857|-0.942857142857);<br>PEKD01006704.1_30154(-0.942857142857|-0.942857142857);<br>PEKD01007325.1_29983(-0.942857142857|-0.942857142857);<br>PEKD01007283.1_29885(-0.942857142857|-0.942857142857)	0.915126	1
5_64558305_64561731	circRNA	ENSOARG00020013489	ENSOART00020040630	mRNA	ENSOARG00020025840	4	1.86599e-07	0.942857	0.00480466	0.0295306	PEKD01006006.1_29717(-0.942857142857|-0.885714285714);<br>PEKD01006704.1_30154(-0.942857142857|-0.885714285714);<br>PEKD01007325.1_29983(-0.942857142857|-0.885714285714);<br>PEKD01007283.1_29885(-0.942857142857|-0.885714285714)	0.246227	0.999999
5_64558305_64561731	circRNA	ENSOARG00020013489	ENSOART00020017056	mRNA	ENSOARG00020009999	4	1.86599e-07	0.941124	0.00509754	0.0295306	PEKD01006006.1_29717(-0.942857142857|-0.941123948114);<br>PEKD01006704.1_30154(-0.942857142857|-0.941123948114);<br>PEKD01007325.1_29983(-0.942857142857|-0.941123948114);<br>PEKD01007283.1_29885(-0.942857142857|-0.941123948114)	0.463692	1
5_64558305_64561731	circRNA	ENSOARG00020013489	ENSOART00020019350	mRNA	ENSOARG00020012681	4	1.86599e-07	0.942857	0.00480466	0.0295306	PEKD01006006.1_29717(-0.942857142857|-0.885714285714);<br>PEKD01006704.1_30154(-0.942857142857|-0.885714285714);<br>PEKD01007325.1_29983(-0.942857142857|-0.885714285714);<br>PEKD01007283.1_29885(-0.942857142857|-0.885714285714)	0.246227	0.999999
5_64558305_64561731	circRNA	ENSOARG00020013489	ENSOART00020010613	mRNA	ENSOARG00020006707	4	6.53095e-06	0.885714	0.0188455	0.0403332	PEKD01006006.1_29717(-0.942857142857|-0.942857142857);<br>PEKD01006704.1_30154(-0.942857142857|-0.942857142857);<br>PEKD01007325.1_29983(-0.942857142857|-0.942857142857);<br>PEKD01007283.1_29885(-0.942857142857|-0.942857142857)	0.915126	1
5_64558305_64561731	circRNA	ENSOARG00020013489	MSTRG.7744.2	mRNA	ENSOARG00020022036	4	2.79898e-06	0.942857	0.00480466	0.0295306	PEKD01006006.1_29717(-0.942857142857|-0.885714285714);<br>PEKD01006704.1_30154(-0.942857142857|-0.885714285714);<br>PEKD01007325.1_29983(-0.942857142857|-0.885714285714);<br>PEKD01007283.1_29885(-0.942857142857|-0.885714285714)	0.246227	0.999999
5_64558305_64561731	circRNA	ENSOARG00020013489	MSTRG.6533.2	mRNA	ENSOARG00020023939	4	1.86599e-07	0.885714	0.0188455	0.0403332	PEKD01006006.1_29717(-0.942857142857|-0.942857142857);<br>PEKD01006704.1_30154(-0.942857142857|-0.942857142857);<br>PEKD01007325.1_29983(-0.942857142857|-0.942857142857);<br>PEKD01007283.1_29885(-0.942857142857|-0.942857142857)	0.915126	1
5_64558305_64561731	circRNA	ENSOARG00020013489	ENSOART00020022307	mRNA	ENSOARG00020014507	4	2.79898e-06	0.942857	0.00480466	0.0295306	PEKD01006006.1_29717(-0.942857142857|-0.828571428571);<br>PEKD01006704.1_30154(-0.942857142857|-0.828571428571);<br>PEKD01007325.1_29983(-0.942857142857|-0.828571428571);<br>PEKD01007283.1_29885(-0.942857142857|-0.828571428571)	0.0764338	0.999983
5_64558305_64561731	circRNA	ENSOARG00020013489	ENSOART00020031532	mRNA	ENSOARG00020020459	4	2.79898e-06	0.885714	0.0188455	0.0403332	PEKD01006006.1_29717(-0.942857142857|-0.942857142857);<br>PEKD01006704.1_30154(-0.942857142857|-0.942857142857);<br>PEKD01007325.1_29983(-0.942857142857|-0.942857142857);<br>PEKD01007283.1_29885(-0.942857142857|-0.942857142857)	0.915126	1
5_64558305_64561731	circRNA	ENSOARG00020013489	ENSOART00020005257	mRNA	ENSOARG00020003454	4	2.79898e-06	0.885714	0.0188455	0.0403332	PEKD01006006.1_29717(-0.942857142857|-0.942857142857);<br>PEKD01006704.1_30154(-0.942857142857|-0.942857142857);<br>PEKD01007325.1_29983(-0.942857142857|-0.942857142857);<br>PEKD01007283.1_29885(-0.942857142857|-0.942857142857)	0.915126	1
5_64558305_64561731	circRNA	ENSOARG00020013489	ENSOART00020034301	mRNA	ENSOARG00020022036	4	6.53095e-06	0.885714	0.0188455	0.0403332	PEKD01006006.1_29717(-0.942857142857|-0.942857142857);<br>PEKD01006704.1_30154(-0.942857142857|-0.942857142857);<br>PEKD01007325.1_29983(-0.942857142857|-0.942857142857);<br>PEKD01007283.1_29885(-0.942857142857|-0.942857142857)	0.915126	1
5_64558305_64561731	circRNA	ENSOARG00020013489	MSTRG.1806.3	mRNA	ENSOARG00020003454	4	1.30619e-05	0.885714	0.0188455	0.0403332	PEKD01006006.1_29717(-0.942857142857|-0.942857142857);<br>PEKD01006704.1_30154(-0.942857142857|-0.942857142857);<br>PEKD01007325.1_29983(-0.942857142857|-0.942857142857);<br>PEKD01007283.1_29885(-0.942857142857|-0.942857142857)	0.915126	1
5_64558305_64561731	circRNA	ENSOARG00020013489	MSTRG.1806.1	mRNA	ENSOARG00020003454	4	2.35114e-05	0.885714	0.0188455	0.0403332	PEKD01006006.1_29717(-0.942857142857|-0.942857142857);<br>PEKD01006704.1_30154(-0.942857142857|-0.942857142857);<br>PEKD01007325.1_29983(-0.942857142857|-0.942857142857);<br>PEKD01007283.1_29885(-0.942857142857|-0.942857142857)	0.915126	1
5_64558305_64561731	circRNA	ENSOARG00020013489	ENSOART00020033797	mRNA	ENSOARG00020021809	4	1.86599e-07	0.845154	0.0341094	0.0597404	PEKD01006006.1_29717(-0.942857142857|-0.845154254729);<br>PEKD01006704.1_30154(-0.942857142857|-0.845154254729);<br>PEKD01007325.1_29983(-0.942857142857|-0.845154254729);<br>PEKD01007283.1_29885(-0.942857142857|-0.845154254729)	0.573991	0.999991
5_64558305_64561731	circRNA	ENSOARG00020013489	ENSOART00020038210	mRNA	ENSOARG00020024436	4	1.86599e-07	0.845154	0.0341094	0.0597404	PEKD01006006.1_29717(-0.942857142857|-0.845154254729);<br>PEKD01006704.1_30154(-0.942857142857|-0.845154254729);<br>PEKD01007325.1_29983(-0.942857142857|-0.845154254729);<br>PEKD01007283.1_29885(-0.942857142857|-0.845154254729)	0.573991	0.999991
5_64558305_64561731	circRNA	ENSOARG00020013489	ENSOART00020023849	mRNA	ENSOARG00020015515	4	1.30619e-05	0.87831	0.0213116	0.0415354	PEKD01006006.1_29717(-0.942857142857|-0.878310065654);<br>PEKD01006704.1_30154(-0.942857142857|-0.878310065654);<br>PEKD01007325.1_29983(-0.942857142857|-0.878310065654);<br>PEKD01007283.1_29885(-0.942857142857|-0.878310065654)	0.563247	0.999998
5_64558305_64561731	circRNA	ENSOARG00020013489	ENSOART00020017718	mRNA	ENSOARG00020011551	4	9.32993e-07	0.885714	0.0188455	0.0403332	PEKD01006006.1_29717(-0.942857142857|-0.942857142857);<br>PEKD01006704.1_30154(-0.942857142857|-0.942857142857);<br>PEKD01007325.1_29983(-0.942857142857|-0.942857142857);<br>PEKD01007283.1_29885(-0.942857142857|-0.942857142857)	0.915126	1
5_64558305_64561731	circRNA	ENSOARG00020013489	ENSOART00020006983	mRNA	ENSOARG00020004370	4	1.86599e-07	0.942857	0.00480466	0.0295306	PEKD01006006.1_29717(-0.942857142857|-0.885714285714);<br>PEKD01006704.1_30154(-0.942857142857|-0.885714285714);<br>PEKD01007325.1_29983(-0.942857142857|-0.885714285714);<br>PEKD01007283.1_29885(-0.942857142857|-0.885714285714)	0.246227	0.999999
5_64558305_64561731	circRNA	ENSOARG00020013489	ENSOART00020012111	mRNA	ENSOARG00020007658	4	1.86599e-07	0.845154	0.0341094	0.0597404	PEKD01006006.1_29717(-0.942857142857|-0.845154254729);<br>PEKD01006704.1_30154(-0.942857142857|-0.845154254729);<br>PEKD01007325.1_29983(-0.942857142857|-0.845154254729);<br>PEKD01007283.1_29885(-0.942857142857|-0.845154254729)	0.573991	0.999991
5_64558305_64561731	circRNA	ENSOARG00020013489	ENSOART00020012119	mRNA	ENSOARG00020007873	4	1.86599e-07	0.811679	0.0498576	0.0734743	PEKD01006006.1_29717(-0.942857142857|-0.811679449913);<br>PEKD01006704.1_30154(-0.942857142857|-0.811679449913);<br>PEKD01007325.1_29983(-0.942857142857|-0.811679449913);<br>PEKD01007283.1_29885(-0.942857142857|-0.811679449913)	0.573362	0.999969
5_64558305_64561731	circRNA	ENSOARG00020013489	ENSOART00020020138	mRNA	ENSOARG00020012970	4	9.32993e-07	0.828571	0.0415627	0.0659975	PEKD01006006.1_29717(-0.942857142857|-0.942857142857);<br>PEKD01006704.1_30154(-0.942857142857|-0.942857142857);<br>PEKD01007325.1_29983(-0.942857142857|-0.942857142857);<br>PEKD01007283.1_29885(-0.942857142857|-0.942857142857)	1.37269	1
5_64558305_64561731	circRNA	ENSOARG00020013489	MSTRG.6616.1	mRNA	ENSOARG00020016666	4	1.86599e-07	0.942857	0.00480466	0.0295306	PEKD01006006.1_29717(-0.942857142857|-0.885714285714);<br>PEKD01006704.1_30154(-0.942857142857|-0.885714285714);<br>PEKD01007325.1_29983(-0.942857142857|-0.885714285714);<br>PEKD01007283.1_29885(-0.942857142857|-0.885714285714)	0.246227	0.999999
5_64558305_64561731	circRNA	ENSOARG00020013489	ENSOART00020027661	mRNA	ENSOARG00020017976	4	9.32993e-07	0.942857	0.00480466	0.0295306	PEKD01006006.1_29717(-0.942857142857|-0.885714285714);<br>PEKD01006704.1_30154(-0.942857142857|-0.885714285714);<br>PEKD01007325.1_29983(-0.942857142857|-0.885714285714);<br>PEKD01007283.1_29885(-0.942857142857|-0.885714285714)	0.246227	0.999999
5_64558305_64561731	circRNA	ENSOARG00020013489	ENSOART00020039003	mRNA	ENSOARG00020024906	4	1.86599e-07	0.942857	0.00480466	0.0295306	PEKD01006006.1_29717(-0.942857142857|-0.828571428571);<br>PEKD01006704.1_30154(-0.942857142857|-0.828571428571);<br>PEKD01007325.1_29983(-0.942857142857|-0.828571428571);<br>PEKD01007283.1_29885(-0.942857142857|-0.828571428571)	0.0764338	0.999983
5_64558305_64561731	circRNA	ENSOARG00020013489	ENSOART00020034918	mRNA	ENSOARG00020022404	4	9.32993e-07	0.885714	0.0188455	0.0403332	PEKD01006006.1_29717(-0.942857142857|-0.942857142857);<br>PEKD01006704.1_30154(-0.942857142857|-0.942857142857);<br>PEKD01007325.1_29983(-0.942857142857|-0.942857142857);<br>PEKD01007283.1_29885(-0.942857142857|-0.942857142857)	0.915126	1
5_64558305_64561731	circRNA	ENSOARG00020013489	MSTRG.3948.3	mRNA	ENSOARG00020003614	4	2.79898e-06	0.828571	0.0415627	0.0659975	PEKD01006006.1_29717(-0.942857142857|-0.942857142857);<br>PEKD01006704.1_30154(-0.942857142857|-0.942857142857);<br>PEKD01007325.1_29983(-0.942857142857|-0.942857142857);<br>PEKD01007283.1_29885(-0.942857142857|-0.942857142857)	1.37269	1
5_64558305_64561731	circRNA	ENSOARG00020013489	MSTRG.12552.1	mRNA	ENSOARG00020007624	4	6.53095e-06	0.885714	0.0188455	0.0403332	PEKD01006006.1_29717(-0.942857142857|-0.942857142857);<br>PEKD01006704.1_30154(-0.942857142857|-0.942857142857);<br>PEKD01007325.1_29983(-0.942857142857|-0.942857142857);<br>PEKD01007283.1_29885(-0.942857142857|-0.942857142857)	0.915126	1
5_64558305_64561731	circRNA	ENSOARG00020013489	ENSOART00020040414	mRNA	ENSOARG00020025747	4	9.32993e-07	0.942857	0.00480466	0.0295306	PEKD01006006.1_29717(-0.942857142857|-0.885714285714);<br>PEKD01006704.1_30154(-0.942857142857|-0.885714285714);<br>PEKD01007325.1_29983(-0.942857142857|-0.885714285714);<br>PEKD01007283.1_29885(-0.942857142857|-0.885714285714)	0.246227	0.999999
5_64558305_64561731	circRNA	ENSOARG00020013489	MSTRG.9697.2	mRNA	ENSOARG00020016674	4	2.79898e-06	0.885714	0.0188455	0.0403332	PEKD01006006.1_29717(-0.942857142857|-0.942857142857);<br>PEKD01006704.1_30154(-0.942857142857|-0.942857142857);<br>PEKD01007325.1_29983(-0.942857142857|-0.942857142857);<br>PEKD01007283.1_29885(-0.942857142857|-0.942857142857)	0.915126	1
5_64558305_64561731	circRNA	ENSOARG00020013489	MSTRG.11001.1	mRNA	ENSOARG00020001813	4	1.86599e-07	0.885714	0.0188455	0.0403332	PEKD01006006.1_29717(-0.942857142857|-0.942857142857);<br>PEKD01006704.1_30154(-0.942857142857|-0.942857142857);<br>PEKD01007325.1_29983(-0.942857142857|-0.942857142857);<br>PEKD01007283.1_29885(-0.942857142857|-0.942857142857)	0.915126	1
5_64558305_64561731	circRNA	ENSOARG00020013489	ENSOART00020033426	mRNA	ENSOARG00020021570	4	1.30619e-05	0.840668	0.0360576	0.0597404	PEKD01006006.1_29717(-0.942857142857|-0.898645105261);<br>PEKD01006704.1_30154(-0.942857142857|-0.898645105261);<br>PEKD01007325.1_29983(-0.942857142857|-0.898645105261);<br>PEKD01007283.1_29885(-0.942857142857|-0.898645105261)	0.886	1
5_64558305_64561731	circRNA	ENSOARG00020013489	ENSOART00020007708	mRNA	ENSOARG00020005022	4	9.32993e-07	0.885714	0.0188455	0.0403332	PEKD01006006.1_29717(-0.942857142857|-0.942857142857);<br>PEKD01006704.1_30154(-0.942857142857|-0.942857142857);<br>PEKD01007325.1_29983(-0.942857142857|-0.942857142857);<br>PEKD01007283.1_29885(-0.942857142857|-0.942857142857)	0.915126	1
5_64558305_64561731	circRNA	ENSOARG00020013489	ENSOART00020034905	mRNA	ENSOARG00020022432	4	9.32993e-07	0.885714	0.0188455	0.0403332	PEKD01006006.1_29717(-0.942857142857|-0.942857142857);<br>PEKD01006704.1_30154(-0.942857142857|-0.942857142857);<br>PEKD01007325.1_29983(-0.942857142857|-0.942857142857);<br>PEKD01007283.1_29885(-0.942857142857|-0.942857142857)	0.915126	1
5_64558305_64561731	circRNA	ENSOARG00020013489	ENSOART00020005161	mRNA	ENSOARG00020003388	4	2.79898e-06	0.985611	0.000309086	0.0103853	PEKD01006006.1_29717(-0.942857142857|-0.927633657044);<br>PEKD01006704.1_30154(-0.942857142857|-0.927633657044);<br>PEKD01007325.1_29983(-0.942857142857|-0.927633657044);<br>PEKD01007283.1_29885(-0.942857142857|-0.927633657044)	0.0937824	1
5_64558305_64561731	circRNA	ENSOARG00020013489	MSTRG.7441.2	mRNA	ENSOARG00020023725	4	1.86599e-07	1	0	0	PEKD01006006.1_29717(-0.942857142857|-0.942857142857);<br>PEKD01006704.1_30154(-0.942857142857|-0.942857142857);<br>PEKD01007325.1_29983(-0.942857142857|-0.942857142857);<br>PEKD01007283.1_29885(-0.942857142857|-0.942857142857)	0	1
5_64558305_64561731	circRNA	ENSOARG00020013489	ENSOART00020007095	mRNA	ENSOARG00020004618	4	9.32993e-07	0.885714	0.0188455	0.0403332	PEKD01006006.1_29717(-0.942857142857|-0.942857142857);<br>PEKD01006704.1_30154(-0.942857142857|-0.942857142857);<br>PEKD01007325.1_29983(-0.942857142857|-0.942857142857);<br>PEKD01007283.1_29885(-0.942857142857|-0.942857142857)	0.915126	1
5_64558305_64561731	circRNA	ENSOARG00020013489	ENSOART00020033635	mRNA	ENSOARG00020021243	4	1.30619e-05	0.942857	0.00480466	0.0295306	PEKD01006006.1_29717(-0.942857142857|-0.885714285714);<br>PEKD01006704.1_30154(-0.942857142857|-0.885714285714);<br>PEKD01007325.1_29983(-0.942857142857|-0.885714285714);<br>PEKD01007283.1_29885(-0.942857142857|-0.885714285714)	0.246227	0.999999
5_64558305_64561731	circRNA	ENSOARG00020013489	ENSOART00020005366	mRNA	ENSOARG00020003497	4	6.53095e-06	0.942857	0.00480466	0.0295306	PEKD01006006.1_29717(-0.942857142857|-0.885714285714);<br>PEKD01006704.1_30154(-0.942857142857|-0.885714285714);<br>PEKD01007325.1_29983(-0.942857142857|-0.885714285714);<br>PEKD01007283.1_29885(-0.942857142857|-0.885714285714)	0.246227	0.999999
5_64558305_64561731	circRNA	ENSOARG00020013489	ENSOART00020016433	mRNA	ENSOARG00020010758	4	9.32993e-07	0.942857	0.00480466	0.0295306	PEKD01006006.1_29717(-0.942857142857|-0.885714285714);<br>PEKD01006704.1_30154(-0.942857142857|-0.885714285714);<br>PEKD01007325.1_29983(-0.942857142857|-0.885714285714);<br>PEKD01007283.1_29885(-0.942857142857|-0.885714285714)	0.246227	0.999999
5_64558305_64561731	circRNA	ENSOARG00020013489	ENSOART00020037846	mRNA	ENSOARG00020024233	4	1.86599e-07	0.942857	0.00480466	0.0295306	PEKD01006006.1_29717(-0.942857142857|-0.885714285714);<br>PEKD01006704.1_30154(-0.942857142857|-0.885714285714);<br>PEKD01007325.1_29983(-0.942857142857|-0.885714285714);<br>PEKD01007283.1_29885(-0.942857142857|-0.885714285714)	0.246227	0.999999
5_64558305_64561731	circRNA	ENSOARG00020013489	MSTRG.11259.1	mRNA	ENSOARG00020019130	4	9.32993e-07	0.828571	0.0415627	0.0659975	PEKD01006006.1_29717(-0.942857142857|-0.942857142857);<br>PEKD01006704.1_30154(-0.942857142857|-0.942857142857);<br>PEKD01007325.1_29983(-0.942857142857|-0.942857142857);<br>PEKD01007283.1_29885(-0.942857142857|-0.942857142857)	1.37269	1
5_64558305_64561731	circRNA	ENSOARG00020013489	ENSOART00020028601	mRNA	ENSOARG00020017758	4	2.79898e-06	0.885714	0.0188455	0.0403332	PEKD01006006.1_29717(-0.942857142857|-0.942857142857);<br>PEKD01006704.1_30154(-0.942857142857|-0.942857142857);<br>PEKD01007325.1_29983(-0.942857142857|-0.942857142857);<br>PEKD01007283.1_29885(-0.942857142857|-0.942857142857)	0.915126	1
5_64558305_64561731	circRNA	ENSOARG00020013489	ENSOART00020018744	mRNA	ENSOARG00020010638	4	2.79898e-06	0.885714	0.0188455	0.0403332	PEKD01006006.1_29717(-0.942857142857|-0.942857142857);<br>PEKD01006704.1_30154(-0.942857142857|-0.942857142857);<br>PEKD01007325.1_29983(-0.942857142857|-0.942857142857);<br>PEKD01007283.1_29885(-0.942857142857|-0.942857142857)	0.915126	1
5_64558305_64561731	circRNA	ENSOARG00020013489	ENSOART00020033127	mRNA	ENSOARG00020020975	4	2.35114e-05	0.885714	0.0188455	0.0403332	PEKD01006006.1_29717(-0.942857142857|-0.942857142857);<br>PEKD01006704.1_30154(-0.942857142857|-0.942857142857);<br>PEKD01007325.1_29983(-0.942857142857|-0.942857142857);<br>PEKD01007283.1_29885(-0.942857142857|-0.942857142857)	0.915126	1
5_64558305_64561731	circRNA	ENSOARG00020013489	ENSOART00020034885	mRNA	ENSOARG00020022317	4	9.32993e-07	0.885714	0.0188455	0.0403332	PEKD01006006.1_29717(-0.942857142857|-0.942857142857);<br>PEKD01006704.1_30154(-0.942857142857|-0.942857142857);<br>PEKD01007325.1_29983(-0.942857142857|-0.942857142857);<br>PEKD01007283.1_29885(-0.942857142857|-0.942857142857)	0.915126	1
5_64558305_64561731	circRNA	ENSOARG00020013489	MSTRG.1913.2	mRNA	ENSOARG00020014595	4	2.79898e-06	0.880406	0.0205987	0.0403332	PEKD01006006.1_29717(-0.942857142857|-0.880406274042);<br>PEKD01006704.1_30154(-0.942857142857|-0.880406274042);<br>PEKD01007325.1_29983(-0.942857142857|-0.880406274042);<br>PEKD01007283.1_29885(-0.942857142857|-0.880406274042)	0.562013	0.999999
5_64558305_64561731	circRNA	ENSOARG00020013489	ENSOART00020030393	mRNA	ENSOARG00020019406	4	1.86599e-07	0.811679	0.0498576	0.0734743	PEKD01006006.1_29717(-0.942857142857|-0.811679449913);<br>PEKD01006704.1_30154(-0.942857142857|-0.811679449913);<br>PEKD01007325.1_29983(-0.942857142857|-0.811679449913);<br>PEKD01007283.1_29885(-0.942857142857|-0.811679449913)	0.573362	0.999969
5_64558305_64561731	circRNA	ENSOARG00020013489	ENSOART00020001534	mRNA	ENSOARG00020001048	4	9.32993e-07	1	0	0	PEKD01006006.1_29717(-0.942857142857|-0.942857142857);<br>PEKD01006704.1_30154(-0.942857142857|-0.942857142857);<br>PEKD01007325.1_29983(-0.942857142857|-0.942857142857);<br>PEKD01007283.1_29885(-0.942857142857|-0.942857142857)	0	1
5_64558305_64561731	circRNA	ENSOARG00020013489	ENSOART00020022422	mRNA	ENSOARG00020014646	4	9.32993e-07	0.885714	0.0188455	0.0403332	PEKD01006006.1_29717(-0.942857142857|-0.942857142857);<br>PEKD01006704.1_30154(-0.942857142857|-0.942857142857);<br>PEKD01007325.1_29983(-0.942857142857|-0.942857142857);<br>PEKD01007283.1_29885(-0.942857142857|-0.942857142857)	0.915126	1
5_64558305_64561731	circRNA	ENSOARG00020013489	ENSOART00020000186	mRNA	ENSOARG00020000160	4	9.32993e-07	0.941124	0.00509754	0.0295306	PEKD01006006.1_29717(-0.942857142857|-0.941123948114);<br>PEKD01006704.1_30154(-0.942857142857|-0.941123948114);<br>PEKD01007325.1_29983(-0.942857142857|-0.941123948114);<br>PEKD01007283.1_29885(-0.942857142857|-0.941123948114)	0.463692	1
5_64558305_64561731	circRNA	ENSOARG00020013489	ENSOART00020017067	mRNA	ENSOARG00020011143	4	6.53095e-06	0.885714	0.0188455	0.0403332	PEKD01006006.1_29717(-0.942857142857|-0.942857142857);<br>PEKD01006704.1_30154(-0.942857142857|-0.942857142857);<br>PEKD01007325.1_29983(-0.942857142857|-0.942857142857);<br>PEKD01007283.1_29885(-0.942857142857|-0.942857142857)	0.915126	1
5_64558305_64561731	circRNA	ENSOARG00020013489	MSTRG.8017.1	mRNA	ENSOARG00020016458	4	1.30619e-05	0.885714	0.0188455	0.0403332	PEKD01006006.1_29717(-0.942857142857|-0.942857142857);<br>PEKD01006704.1_30154(-0.942857142857|-0.942857142857);<br>PEKD01007325.1_29983(-0.942857142857|-0.942857142857);<br>PEKD01007283.1_29885(-0.942857142857|-0.942857142857)	0.915126	1
5_64558305_64561731	circRNA	ENSOARG00020013489	MSTRG.1996.2	mRNA	ENSOARG00020025492	4	1.86599e-07	0.885714	0.0188455	0.0403332	PEKD01006006.1_29717(-0.942857142857|-0.942857142857);<br>PEKD01006704.1_30154(-0.942857142857|-0.942857142857);<br>PEKD01007325.1_29983(-0.942857142857|-0.942857142857);<br>PEKD01007283.1_29885(-0.942857142857|-0.942857142857)	0.915126	1
5_64558305_64561731	circRNA	ENSOARG00020013489	ENSOART00020016768	mRNA	ENSOARG00020010999	4	2.79898e-06	0.927634	0.00766584	0.0399957	PEKD01006006.1_29717(-0.942857142857|-0.927633657044);<br>PEKD01006704.1_30154(-0.942857142857|-0.927633657044);<br>PEKD01007325.1_29983(-0.942857142857|-0.927633657044);<br>PEKD01007283.1_29885(-0.942857142857|-0.927633657044)	0.501686	1
5_64558305_64561731	circRNA	ENSOARG00020013489	ENSOART00020000989	mRNA	ENSOARG00020000696	4	9.32993e-07	0.880406	0.0205987	0.0403332	PEKD01006006.1_29717(-0.942857142857|-0.880406274042);<br>PEKD01006704.1_30154(-0.942857142857|-0.880406274042);<br>PEKD01007325.1_29983(-0.942857142857|-0.880406274042);<br>PEKD01007283.1_29885(-0.942857142857|-0.880406274042)	0.562013	0.999999
5_64558305_64561731	circRNA	ENSOARG00020013489	MSTRG.9278.1	mRNA	ENSOARG00020024567	4	1.30619e-05	0.885714	0.0188455	0.0403332	PEKD01006006.1_29717(-0.942857142857|-0.942857142857);<br>PEKD01006704.1_30154(-0.942857142857|-0.942857142857);<br>PEKD01007325.1_29983(-0.942857142857|-0.942857142857);<br>PEKD01007283.1_29885(-0.942857142857|-0.942857142857)	0.915126	1
5_64558305_64561731	circRNA	ENSOARG00020013489	ENSOART00020032997	mRNA	ENSOARG00020019889	4	1.86599e-07	0.828079	0.0417947	0.0662406	PEKD01006006.1_29717(-0.942857142857|-0.828078671211);<br>PEKD01006704.1_30154(-0.942857142857|-0.828078671211);<br>PEKD01007325.1_29983(-0.942857142857|-0.828078671211);<br>PEKD01007283.1_29885(-0.942857142857|-0.828078671211)	0.574758	0.999982
5_64558305_64561731	circRNA	ENSOARG00020013489	ENSOART00020037736	mRNA	ENSOARG00020024160	4	1.86599e-07	0.845154	0.0341094	0.0597404	PEKD01006006.1_29717(-0.942857142857|-0.845154254729);<br>PEKD01006704.1_30154(-0.942857142857|-0.845154254729);<br>PEKD01007325.1_29983(-0.942857142857|-0.845154254729);<br>PEKD01007283.1_29885(-0.942857142857|-0.845154254729)	0.573991	0.999991
3_224118082_224155975	circRNA		MSTRG.6885.1	mRNA	ENSOARG00020021570	3	0.00155175	0.845154	0.0341094	0.0597404	2_3154(-0.845154254729|-0.828571428571);<br>5_9933(-0.845154254729|-0.828571428571);<br>18_21694(-0.845154254729|-0.828571428571)	0.361031	0.999999
3_224118082_224155975	circRNA		ENSOART00020021364	mRNA	ENSOARG00020013888	3	7.7625e-05	0.845154	0.0341094	0.0597404	2_3154(-0.845154254729|-0.828571428571);<br>5_9933(-0.845154254729|-0.828571428571);<br>18_21694(-0.845154254729|-0.828571428571)	0.361031	0.999999
3_224118082_224155975	circRNA		ENSOART00020037825	mRNA	ENSOARG00020021625	3	0.00155175	0.826184	0.0426922	0.0674087	2_3154(-0.845154254729|-0.880406274042);<br>5_9933(-0.845154254729|-0.880406274042);<br>18_21694(-0.845154254729|-0.880406274042)	0.502274	0.999991
3_224118082_224155975	circRNA		ENSOART00020020025	mRNA	ENSOARG00020012171	3	7.7625e-05	0.845154	0.0341094	0.0597404	2_3154(-0.845154254729|-0.942857142857);<br>5_9933(-0.845154254729|-0.942857142857);<br>18_21694(-0.845154254729|-0.942857142857)	0.573991	0.999837
3_224118082_224155975	circRNA		MSTRG.6377.3	mRNA	ENSOARG00020017991	3	7.7625e-05	0.845154	0.0341094	0.0597404	2_3154(-0.845154254729|-1.0);<br>5_9933(-0.845154254729|-1.0);<br>18_21694(-0.845154254729|-1.0)	0	0.999409
3_224118082_224155975	circRNA		ENSOART00020017600	mRNA	ENSOARG00020011561	3	1.95929e-05	0.898027	0.0150677	0.0403332	2_3154(-0.845154254729|-0.941123948114);<br>5_9933(-0.845154254729|-0.941123948114);<br>18_21694(-0.845154254729|-0.941123948114)	0.330065	0.999845
3_224118082_224155975	circRNA		ENSOART00020001554	mRNA	ENSOARG00020000968	3	0.000659626	0.845154	0.0341094	0.0597404	2_3154(-0.845154254729|-1.0);<br>5_9933(-0.845154254729|-1.0);<br>18_21694(-0.845154254729|-1.0)	0	0.999409
3_224118082_224155975	circRNA		MSTRG.4724.7	mRNA	ENSOARG00020009065	3	0.000380661	0.826184	0.0426922	0.0674087	2_3154(-0.845154254729|-0.880406274042);<br>5_9933(-0.845154254729|-0.880406274042);<br>18_21694(-0.845154254729|-0.880406274042)	0.502274	0.999991
3_224118082_224155975	circRNA		MSTRG.8336.1	mRNA	ENSOARG00020024879	3	0.0021944	0.845154	0.0341094	0.0597404	2_3154(-0.845154254729|-0.942857142857);<br>5_9933(-0.845154254729|-0.942857142857);<br>18_21694(-0.845154254729|-0.942857142857)	0.573991	0.999837
3_224118082_224155975	circRNA		ENSOART00020034244	mRNA	ENSOARG00020021744	3	0.000192197	0.845154	0.0341094	0.0597404	2_3154(-0.845154254729|-0.942857142857);<br>5_9933(-0.845154254729|-0.942857142857);<br>18_21694(-0.845154254729|-0.942857142857)	0.573991	0.999837
3_224118082_224155975	circRNA		MSTRG.5548.3	mRNA	ENSOARG00020011364	3	1.95929e-05	0.845154	0.0341094	0.0597404	2_3154(-0.845154254729|-0.828571428571);<br>5_9933(-0.845154254729|-0.828571428571);<br>18_21694(-0.845154254729|-0.828571428571)	0.361031	0.999999
3_224118082_224155975	circRNA		MSTRG.10002.2	mRNA	ENSOARG00020013561	4	9.32993e-07	0.845154	0.0341094	0.0597404	2_3154(-0.845154254729|-0.942857142857);<br>19_22414(-0.845154254729|-0.828571428571);<br>5_9933(-0.845154254729|-0.942857142857);<br>18_21694(-0.845154254729|-0.942857142857)	0.520751	0.999993
3_224118082_224155975	circRNA		MSTRG.6885.2	mRNA	ENSOARG00020021570	3	1.95929e-05	0.845154	0.0341094	0.0597404	2_3154(-0.845154254729|-0.942857142857);<br>5_9933(-0.845154254729|-0.942857142857);<br>18_21694(-0.845154254729|-0.942857142857)	0.573991	0.999837
3_224118082_224155975	circRNA		MSTRG.15034.4	mRNA	ENSOARG00020004806	3	7.7625e-05	0.898027	0.0150677	0.0403332	2_3154(-0.845154254729|-0.941123948114);<br>5_9933(-0.845154254729|-0.941123948114);<br>18_21694(-0.845154254729|-0.941123948114)	0.330065	0.999845
3_224118082_224155975	circRNA		MSTRG.13206.1	mRNA	ENSOARG00020025493	3	0.00155175	0.845154	0.0341094	0.0597404	2_3154(-0.845154254729|-0.942857142857);<br>5_9933(-0.845154254729|-0.942857142857);<br>18_21694(-0.845154254729|-0.942857142857)	0.573991	0.999837
3_224118082_224155975	circRNA		MSTRG.6034.1	mRNA	ENSOARG00020004153	3	1.95929e-05	0.845154	0.0341094	0.0597404	2_3154(-0.845154254729|-0.828571428571);<br>5_9933(-0.845154254729|-0.828571428571);<br>18_21694(-0.845154254729|-0.828571428571)	0.361031	0.999999
3_224118082_224155975	circRNA		ENSOART00020035717	mRNA	ENSOARG00020022849	3	1.95929e-05	0.845154	0.0341094	0.0597404	2_3154(-0.845154254729|-1.0);<br>5_9933(-0.845154254729|-1.0);<br>18_21694(-0.845154254729|-1.0)	0	0.999409
3_224118082_224155975	circRNA		ENSOART00020007451	mRNA	ENSOARG00020004561	3	0.00104495	0.845154	0.0341094	0.0597404	2_3154(-0.845154254729|-1.0);<br>5_9933(-0.845154254729|-1.0);<br>18_21694(-0.845154254729|-1.0)	0	0.999409
3_224118082_224155975	circRNA		ENSOART00020001388	mRNA	ENSOARG00020000951	3	0.00155175	0.845154	0.0341094	0.0597404	2_3154(-0.845154254729|-1.0);<br>5_9933(-0.845154254729|-1.0);<br>18_21694(-0.845154254729|-1.0)	0	0.999409
3_224118082_224155975	circRNA		ENSOART00020040077	mRNA	ENSOARG00020025493	3	1.95929e-05	0.845154	0.0341094	0.0597404	2_3154(-0.845154254729|-1.0);<br>5_9933(-0.845154254729|-1.0);<br>18_21694(-0.845154254729|-1.0)	0	0.999409
3_224118082_224155975	circRNA		ENSOART00020033635	mRNA	ENSOARG00020021243	3	0.00104495	0.845154	0.0341094	0.0597404	2_3154(-0.845154254729|-0.828571428571);<br>5_9933(-0.845154254729|-0.828571428571);<br>18_21694(-0.845154254729|-0.828571428571)	0.361031	0.999999
3_224118082_224155975	circRNA		MSTRG.11188.1	mRNA	ENSOARG00020005041	3	1.95929e-05	0.845154	0.0341094	0.0597404	2_3154(-0.845154254729|-0.828571428571);<br>5_9933(-0.845154254729|-0.828571428571);<br>18_21694(-0.845154254729|-0.828571428571)	0.361031	0.999999
X_147813881_147847570	circRNA	ENSOARG00020019118	MSTRG.12010.1	mRNA	ENSOARG00020007058	3	0.00365558	0.840668	0.0360576	0.0597404	oar-miR-494-3p(-0.811679449913|-0.828571428571);<br>23_25663(-0.985610760609|-0.885714285714);<br>13_18208(-0.985610760609|-0.885714285714)	0.943724	0.999898
X_147813881_147847570	circRNA	ENSOARG00020019118	MSTRG.1031.1	mRNA	ENSOARG00020001493	3	0.0113404	0.985611	0.000309086	0.0103853	23_25663(-0.985610760609|-0.942857142857);<br>12_17341(-0.927633657044|-0.942857142857);<br>13_18208(-0.985610760609|-0.942857142857)	0.021668	0.999993
X_147813881_147847570	circRNA	ENSOARG00020019118	MSTRG.1031.2	mRNA	ENSOARG00020001493	3	0.00155175	0.985611	0.000309086	0.0103853	23_25663(-0.985610760609|-0.942857142857);<br>12_17341(-0.927633657044|-0.942857142857);<br>13_18208(-0.985610760609|-0.942857142857)	0.021668	0.999993
19_36803605_36803925	circRNA	ENSOARG00020023098	ENSOART00020017983	mRNA	ENSOARG00020010720	4	9.32993e-07	0.880406	0.0205987	0.0403332	PEKD01006006.1_29717(-0.941123948114|-0.942857142857);<br>PEKD01006704.1_30154(-0.941123948114|-0.942857142857);<br>PEKD01007325.1_29983(-0.941123948114|-0.942857142857);<br>PEKD01007283.1_29885(-0.941123948114|-0.942857142857)	0.94201	1
19_36803605_36803925	circRNA	ENSOARG00020023098	ENSOART00020033261	mRNA	ENSOARG00020021522	4	1.86599e-07	0.880406	0.0205987	0.0403332	PEKD01006006.1_29717(-0.941123948114|-0.942857142857);<br>PEKD01006704.1_30154(-0.941123948114|-0.942857142857);<br>PEKD01007325.1_29983(-0.941123948114|-0.942857142857);<br>PEKD01007283.1_29885(-0.941123948114|-0.942857142857)	0.94201	1
19_36803605_36803925	circRNA	ENSOARG00020023098	MSTRG.8775.10	mRNA	ENSOARG00020007754	4	1.86599e-07	0.880406	0.0205987	0.0403332	PEKD01006006.1_29717(-0.941123948114|-0.885714285714);<br>PEKD01006704.1_30154(-0.941123948114|-0.885714285714);<br>PEKD01007325.1_29983(-0.941123948114|-0.885714285714);<br>PEKD01007283.1_29885(-0.941123948114|-0.885714285714)	0.58195	0.999999
19_36803605_36803925	circRNA	ENSOARG00020023098	MSTRG.8775.11	mRNA	ENSOARG00020007754	4	9.32993e-07	0.941124	0.00509754	0.0295306	PEKD01006006.1_29717(-0.941123948114|-0.942857142857);<br>PEKD01006704.1_30154(-0.941123948114|-0.942857142857);<br>PEKD01007325.1_29983(-0.941123948114|-0.942857142857);<br>PEKD01007283.1_29885(-0.941123948114|-0.942857142857)	0.463692	1
19_36803605_36803925	circRNA	ENSOARG00020023098	ENSOART00020002281	mRNA	ENSOARG00020001486	4	9.32993e-07	0.880406	0.0205987	0.0403332	PEKD01006006.1_29717(-0.941123948114|-0.885714285714);<br>PEKD01006704.1_30154(-0.941123948114|-0.885714285714);<br>PEKD01007325.1_29983(-0.941123948114|-0.885714285714);<br>PEKD01007283.1_29885(-0.941123948114|-0.885714285714)	0.58195	0.999999
19_36803605_36803925	circRNA	ENSOARG00020023098	ENSOART00020014314	mRNA	ENSOARG00020009289	4	6.53095e-06	0.880406	0.0205987	0.0403332	PEKD01006006.1_29717(-0.941123948114|-0.942857142857);<br>PEKD01006704.1_30154(-0.941123948114|-0.942857142857);<br>PEKD01007325.1_29983(-0.941123948114|-0.942857142857);<br>PEKD01007283.1_29885(-0.941123948114|-0.942857142857)	0.94201	1
19_36803605_36803925	circRNA	ENSOARG00020023098	ENSOART00020024130	mRNA	ENSOARG00020015781	4	1.86599e-07	0.935484	0.00610923	0.0333231	PEKD01006006.1_29717(-0.941123948114|-0.880406274042);<br>PEKD01006704.1_30154(-0.941123948114|-0.880406274042);<br>PEKD01007325.1_29983(-0.941123948114|-0.880406274042);<br>PEKD01007283.1_29885(-0.941123948114|-0.880406274042)	0.268597	0.999999
19_36803605_36803925	circRNA	ENSOARG00020023098	ENSOART00020030892	mRNA	ENSOARG00020019886	4	9.32993e-07	0.880406	0.0205987	0.0403332	PEKD01006006.1_29717(-0.941123948114|-0.885714285714);<br>PEKD01006704.1_30154(-0.941123948114|-0.885714285714);<br>PEKD01007325.1_29983(-0.941123948114|-0.885714285714);<br>PEKD01007283.1_29885(-0.941123948114|-0.885714285714)	0.58195	0.999999
19_36803605_36803925	circRNA	ENSOARG00020023098	MSTRG.1679.1	mRNA	ENSOARG00020012287	4	6.53095e-06	0.89326	0.0164822	0.0403332	PEKD01006006.1_29717(-0.941123948114|-0.927633657044);<br>PEKD01006704.1_30154(-0.941123948114|-0.927633657044);<br>PEKD01007325.1_29983(-0.941123948114|-0.927633657044);<br>PEKD01007283.1_29885(-0.941123948114|-0.927633657044)	0.732949	1
19_36803605_36803925	circRNA	ENSOARG00020023098	ENSOART00020000712	mRNA	ENSOARG00020000547	4	2.79898e-06	0.89326	0.0164822	0.0403332	PEKD01006006.1_29717(-0.941123948114|-0.927633657044);<br>PEKD01006704.1_30154(-0.941123948114|-0.927633657044);<br>PEKD01007325.1_29983(-0.941123948114|-0.927633657044);<br>PEKD01007283.1_29885(-0.941123948114|-0.927633657044)	0.732949	1
19_36803605_36803925	circRNA	ENSOARG00020023098	ENSOART00020041160	mRNA	ENSOARG00020022237	4	2.79898e-06	0.880406	0.0205987	0.0403332	PEKD01006006.1_29717(-0.941123948114|-0.885714285714);<br>PEKD01006704.1_30154(-0.941123948114|-0.885714285714);<br>PEKD01007325.1_29983(-0.941123948114|-0.885714285714);<br>PEKD01007283.1_29885(-0.941123948114|-0.885714285714)	0.58195	0.999999
19_36803605_36803925	circRNA	ENSOARG00020023098	ENSOART00020034852	mRNA	ENSOARG00020022346	4	1.86599e-07	1	0	0	PEKD01006006.1_29717(-0.941123948114|-0.941123948114);<br>PEKD01006704.1_30154(-0.941123948114|-0.941123948114);<br>PEKD01007325.1_29983(-0.941123948114|-0.941123948114);<br>PEKD01007283.1_29885(-0.941123948114|-0.941123948114)	1.11022e-16	1
19_36803605_36803925	circRNA	ENSOARG00020023098	ENSOART00020027691	mRNA	ENSOARG00020018004	4	1.86599e-07	0.941124	0.00509754	0.0295306	PEKD01006006.1_29717(-0.941123948114|-0.828571428571);<br>PEKD01006704.1_30154(-0.941123948114|-0.828571428571);<br>PEKD01007325.1_29983(-0.941123948114|-0.828571428571);<br>PEKD01007283.1_29885(-0.941123948114|-0.828571428571)	0.0887376	0.999984
19_36803605_36803925	circRNA	ENSOARG00020023098	ENSOART00020041366	mRNA	ENSOARG00020026291	4	1.86599e-07	0.89326	0.0164822	0.0403332	PEKD01006006.1_29717(-0.941123948114|-0.840668001696);<br>PEKD01006704.1_30154(-0.941123948114|-0.840668001696);<br>PEKD01007325.1_29983(-0.941123948114|-0.840668001696);<br>PEKD01007283.1_29885(-0.941123948114|-0.840668001696)	0.335645	0.99999
19_36803605_36803925	circRNA	ENSOARG00020023098	ENSOART00020040493	mRNA	ENSOARG00020025791	4	2.79898e-06	0.880406	0.0205987	0.0403332	PEKD01006006.1_29717(-0.941123948114|-0.885714285714);<br>PEKD01006704.1_30154(-0.941123948114|-0.885714285714);<br>PEKD01007325.1_29983(-0.941123948114|-0.885714285714);<br>PEKD01007283.1_29885(-0.941123948114|-0.885714285714)	0.58195	0.999999
19_36803605_36803925	circRNA	ENSOARG00020023098	ENSOART00020008338	mRNA	ENSOARG00020005420	4	1.86599e-07	0.941124	0.00509754	0.0295306	PEKD01006006.1_29717(-0.941123948114|-0.942857142857);<br>PEKD01006704.1_30154(-0.941123948114|-0.942857142857);<br>PEKD01007325.1_29983(-0.941123948114|-0.942857142857);<br>PEKD01007283.1_29885(-0.941123948114|-0.942857142857)	0.463692	1
19_36803605_36803925	circRNA	ENSOARG00020023098	ENSOART00020025978	mRNA	ENSOARG00020016092	4	9.32993e-07	0.935484	0.00610923	0.0333231	PEKD01006006.1_29717(-0.941123948114|-0.880406274042);<br>PEKD01006704.1_30154(-0.941123948114|-0.880406274042);<br>PEKD01007325.1_29983(-0.941123948114|-0.880406274042);<br>PEKD01007283.1_29885(-0.941123948114|-0.880406274042)	0.268597	0.999999
19_36803605_36803925	circRNA	ENSOARG00020023098	ENSOART00020027942	mRNA	ENSOARG00020017402	4	1.86599e-07	0.880406	0.0205987	0.0403332	PEKD01006006.1_29717(-0.941123948114|-0.885714285714);<br>PEKD01006704.1_30154(-0.941123948114|-0.885714285714);<br>PEKD01007325.1_29983(-0.941123948114|-0.885714285714);<br>PEKD01007283.1_29885(-0.941123948114|-0.885714285714)	0.58195	0.999999
19_36803605_36803925	circRNA	ENSOARG00020023098	ENSOART00020025442	mRNA	ENSOARG00020014838	4	2.79898e-06	0.880406	0.0205987	0.0403332	PEKD01006006.1_29717(-0.941123948114|-0.942857142857);<br>PEKD01006704.1_30154(-0.941123948114|-0.942857142857);<br>PEKD01007325.1_29983(-0.941123948114|-0.942857142857);<br>PEKD01007283.1_29885(-0.941123948114|-0.942857142857)	0.94201	1
19_36803605_36803925	circRNA	ENSOARG00020023098	ENSOART00020029410	mRNA	ENSOARG00020019109	4	9.32993e-07	0.880406	0.0205987	0.0403332	PEKD01006006.1_29717(-0.941123948114|-0.942857142857);<br>PEKD01006704.1_30154(-0.941123948114|-0.942857142857);<br>PEKD01007325.1_29983(-0.941123948114|-0.942857142857);<br>PEKD01007283.1_29885(-0.941123948114|-0.942857142857)	0.94201	1
19_36803605_36803925	circRNA	ENSOARG00020023098	ENSOART00020039798	mRNA	ENSOARG00020025320	4	1.86599e-07	0.898027	0.0150677	0.0403332	PEKD01006006.1_29717(-0.941123948114|-0.845154254729);<br>PEKD01006704.1_30154(-0.941123948114|-0.845154254729);<br>PEKD01007325.1_29983(-0.941123948114|-0.845154254729);<br>PEKD01007283.1_29885(-0.941123948114|-0.845154254729)	0.330065	0.999992
19_36803605_36803925	circRNA	ENSOARG00020023098	ENSOART00020009307	mRNA	ENSOARG00020006037	4	9.32993e-07	0.880406	0.0205987	0.0403332	PEKD01006006.1_29717(-0.941123948114|-0.885714285714);<br>PEKD01006704.1_30154(-0.941123948114|-0.885714285714);<br>PEKD01007325.1_29983(-0.941123948114|-0.885714285714);<br>PEKD01007283.1_29885(-0.941123948114|-0.885714285714)	0.58195	0.999999
19_36803605_36803925	circRNA	ENSOARG00020023098	ENSOART00020021386	mRNA	ENSOARG00020013985	4	1.86599e-07	0.941124	0.00509754	0.0295306	PEKD01006006.1_29717(-0.941123948114|-0.942857142857);<br>PEKD01006704.1_30154(-0.941123948114|-0.942857142857);<br>PEKD01007325.1_29983(-0.941123948114|-0.942857142857);<br>PEKD01007283.1_29885(-0.941123948114|-0.942857142857)	0.463692	1
19_36803605_36803925	circRNA	ENSOARG00020023098	ENSOART00020006012	mRNA	ENSOARG00020003886	4	2.79898e-06	0.89326	0.0164822	0.0403332	PEKD01006006.1_29717(-0.941123948114|-0.840668001696);<br>PEKD01006704.1_30154(-0.941123948114|-0.840668001696);<br>PEKD01007325.1_29983(-0.941123948114|-0.840668001696);<br>PEKD01007283.1_29885(-0.941123948114|-0.840668001696)	0.335645	0.99999
19_36803605_36803925	circRNA	ENSOARG00020023098	ENSOART00020010483	mRNA	ENSOARG00020006742	4	1.86599e-07	1	0	0	PEKD01006006.1_29717(-0.941123948114|-0.941123948114);<br>PEKD01006704.1_30154(-0.941123948114|-0.941123948114);<br>PEKD01007325.1_29983(-0.941123948114|-0.941123948114);<br>PEKD01007283.1_29885(-0.941123948114|-0.941123948114)	1.11022e-16	1
19_36803605_36803925	circRNA	ENSOARG00020023098	ENSOART00020021878	mRNA	ENSOARG00020014159	4	6.53095e-06	0.880406	0.0205987	0.0403332	PEKD01006006.1_29717(-0.941123948114|-0.942857142857);<br>PEKD01006704.1_30154(-0.941123948114|-0.942857142857);<br>PEKD01007325.1_29983(-0.941123948114|-0.942857142857);<br>PEKD01007283.1_29885(-0.941123948114|-0.942857142857)	0.94201	1
19_36803605_36803925	circRNA	ENSOARG00020023098	MSTRG.14275.1	mRNA	ENSOARG00020003527	4	2.79898e-06	0.880406	0.0205987	0.0403332	PEKD01006006.1_29717(-0.941123948114|-0.885714285714);<br>PEKD01006704.1_30154(-0.941123948114|-0.885714285714);<br>PEKD01007325.1_29983(-0.941123948114|-0.885714285714);<br>PEKD01007283.1_29885(-0.941123948114|-0.885714285714)	0.58195	0.999999
19_36803605_36803925	circRNA	ENSOARG00020023098	MSTRG.9292.1	mRNA	ENSOARG00020010822	4	2.79898e-06	0.880406	0.0205987	0.0403332	PEKD01006006.1_29717(-0.941123948114|-0.942857142857);<br>PEKD01006704.1_30154(-0.941123948114|-0.942857142857);<br>PEKD01007325.1_29983(-0.941123948114|-0.942857142857);<br>PEKD01007283.1_29885(-0.941123948114|-0.942857142857)	0.94201	1
19_36803605_36803925	circRNA	ENSOARG00020023098	ENSOART00020005833	mRNA	ENSOARG00020003727	4	2.79898e-06	0.880406	0.0205987	0.0403332	PEKD01006006.1_29717(-0.941123948114|-0.885714285714);<br>PEKD01006704.1_30154(-0.941123948114|-0.885714285714);<br>PEKD01007325.1_29983(-0.941123948114|-0.885714285714);<br>PEKD01007283.1_29885(-0.941123948114|-0.885714285714)	0.58195	0.999999
19_36803605_36803925	circRNA	ENSOARG00020023098	MSTRG.2463.1	mRNA	ENSOARG00020010998	4	2.79898e-06	0.880406	0.0205987	0.0403332	PEKD01006006.1_29717(-0.941123948114|-0.942857142857);<br>PEKD01006704.1_30154(-0.941123948114|-0.942857142857);<br>PEKD01007325.1_29983(-0.941123948114|-0.942857142857);<br>PEKD01007283.1_29885(-0.941123948114|-0.942857142857)	0.94201	1
19_36803605_36803925	circRNA	ENSOARG00020023098	ENSOART00020027729	mRNA	ENSOARG00020017977	4	1.30619e-05	0.880406	0.0205987	0.0403332	PEKD01006006.1_29717(-0.941123948114|-0.942857142857);<br>PEKD01006704.1_30154(-0.941123948114|-0.942857142857);<br>PEKD01007325.1_29983(-0.941123948114|-0.942857142857);<br>PEKD01007283.1_29885(-0.941123948114|-0.942857142857)	0.94201	1
19_36803605_36803925	circRNA	ENSOARG00020023098	MSTRG.12027.1	mRNA	ENSOARG00020013107	4	9.32993e-07	0.880406	0.0205987	0.0403332	PEKD01006006.1_29717(-0.941123948114|-0.885714285714);<br>PEKD01006704.1_30154(-0.941123948114|-0.885714285714);<br>PEKD01007325.1_29983(-0.941123948114|-0.885714285714);<br>PEKD01007283.1_29885(-0.941123948114|-0.885714285714)	0.58195	0.999999
19_36803605_36803925	circRNA	ENSOARG00020023098	MSTRG.9078.1	mRNA	ENSOARG00020018761	4	1.86599e-07	0.880406	0.0205987	0.0403332	PEKD01006006.1_29717(-0.941123948114|-0.885714285714);<br>PEKD01006704.1_30154(-0.941123948114|-0.885714285714);<br>PEKD01007325.1_29983(-0.941123948114|-0.885714285714);<br>PEKD01007283.1_29885(-0.941123948114|-0.885714285714)	0.58195	0.999999
19_36803605_36803925	circRNA	ENSOARG00020023098	ENSOART00020024718	mRNA	ENSOARG00020015646	4	9.32993e-07	0.880406	0.0205987	0.0403332	PEKD01006006.1_29717(-0.941123948114|-0.942857142857);<br>PEKD01006704.1_30154(-0.941123948114|-0.942857142857);<br>PEKD01007325.1_29983(-0.941123948114|-0.942857142857);<br>PEKD01007283.1_29885(-0.941123948114|-0.942857142857)	0.94201	1
19_36803605_36803925	circRNA	ENSOARG00020023098	ENSOART00020011184	mRNA	ENSOARG00020007293	4	1.86599e-07	0.880406	0.0205987	0.0403332	PEKD01006006.1_29717(-0.941123948114|-0.942857142857);<br>PEKD01006704.1_30154(-0.941123948114|-0.942857142857);<br>PEKD01007325.1_29983(-0.941123948114|-0.942857142857);<br>PEKD01007283.1_29885(-0.941123948114|-0.942857142857)	0.94201	1
19_36803605_36803925	circRNA	ENSOARG00020023098	ENSOART00020024790	mRNA	ENSOARG00020016141	4	2.79898e-06	0.880406	0.0205987	0.0403332	PEKD01006006.1_29717(-0.941123948114|-0.942857142857);<br>PEKD01006704.1_30154(-0.941123948114|-0.942857142857);<br>PEKD01007325.1_29983(-0.941123948114|-0.942857142857);<br>PEKD01007283.1_29885(-0.941123948114|-0.942857142857)	0.94201	1
19_36803605_36803925	circRNA	ENSOARG00020023098	ENSOART00020000765	mRNA	ENSOARG00020000587	4	1.86599e-07	0.983739	0.000394492	0.0127451	PEKD01006006.1_29717(-0.941123948114|-0.925820099773);<br>PEKD01006704.1_30154(-0.941123948114|-0.925820099773);<br>PEKD01007325.1_29983(-0.941123948114|-0.925820099773);<br>PEKD01007283.1_29885(-0.941123948114|-0.925820099773)	0.103856	1
19_36803605_36803925	circRNA	ENSOARG00020023098	ENSOART00020031550	mRNA	ENSOARG00020020437	4	1.86599e-07	0.954864	0.00300995	0.0295306	PEKD01006006.1_29717(-0.941123948114|-0.985610760609);<br>PEKD01006704.1_30154(-0.941123948114|-0.985610760609);<br>PEKD01007325.1_29983(-0.941123948114|-0.985610760609);<br>PEKD01007283.1_29885(-0.941123948114|-0.985610760609)	0.477432	1
19_36803605_36803925	circRNA	ENSOARG00020023098	ENSOART00020030139	mRNA	ENSOARG00020019613	4	1.86599e-07	0.880406	0.0205987	0.0403332	PEKD01006006.1_29717(-0.941123948114|-0.942857142857);<br>PEKD01006704.1_30154(-0.941123948114|-0.942857142857);<br>PEKD01007325.1_29983(-0.941123948114|-0.942857142857);<br>PEKD01007283.1_29885(-0.941123948114|-0.942857142857)	0.94201	1
19_36803605_36803925	circRNA	ENSOARG00020023098	ENSOART00020026270	mRNA	ENSOARG00020017085	4	2.79898e-06	0.89326	0.0164822	0.0403332	PEKD01006006.1_29717(-0.941123948114|-0.927633657044);<br>PEKD01006704.1_30154(-0.941123948114|-0.927633657044);<br>PEKD01007325.1_29983(-0.941123948114|-0.927633657044);<br>PEKD01007283.1_29885(-0.941123948114|-0.927633657044)	0.732949	1
19_36803605_36803925	circRNA	ENSOARG00020023098	MSTRG.6885.1	mRNA	ENSOARG00020021570	4	2.35114e-05	0.880406	0.0205987	0.0403332	PEKD01006006.1_29717(-0.941123948114|-0.885714285714);<br>PEKD01006704.1_30154(-0.941123948114|-0.885714285714);<br>PEKD01007325.1_29983(-0.941123948114|-0.885714285714);<br>PEKD01007283.1_29885(-0.941123948114|-0.885714285714)	0.58195	0.999999
19_36803605_36803925	circRNA	ENSOARG00020023098	MSTRG.12205.6	mRNA	ENSOARG00020001198	4	9.32993e-07	0.880406	0.0205987	0.0403332	PEKD01006006.1_29717(-0.941123948114|-0.942857142857);<br>PEKD01006704.1_30154(-0.941123948114|-0.942857142857);<br>PEKD01007325.1_29983(-0.941123948114|-0.942857142857);<br>PEKD01007283.1_29885(-0.941123948114|-0.942857142857)	0.94201	1
19_36803605_36803925	circRNA	ENSOARG00020023098	ENSOART00020004477	mRNA	ENSOARG00020002906	4	1.86599e-07	0.880406	0.0205987	0.0403332	PEKD01006006.1_29717(-0.941123948114|-0.942857142857);<br>PEKD01006704.1_30154(-0.941123948114|-0.942857142857);<br>PEKD01007325.1_29983(-0.941123948114|-0.942857142857);<br>PEKD01007283.1_29885(-0.941123948114|-0.942857142857)	0.94201	1
19_36803605_36803925	circRNA	ENSOARG00020023098	ENSOART00020008795	mRNA	ENSOARG00020005712	4	2.79898e-06	0.954864	0.00300995	0.0295306	PEKD01006006.1_29717(-0.941123948114|-0.985610760609);<br>PEKD01006704.1_30154(-0.941123948114|-0.985610760609);<br>PEKD01007325.1_29983(-0.941123948114|-0.985610760609);<br>PEKD01007283.1_29885(-0.941123948114|-0.985610760609)	0.477432	1
19_36803605_36803925	circRNA	ENSOARG00020023098	ENSOART00020038885	mRNA	ENSOARG00020024837	4	2.79898e-06	0.941124	0.00509754	0.0295306	PEKD01006006.1_29717(-0.941123948114|-0.942857142857);<br>PEKD01006704.1_30154(-0.941123948114|-0.942857142857);<br>PEKD01007325.1_29983(-0.941123948114|-0.942857142857);<br>PEKD01007283.1_29885(-0.941123948114|-0.942857142857)	0.463692	1
19_36803605_36803925	circRNA	ENSOARG00020023098	ENSOART00020034324	mRNA	ENSOARG00020022075	4	2.79898e-06	0.880406	0.0205987	0.0403332	PEKD01006006.1_29717(-0.941123948114|-0.885714285714);<br>PEKD01006704.1_30154(-0.941123948114|-0.885714285714);<br>PEKD01007325.1_29983(-0.941123948114|-0.885714285714);<br>PEKD01007283.1_29885(-0.941123948114|-0.885714285714)	0.58195	0.999999
19_36803605_36803925	circRNA	ENSOARG00020023098	ENSOART00020030253	mRNA	ENSOARG00020019038	4	2.79898e-06	0.880406	0.0205987	0.0403332	PEKD01006006.1_29717(-0.941123948114|-0.885714285714);<br>PEKD01006704.1_30154(-0.941123948114|-0.885714285714);<br>PEKD01007325.1_29983(-0.941123948114|-0.885714285714);<br>PEKD01007283.1_29885(-0.941123948114|-0.885714285714)	0.58195	0.999999
19_36803605_36803925	circRNA	ENSOARG00020023098	ENSOART00020033655	mRNA	ENSOARG00020021386	4	2.79898e-06	0.880406	0.0205987	0.0403332	PEKD01006006.1_29717(-0.941123948114|-0.885714285714);<br>PEKD01006704.1_30154(-0.941123948114|-0.885714285714);<br>PEKD01007325.1_29983(-0.941123948114|-0.885714285714);<br>PEKD01007283.1_29885(-0.941123948114|-0.885714285714)	0.58195	0.999999
19_36803605_36803925	circRNA	ENSOARG00020023098	MSTRG.2627.2	mRNA	ENSOARG00020022281	4	9.32993e-07	0.941124	0.00509754	0.0295306	PEKD01006006.1_29717(-0.941123948114|-0.942857142857);<br>PEKD01006704.1_30154(-0.941123948114|-0.942857142857);<br>PEKD01007325.1_29983(-0.941123948114|-0.942857142857);<br>PEKD01007283.1_29885(-0.941123948114|-0.942857142857)	0.463692	1
19_36803605_36803925	circRNA	ENSOARG00020023098	ENSOART00020006377	mRNA	ENSOARG00020003888	4	6.53095e-06	0.880406	0.0205987	0.0403332	PEKD01006006.1_29717(-0.941123948114|-0.885714285714);<br>PEKD01006704.1_30154(-0.941123948114|-0.885714285714);<br>PEKD01007325.1_29983(-0.941123948114|-0.885714285714);<br>PEKD01007283.1_29885(-0.941123948114|-0.885714285714)	0.58195	0.999999
19_36803605_36803925	circRNA	ENSOARG00020023098	MSTRG.8775.8	mRNA	ENSOARG00020007754	4	2.79898e-06	0.880406	0.0205987	0.0403332	PEKD01006006.1_29717(-0.941123948114|-0.885714285714);<br>PEKD01006704.1_30154(-0.941123948114|-0.885714285714);<br>PEKD01007325.1_29983(-0.941123948114|-0.885714285714);<br>PEKD01007283.1_29885(-0.941123948114|-0.885714285714)	0.58195	0.999999
19_36803605_36803925	circRNA	ENSOARG00020023098	ENSOART00020037825	mRNA	ENSOARG00020021625	4	2.35114e-05	1	0	0	PEKD01006006.1_29717(-0.941123948114|-0.941123948114);<br>PEKD01006704.1_30154(-0.941123948114|-0.941123948114);<br>PEKD01007325.1_29983(-0.941123948114|-0.941123948114);<br>PEKD01007283.1_29885(-0.941123948114|-0.941123948114)	1.11022e-16	1
19_36803605_36803925	circRNA	ENSOARG00020023098	ENSOART00020036144	mRNA	ENSOARG00020021271	4	9.32993e-07	0.89326	0.0164822	0.0403332	PEKD01006006.1_29717(-0.941123948114|-0.840668001696);<br>PEKD01006704.1_30154(-0.941123948114|-0.840668001696);<br>PEKD01007325.1_29983(-0.941123948114|-0.840668001696);<br>PEKD01007283.1_29885(-0.941123948114|-0.840668001696)	0.335645	0.99999
19_36803605_36803925	circRNA	ENSOARG00020023098	ENSOART00020021304	mRNA	ENSOARG00020013738	4	1.86599e-07	0.880406	0.0205987	0.0403332	PEKD01006006.1_29717(-0.941123948114|-0.885714285714);<br>PEKD01006704.1_30154(-0.941123948114|-0.885714285714);<br>PEKD01007325.1_29983(-0.941123948114|-0.885714285714);<br>PEKD01007283.1_29885(-0.941123948114|-0.885714285714)	0.58195	0.999999
19_36803605_36803925	circRNA	ENSOARG00020023098	ENSOART00020010125	mRNA	ENSOARG00020006009	4	9.32993e-07	0.885365	0.0189586	0.0403332	PEKD01006006.1_29717(-0.941123948114|-0.833238089795);<br>PEKD01006704.1_30154(-0.941123948114|-0.833238089795);<br>PEKD01007325.1_29983(-0.941123948114|-0.833238089795);<br>PEKD01007283.1_29885(-0.941123948114|-0.833238089795)	0.344037	0.999986
19_36803605_36803925	circRNA	ENSOARG00020023098	ENSOART00020002877	mRNA	ENSOARG00020001813	4	1.86599e-07	0.880406	0.0205987	0.0403332	PEKD01006006.1_29717(-0.941123948114|-0.942857142857);<br>PEKD01006704.1_30154(-0.941123948114|-0.942857142857);<br>PEKD01007325.1_29983(-0.941123948114|-0.942857142857);<br>PEKD01007283.1_29885(-0.941123948114|-0.942857142857)	0.94201	1
19_36803605_36803925	circRNA	ENSOARG00020023098	MSTRG.5814.1	mRNA	ENSOARG00020008021	4	2.79898e-06	0.880406	0.0205987	0.0403332	PEKD01006006.1_29717(-0.941123948114|-0.885714285714);<br>PEKD01006704.1_30154(-0.941123948114|-0.885714285714);<br>PEKD01007325.1_29983(-0.941123948114|-0.885714285714);<br>PEKD01007283.1_29885(-0.941123948114|-0.885714285714)	0.58195	0.999999
19_36803605_36803925	circRNA	ENSOARG00020023098	ENSOART00020010388	mRNA	ENSOARG00020006298	4	6.53095e-06	0.880406	0.0205987	0.0403332	PEKD01006006.1_29717(-0.941123948114|-0.942857142857);<br>PEKD01006704.1_30154(-0.941123948114|-0.942857142857);<br>PEKD01007325.1_29983(-0.941123948114|-0.942857142857);<br>PEKD01007283.1_29885(-0.941123948114|-0.942857142857)	0.94201	1
19_36803605_36803925	circRNA	ENSOARG00020023098	MSTRG.8775.6	mRNA	ENSOARG00020007754	4	2.79898e-06	0.880406	0.0205987	0.0403332	PEKD01006006.1_29717(-0.941123948114|-0.942857142857);<br>PEKD01006704.1_30154(-0.941123948114|-0.942857142857);<br>PEKD01007325.1_29983(-0.941123948114|-0.942857142857);<br>PEKD01007283.1_29885(-0.941123948114|-0.942857142857)	0.94201	1
19_36803605_36803925	circRNA	ENSOARG00020023098	ENSOART00020019710	mRNA	ENSOARG00020012813	4	1.30619e-05	0.935484	0.00610923	0.0333231	PEKD01006006.1_29717(-0.941123948114|-0.880406274042);<br>PEKD01006704.1_30154(-0.941123948114|-0.880406274042);<br>PEKD01007325.1_29983(-0.941123948114|-0.880406274042);<br>PEKD01007283.1_29885(-0.941123948114|-0.880406274042)	0.268597	0.999999
19_36803605_36803925	circRNA	ENSOARG00020023098	ENSOART00020015071	mRNA	ENSOARG00020009750	4	9.32993e-07	0.880406	0.0205987	0.0403332	PEKD01006006.1_29717(-0.941123948114|-0.942857142857);<br>PEKD01006704.1_30154(-0.941123948114|-0.942857142857);<br>PEKD01007325.1_29983(-0.941123948114|-0.942857142857);<br>PEKD01007283.1_29885(-0.941123948114|-0.942857142857)	0.94201	1
19_36803605_36803925	circRNA	ENSOARG00020023098	MSTRG.1809.1	mRNA	ENSOARG00020003888	4	1.86599e-07	0.880406	0.0205987	0.0403332	PEKD01006006.1_29717(-0.941123948114|-0.885714285714);<br>PEKD01006704.1_30154(-0.941123948114|-0.885714285714);<br>PEKD01007325.1_29983(-0.941123948114|-0.885714285714);<br>PEKD01007283.1_29885(-0.941123948114|-0.885714285714)	0.58195	0.999999
19_36803605_36803925	circRNA	ENSOARG00020023098	ENSOART00020040477	mRNA	ENSOARG00020025773	4	9.32993e-07	0.880406	0.0205987	0.0403332	PEKD01006006.1_29717(-0.941123948114|-0.885714285714);<br>PEKD01006704.1_30154(-0.941123948114|-0.885714285714);<br>PEKD01007325.1_29983(-0.941123948114|-0.885714285714);<br>PEKD01007283.1_29885(-0.941123948114|-0.885714285714)	0.58195	0.999999
19_36803605_36803925	circRNA	ENSOARG00020023098	ENSOART00020011095	mRNA	ENSOARG00020006780	4	2.79898e-06	0.880406	0.0205987	0.0403332	PEKD01006006.1_29717(-0.941123948114|-0.942857142857);<br>PEKD01006704.1_30154(-0.941123948114|-0.942857142857);<br>PEKD01007325.1_29983(-0.941123948114|-0.942857142857);<br>PEKD01007283.1_29885(-0.941123948114|-0.942857142857)	0.94201	1
19_36803605_36803925	circRNA	ENSOARG00020023098	ENSOART00020013253	mRNA	ENSOARG00020008564	4	1.86599e-07	0.880406	0.0205987	0.0403332	PEKD01006006.1_29717(-0.941123948114|-0.885714285714);<br>PEKD01006704.1_30154(-0.941123948114|-0.885714285714);<br>PEKD01007325.1_29983(-0.941123948114|-0.885714285714);<br>PEKD01007283.1_29885(-0.941123948114|-0.885714285714)	0.58195	0.999999
19_36803605_36803925	circRNA	ENSOARG00020023098	ENSOART00020009167	mRNA	ENSOARG00020005717	4	9.32993e-07	0.941124	0.00509754	0.0295306	PEKD01006006.1_29717(-0.941123948114|-0.828571428571);<br>PEKD01006704.1_30154(-0.941123948114|-0.828571428571);<br>PEKD01007325.1_29983(-0.941123948114|-0.828571428571);<br>PEKD01007283.1_29885(-0.941123948114|-0.828571428571)	0.0887376	0.999984
19_36803605_36803925	circRNA	ENSOARG00020023098	MSTRG.8666.1	mRNA	ENSOARG00020018123	4	2.35114e-05	0.880406	0.0205987	0.0403332	PEKD01006006.1_29717(-0.941123948114|-0.942857142857);<br>PEKD01006704.1_30154(-0.941123948114|-0.942857142857);<br>PEKD01007325.1_29983(-0.941123948114|-0.942857142857);<br>PEKD01007283.1_29885(-0.941123948114|-0.942857142857)	0.94201	1
19_36803605_36803925	circRNA	ENSOARG00020023098	MSTRG.1691.2	mRNA	ENSOARG00020003681	4	2.35114e-05	0.880406	0.0205987	0.0403332	PEKD01006006.1_29717(-0.941123948114|-0.942857142857);<br>PEKD01006704.1_30154(-0.941123948114|-0.942857142857);<br>PEKD01007325.1_29983(-0.941123948114|-0.942857142857);<br>PEKD01007283.1_29885(-0.941123948114|-0.942857142857)	0.94201	1
19_36803605_36803925	circRNA	ENSOARG00020023098	ENSOART00020039099	mRNA	ENSOARG00020024955	4	1.86599e-07	0.941124	0.00509754	0.0295306	PEKD01006006.1_29717(-0.941123948114|-0.942857142857);<br>PEKD01006704.1_30154(-0.941123948114|-0.942857142857);<br>PEKD01007325.1_29983(-0.941123948114|-0.942857142857);<br>PEKD01007283.1_29885(-0.941123948114|-0.942857142857)	0.463692	1
19_36803605_36803925	circRNA	ENSOARG00020023098	MSTRG.14520.1	mRNA	ENSOARG00020013412	4	2.35114e-05	0.880406	0.0205987	0.0403332	PEKD01006006.1_29717(-0.941123948114|-0.942857142857);<br>PEKD01006704.1_30154(-0.941123948114|-0.942857142857);<br>PEKD01007325.1_29983(-0.941123948114|-0.942857142857);<br>PEKD01007283.1_29885(-0.941123948114|-0.942857142857)	0.94201	1
19_36803605_36803925	circRNA	ENSOARG00020023098	ENSOART00020041170	mRNA	ENSOARG00020026173	4	9.32993e-07	0.880406	0.0205987	0.0403332	PEKD01006006.1_29717(-0.941123948114|-0.885714285714);<br>PEKD01006704.1_30154(-0.941123948114|-0.885714285714);<br>PEKD01007325.1_29983(-0.941123948114|-0.885714285714);<br>PEKD01007283.1_29885(-0.941123948114|-0.885714285714)	0.58195	0.999999
19_36803605_36803925	circRNA	ENSOARG00020023098	ENSOART00020037354	mRNA	ENSOARG00020021625	4	0.000133418	0.954864	0.00300995	0.0295306	PEKD01006006.1_29717(-0.941123948114|-0.985610760609);<br>PEKD01006704.1_30154(-0.941123948114|-0.985610760609);<br>PEKD01007325.1_29983(-0.941123948114|-0.985610760609);<br>PEKD01007283.1_29885(-0.941123948114|-0.985610760609)	0.477432	1
19_36803605_36803925	circRNA	ENSOARG00020023098	ENSOART00020014404	mRNA	ENSOARG00020009421	4	1.30619e-05	0.844162	0.0345358	0.0597404	PEKD01006006.1_29717(-0.941123948114|-0.882734829505);<br>PEKD01006704.1_30154(-0.941123948114|-0.882734829505);<br>PEKD01007325.1_29983(-0.941123948114|-0.882734829505);<br>PEKD01007283.1_29885(-0.941123948114|-0.882734829505)	0.759807	0.999999
19_36803605_36803925	circRNA	ENSOARG00020023098	ENSOART00020038465	mRNA	ENSOARG00020024569	4	1.86599e-07	0.941124	0.00509754	0.0295306	PEKD01006006.1_29717(-0.941123948114|-0.942857142857);<br>PEKD01006704.1_30154(-0.941123948114|-0.942857142857);<br>PEKD01007325.1_29983(-0.941123948114|-0.942857142857);<br>PEKD01007283.1_29885(-0.941123948114|-0.942857142857)	0.463692	1
19_36803605_36803925	circRNA	ENSOARG00020023098	ENSOART00020039694	mRNA	ENSOARG00020025309	4	2.79898e-06	0.880406	0.0205987	0.0403332	PEKD01006006.1_29717(-0.941123948114|-0.942857142857);<br>PEKD01006704.1_30154(-0.941123948114|-0.942857142857);<br>PEKD01007325.1_29983(-0.941123948114|-0.942857142857);<br>PEKD01007283.1_29885(-0.941123948114|-0.942857142857)	0.94201	1
19_36803605_36803925	circRNA	ENSOARG00020023098	MSTRG.12084.1	mRNA	ENSOARG00020008818	4	6.53095e-06	0.880406	0.0205987	0.0403332	PEKD01006006.1_29717(-0.941123948114|-0.942857142857);<br>PEKD01006704.1_30154(-0.941123948114|-0.942857142857);<br>PEKD01007325.1_29983(-0.941123948114|-0.942857142857);<br>PEKD01007283.1_29885(-0.941123948114|-0.942857142857)	0.94201	1
19_36803605_36803925	circRNA	ENSOARG00020023098	ENSOART00020030330	mRNA	ENSOARG00020019410	4	1.86599e-07	0.880406	0.0205987	0.0403332	PEKD01006006.1_29717(-0.941123948114|-0.885714285714);<br>PEKD01006704.1_30154(-0.941123948114|-0.885714285714);<br>PEKD01007325.1_29983(-0.941123948114|-0.885714285714);<br>PEKD01007283.1_29885(-0.941123948114|-0.885714285714)	0.58195	0.999999
19_36803605_36803925	circRNA	ENSOARG00020023098	ENSOART00020029085	mRNA	ENSOARG00020017758	4	6.53095e-06	0.880406	0.0205987	0.0403332	PEKD01006006.1_29717(-0.941123948114|-0.885714285714);<br>PEKD01006704.1_30154(-0.941123948114|-0.885714285714);<br>PEKD01007325.1_29983(-0.941123948114|-0.885714285714);<br>PEKD01007283.1_29885(-0.941123948114|-0.885714285714)	0.58195	0.999999
19_36803605_36803925	circRNA	ENSOARG00020023098	ENSOART00020035540	mRNA	ENSOARG00020022822	4	2.79898e-06	0.880406	0.0205987	0.0403332	PEKD01006006.1_29717(-0.941123948114|-0.942857142857);<br>PEKD01006704.1_30154(-0.941123948114|-0.942857142857);<br>PEKD01007325.1_29983(-0.941123948114|-0.942857142857);<br>PEKD01007283.1_29885(-0.941123948114|-0.942857142857)	0.94201	1
19_36803605_36803925	circRNA	ENSOARG00020023098	MSTRG.5056.3	mRNA	ENSOARG00020015479	4	2.79898e-06	0.880406	0.0205987	0.0403332	PEKD01006006.1_29717(-0.941123948114|-0.885714285714);<br>PEKD01006704.1_30154(-0.941123948114|-0.885714285714);<br>PEKD01007325.1_29983(-0.941123948114|-0.885714285714);<br>PEKD01007283.1_29885(-0.941123948114|-0.885714285714)	0.58195	0.999999
19_36803605_36803925	circRNA	ENSOARG00020023098	ENSOART00020001554	mRNA	ENSOARG00020000968	4	6.53095e-06	0.880406	0.0205987	0.0403332	PEKD01006006.1_29717(-0.941123948114|-0.885714285714);<br>PEKD01006704.1_30154(-0.941123948114|-0.885714285714);<br>PEKD01007325.1_29983(-0.941123948114|-0.885714285714);<br>PEKD01007283.1_29885(-0.941123948114|-0.885714285714)	0.58195	0.999999
19_36803605_36803925	circRNA	ENSOARG00020023098	MSTRG.8775.4	mRNA	ENSOARG00020007754	4	9.32993e-07	0.935484	0.00610923	0.0333231	PEKD01006006.1_29717(-0.941123948114|-0.880406274042);<br>PEKD01006704.1_30154(-0.941123948114|-0.880406274042);<br>PEKD01007325.1_29983(-0.941123948114|-0.880406274042);<br>PEKD01007283.1_29885(-0.941123948114|-0.880406274042)	0.268597	0.999999
19_36803605_36803925	circRNA	ENSOARG00020023098	MSTRG.2503.1	mRNA	ENSOARG00020022720	4	6.53095e-06	0.880406	0.0205987	0.0403332	PEKD01006006.1_29717(-0.941123948114|-0.942857142857);<br>PEKD01006704.1_30154(-0.941123948114|-0.942857142857);<br>PEKD01007325.1_29983(-0.941123948114|-0.942857142857);<br>PEKD01007283.1_29885(-0.941123948114|-0.942857142857)	0.94201	1
19_36803605_36803925	circRNA	ENSOARG00020023098	ENSOART00020003048	mRNA	ENSOARG00020002000	4	9.32993e-07	0.941124	0.00509754	0.0295306	PEKD01006006.1_29717(-0.941123948114|-0.828571428571);<br>PEKD01006704.1_30154(-0.941123948114|-0.828571428571);<br>PEKD01007325.1_29983(-0.941123948114|-0.828571428571);<br>PEKD01007283.1_29885(-0.941123948114|-0.828571428571)	0.0887376	0.999984
19_36803605_36803925	circRNA	ENSOARG00020023098	MSTRG.8336.1	mRNA	ENSOARG00020024879	4	3.91857e-05	0.880406	0.0205987	0.0403332	PEKD01006006.1_29717(-0.941123948114|-0.942857142857);<br>PEKD01006704.1_30154(-0.941123948114|-0.942857142857);<br>PEKD01007325.1_29983(-0.941123948114|-0.942857142857);<br>PEKD01007283.1_29885(-0.941123948114|-0.942857142857)	0.94201	1
19_36803605_36803925	circRNA	ENSOARG00020023098	MSTRG.14312.3	mRNA	ENSOARG00020017173	4	9.32993e-07	0.935484	0.00610923	0.0333231	PEKD01006006.1_29717(-0.941123948114|-0.880406274042);<br>PEKD01006704.1_30154(-0.941123948114|-0.880406274042);<br>PEKD01007325.1_29983(-0.941123948114|-0.880406274042);<br>PEKD01007283.1_29885(-0.941123948114|-0.880406274042)	0.268597	0.999999
19_36803605_36803925	circRNA	ENSOARG00020023098	ENSOART00020029272	mRNA	ENSOARG00020018995	4	1.86599e-07	0.880406	0.0205987	0.0403332	PEKD01006006.1_29717(-0.941123948114|-0.942857142857);<br>PEKD01006704.1_30154(-0.941123948114|-0.942857142857);<br>PEKD01007325.1_29983(-0.941123948114|-0.942857142857);<br>PEKD01007283.1_29885(-0.941123948114|-0.942857142857)	0.94201	1
19_36803605_36803925	circRNA	ENSOARG00020023098	ENSOART00020037001	mRNA	ENSOARG00020023738	4	1.86599e-07	0.941124	0.00509754	0.0295306	PEKD01006006.1_29717(-0.941123948114|-0.828571428571);<br>PEKD01006704.1_30154(-0.941123948114|-0.828571428571);<br>PEKD01007325.1_29983(-0.941123948114|-0.828571428571);<br>PEKD01007283.1_29885(-0.941123948114|-0.828571428571)	0.0887376	0.999984
19_36803605_36803925	circRNA	ENSOARG00020023098	ENSOART00020012281	mRNA	ENSOARG00020007974	4	1.86599e-07	0.898027	0.0150677	0.0403332	PEKD01006006.1_29717(-0.941123948114|-0.845154254729);<br>PEKD01006704.1_30154(-0.941123948114|-0.845154254729);<br>PEKD01007325.1_29983(-0.941123948114|-0.845154254729);<br>PEKD01007283.1_29885(-0.941123948114|-0.845154254729)	0.330065	0.999992
19_36803605_36803925	circRNA	ENSOARG00020023098	ENSOART00020030713	mRNA	ENSOARG00020019665	4	6.53095e-06	0.941124	0.00509754	0.0295306	PEKD01006006.1_29717(-0.941123948114|-0.942857142857);<br>PEKD01006704.1_30154(-0.941123948114|-0.942857142857);<br>PEKD01007325.1_29983(-0.941123948114|-0.942857142857);<br>PEKD01007283.1_29885(-0.941123948114|-0.942857142857)	0.463692	1
19_36803605_36803925	circRNA	ENSOARG00020023098	MSTRG.8704.1	mRNA	ENSOARG00020008248	4	9.32993e-07	0.880406	0.0205987	0.0403332	PEKD01006006.1_29717(-0.941123948114|-0.942857142857);<br>PEKD01006704.1_30154(-0.941123948114|-0.942857142857);<br>PEKD01007325.1_29983(-0.941123948114|-0.942857142857);<br>PEKD01007283.1_29885(-0.941123948114|-0.942857142857)	0.94201	1
19_36803605_36803925	circRNA	ENSOARG00020023098	ENSOART00020011100	mRNA	ENSOARG00020007250	4	9.32993e-07	0.880406	0.0205987	0.0403332	PEKD01006006.1_29717(-0.941123948114|-0.885714285714);<br>PEKD01006704.1_30154(-0.941123948114|-0.885714285714);<br>PEKD01007325.1_29983(-0.941123948114|-0.885714285714);<br>PEKD01007283.1_29885(-0.941123948114|-0.885714285714)	0.58195	0.999999
19_36803605_36803925	circRNA	ENSOARG00020023098	ENSOART00020013653	mRNA	ENSOARG00020008888	4	9.32993e-07	0.89326	0.0164822	0.0403332	PEKD01006006.1_29717(-0.941123948114|-0.927633657044);<br>PEKD01006704.1_30154(-0.941123948114|-0.927633657044);<br>PEKD01007325.1_29983(-0.941123948114|-0.927633657044);<br>PEKD01007283.1_29885(-0.941123948114|-0.927633657044)	0.732949	1
19_36803605_36803925	circRNA	ENSOARG00020023098	ENSOART00020035461	mRNA	ENSOARG00020022822	4	2.79898e-06	0.880406	0.0205987	0.0403332	PEKD01006006.1_29717(-0.941123948114|-0.942857142857);<br>PEKD01006704.1_30154(-0.941123948114|-0.942857142857);<br>PEKD01007325.1_29983(-0.941123948114|-0.942857142857);<br>PEKD01007283.1_29885(-0.941123948114|-0.942857142857)	0.94201	1
19_36803605_36803925	circRNA	ENSOARG00020023098	ENSOART00020002335	mRNA	ENSOARG00020001496	4	1.86599e-07	0.941124	0.00509754	0.0295306	PEKD01006006.1_29717(-0.941123948114|-0.942857142857);<br>PEKD01006704.1_30154(-0.941123948114|-0.942857142857);<br>PEKD01007325.1_29983(-0.941123948114|-0.942857142857);<br>PEKD01007283.1_29885(-0.941123948114|-0.942857142857)	0.463692	1
19_36803605_36803925	circRNA	ENSOARG00020023098	ENSOART00020013811	mRNA	ENSOARG00020008054	4	1.86599e-07	0.941124	0.00509754	0.0295306	PEKD01006006.1_29717(-0.941123948114|-0.828571428571);<br>PEKD01006704.1_30154(-0.941123948114|-0.828571428571);<br>PEKD01007325.1_29983(-0.941123948114|-0.828571428571);<br>PEKD01007283.1_29885(-0.941123948114|-0.828571428571)	0.0887376	0.999984
19_36803605_36803925	circRNA	ENSOARG00020023098	ENSOART00020005280	mRNA	ENSOARG00020003458	4	1.86599e-07	0.898027	0.0150677	0.0403332	PEKD01006006.1_29717(-0.941123948114|-0.845154254729);<br>PEKD01006704.1_30154(-0.941123948114|-0.845154254729);<br>PEKD01007325.1_29983(-0.941123948114|-0.845154254729);<br>PEKD01007283.1_29885(-0.941123948114|-0.845154254729)	0.330065	0.999992
19_36803605_36803925	circRNA	ENSOARG00020023098	MSTRG.1479.1	mRNA	ENSOARG00020007293	4	1.86599e-07	0.880406	0.0205987	0.0403332	PEKD01006006.1_29717(-0.941123948114|-0.885714285714);<br>PEKD01006704.1_30154(-0.941123948114|-0.885714285714);<br>PEKD01007325.1_29983(-0.941123948114|-0.885714285714);<br>PEKD01007283.1_29885(-0.941123948114|-0.885714285714)	0.58195	0.999999
19_36803605_36803925	circRNA	ENSOARG00020023098	ENSOART00020020367	mRNA	ENSOARG00020013364	4	9.32993e-07	0.880406	0.0205987	0.0403332	PEKD01006006.1_29717(-0.941123948114|-0.942857142857);<br>PEKD01006704.1_30154(-0.941123948114|-0.942857142857);<br>PEKD01007325.1_29983(-0.941123948114|-0.942857142857);<br>PEKD01007283.1_29885(-0.941123948114|-0.942857142857)	0.94201	1
19_36803605_36803925	circRNA	ENSOARG00020023098	MSTRG.9020.3	mRNA	ENSOARG00020014640	4	9.32993e-07	0.941124	0.00509754	0.0295306	PEKD01006006.1_29717(-0.941123948114|-0.942857142857);<br>PEKD01006704.1_30154(-0.941123948114|-0.942857142857);<br>PEKD01007325.1_29983(-0.941123948114|-0.942857142857);<br>PEKD01007283.1_29885(-0.941123948114|-0.942857142857)	0.463692	1
19_36803605_36803925	circRNA	ENSOARG00020023098	ENSOART00020017886	mRNA	ENSOARG00020011748	4	9.32993e-07	0.885365	0.0189586	0.0403332	PEKD01006006.1_29717(-0.941123948114|-0.833238089795);<br>PEKD01006704.1_30154(-0.941123948114|-0.833238089795);<br>PEKD01007325.1_29983(-0.941123948114|-0.833238089795);<br>PEKD01007283.1_29885(-0.941123948114|-0.833238089795)	0.344037	0.999986
19_36803605_36803925	circRNA	ENSOARG00020023098	ENSOART00020039999	mRNA	ENSOARG00020025499	4	1.86599e-07	0.880406	0.0205987	0.0403332	PEKD01006006.1_29717(-0.941123948114|-0.942857142857);<br>PEKD01006704.1_30154(-0.941123948114|-0.942857142857);<br>PEKD01007325.1_29983(-0.941123948114|-0.942857142857);<br>PEKD01007283.1_29885(-0.941123948114|-0.942857142857)	0.94201	1
19_36803605_36803925	circRNA	ENSOARG00020023098	ENSOART00020039699	mRNA	ENSOARG00020025309	4	2.79898e-06	0.941124	0.00509754	0.0295306	PEKD01006006.1_29717(-0.941123948114|-0.942857142857);<br>PEKD01006704.1_30154(-0.941123948114|-0.942857142857);<br>PEKD01007325.1_29983(-0.941123948114|-0.942857142857);<br>PEKD01007283.1_29885(-0.941123948114|-0.942857142857)	0.463692	1
19_36803605_36803925	circRNA	ENSOARG00020023098	ENSOART00020035293	mRNA	ENSOARG00020022720	4	1.86599e-07	0.880406	0.0205987	0.0403332	PEKD01006006.1_29717(-0.941123948114|-0.885714285714);<br>PEKD01006704.1_30154(-0.941123948114|-0.885714285714);<br>PEKD01007325.1_29983(-0.941123948114|-0.885714285714);<br>PEKD01007283.1_29885(-0.941123948114|-0.885714285714)	0.58195	0.999999
19_36803605_36803925	circRNA	ENSOARG00020023098	MSTRG.9777.3	mRNA	ENSOARG00020020563	4	1.86599e-07	0.880406	0.0205987	0.0403332	PEKD01006006.1_29717(-0.941123948114|-0.942857142857);<br>PEKD01006704.1_30154(-0.941123948114|-0.942857142857);<br>PEKD01007325.1_29983(-0.941123948114|-0.942857142857);<br>PEKD01007283.1_29885(-0.941123948114|-0.942857142857)	0.94201	1
19_36803605_36803925	circRNA	ENSOARG00020023098	ENSOART00020037544	mRNA	ENSOARG00020024045	4	1.86599e-07	0.880406	0.0205987	0.0403332	PEKD01006006.1_29717(-0.941123948114|-0.942857142857);<br>PEKD01006704.1_30154(-0.941123948114|-0.942857142857);<br>PEKD01007325.1_29983(-0.941123948114|-0.942857142857);<br>PEKD01007283.1_29885(-0.941123948114|-0.942857142857)	0.94201	1
19_36803605_36803925	circRNA	ENSOARG00020023098	ENSOART00020020777	mRNA	ENSOARG00020012283	4	6.53095e-06	0.880406	0.0205987	0.0403332	PEKD01006006.1_29717(-0.941123948114|-0.942857142857);<br>PEKD01006704.1_30154(-0.941123948114|-0.942857142857);<br>PEKD01007325.1_29983(-0.941123948114|-0.942857142857);<br>PEKD01007283.1_29885(-0.941123948114|-0.942857142857)	0.94201	1
19_36803605_36803925	circRNA	ENSOARG00020023098	ENSOART00020031695	mRNA	ENSOARG00020020541	4	9.32993e-07	0.880406	0.0205987	0.0403332	PEKD01006006.1_29717(-0.941123948114|-0.942857142857);<br>PEKD01006704.1_30154(-0.941123948114|-0.942857142857);<br>PEKD01007325.1_29983(-0.941123948114|-0.942857142857);<br>PEKD01007283.1_29885(-0.941123948114|-0.942857142857)	0.94201	1
19_36803605_36803925	circRNA	ENSOARG00020023098	ENSOART00020006516	mRNA	ENSOARG00020004270	4	9.32993e-07	0.880406	0.0205987	0.0403332	PEKD01006006.1_29717(-0.941123948114|-0.942857142857);<br>PEKD01006704.1_30154(-0.941123948114|-0.942857142857);<br>PEKD01007325.1_29983(-0.941123948114|-0.942857142857);<br>PEKD01007283.1_29885(-0.941123948114|-0.942857142857)	0.94201	1
19_36803605_36803925	circRNA	ENSOARG00020023098	MSTRG.4997.2	mRNA	ENSOARG00020016954	4	9.32993e-07	0.880406	0.0205987	0.0403332	PEKD01006006.1_29717(-0.941123948114|-0.942857142857);<br>PEKD01006704.1_30154(-0.941123948114|-0.942857142857);<br>PEKD01007325.1_29983(-0.941123948114|-0.942857142857);<br>PEKD01007283.1_29885(-0.941123948114|-0.942857142857)	0.94201	1
19_36803605_36803925	circRNA	ENSOARG00020023098	ENSOART00020001760	mRNA	ENSOARG00020001160	4	9.32993e-07	0.880406	0.0205987	0.0403332	PEKD01006006.1_29717(-0.941123948114|-0.885714285714);<br>PEKD01006704.1_30154(-0.941123948114|-0.885714285714);<br>PEKD01007325.1_29983(-0.941123948114|-0.885714285714);<br>PEKD01007283.1_29885(-0.941123948114|-0.885714285714)	0.58195	0.999999
19_36803605_36803925	circRNA	ENSOARG00020023098	ENSOART00020013264	mRNA	ENSOARG00020008639	4	2.79898e-06	0.880406	0.0205987	0.0403332	PEKD01006006.1_29717(-0.941123948114|-0.942857142857);<br>PEKD01006704.1_30154(-0.941123948114|-0.942857142857);<br>PEKD01007325.1_29983(-0.941123948114|-0.942857142857);<br>PEKD01007283.1_29885(-0.941123948114|-0.942857142857)	0.94201	1
19_36803605_36803925	circRNA	ENSOARG00020023098	ENSOART00020009881	mRNA	ENSOARG00020006359	4	9.32993e-07	0.935484	0.00610923	0.0333231	PEKD01006006.1_29717(-0.941123948114|-0.880406274042);<br>PEKD01006704.1_30154(-0.941123948114|-0.880406274042);<br>PEKD01007325.1_29983(-0.941123948114|-0.880406274042);<br>PEKD01007283.1_29885(-0.941123948114|-0.880406274042)	0.268597	0.999999
19_36803605_36803925	circRNA	ENSOARG00020023098	ENSOART00020009893	mRNA	ENSOARG00020006318	4	1.86599e-07	0.885365	0.0189586	0.0403332	PEKD01006006.1_29717(-0.941123948114|-0.833238089795);<br>PEKD01006704.1_30154(-0.941123948114|-0.833238089795);<br>PEKD01007325.1_29983(-0.941123948114|-0.833238089795);<br>PEKD01007283.1_29885(-0.941123948114|-0.833238089795)	0.344037	0.999986
19_36803605_36803925	circRNA	ENSOARG00020023098	MSTRG.3141.1	mRNA	ENSOARG00020020417	4	1.86599e-07	0.941124	0.00509754	0.0295306	PEKD01006006.1_29717(-0.941123948114|-0.942857142857);<br>PEKD01006704.1_30154(-0.941123948114|-0.942857142857);<br>PEKD01007325.1_29983(-0.941123948114|-0.942857142857);<br>PEKD01007283.1_29885(-0.941123948114|-0.942857142857)	0.463692	1
19_36803605_36803925	circRNA	ENSOARG00020023098	MSTRG.9481.1	mRNA	ENSOARG00020008160	4	6.53095e-06	0.880406	0.0205987	0.0403332	PEKD01006006.1_29717(-0.941123948114|-0.942857142857);<br>PEKD01006704.1_30154(-0.941123948114|-0.942857142857);<br>PEKD01007325.1_29983(-0.941123948114|-0.942857142857);<br>PEKD01007283.1_29885(-0.941123948114|-0.942857142857)	0.94201	1
19_36803605_36803925	circRNA	ENSOARG00020023098	ENSOART00020003502	mRNA	ENSOARG00020002264	4	1.86599e-07	0.898027	0.0150677	0.0403332	PEKD01006006.1_29717(-0.941123948114|-0.845154254729);<br>PEKD01006704.1_30154(-0.941123948114|-0.845154254729);<br>PEKD01007325.1_29983(-0.941123948114|-0.845154254729);<br>PEKD01007283.1_29885(-0.941123948114|-0.845154254729)	0.330065	0.999992
19_36803605_36803925	circRNA	ENSOARG00020023098	ENSOART00020026557	mRNA	ENSOARG00020016907	4	1.86599e-07	0.898027	0.0150677	0.0403332	PEKD01006006.1_29717(-0.941123948114|-0.845154254729);<br>PEKD01006704.1_30154(-0.941123948114|-0.845154254729);<br>PEKD01007325.1_29983(-0.941123948114|-0.845154254729);<br>PEKD01007283.1_29885(-0.941123948114|-0.845154254729)	0.330065	0.999992
19_36803605_36803925	circRNA	ENSOARG00020023098	ENSOART00020022356	mRNA	ENSOARG00020014611	4	1.86599e-07	0.941124	0.00509754	0.0295306	PEKD01006006.1_29717(-0.941123948114|-0.942857142857);<br>PEKD01006704.1_30154(-0.941123948114|-0.942857142857);<br>PEKD01007325.1_29983(-0.941123948114|-0.942857142857);<br>PEKD01007283.1_29885(-0.941123948114|-0.942857142857)	0.463692	1
19_36803605_36803925	circRNA	ENSOARG00020023098	ENSOART00020003186	mRNA	ENSOARG00020002079	4	9.32993e-07	0.880406	0.0205987	0.0403332	PEKD01006006.1_29717(-0.941123948114|-0.885714285714);<br>PEKD01006704.1_30154(-0.941123948114|-0.885714285714);<br>PEKD01007325.1_29983(-0.941123948114|-0.885714285714);<br>PEKD01007283.1_29885(-0.941123948114|-0.885714285714)	0.58195	0.999999
19_36803605_36803925	circRNA	ENSOARG00020023098	ENSOART00020004596	mRNA	ENSOARG00020002982	4	1.86599e-07	0.880406	0.0205987	0.0403332	PEKD01006006.1_29717(-0.941123948114|-0.885714285714);<br>PEKD01006704.1_30154(-0.941123948114|-0.885714285714);<br>PEKD01007325.1_29983(-0.941123948114|-0.885714285714);<br>PEKD01007283.1_29885(-0.941123948114|-0.885714285714)	0.58195	0.999999
19_36803605_36803925	circRNA	ENSOARG00020023098	ENSOART00020028146	mRNA	ENSOARG00020018264	4	1.86599e-07	0.831655	0.0401244	0.0657007	PEKD01006006.1_29717(-0.941123948114|-0.898645105261);<br>PEKD01006704.1_30154(-0.941123948114|-0.898645105261);<br>PEKD01007325.1_29983(-0.941123948114|-0.898645105261);<br>PEKD01007283.1_29885(-0.941123948114|-0.898645105261)	0.926605	1
19_36803605_36803925	circRNA	ENSOARG00020023098	MSTRG.2828.1	mRNA	ENSOARG00020019681	4	1.86599e-07	0.880406	0.0205987	0.0403332	PEKD01006006.1_29717(-0.941123948114|-0.885714285714);<br>PEKD01006704.1_30154(-0.941123948114|-0.885714285714);<br>PEKD01007325.1_29983(-0.941123948114|-0.885714285714);<br>PEKD01007283.1_29885(-0.941123948114|-0.885714285714)	0.58195	0.999999
19_36803605_36803925	circRNA	ENSOARG00020023098	MSTRG.5352.2	mRNA	ENSOARG00020017587	4	2.79898e-06	0.880406	0.0205987	0.0403332	PEKD01006006.1_29717(-0.941123948114|-0.942857142857);<br>PEKD01006704.1_30154(-0.941123948114|-0.942857142857);<br>PEKD01007325.1_29983(-0.941123948114|-0.942857142857);<br>PEKD01007283.1_29885(-0.941123948114|-0.942857142857)	0.94201	1
19_36803605_36803925	circRNA	ENSOARG00020023098	ENSOART00020000145	mRNA	ENSOARG00020000124	4	1.86599e-07	1	0	0	PEKD01006006.1_29717(-0.941123948114|-0.941123948114);<br>PEKD01006704.1_30154(-0.941123948114|-0.941123948114);<br>PEKD01007325.1_29983(-0.941123948114|-0.941123948114);<br>PEKD01007283.1_29885(-0.941123948114|-0.941123948114)	1.11022e-16	1
19_36803605_36803925	circRNA	ENSOARG00020023098	ENSOART00020013917	mRNA	ENSOARG00020008879	4	1.86599e-07	0.880406	0.0205987	0.0403332	PEKD01006006.1_29717(-0.941123948114|-0.942857142857);<br>PEKD01006704.1_30154(-0.941123948114|-0.942857142857);<br>PEKD01007325.1_29983(-0.941123948114|-0.942857142857);<br>PEKD01007283.1_29885(-0.941123948114|-0.942857142857)	0.94201	1
19_36803605_36803925	circRNA	ENSOARG00020023098	ENSOART00020016531	mRNA	ENSOARG00020010807	4	9.32993e-07	0.880406	0.0205987	0.0403332	PEKD01006006.1_29717(-0.941123948114|-0.885714285714);<br>PEKD01006704.1_30154(-0.941123948114|-0.885714285714);<br>PEKD01007325.1_29983(-0.941123948114|-0.885714285714);<br>PEKD01007283.1_29885(-0.941123948114|-0.885714285714)	0.58195	0.999999
19_36803605_36803925	circRNA	ENSOARG00020023098	ENSOART00020018275	mRNA	ENSOARG00020011977	4	1.86599e-07	0.880406	0.0205987	0.0403332	PEKD01006006.1_29717(-0.941123948114|-0.942857142857);<br>PEKD01006704.1_30154(-0.941123948114|-0.942857142857);<br>PEKD01007325.1_29983(-0.941123948114|-0.942857142857);<br>PEKD01007283.1_29885(-0.941123948114|-0.942857142857)	0.94201	1
19_36803605_36803925	circRNA	ENSOARG00020023098	MSTRG.13206.1	mRNA	ENSOARG00020025493	4	2.35114e-05	0.880406	0.0205987	0.0403332	PEKD01006006.1_29717(-0.941123948114|-0.942857142857);<br>PEKD01006704.1_30154(-0.941123948114|-0.942857142857);<br>PEKD01007325.1_29983(-0.941123948114|-0.942857142857);<br>PEKD01007283.1_29885(-0.941123948114|-0.942857142857)	0.94201	1
19_36803605_36803925	circRNA	ENSOARG00020023098	MSTRG.13206.2	mRNA	ENSOARG00020025493	4	2.79898e-06	0.880406	0.0205987	0.0403332	PEKD01006006.1_29717(-0.941123948114|-0.942857142857);<br>PEKD01006704.1_30154(-0.941123948114|-0.942857142857);<br>PEKD01007325.1_29983(-0.941123948114|-0.942857142857);<br>PEKD01007283.1_29885(-0.941123948114|-0.942857142857)	0.94201	1
19_36803605_36803925	circRNA	ENSOARG00020023098	ENSOART00020035995	mRNA	ENSOARG00020023150	4	1.86599e-07	0.89326	0.0164822	0.0403332	PEKD01006006.1_29717(-0.941123948114|-0.840668001696);<br>PEKD01006704.1_30154(-0.941123948114|-0.840668001696);<br>PEKD01007325.1_29983(-0.941123948114|-0.840668001696);<br>PEKD01007283.1_29885(-0.941123948114|-0.840668001696)	0.335645	0.99999
19_36803605_36803925	circRNA	ENSOARG00020023098	ENSOART00020011822	mRNA	ENSOARG00020007642	4	6.53095e-06	0.880406	0.0205987	0.0403332	PEKD01006006.1_29717(-0.941123948114|-0.885714285714);<br>PEKD01006704.1_30154(-0.941123948114|-0.885714285714);<br>PEKD01007325.1_29983(-0.941123948114|-0.885714285714);<br>PEKD01007283.1_29885(-0.941123948114|-0.885714285714)	0.58195	0.999999
19_36803605_36803925	circRNA	ENSOARG00020023098	ENSOART00020012144	mRNA	ENSOARG00020007624	4	1.86599e-07	0.941124	0.00509754	0.0295306	PEKD01006006.1_29717(-0.941123948114|-0.942857142857);<br>PEKD01006704.1_30154(-0.941123948114|-0.942857142857);<br>PEKD01007325.1_29983(-0.941123948114|-0.942857142857);<br>PEKD01007283.1_29885(-0.941123948114|-0.942857142857)	0.463692	1
19_36803605_36803925	circRNA	ENSOARG00020023098	MSTRG.7150.2	mRNA	ENSOARG00020005891	4	2.79898e-06	0.941124	0.00509754	0.0295306	PEKD01006006.1_29717(-0.941123948114|-0.942857142857);<br>PEKD01006704.1_30154(-0.941123948114|-0.942857142857);<br>PEKD01007325.1_29983(-0.941123948114|-0.942857142857);<br>PEKD01007283.1_29885(-0.941123948114|-0.942857142857)	0.463692	1
19_36803605_36803925	circRNA	ENSOARG00020023098	MSTRG.13726.1	mRNA	ENSOARG00020014838	4	6.53095e-06	0.880406	0.0205987	0.0403332	PEKD01006006.1_29717(-0.941123948114|-0.942857142857);<br>PEKD01006704.1_30154(-0.941123948114|-0.942857142857);<br>PEKD01007325.1_29983(-0.941123948114|-0.942857142857);<br>PEKD01007283.1_29885(-0.941123948114|-0.942857142857)	0.94201	1
19_36803605_36803925	circRNA	ENSOARG00020023098	MSTRG.11441.1	mRNA	ENSOARG00020000543	4	1.86599e-07	0.880406	0.0205987	0.0403332	PEKD01006006.1_29717(-0.941123948114|-0.942857142857);<br>PEKD01006704.1_30154(-0.941123948114|-0.942857142857);<br>PEKD01007325.1_29983(-0.941123948114|-0.942857142857);<br>PEKD01007283.1_29885(-0.941123948114|-0.942857142857)	0.94201	1
19_36803605_36803925	circRNA	ENSOARG00020023098	ENSOART00020017614	mRNA	ENSOARG00020010720	4	1.86599e-07	0.880406	0.0205987	0.0403332	PEKD01006006.1_29717(-0.941123948114|-0.885714285714);<br>PEKD01006704.1_30154(-0.941123948114|-0.885714285714);<br>PEKD01007325.1_29983(-0.941123948114|-0.885714285714);<br>PEKD01007283.1_29885(-0.941123948114|-0.885714285714)	0.58195	0.999999
19_36803605_36803925	circRNA	ENSOARG00020023098	ENSOART00020017685	mRNA	ENSOARG00020011596	4	2.79898e-06	0.941124	0.00509754	0.0295306	PEKD01006006.1_29717(-0.941123948114|-0.942857142857);<br>PEKD01006704.1_30154(-0.941123948114|-0.942857142857);<br>PEKD01007325.1_29983(-0.941123948114|-0.942857142857);<br>PEKD01007283.1_29885(-0.941123948114|-0.942857142857)	0.463692	1
19_36803605_36803925	circRNA	ENSOARG00020023098	ENSOART00020001525	mRNA	ENSOARG00020001033	4	1.86599e-07	0.880406	0.0205987	0.0403332	PEKD01006006.1_29717(-0.941123948114|-0.942857142857);<br>PEKD01006704.1_30154(-0.941123948114|-0.942857142857);<br>PEKD01007325.1_29983(-0.941123948114|-0.942857142857);<br>PEKD01007283.1_29885(-0.941123948114|-0.942857142857)	0.94201	1
19_36803605_36803925	circRNA	ENSOARG00020023098	ENSOART00020040630	mRNA	ENSOARG00020025840	4	1.86599e-07	0.880406	0.0205987	0.0403332	PEKD01006006.1_29717(-0.941123948114|-0.885714285714);<br>PEKD01006704.1_30154(-0.941123948114|-0.885714285714);<br>PEKD01007325.1_29983(-0.941123948114|-0.885714285714);<br>PEKD01007283.1_29885(-0.941123948114|-0.885714285714)	0.58195	0.999999
19_36803605_36803925	circRNA	ENSOARG00020023098	ENSOART00020017056	mRNA	ENSOARG00020009999	4	1.86599e-07	1	0	0	PEKD01006006.1_29717(-0.941123948114|-0.941123948114);<br>PEKD01006704.1_30154(-0.941123948114|-0.941123948114);<br>PEKD01007325.1_29983(-0.941123948114|-0.941123948114);<br>PEKD01007283.1_29885(-0.941123948114|-0.941123948114)	1.11022e-16	1
19_36803605_36803925	circRNA	ENSOARG00020023098	MSTRG.1833.3	mRNA	ENSOARG00020009001	4	6.53095e-06	0.941124	0.00509754	0.0295306	PEKD01006006.1_29717(-0.941123948114|-0.828571428571);<br>PEKD01006704.1_30154(-0.941123948114|-0.828571428571);<br>PEKD01007325.1_29983(-0.941123948114|-0.828571428571);<br>PEKD01007283.1_29885(-0.941123948114|-0.828571428571)	0.0887376	0.999984
19_36803605_36803925	circRNA	ENSOARG00020023098	MSTRG.8775.9	mRNA	ENSOARG00020007754	4	1.86599e-07	0.941124	0.00509754	0.0295306	PEKD01006006.1_29717(-0.941123948114|-0.828571428571);<br>PEKD01006704.1_30154(-0.941123948114|-0.828571428571);<br>PEKD01007325.1_29983(-0.941123948114|-0.828571428571);<br>PEKD01007283.1_29885(-0.941123948114|-0.828571428571)	0.0887376	0.999984
19_36803605_36803925	circRNA	ENSOARG00020023098	ENSOART00020019350	mRNA	ENSOARG00020012681	4	1.86599e-07	0.880406	0.0205987	0.0403332	PEKD01006006.1_29717(-0.941123948114|-0.885714285714);<br>PEKD01006704.1_30154(-0.941123948114|-0.885714285714);<br>PEKD01007325.1_29983(-0.941123948114|-0.885714285714);<br>PEKD01007283.1_29885(-0.941123948114|-0.885714285714)	0.58195	0.999999
19_36803605_36803925	circRNA	ENSOARG00020023098	ENSOART00020010613	mRNA	ENSOARG00020006707	4	6.53095e-06	0.880406	0.0205987	0.0403332	PEKD01006006.1_29717(-0.941123948114|-0.942857142857);<br>PEKD01006704.1_30154(-0.941123948114|-0.942857142857);<br>PEKD01007325.1_29983(-0.941123948114|-0.942857142857);<br>PEKD01007283.1_29885(-0.941123948114|-0.942857142857)	0.94201	1
19_36803605_36803925	circRNA	ENSOARG00020023098	ENSOART00020003315	mRNA	ENSOARG00020002164	4	9.32993e-07	0.880406	0.0205987	0.0403332	PEKD01006006.1_29717(-0.941123948114|-0.885714285714);<br>PEKD01006704.1_30154(-0.941123948114|-0.885714285714);<br>PEKD01007325.1_29983(-0.941123948114|-0.885714285714);<br>PEKD01007283.1_29885(-0.941123948114|-0.885714285714)	0.58195	0.999999
19_36803605_36803925	circRNA	ENSOARG00020023098	MSTRG.7744.2	mRNA	ENSOARG00020022036	4	2.79898e-06	0.880406	0.0205987	0.0403332	PEKD01006006.1_29717(-0.941123948114|-0.885714285714);<br>PEKD01006704.1_30154(-0.941123948114|-0.885714285714);<br>PEKD01007325.1_29983(-0.941123948114|-0.885714285714);<br>PEKD01007283.1_29885(-0.941123948114|-0.885714285714)	0.58195	0.999999
19_36803605_36803925	circRNA	ENSOARG00020023098	MSTRG.6533.2	mRNA	ENSOARG00020023939	4	1.86599e-07	0.880406	0.0205987	0.0403332	PEKD01006006.1_29717(-0.941123948114|-0.942857142857);<br>PEKD01006704.1_30154(-0.941123948114|-0.942857142857);<br>PEKD01007325.1_29983(-0.941123948114|-0.942857142857);<br>PEKD01007283.1_29885(-0.941123948114|-0.942857142857)	0.94201	1
19_36803605_36803925	circRNA	ENSOARG00020023098	ENSOART00020022307	mRNA	ENSOARG00020014507	4	2.79898e-06	0.941124	0.00509754	0.0295306	PEKD01006006.1_29717(-0.941123948114|-0.828571428571);<br>PEKD01006704.1_30154(-0.941123948114|-0.828571428571);<br>PEKD01007325.1_29983(-0.941123948114|-0.828571428571);<br>PEKD01007283.1_29885(-0.941123948114|-0.828571428571)	0.0887376	0.999984
19_36803605_36803925	circRNA	ENSOARG00020023098	ENSOART00020031532	mRNA	ENSOARG00020020459	4	2.79898e-06	0.880406	0.0205987	0.0403332	PEKD01006006.1_29717(-0.941123948114|-0.942857142857);<br>PEKD01006704.1_30154(-0.941123948114|-0.942857142857);<br>PEKD01007325.1_29983(-0.941123948114|-0.942857142857);<br>PEKD01007283.1_29885(-0.941123948114|-0.942857142857)	0.94201	1
19_36803605_36803925	circRNA	ENSOARG00020023098	ENSOART00020005257	mRNA	ENSOARG00020003454	4	2.79898e-06	0.880406	0.0205987	0.0403332	PEKD01006006.1_29717(-0.941123948114|-0.942857142857);<br>PEKD01006704.1_30154(-0.941123948114|-0.942857142857);<br>PEKD01007325.1_29983(-0.941123948114|-0.942857142857);<br>PEKD01007283.1_29885(-0.941123948114|-0.942857142857)	0.94201	1
19_36803605_36803925	circRNA	ENSOARG00020023098	ENSOART00020034301	mRNA	ENSOARG00020022036	4	6.53095e-06	0.880406	0.0205987	0.0403332	PEKD01006006.1_29717(-0.941123948114|-0.942857142857);<br>PEKD01006704.1_30154(-0.941123948114|-0.942857142857);<br>PEKD01007325.1_29983(-0.941123948114|-0.942857142857);<br>PEKD01007283.1_29885(-0.941123948114|-0.942857142857)	0.94201	1
19_36803605_36803925	circRNA	ENSOARG00020023098	MSTRG.1806.3	mRNA	ENSOARG00020003454	4	1.30619e-05	0.880406	0.0205987	0.0403332	PEKD01006006.1_29717(-0.941123948114|-0.942857142857);<br>PEKD01006704.1_30154(-0.941123948114|-0.942857142857);<br>PEKD01007325.1_29983(-0.941123948114|-0.942857142857);<br>PEKD01007283.1_29885(-0.941123948114|-0.942857142857)	0.94201	1
19_36803605_36803925	circRNA	ENSOARG00020023098	MSTRG.1806.1	mRNA	ENSOARG00020003454	4	2.35114e-05	0.880406	0.0205987	0.0403332	PEKD01006006.1_29717(-0.941123948114|-0.942857142857);<br>PEKD01006704.1_30154(-0.941123948114|-0.942857142857);<br>PEKD01007325.1_29983(-0.941123948114|-0.942857142857);<br>PEKD01007283.1_29885(-0.941123948114|-0.942857142857)	0.94201	1
19_36803605_36803925	circRNA	ENSOARG00020023098	ENSOART00020033797	mRNA	ENSOARG00020021809	4	1.86599e-07	0.898027	0.0150677	0.0403332	PEKD01006006.1_29717(-0.941123948114|-0.845154254729);<br>PEKD01006704.1_30154(-0.941123948114|-0.845154254729);<br>PEKD01007325.1_29983(-0.941123948114|-0.845154254729);<br>PEKD01007283.1_29885(-0.941123948114|-0.845154254729)	0.330065	0.999992
19_36803605_36803925	circRNA	ENSOARG00020023098	ENSOART00020038210	mRNA	ENSOARG00020024436	4	1.86599e-07	0.898027	0.0150677	0.0403332	PEKD01006006.1_29717(-0.941123948114|-0.845154254729);<br>PEKD01006704.1_30154(-0.941123948114|-0.845154254729);<br>PEKD01007325.1_29983(-0.941123948114|-0.845154254729);<br>PEKD01007283.1_29885(-0.941123948114|-0.845154254729)	0.330065	0.999992
19_36803605_36803925	circRNA	ENSOARG00020023098	ENSOART00020023849	mRNA	ENSOARG00020015515	4	1.30619e-05	0.933257	0.00653338	0.0351797	PEKD01006006.1_29717(-0.941123948114|-0.878310065654);<br>PEKD01006704.1_30154(-0.941123948114|-0.878310065654);<br>PEKD01007325.1_29983(-0.941123948114|-0.878310065654);<br>PEKD01007283.1_29885(-0.941123948114|-0.878310065654)	0.273345	0.999999
19_36803605_36803925	circRNA	ENSOARG00020023098	ENSOART00020017718	mRNA	ENSOARG00020011551	4	9.32993e-07	0.880406	0.0205987	0.0403332	PEKD01006006.1_29717(-0.941123948114|-0.942857142857);<br>PEKD01006704.1_30154(-0.941123948114|-0.942857142857);<br>PEKD01007325.1_29983(-0.941123948114|-0.942857142857);<br>PEKD01007283.1_29885(-0.941123948114|-0.942857142857)	0.94201	1
19_36803605_36803925	circRNA	ENSOARG00020023098	ENSOART00020007451	mRNA	ENSOARG00020004561	4	1.30619e-05	0.880406	0.0205987	0.0403332	PEKD01006006.1_29717(-0.941123948114|-0.885714285714);<br>PEKD01006704.1_30154(-0.941123948114|-0.885714285714);<br>PEKD01007325.1_29983(-0.941123948114|-0.885714285714);<br>PEKD01007283.1_29885(-0.941123948114|-0.885714285714)	0.58195	0.999999
19_36803605_36803925	circRNA	ENSOARG00020023098	ENSOART00020006983	mRNA	ENSOARG00020004370	4	1.86599e-07	0.880406	0.0205987	0.0403332	PEKD01006006.1_29717(-0.941123948114|-0.885714285714);<br>PEKD01006704.1_30154(-0.941123948114|-0.885714285714);<br>PEKD01007325.1_29983(-0.941123948114|-0.885714285714);<br>PEKD01007283.1_29885(-0.941123948114|-0.885714285714)	0.58195	0.999999
19_36803605_36803925	circRNA	ENSOARG00020023098	ENSOART00020012111	mRNA	ENSOARG00020007658	4	1.86599e-07	0.898027	0.0150677	0.0403332	PEKD01006006.1_29717(-0.941123948114|-0.845154254729);<br>PEKD01006704.1_30154(-0.941123948114|-0.845154254729);<br>PEKD01007325.1_29983(-0.941123948114|-0.845154254729);<br>PEKD01007283.1_29885(-0.941123948114|-0.845154254729)	0.330065	0.999992
19_36803605_36803925	circRNA	ENSOARG00020023098	ENSOART00020012119	mRNA	ENSOARG00020007873	4	1.86599e-07	0.954864	0.00300995	0.0295306	PEKD01006006.1_29717(-0.941123948114|-0.811679449913);<br>PEKD01006704.1_30154(-0.941123948114|-0.811679449913);<br>PEKD01007325.1_29983(-0.941123948114|-0.811679449913);<br>PEKD01007283.1_29885(-0.941123948114|-0.811679449913)	-0.0122686	0.99997
19_36803605_36803925	circRNA	ENSOARG00020023098	ENSOART00020001388	mRNA	ENSOARG00020000951	4	2.35114e-05	0.880406	0.0205987	0.0403332	PEKD01006006.1_29717(-0.941123948114|-0.885714285714);<br>PEKD01006704.1_30154(-0.941123948114|-0.885714285714);<br>PEKD01007325.1_29983(-0.941123948114|-0.885714285714);<br>PEKD01007283.1_29885(-0.941123948114|-0.885714285714)	0.58195	0.999999
19_36803605_36803925	circRNA	ENSOARG00020023098	ENSOART00020020138	mRNA	ENSOARG00020012970	4	9.32993e-07	0.941124	0.00509754	0.0295306	PEKD01006006.1_29717(-0.941123948114|-0.942857142857);<br>PEKD01006704.1_30154(-0.941123948114|-0.942857142857);<br>PEKD01007325.1_29983(-0.941123948114|-0.942857142857);<br>PEKD01007283.1_29885(-0.941123948114|-0.942857142857)	0.463692	1
19_36803605_36803925	circRNA	ENSOARG00020023098	MSTRG.6616.1	mRNA	ENSOARG00020016666	4	1.86599e-07	0.880406	0.0205987	0.0403332	PEKD01006006.1_29717(-0.941123948114|-0.885714285714);<br>PEKD01006704.1_30154(-0.941123948114|-0.885714285714);<br>PEKD01007325.1_29983(-0.941123948114|-0.885714285714);<br>PEKD01007283.1_29885(-0.941123948114|-0.885714285714)	0.58195	0.999999
19_36803605_36803925	circRNA	ENSOARG00020023098	MSTRG.6099.3	mRNA	ENSOARG00020008048	4	1.86599e-07	0.880406	0.0205987	0.0403332	PEKD01006006.1_29717(-0.941123948114|-0.885714285714);<br>PEKD01006704.1_30154(-0.941123948114|-0.885714285714);<br>PEKD01007325.1_29983(-0.941123948114|-0.885714285714);<br>PEKD01007283.1_29885(-0.941123948114|-0.885714285714)	0.58195	0.999999
19_36803605_36803925	circRNA	ENSOARG00020023098	ENSOART00020027661	mRNA	ENSOARG00020017976	4	9.32993e-07	0.880406	0.0205987	0.0403332	PEKD01006006.1_29717(-0.941123948114|-0.885714285714);<br>PEKD01006704.1_30154(-0.941123948114|-0.885714285714);<br>PEKD01007325.1_29983(-0.941123948114|-0.885714285714);<br>PEKD01007283.1_29885(-0.941123948114|-0.885714285714)	0.58195	0.999999
19_36803605_36803925	circRNA	ENSOARG00020023098	ENSOART00020039003	mRNA	ENSOARG00020024906	4	1.86599e-07	0.941124	0.00509754	0.0295306	PEKD01006006.1_29717(-0.941123948114|-0.828571428571);<br>PEKD01006704.1_30154(-0.941123948114|-0.828571428571);<br>PEKD01007325.1_29983(-0.941123948114|-0.828571428571);<br>PEKD01007283.1_29885(-0.941123948114|-0.828571428571)	0.0887376	0.999984
19_36803605_36803925	circRNA	ENSOARG00020023098	ENSOART00020034918	mRNA	ENSOARG00020022404	4	9.32993e-07	0.880406	0.0205987	0.0403332	PEKD01006006.1_29717(-0.941123948114|-0.942857142857);<br>PEKD01006704.1_30154(-0.941123948114|-0.942857142857);<br>PEKD01007325.1_29983(-0.941123948114|-0.942857142857);<br>PEKD01007283.1_29885(-0.941123948114|-0.942857142857)	0.94201	1
19_36803605_36803925	circRNA	ENSOARG00020023098	ENSOART00020028957	mRNA	ENSOARG00020018123	4	9.32993e-07	0.880406	0.0205987	0.0403332	PEKD01006006.1_29717(-0.941123948114|-0.885714285714);<br>PEKD01006704.1_30154(-0.941123948114|-0.885714285714);<br>PEKD01007325.1_29983(-0.941123948114|-0.885714285714);<br>PEKD01007283.1_29885(-0.941123948114|-0.885714285714)	0.58195	0.999999
19_36803605_36803925	circRNA	ENSOARG00020023098	MSTRG.3948.3	mRNA	ENSOARG00020003614	4	2.79898e-06	0.941124	0.00509754	0.0295306	PEKD01006006.1_29717(-0.941123948114|-0.942857142857);<br>PEKD01006704.1_30154(-0.941123948114|-0.942857142857);<br>PEKD01007325.1_29983(-0.941123948114|-0.942857142857);<br>PEKD01007283.1_29885(-0.941123948114|-0.942857142857)	0.463692	1
19_36803605_36803925	circRNA	ENSOARG00020023098	ENSOART00020032576	mRNA	ENSOARG00020021120	4	2.79898e-06	0.880406	0.0205987	0.0403332	PEKD01006006.1_29717(-0.941123948114|-0.885714285714);<br>PEKD01006704.1_30154(-0.941123948114|-0.885714285714);<br>PEKD01007325.1_29983(-0.941123948114|-0.885714285714);<br>PEKD01007283.1_29885(-0.941123948114|-0.885714285714)	0.58195	0.999999
19_36803605_36803925	circRNA	ENSOARG00020023098	MSTRG.12552.1	mRNA	ENSOARG00020007624	4	6.53095e-06	0.880406	0.0205987	0.0403332	PEKD01006006.1_29717(-0.941123948114|-0.942857142857);<br>PEKD01006704.1_30154(-0.941123948114|-0.942857142857);<br>PEKD01007325.1_29983(-0.941123948114|-0.942857142857);<br>PEKD01007283.1_29885(-0.941123948114|-0.942857142857)	0.94201	1
19_36803605_36803925	circRNA	ENSOARG00020023098	ENSOART00020040414	mRNA	ENSOARG00020025747	4	9.32993e-07	0.880406	0.0205987	0.0403332	PEKD01006006.1_29717(-0.941123948114|-0.885714285714);<br>PEKD01006704.1_30154(-0.941123948114|-0.885714285714);<br>PEKD01007325.1_29983(-0.941123948114|-0.885714285714);<br>PEKD01007283.1_29885(-0.941123948114|-0.885714285714)	0.58195	0.999999
19_36803605_36803925	circRNA	ENSOARG00020023098	ENSOART00020025141	mRNA	ENSOARG00020016397	4	1.86599e-07	0.880406	0.0205987	0.0403332	PEKD01006006.1_29717(-0.941123948114|-0.885714285714);<br>PEKD01006704.1_30154(-0.941123948114|-0.885714285714);<br>PEKD01007325.1_29983(-0.941123948114|-0.885714285714);<br>PEKD01007283.1_29885(-0.941123948114|-0.885714285714)	0.58195	0.999999
19_36803605_36803925	circRNA	ENSOARG00020023098	MSTRG.9697.2	mRNA	ENSOARG00020016674	4	2.79898e-06	0.880406	0.0205987	0.0403332	PEKD01006006.1_29717(-0.941123948114|-0.942857142857);<br>PEKD01006704.1_30154(-0.941123948114|-0.942857142857);<br>PEKD01007325.1_29983(-0.941123948114|-0.942857142857);<br>PEKD01007283.1_29885(-0.941123948114|-0.942857142857)	0.94201	1
19_36803605_36803925	circRNA	ENSOARG00020023098	MSTRG.11001.1	mRNA	ENSOARG00020001813	4	1.86599e-07	0.880406	0.0205987	0.0403332	PEKD01006006.1_29717(-0.941123948114|-0.942857142857);<br>PEKD01006704.1_30154(-0.941123948114|-0.942857142857);<br>PEKD01007325.1_29983(-0.941123948114|-0.942857142857);<br>PEKD01007283.1_29885(-0.941123948114|-0.942857142857)	0.94201	1
19_36803605_36803925	circRNA	ENSOARG00020023098	ENSOART00020033426	mRNA	ENSOARG00020021570	4	1.30619e-05	0.831655	0.0401244	0.0657007	PEKD01006006.1_29717(-0.941123948114|-0.898645105261);<br>PEKD01006704.1_30154(-0.941123948114|-0.898645105261);<br>PEKD01007325.1_29983(-0.941123948114|-0.898645105261);<br>PEKD01007283.1_29885(-0.941123948114|-0.898645105261)	0.926605	1
19_36803605_36803925	circRNA	ENSOARG00020023098	ENSOART00020023748	mRNA	ENSOARG00020015376	4	1.86599e-07	0.880406	0.0205987	0.0403332	PEKD01006006.1_29717(-0.941123948114|-0.885714285714);<br>PEKD01006704.1_30154(-0.941123948114|-0.885714285714);<br>PEKD01007325.1_29983(-0.941123948114|-0.885714285714);<br>PEKD01007283.1_29885(-0.941123948114|-0.885714285714)	0.58195	0.999999
19_36803605_36803925	circRNA	ENSOARG00020023098	ENSOART00020007708	mRNA	ENSOARG00020005022	4	9.32993e-07	0.880406	0.0205987	0.0403332	PEKD01006006.1_29717(-0.941123948114|-0.942857142857);<br>PEKD01006704.1_30154(-0.941123948114|-0.942857142857);<br>PEKD01007325.1_29983(-0.941123948114|-0.942857142857);<br>PEKD01007283.1_29885(-0.941123948114|-0.942857142857)	0.94201	1
19_36803605_36803925	circRNA	ENSOARG00020023098	ENSOART00020026262	mRNA	ENSOARG00020017093	4	2.79898e-06	0.880406	0.0205987	0.0403332	PEKD01006006.1_29717(-0.941123948114|-0.885714285714);<br>PEKD01006704.1_30154(-0.941123948114|-0.885714285714);<br>PEKD01007325.1_29983(-0.941123948114|-0.885714285714);<br>PEKD01007283.1_29885(-0.941123948114|-0.885714285714)	0.58195	0.999999
19_36803605_36803925	circRNA	ENSOARG00020023098	ENSOART00020034905	mRNA	ENSOARG00020022432	4	9.32993e-07	0.880406	0.0205987	0.0403332	PEKD01006006.1_29717(-0.941123948114|-0.942857142857);<br>PEKD01006704.1_30154(-0.941123948114|-0.942857142857);<br>PEKD01007325.1_29983(-0.941123948114|-0.942857142857);<br>PEKD01007283.1_29885(-0.941123948114|-0.942857142857)	0.94201	1
19_36803605_36803925	circRNA	ENSOARG00020023098	ENSOART00020005161	mRNA	ENSOARG00020003388	4	2.79898e-06	0.924062	0.00843099	0.0403332	PEKD01006006.1_29717(-0.941123948114|-0.927633657044);<br>PEKD01006704.1_30154(-0.941123948114|-0.927633657044);<br>PEKD01007325.1_29983(-0.941123948114|-0.927633657044);<br>PEKD01007283.1_29885(-0.941123948114|-0.927633657044)	0.519799	1
19_36803605_36803925	circRNA	ENSOARG00020023098	MSTRG.7441.2	mRNA	ENSOARG00020023725	4	1.86599e-07	0.941124	0.00509754	0.0295306	PEKD01006006.1_29717(-0.941123948114|-0.942857142857);<br>PEKD01006704.1_30154(-0.941123948114|-0.942857142857);<br>PEKD01007325.1_29983(-0.941123948114|-0.942857142857);<br>PEKD01007283.1_29885(-0.941123948114|-0.942857142857)	0.463692	1
19_36803605_36803925	circRNA	ENSOARG00020023098	ENSOART00020007095	mRNA	ENSOARG00020004618	4	9.32993e-07	0.880406	0.0205987	0.0403332	PEKD01006006.1_29717(-0.941123948114|-0.942857142857);<br>PEKD01006704.1_30154(-0.941123948114|-0.942857142857);<br>PEKD01007325.1_29983(-0.941123948114|-0.942857142857);<br>PEKD01007283.1_29885(-0.941123948114|-0.942857142857)	0.94201	1
19_36803605_36803925	circRNA	ENSOARG00020023098	ENSOART00020033635	mRNA	ENSOARG00020021243	4	1.30619e-05	0.880406	0.0205987	0.0403332	PEKD01006006.1_29717(-0.941123948114|-0.885714285714);<br>PEKD01006704.1_30154(-0.941123948114|-0.885714285714);<br>PEKD01007325.1_29983(-0.941123948114|-0.885714285714);<br>PEKD01007283.1_29885(-0.941123948114|-0.885714285714)	0.58195	0.999999
19_36803605_36803925	circRNA	ENSOARG00020023098	ENSOART00020005366	mRNA	ENSOARG00020003497	4	6.53095e-06	0.880406	0.0205987	0.0403332	PEKD01006006.1_29717(-0.941123948114|-0.885714285714);<br>PEKD01006704.1_30154(-0.941123948114|-0.885714285714);<br>PEKD01007325.1_29983(-0.941123948114|-0.885714285714);<br>PEKD01007283.1_29885(-0.941123948114|-0.885714285714)	0.58195	0.999999
19_36803605_36803925	circRNA	ENSOARG00020023098	ENSOART00020016433	mRNA	ENSOARG00020010758	4	9.32993e-07	0.880406	0.0205987	0.0403332	PEKD01006006.1_29717(-0.941123948114|-0.885714285714);<br>PEKD01006704.1_30154(-0.941123948114|-0.885714285714);<br>PEKD01007325.1_29983(-0.941123948114|-0.885714285714);<br>PEKD01007283.1_29885(-0.941123948114|-0.885714285714)	0.58195	0.999999
19_36803605_36803925	circRNA	ENSOARG00020023098	ENSOART00020038244	mRNA	ENSOARG00020024449	4	1.86599e-07	0.880406	0.0205987	0.0403332	PEKD01006006.1_29717(-0.941123948114|-0.885714285714);<br>PEKD01006704.1_30154(-0.941123948114|-0.885714285714);<br>PEKD01007325.1_29983(-0.941123948114|-0.885714285714);<br>PEKD01007283.1_29885(-0.941123948114|-0.885714285714)	0.58195	0.999999
19_36803605_36803925	circRNA	ENSOARG00020023098	ENSOART00020037846	mRNA	ENSOARG00020024233	4	1.86599e-07	0.880406	0.0205987	0.0403332	PEKD01006006.1_29717(-0.941123948114|-0.885714285714);<br>PEKD01006704.1_30154(-0.941123948114|-0.885714285714);<br>PEKD01007325.1_29983(-0.941123948114|-0.885714285714);<br>PEKD01007283.1_29885(-0.941123948114|-0.885714285714)	0.58195	0.999999
19_36803605_36803925	circRNA	ENSOARG00020023098	MSTRG.11259.1	mRNA	ENSOARG00020019130	4	9.32993e-07	0.941124	0.00509754	0.0295306	PEKD01006006.1_29717(-0.941123948114|-0.942857142857);<br>PEKD01006704.1_30154(-0.941123948114|-0.942857142857);<br>PEKD01007325.1_29983(-0.941123948114|-0.942857142857);<br>PEKD01007283.1_29885(-0.941123948114|-0.942857142857)	0.463692	1
19_36803605_36803925	circRNA	ENSOARG00020023098	ENSOART00020028601	mRNA	ENSOARG00020017758	4	2.79898e-06	0.880406	0.0205987	0.0403332	PEKD01006006.1_29717(-0.941123948114|-0.942857142857);<br>PEKD01006704.1_30154(-0.941123948114|-0.942857142857);<br>PEKD01007325.1_29983(-0.941123948114|-0.942857142857);<br>PEKD01007283.1_29885(-0.941123948114|-0.942857142857)	0.94201	1
19_36803605_36803925	circRNA	ENSOARG00020023098	ENSOART00020018744	mRNA	ENSOARG00020010638	4	2.79898e-06	0.880406	0.0205987	0.0403332	PEKD01006006.1_29717(-0.941123948114|-0.942857142857);<br>PEKD01006704.1_30154(-0.941123948114|-0.942857142857);<br>PEKD01007325.1_29983(-0.941123948114|-0.942857142857);<br>PEKD01007283.1_29885(-0.941123948114|-0.942857142857)	0.94201	1
19_36803605_36803925	circRNA	ENSOARG00020023098	ENSOART00020033127	mRNA	ENSOARG00020020975	4	2.35114e-05	0.880406	0.0205987	0.0403332	PEKD01006006.1_29717(-0.941123948114|-0.942857142857);<br>PEKD01006704.1_30154(-0.941123948114|-0.942857142857);<br>PEKD01007325.1_29983(-0.941123948114|-0.942857142857);<br>PEKD01007283.1_29885(-0.941123948114|-0.942857142857)	0.94201	1
19_36803605_36803925	circRNA	ENSOARG00020023098	ENSOART00020034885	mRNA	ENSOARG00020022317	4	9.32993e-07	0.880406	0.0205987	0.0403332	PEKD01006006.1_29717(-0.941123948114|-0.942857142857);<br>PEKD01006704.1_30154(-0.941123948114|-0.942857142857);<br>PEKD01007325.1_29983(-0.941123948114|-0.942857142857);<br>PEKD01007283.1_29885(-0.941123948114|-0.942857142857)	0.94201	1
19_36803605_36803925	circRNA	ENSOARG00020023098	MSTRG.1913.2	mRNA	ENSOARG00020014595	4	2.79898e-06	0.935484	0.00610923	0.0333231	PEKD01006006.1_29717(-0.941123948114|-0.880406274042);<br>PEKD01006704.1_30154(-0.941123948114|-0.880406274042);<br>PEKD01007325.1_29983(-0.941123948114|-0.880406274042);<br>PEKD01007283.1_29885(-0.941123948114|-0.880406274042)	0.268597	0.999999
19_36803605_36803925	circRNA	ENSOARG00020023098	ENSOART00020001534	mRNA	ENSOARG00020001048	4	9.32993e-07	0.941124	0.00509754	0.0295306	PEKD01006006.1_29717(-0.941123948114|-0.942857142857);<br>PEKD01006704.1_30154(-0.941123948114|-0.942857142857);<br>PEKD01007325.1_29983(-0.941123948114|-0.942857142857);<br>PEKD01007283.1_29885(-0.941123948114|-0.942857142857)	0.463692	1
19_36803605_36803925	circRNA	ENSOARG00020023098	ENSOART00020022422	mRNA	ENSOARG00020014646	4	9.32993e-07	0.880406	0.0205987	0.0403332	PEKD01006006.1_29717(-0.941123948114|-0.942857142857);<br>PEKD01006704.1_30154(-0.941123948114|-0.942857142857);<br>PEKD01007325.1_29983(-0.941123948114|-0.942857142857);<br>PEKD01007283.1_29885(-0.941123948114|-0.942857142857)	0.94201	1
19_36803605_36803925	circRNA	ENSOARG00020023098	ENSOART00020000186	mRNA	ENSOARG00020000160	4	9.32993e-07	1	0	0	PEKD01006006.1_29717(-0.941123948114|-0.941123948114);<br>PEKD01006704.1_30154(-0.941123948114|-0.941123948114);<br>PEKD01007325.1_29983(-0.941123948114|-0.941123948114);<br>PEKD01007283.1_29885(-0.941123948114|-0.941123948114)	1.11022e-16	1
19_36803605_36803925	circRNA	ENSOARG00020023098	ENSOART00020017067	mRNA	ENSOARG00020011143	4	6.53095e-06	0.880406	0.0205987	0.0403332	PEKD01006006.1_29717(-0.941123948114|-0.942857142857);<br>PEKD01006704.1_30154(-0.941123948114|-0.942857142857);<br>PEKD01007325.1_29983(-0.941123948114|-0.942857142857);<br>PEKD01007283.1_29885(-0.941123948114|-0.942857142857)	0.94201	1
19_36803605_36803925	circRNA	ENSOARG00020023098	ENSOART00020014540	mRNA	ENSOARG00020009011	4	9.32993e-07	0.880406	0.0205987	0.0403332	PEKD01006006.1_29717(-0.941123948114|-0.885714285714);<br>PEKD01006704.1_30154(-0.941123948114|-0.885714285714);<br>PEKD01007325.1_29983(-0.941123948114|-0.885714285714);<br>PEKD01007283.1_29885(-0.941123948114|-0.885714285714)	0.58195	0.999999
19_36803605_36803925	circRNA	ENSOARG00020023098	MSTRG.8017.1	mRNA	ENSOARG00020016458	4	1.30619e-05	0.880406	0.0205987	0.0403332	PEKD01006006.1_29717(-0.941123948114|-0.942857142857);<br>PEKD01006704.1_30154(-0.941123948114|-0.942857142857);<br>PEKD01007325.1_29983(-0.941123948114|-0.942857142857);<br>PEKD01007283.1_29885(-0.941123948114|-0.942857142857)	0.94201	1
19_36803605_36803925	circRNA	ENSOARG00020023098	MSTRG.1996.2	mRNA	ENSOARG00020025492	4	1.86599e-07	0.880406	0.0205987	0.0403332	PEKD01006006.1_29717(-0.941123948114|-0.942857142857);<br>PEKD01006704.1_30154(-0.941123948114|-0.942857142857);<br>PEKD01007325.1_29983(-0.941123948114|-0.942857142857);<br>PEKD01007283.1_29885(-0.941123948114|-0.942857142857)	0.94201	1
19_36803605_36803925	circRNA	ENSOARG00020023098	ENSOART00020021833	mRNA	ENSOARG00020013117	4	1.86599e-07	0.89326	0.0164822	0.0403332	PEKD01006006.1_29717(-0.941123948114|-0.840668001696);<br>PEKD01006704.1_30154(-0.941123948114|-0.840668001696);<br>PEKD01007325.1_29983(-0.941123948114|-0.840668001696);<br>PEKD01007283.1_29885(-0.941123948114|-0.840668001696)	0.335645	0.99999
19_36803605_36803925	circRNA	ENSOARG00020023098	ENSOART00020029853	mRNA	ENSOARG00020016458	4	2.79898e-06	0.880406	0.0205987	0.0403332	PEKD01006006.1_29717(-0.941123948114|-0.885714285714);<br>PEKD01006704.1_30154(-0.941123948114|-0.885714285714);<br>PEKD01007325.1_29983(-0.941123948114|-0.885714285714);<br>PEKD01007283.1_29885(-0.941123948114|-0.885714285714)	0.58195	0.999999
19_36803605_36803925	circRNA	ENSOARG00020023098	ENSOART00020016768	mRNA	ENSOARG00020010999	4	2.79898e-06	0.89326	0.0164822	0.0403332	PEKD01006006.1_29717(-0.941123948114|-0.927633657044);<br>PEKD01006704.1_30154(-0.941123948114|-0.927633657044);<br>PEKD01007325.1_29983(-0.941123948114|-0.927633657044);<br>PEKD01007283.1_29885(-0.941123948114|-0.927633657044)	0.732949	1
19_36803605_36803925	circRNA	ENSOARG00020023098	ENSOART00020000989	mRNA	ENSOARG00020000696	4	9.32993e-07	0.935484	0.00610923	0.0333231	PEKD01006006.1_29717(-0.941123948114|-0.880406274042);<br>PEKD01006704.1_30154(-0.941123948114|-0.880406274042);<br>PEKD01007325.1_29983(-0.941123948114|-0.880406274042);<br>PEKD01007283.1_29885(-0.941123948114|-0.880406274042)	0.268597	0.999999
19_36803605_36803925	circRNA	ENSOARG00020023098	ENSOART00020005985	mRNA	ENSOARG00020003888	4	9.32993e-07	0.880406	0.0205987	0.0403332	PEKD01006006.1_29717(-0.941123948114|-0.885714285714);<br>PEKD01006704.1_30154(-0.941123948114|-0.885714285714);<br>PEKD01007325.1_29983(-0.941123948114|-0.885714285714);<br>PEKD01007283.1_29885(-0.941123948114|-0.885714285714)	0.58195	0.999999
19_36803605_36803925	circRNA	ENSOARG00020023098	MSTRG.9278.1	mRNA	ENSOARG00020024567	4	1.30619e-05	0.880406	0.0205987	0.0403332	PEKD01006006.1_29717(-0.941123948114|-0.942857142857);<br>PEKD01006704.1_30154(-0.941123948114|-0.942857142857);<br>PEKD01007325.1_29983(-0.941123948114|-0.942857142857);<br>PEKD01007283.1_29885(-0.941123948114|-0.942857142857)	0.94201	1
19_36803605_36803925	circRNA	ENSOARG00020023098	ENSOART00020032997	mRNA	ENSOARG00020019889	4	1.86599e-07	0.879883	0.0207757	0.0405851	PEKD01006006.1_29717(-0.941123948114|-0.828078671211);<br>PEKD01006704.1_30154(-0.941123948114|-0.828078671211);<br>PEKD01007325.1_29983(-0.941123948114|-0.828078671211);<br>PEKD01007283.1_29885(-0.941123948114|-0.828078671211)	0.349293	0.999983
19_36803605_36803925	circRNA	ENSOARG00020023098	MSTRG.9612.1	mRNA	ENSOARG00020015578	4	1.86599e-07	0.819689	0.0458371	0.0721034	PEKD01006006.1_29717(-0.941123948114|-0.828571428571);<br>PEKD01006704.1_30154(-0.941123948114|-0.828571428571);<br>PEKD01007325.1_29983(-0.941123948114|-0.828571428571);<br>PEKD01007283.1_29885(-0.941123948114|-0.828571428571)	0.608883	0.999984
19_36803605_36803925	circRNA	ENSOARG00020023098	ENSOART00020037736	mRNA	ENSOARG00020024160	4	1.86599e-07	0.898027	0.0150677	0.0403332	PEKD01006006.1_29717(-0.941123948114|-0.845154254729);<br>PEKD01006704.1_30154(-0.941123948114|-0.845154254729);<br>PEKD01007325.1_29983(-0.941123948114|-0.845154254729);<br>PEKD01007283.1_29885(-0.941123948114|-0.845154254729)	0.330065	0.999992
