# Supplementary material for: Whole-transcriptome analyses of ovine lung microvascular endothelial cells infected with bluetongue virus
Source: Vet Res. 2024 Sep 27;55:122. doi: 10.1186/s13567-024-01372-0 (PMC11438077; doi:10.1186/s13567-024-01372-0)
Supplement: Supplementary file 9 — Additional file 9. GO annotation analysis of differentially expressed transcripts related to ECM. [file 13567_2024_1372_MOESM9_ESM.xls]

## Sheet: Add file 9
Number	GO id	Term type	Description	Ratio_in_study	Ratio_in_pop	Rich factor	pvalue	padjust
6	GO:0031589	BP	cell-substrate adhesion	6/ 14	262/ 44898	0.0229008	1.24904e-08	0.000123996
4	GO:0008305	CC	integrin complex	4/ 14	77/ 44898	0.0519481	7.89822e-09	0.000123996
5	GO:0098636	CC	protein complex involved in cell adhesion	5/ 14	94/ 44898	0.0531915	1.77441e-08	0.000123996
5	GO:0007229	BP	integrin-mediated signaling pathway	5/ 14	311/ 44898	0.0160772	2.93727e-08	0.000153942
9	GO:0007155	BP	cell adhesion	9/ 14	1341/ 44898	0.00671141	5.96152e-08	0.000190695
9	GO:0022610	BP	biological adhesion	9/ 14	1354/ 44898	0.00664697	6.36741e-08	0.000190695
10	GO:0062023	CC	collagen-containing extracellular matrix	10/ 14	363/ 44898	0.0275482	6.33727e-08	0.000190695
5	GO:0007160	BP	cell-matrix adhesion	5/ 14	165/ 44898	0.030303	1.71058e-07	0.000448257
9	GO:0005604	CC	basement membrane	9/ 14	170/ 44898	0.0529412	1.92791e-07	0.000449074
4	GO:0035987	BP	endodermal cell differentiation	4/ 14	50/ 44898	0.08	4.68927e-07	0.000853671
3	GO:0033627	BP	cell adhesion mediated by integrin	3/ 14	52/ 44898	0.0576923	5.28544e-07	0.000853671
10	GO:0031012	CC	extracellular matrix	10/ 14	565/ 44898	0.0176991	5.6515e-07	0.000853671
10	GO:0030312	CC	external encapsulating structure	10/ 14	566/ 44898	0.0176678	5.70091e-07	0.000853671
5	GO:0050839	MF	cell adhesion molecule binding	5/ 14	549/ 44898	0.00910747	4.90601e-07	0.000853671
5	GO:0005178	MF	integrin binding	5/ 14	227/ 44898	0.0220264	6.12164e-07	0.000855561
5	GO:0034330	BP	cell junction organization	5/ 14	586/ 44898	0.00853242	6.76317e-07	0.000886145
3	GO:0007044	BP	cell-substrate junction assembly	3/ 14	70/ 44898	0.0428571	1.30484e-06	0.00158646
3	GO:0150115	BP	cell-substrate junction organization	3/ 14	71/ 44898	0.0422535	1.36215e-06	0.00158646
5	GO:0098609	BP	cell-cell adhesion	5/ 14	708/ 44898	0.00706215	1.71072e-06	0.00188755
7	GO:0005102	MF	signaling receptor binding	7/ 14	2231/ 44898	0.00313761	1.86695e-06	0.00195694
7	GO:0009653	BP	anatomical structure morphogenesis	7/ 14	2263/ 44898	0.00309324	2.05358e-06	0.00205006
4	GO:0098802	CC	plasma membrane signaling receptor complex	4/ 14	331/ 44898	0.0120846	2.73931e-06	0.00261031
10	GO:0032502	BP	developmental process	10/ 14	7679/ 44898	0.00130225	1.08796e-05	0.00991654
7	GO:0007166	BP	cell surface receptor signaling pathway	7/ 14	3025/ 44898	0.00231405	1.40759e-05	0.0113495
2	GO:0005587	CC	collagen type IV trimer	2/ 14	18/ 44898	0.111111	1.37746e-05	0.0113495
2	GO:0098651	CC	basement membrane collagen trimer	2/ 14	18/ 44898	0.111111	1.37746e-05	0.0113495
2	GO:0098642	CC	network-forming collagen trimer	2/ 14	19/ 44898	0.105263	1.53924e-05	0.0119514
2	GO:0038063	BP	collagen-activated tyrosine kinase receptor signaling pathway	2/ 14	23/ 44898	0.0869565	2.27574e-05	0.0170388
2	GO:0038065	BP	collagen-activated signaling pathway	2/ 14	26/ 44898	0.0769231	2.92182e-05	0.0211217
6	GO:0006928	BP	movement of cell or subcellular component	6/ 14	2269/ 44898	0.00264434	3.49563e-05	0.0239415
5	GO:0016477	BP	cell migration	5/ 14	1325/ 44898	0.00377358	3.56071e-05	0.0239415
4	GO:0043235	CC	receptor complex	4/ 14	640/ 44898	0.00625	3.6545e-05	0.0239415
2	GO:0090136	BP	epithelial cell-cell adhesion	2/ 14	32/ 44898	0.0625	4.45438e-05	0.0282975
5	GO:0008284	BP	positive regulation of cell population proliferation	5/ 14	1447/ 44898	0.00345543	5.42061e-05	0.0334228
5	GO:0022603	BP	regulation of anatomical structure morphogenesis	5/ 14	1458/ 44898	0.00342936	5.61954e-05	0.0336595
5	GO:0030334	BP	regulation of cell migration	5/ 14	1468/ 44898	0.00340599	5.80528e-05	0.0338061
5	GO:0048870	BP	cell motility	5/ 14	1500/ 44898	0.00333333	6.43193e-05	0.036443
5	GO:2000145	BP	regulation of cell motility	5/ 14	1559/ 44898	0.00320718	7.72414e-05	0.0404822
4	GO:0009986	CC	cell surface	4/ 14	773/ 44898	0.00517464	7.60597e-05	0.0404822
2	GO:0043394	MF	proteoglycan binding	2/ 14	41/ 44898	0.0487805	7.35229e-05	0.0404822
5	GO:0040012	BP	regulation of locomotion	5/ 14	1624/ 44898	0.00307882	9.37211e-05	0.0469166
5	GO:0040011	BP	locomotion	5/ 14	1625/ 44898	0.00307692	9.39943e-05	0.0469166
4	GO:0030335	BP	positive regulation of cell migration	4/ 14	828/ 44898	0.00483092	9.91947e-05	0.0483609
5	GO:0051270	BP	regulation of cellular component movement	5/ 14	1652/ 44898	0.00302663	0.000101607	0.0484111
2	GO:0070527	BP	platelet aggregation	2/ 14	50/ 44898	0.04	0.00010966	0.051087
4	GO:2000147	BP	positive regulation of cell motility	4/ 14	863/ 44898	0.00463499	0.00011636	0.0530299
4	GO:0040017	BP	positive regulation of locomotion	4/ 14	879/ 44898	0.00455063	0.000124888	0.0557055
4	GO:0051272	BP	positive regulation of cellular component movement	4/ 14	887/ 44898	0.00450958	0.000129319	0.0564801
3	GO:0034329	BP	cell junction assembly	3/ 14	343/ 44898	0.00874636	0.000151134	0.0646607
6	GO:0030154	BP	cell differentiation	6/ 14	2993/ 44898	0.00200468	0.000164327	0.0688991
4	GO:0007167	BP	enzyme linked receptor protein signaling pathway	4/ 14	965/ 44898	0.00414508	0.000178738	0.0725756
2	GO:0007528	BP	neuromuscular junction development	2/ 14	64/ 44898	0.03125	0.00018002	0.0725756
3	GO:0050730	BP	regulation of peptidyl-tyrosine phosphorylation	3/ 14	392/ 44898	0.00765306	0.000223819	0.0885308
4	GO:0098797	CC	plasma membrane protein complex	4/ 14	1040/ 44898	0.00384615	0.000237995	0.092395
2	GO:0034109	BP	homotypic cell-cell adhesion	2/ 14	75/ 44898	0.0266667	0.00024731	0.0942655
5	GO:0044877	MF	protein-containing complex binding	5/ 14	2031/ 44898	0.00246184	0.000267724	0.100224
5	GO:2000026	BP	regulation of multicellular organismal development	5/ 14	2057/ 44898	0.00243072	0.000284049	0.10447
2	GO:0048146	BP	positive regulation of fibroblast proliferation	2/ 14	83/ 44898	0.0240964	0.000302846	0.109463
3	GO:0045765	BP	regulation of angiogenesis	3/ 14	441/ 44898	0.00680272	0.000316086	0.112312
3	GO:1901342	BP	regulation of vasculature development	3/ 14	444/ 44898	0.00675676	0.000322417	0.112653
2	GO:0030199	BP	collagen fibril organization	2/ 14	87/ 44898	0.0229885	0.000332689	0.114336
4	GO:0030155	BP	regulation of cell adhesion	4/ 14	1202/ 44898	0.00332779	0.000412761	0.139567
2	GO:0034446	BP	substrate adhesion-dependent cell spreading	2/ 14	98/ 44898	0.0204082	0.000421859	0.140379
3	GO:0005925	CC	focal adhesion	3/ 14	498/ 44898	0.0060241	0.000450771	0.147656
3	GO:0002009	BP	morphogenesis of an epithelium	3/ 14	504/ 44898	0.00595238	0.000466778	0.150547
3	GO:0030055	CC	cell-substrate junction	3/ 14	519/ 44898	0.00578035	0.000508388	0.161483
2	GO:0005201	MF	extracellular matrix structural constituent	2/ 14	116/ 44898	0.0172414	0.00059011	0.184643
2	GO:0048145	BP	regulation of fibroblast proliferation	2/ 14	121/ 44898	0.0165289	0.000641737	0.197844
6	GO:0050793	BP	regulation of developmental process	6/ 14	3936/ 44898	0.00152439	0.000730643	0.221988
5	GO:0042127	BP	regulation of cell population proliferation	5/ 14	2553/ 44898	0.00195848	0.000768608	0.230187
3	GO:0048729	BP	tissue morphogenesis	3/ 14	605/ 44898	0.00495868	0.000793292	0.234234
1	GO:0003338	BP	metanephros morphogenesis	1/ 14	3/ 44898	0.333333	0.000935183	0.264935
1	GO:0034674	CC	integrin alpha5-beta1 complex	1/ 14	3/ 44898	0.333333	0.000935183	0.264935
1	GO:0090733	CC	tenascin complex	1/ 14	3/ 44898	0.333333	0.000935183	0.264935
6	GO:0048869	BP	cellular developmental process	6/ 14	4193/ 44898	0.00143096	0.00102424	0.286294
3	GO:0007169	BP	transmembrane receptor protein tyrosine kinase signaling pathway	3/ 14	666/ 44898	0.0045045	0.00104689	0.288777
2	GO:0005581	CC	collagen trimer	2/ 14	168/ 44898	0.0119048	0.00122965	0.334784
2	GO:0002687	BP	positive regulation of leukocyte migration	2/ 14	175/ 44898	0.0114286	0.00133291	0.358246
4	GO:0001932	BP	regulation of protein phosphorylation	4/ 14	1660/ 44898	0.00240964	0.00138393	0.367249
2	GO:0016525	BP	negative regulation of angiogenesis	2/ 14	185/ 44898	0.0108108	0.00148741	0.38374
2	GO:2000181	BP	negative regulation of blood vessel morphogenesis	2/ 14	186/ 44898	0.0107527	0.00150331	0.38374
2	GO:1901343	BP	negative regulation of vasculature development	2/ 14	187/ 44898	0.0106952	0.00151929	0.38374
11	GO:0005515	MF	protein binding	11/ 14	16237/ 44898	0.000677465	0.00151032	0.38374
2	GO:0000904	BP	cell morphogenesis involved in differentiation	2/ 14	205/ 44898	0.0097561	0.00182087	0.454437
2	GO:0010811	BP	positive regulation of cell-substrate adhesion	2/ 14	207/ 44898	0.00966184	0.001856	0.455736
1	GO:0060739	BP	mesenchymal-epithelial cell signaling involved in prostate gland development	1/ 14	6/ 44898	0.166667	0.00186955	0.455736
3	GO:0097435	BP	supramolecular fiber organization	3/ 14	854/ 44898	0.00351288	0.00213413	0.507988
1	GO:0035866	CC	alphav-beta3 integrin-PKCalpha complex	1/ 14	7/ 44898	0.142857	0.00218083	0.507988
1	GO:0071133	CC	alpha9-beta1 integrin-ADAM8 complex	1/ 14	7/ 44898	0.142857	0.00218083	0.507988
1	GO:0098637	CC	protein complex involved in cell-matrix adhesion	1/ 14	7/ 44898	0.142857	0.00218083	0.507988
4	GO:0042325	BP	regulation of phosphorylation	4/ 14	1889/ 44898	0.00211752	0.00222708	0.51306
6	GO:0048856	BP	anatomical structure development	6/ 14	4953/ 44898	0.00121139	0.00245668	0.555773
1	GO:0061304	BP	retinal blood vessel morphogenesis	1/ 14	8/ 44898	0.125	0.00249202	0.555773
1	GO:0033631	BP	cell-cell adhesion mediated by integrin	1/ 14	8/ 44898	0.125	0.00249202	0.555773
2	GO:0009611	BP	response to wounding	2/ 14	252/ 44898	0.00793651	0.00273109	0.599637
1	GO:0014012	BP	peripheral nervous system axon regeneration	1/ 14	9/ 44898	0.111111	0.00280311	0.599637
1	GO:0098966	CC	perisynaptic extracellular matrix	1/ 14	9/ 44898	0.111111	0.00280311	0.599637
1	GO:0045545	MF	syndecan binding	1/ 14	9/ 44898	0.111111	0.00280311	0.599637
4	GO:0048513	BP	animal organ development	4/ 14	2020/ 44898	0.0019802	0.00284413	0.602267
3	GO:0007154	BP	cell communication	3/ 14	965/ 44898	0.00310881	0.0030179	0.627735
8	GO:0016043	BP	cellular component organization	8/ 14	9309/ 44898	0.000859383	0.00304669	0.627735
1	GO:0007161	BP	calcium-independent cell-matrix adhesion	1/ 14	10/ 44898	0.1	0.00311412	0.627735
1	GO:1904237	BP	positive regulation of substrate-dependent cell migration, cell attachment to substrate	1/ 14	10/ 44898	0.1	0.00311412	0.627735
1	GO:1904235	BP	regulation of substrate-dependent cell migration, cell attachment to substrate	1/ 14	10/ 44898	0.1	0.00311412	0.627735
2	GO:0050731	BP	positive regulation of peptidyl-tyrosine phosphorylation	2/ 14	275/ 44898	0.00727273	0.00324017	0.628954
2	GO:0002685	BP	regulation of leukocyte migration	2/ 14	275/ 44898	0.00727273	0.00324017	0.628954
4	GO:0005576	CC	extracellular region	4/ 14	2088/ 44898	0.00191571	0.00320722	0.628954
2	GO:0008201	MF	heparin binding	2/ 14	272/ 44898	0.00735294	0.00317143	0.628954
3	GO:0071495	BP	cellular response to endogenous stimulus	3/ 14	998/ 44898	0.00300601	0.00331827	0.629846
2	GO:0050808	BP	synapse organization	2/ 14	279/ 44898	0.00716846	0.00333292	0.629846
8	GO:0071840	BP	cellular component organization or biogenesis	8/ 14	9437/ 44898	0.000847727	0.00333684	0.629846
1	GO:0051611	BP	regulation of serotonin uptake	1/ 14	11/ 44898	0.0909091	0.00342504	0.629846
1	GO:0071603	BP	endothelial cell-cell adhesion	1/ 14	11/ 44898	0.0909091	0.00342504	0.629846
1	GO:0034684	CC	integrin alphav-beta5 complex	1/ 14	11/ 44898	0.0909091	0.00342504	0.629846
4	GO:0019220	BP	regulation of phosphate metabolic process	4/ 14	2163/ 44898	0.00184928	0.00364367	0.6585
4	GO:0051174	BP	regulation of phosphorus metabolic process	4/ 14	2163/ 44898	0.00184928	0.00364367	0.6585
1	GO:0060638	BP	mesenchymal-epithelial cell signaling	1/ 14	12/ 44898	0.0833333	0.00373586	0.663717
1	GO:0030020	MF	extracellular matrix structural constituent conferring tensile strength	1/ 14	12/ 44898	0.0833333	0.00373586	0.663717
1	GO:0035313	BP	wound healing, spreading of epidermal cells	1/ 14	13/ 44898	0.0769231	0.0040466	0.712881
1	GO:0061299	BP	retina vasculature morphogenesis in camera-type eye	1/ 14	14/ 44898	0.0714286	0.00435724	0.754919
1	GO:0048266	BP	behavioral response to pain	1/ 14	14/ 44898	0.0714286	0.00435724	0.754919
4	GO:0098796	CC	membrane protein complex	4/ 14	2310/ 44898	0.0017316	0.00461517	0.793053
1	GO:0048407	MF	platelet-derived growth factor binding	1/ 14	16/ 44898	0.0625	0.00497827	0.848491
2	GO:0010810	BP	regulation of cell-substrate adhesion	2/ 14	349/ 44898	0.00573066	0.00515434	0.871416
1	GO:0031103	BP	axon regeneration	1/ 14	17/ 44898	0.0588235	0.00528864	0.879929
1	GO:0072378	BP	blood coagulation, fibrin clot formation	1/ 14	17/ 44898	0.0588235	0.00528864	0.879929
2	GO:0071363	BP	cellular response to growth factor stimulus	2/ 14	361/ 44898	0.00554017	0.00550366	0.902892
4	GO:0031399	BP	regulation of protein modification process	4/ 14	2433/ 44898	0.00164406	0.00555397	0.902892
7	GO:0007165	BP	signal transduction	7/ 14	7888/ 44898	0.000887424	0.00556841	0.902892
1	GO:0060993	BP	kidney morphogenesis	1/ 14	18/ 44898	0.0555556	0.00559893	0.902892
2	GO:0031175	BP	neuron projection development	2/ 14	369/ 44898	0.00542005	0.00574246	0.912007
2	GO:0000902	BP	cell morphogenesis	2/ 14	369/ 44898	0.00542005	0.00574246	0.912007
2	GO:0045229	BP	external encapsulating structure organization	2/ 14	373/ 44898	0.00536193	0.00586363	0.917352
2	GO:0030198	BP	extracellular matrix organization	2/ 14	373/ 44898	0.00536193	0.00586363	0.917352
2	GO:0043062	BP	extracellular structure organization	2/ 14	376/ 44898	0.00531915	0.00595528	0.917989
2	GO:0005539	MF	glycosaminoglycan binding	2/ 14	376/ 44898	0.00531915	0.00595528	0.917989
5	GO:0051239	BP	regulation of multicellular organismal process	5/ 14	4096/ 44898	0.0012207	0.0062456	0.955713
3	GO:0009719	BP	response to endogenous stimulus	3/ 14	1264/ 44898	0.00237342	0.00642224	0.970774
1	GO:0033622	BP	integrin activation	1/ 14	21/ 44898	0.047619	0.00652925	0.970774
1	GO:0010763	BP	positive regulation of fibroblast migration	1/ 14	21/ 44898	0.047619	0.00652925	0.970774
1	GO:0005577	CC	fibrinogen complex	1/ 14	21/ 44898	0.047619	0.00652925	0.970774
3	GO:0070161	CC	anchoring junction	3/ 14	1277/ 44898	0.00234926	0.0066067	0.975372
1	GO:0023035	BP	CD40 signaling pathway	1/ 14	22/ 44898	0.0454545	0.00683917	0.99567
1	GO:0048333	BP	mesodermal cell differentiation	1/ 14	22/ 44898	0.0454545	0.00683917	0.99567
2	GO:0070848	BP	response to growth factor	2/ 14	406/ 44898	0.00492611	0.00690793	0.998744
1	GO:0031102	BP	neuron projection regeneration	1/ 14	23/ 44898	0.0434783	0.00714901	1
2	GO:0010720	BP	positive regulation of cell development	2/ 14	415/ 44898	0.00481928	0.00720643	1
14	GO:0009987	BP	cellular process	14/ 14	30615/ 44898	0.000457292	0.0074252	1
1	GO:0051580	BP	regulation of neurotransmitter uptake	1/ 14	24/ 44898	0.0416667	0.00745876	1
1	GO:1901166	BP	neural crest cell migration involved in autonomic nervous system development	1/ 14	24/ 44898	0.0416667	0.00745876	1
1	GO:0051451	BP	myoblast migration	1/ 14	24/ 44898	0.0416667	0.00745876	1
1	GO:0043149	BP	stress fiber assembly	1/ 14	25/ 44898	0.04	0.00776842	1
1	GO:0061333	BP	renal tubule morphogenesis	1/ 14	25/ 44898	0.04	0.00776842	1
1	GO:0030038	BP	contractile actin filament bundle assembly	1/ 14	25/ 44898	0.04	0.00776842	1
1	GO:0090023	BP	positive regulation of neutrophil chemotaxis	1/ 14	28/ 44898	0.0357143	0.00869685	1
5	GO:0032879	BP	regulation of localization	5/ 14	4464/ 44898	0.00112007	0.00899779	1
1	GO:2000811	BP	negative regulation of anoikis	1/ 14	29/ 44898	0.0344828	0.00900615	1
1	GO:0071635	BP	negative regulation of transforming growth factor beta production	1/ 14	30/ 44898	0.0333333	0.00931536	1
1	GO:0036120	BP	cellular response to platelet-derived growth factor stimulus	1/ 14	30/ 44898	0.0333333	0.00931536	1
1	GO:0071624	BP	positive regulation of granulocyte chemotaxis	1/ 14	31/ 44898	0.0322581	0.00962448	1
3	GO:0051241	BP	negative regulation of multicellular organismal process	3/ 14	1479/ 44898	0.0020284	0.00989066	1
1	GO:0097094	BP	craniofacial suture morphogenesis	1/ 14	32/ 44898	0.03125	0.00993351	1
1	GO:0033690	BP	positive regulation of osteoblast proliferation	1/ 14	32/ 44898	0.03125	0.00993351	1
1	GO:0072376	BP	protein activation cascade	1/ 14	34/ 44898	0.0294118	0.0105513	1
1	GO:0060740	BP	prostate gland epithelium morphogenesis	1/ 14	34/ 44898	0.0294118	0.0105513	1
1	GO:0036119	BP	response to platelet-derived growth factor	1/ 14	34/ 44898	0.0294118	0.0105513	1
1	GO:2000209	BP	regulation of anoikis	1/ 14	36/ 44898	0.0277778	0.0111687	1
1	GO:0090022	BP	regulation of neutrophil chemotaxis	1/ 14	36/ 44898	0.0277778	0.0111687	1
2	GO:0022604	BP	regulation of cell morphogenesis	2/ 14	528/ 44898	0.00378788	0.0114392	1
1	GO:0071711	BP	basement membrane organization	1/ 14	38/ 44898	0.0263158	0.0117858	1
4	GO:0010033	BP	response to organic substance	4/ 14	3020/ 44898	0.0013245	0.0118447	1
1	GO:0006953	BP	acute-phase response	1/ 14	39/ 44898	0.025641	0.0120942	1
2	GO:0001558	BP	regulation of cell growth	2/ 14	549/ 44898	0.00364299	0.0123221	1
1	GO:1902624	BP	positive regulation of neutrophil migration	1/ 14	40/ 44898	0.025	0.0124025	1
1	GO:1903672	BP	positive regulation of sprouting angiogenesis	1/ 14	40/ 44898	0.025	0.0124025	1
5	GO:0051716	BP	cellular response to stimulus	5/ 14	4849/ 44898	0.00103114	0.0127071	1
1	GO:2000406	BP	positive regulation of T cell migration	1/ 14	41/ 44898	0.0243902	0.0127108	1
11	GO:0050794	BP	regulation of cellular process	11/ 14	19714/ 44898	0.000557979	0.0128071	1
1	GO:0014812	BP	muscle cell migration	1/ 14	43/ 44898	0.0232558	0.0133269	1
1	GO:0048678	BP	response to axon injury	1/ 14	44/ 44898	0.0227273	0.0136349	1
1	GO:0045773	BP	positive regulation of axon extension	1/ 14	47/ 44898	0.0212766	0.0145582	1
1	GO:0018149	BP	peptide cross-linking	1/ 14	47/ 44898	0.0212766	0.0145582	1
1	GO:0034113	BP	heterotypic cell-cell adhesion	1/ 14	48/ 44898	0.0208333	0.0148658	1
1	GO:0061564	BP	axon development	1/ 14	49/ 44898	0.0204082	0.0151733	1
1	GO:0033688	BP	regulation of osteoblast proliferation	1/ 14	49/ 44898	0.0204082	0.0151733	1
1	GO:2000403	BP	positive regulation of lymphocyte migration	1/ 14	50/ 44898	0.02	0.0154808	1
1	GO:1902622	BP	regulation of neutrophil migration	1/ 14	52/ 44898	0.0192308	0.0160953	1
1	GO:0044319	BP	wound healing, spreading of cells	1/ 14	52/ 44898	0.0192308	0.0160953	1
1	GO:2000404	BP	regulation of T cell migration	1/ 14	56/ 44898	0.0178571	0.0173234	1
1	GO:0001569	BP	branching involved in blood vessel morphogenesis	1/ 14	58/ 44898	0.0172414	0.0179369	1
1	GO:0010762	BP	regulation of fibroblast migration	1/ 14	59/ 44898	0.0169492	0.0182436	1
1	GO:1903670	BP	regulation of sprouting angiogenesis	1/ 14	59/ 44898	0.0169492	0.0182436	1
3	GO:0010628	BP	positive regulation of gene expression	3/ 14	1860/ 44898	0.0016129	0.0183397	1
1	GO:0008045	BP	motor neuron axon guidance	1/ 14	61/ 44898	0.0163934	0.0188565	1
1	GO:0043277	BP	apoptotic cell clearance	1/ 14	61/ 44898	0.0163934	0.0188565	1
1	GO:0071622	BP	regulation of granulocyte chemotaxis	1/ 14	63/ 44898	0.015873	0.0194692	1
5	GO:0010604	BP	positive regulation of macromolecule metabolic process	5/ 14	5429/ 44898	0.00092098	0.0201506	1
1	GO:0071634	BP	regulation of transforming growth factor beta production	1/ 14	66/ 44898	0.0151515	0.0203874	1
1	GO:0043588	BP	skin development	1/ 14	66/ 44898	0.0151515	0.0203874	1
1	GO:0048008	BP	platelet-derived growth factor receptor signaling pathway	1/ 14	66/ 44898	0.0151515	0.0203874	1
1	GO:0016358	BP	dendrite development	1/ 14	66/ 44898	0.0151515	0.0203874	1
2	GO:0045785	BP	positive regulation of cell adhesion	2/ 14	727/ 44898	0.00275103	0.020945	1
3	GO:0051094	BP	positive regulation of developmental process	3/ 14	1973/ 44898	0.00152053	0.0214376	1
2	GO:0060284	BP	regulation of cell development	2/ 14	737/ 44898	0.0027137	0.0214874	1
1	GO:0007157	BP	heterophilic cell-cell adhesion via plasma membrane cell adhesion molecules	1/ 14	70/ 44898	0.0142857	0.0216105	1
1	GO:0002526	BP	acute inflammatory response	1/ 14	72/ 44898	0.0138889	0.0222215	1
1	GO:1900026	BP	positive regulation of substrate adhesion-dependent cell spreading	1/ 14	75/ 44898	0.0133333	0.0231374	1
1	GO:0071560	BP	cellular response to transforming growth factor beta stimulus	1/ 14	76/ 44898	0.0131579	0.0234425	1
4	GO:0032268	BP	regulation of cellular protein metabolic process	4/ 14	3713/ 44898	0.0010773	0.0238248	1
3	GO:0071310	BP	cellular response to organic substance	3/ 14	2056/ 44898	0.00145914	0.0238894	1
2	GO:0009887	BP	animal organ morphogenesis	2/ 14	785/ 44898	0.00254777	0.0241729	1
1	GO:0006986	BP	response to unfolded protein	1/ 14	80/ 44898	0.0125	0.0246621	1
4	GO:0042221	BP	response to chemical	4/ 14	3793/ 44898	0.00105457	0.0255649	1
1	GO:1903053	BP	regulation of extracellular matrix organization	1/ 14	84/ 44898	0.0119048	0.0258802	1
1	GO:0034103	BP	regulation of tissue remodeling	1/ 14	84/ 44898	0.0119048	0.0258802	1
2	GO:0007610	BP	behavior	2/ 14	817/ 44898	0.00244798	0.026037	1
1	GO:0071677	BP	positive regulation of mononuclear cell migration	1/ 14	85/ 44898	0.0117647	0.0261846	1
6	GO:0050896	BP	response to stimulus	6/ 14	8057/ 44898	0.000744694	0.0268867	1
1	GO:0007159	BP	leukocyte cell-cell adhesion	1/ 14	88/ 44898	0.0113636	0.027097	1
1	GO:2000401	BP	regulation of lymphocyte migration	1/ 14	88/ 44898	0.0113636	0.027097	1
1	GO:0071559	BP	response to transforming growth factor beta	1/ 14	89/ 44898	0.011236	0.027401	1
1	GO:0050772	BP	positive regulation of axonogenesis	1/ 14	89/ 44898	0.011236	0.027401	1
5	GO:0009893	BP	positive regulation of metabolic process	5/ 14	5881/ 44898	0.000850196	0.0277044	1
11	GO:0050789	BP	regulation of biological process	11/ 14	20984/ 44898	0.000524209	0.0282937	1
1	GO:0035966	BP	response to topologically incorrect protein	1/ 14	92/ 44898	0.0108696	0.0283123	1
1	GO:0001954	BP	positive regulation of cell-matrix adhesion	1/ 14	93/ 44898	0.0107527	0.0286159	1
1	GO:0051017	BP	actin filament bundle assembly	1/ 14	98/ 44898	0.0102041	0.0301327	1
4	GO:0051246	BP	regulation of protein metabolic process	4/ 14	3998/ 44898	0.0010005	0.0303818	1
1	GO:1900024	BP	regulation of substrate adhesion-dependent cell spreading	1/ 14	99/ 44898	0.010101	0.0304358	1
1	GO:0061572	BP	actin filament bundle organization	1/ 14	100/ 44898	0.01	0.0307387	1
2	GO:0040008	BP	regulation of growth	2/ 14	920/ 44898	0.00217391	0.0324231	1
1	GO:0001755	BP	neural crest cell migration	1/ 14	106/ 44898	0.00943396	0.0325549	1
11	GO:0065007	BP	biological regulation	11/ 14	22120/ 44898	0.000497288	0.0327724	1
1	GO:0001938	BP	positive regulation of endothelial cell proliferation	1/ 14	116/ 44898	0.00862069	0.0355747	1
2	GO:0120036	BP	plasma membrane bounded cell projection organization	2/ 14	971/ 44898	0.00205973	0.0357948	1
1	GO:0048771	BP	tissue remodeling	1/ 14	117/ 44898	0.00854701	0.0358762	1
1	GO:0042060	BP	wound healing	1/ 14	123/ 44898	0.00813008	0.0376834	1
1	GO:0002690	BP	positive regulation of leukocyte chemotaxis	1/ 14	124/ 44898	0.00806452	0.0379843	1
1	GO:0045995	BP	regulation of embryonic development	1/ 14	124/ 44898	0.00806452	0.0379843	1
1	GO:0010770	BP	positive regulation of cell morphogenesis involved in differentiation	1/ 14	125/ 44898	0.008	0.0382851	1
1	GO:0071230	BP	cellular response to amino acid stimulus	1/ 14	127/ 44898	0.00787402	0.0388865	1
1	GO:0061097	BP	regulation of protein tyrosine kinase activity	1/ 14	128/ 44898	0.0078125	0.039187	1
1	GO:0030516	BP	regulation of axon extension	1/ 14	129/ 44898	0.00775194	0.0394875	1
1	GO:0060021	BP	roof of mouth development	1/ 14	129/ 44898	0.00775194	0.0394875	1
1	GO:0014068	BP	positive regulation of phosphatidylinositol 3-kinase signaling	1/ 14	132/ 44898	0.00757576	0.0403883	1
1	GO:0071229	BP	cellular response to acid chemical	1/ 14	133/ 44898	0.0075188	0.0406884	1
2	GO:0001934	BP	positive regulation of protein phosphorylation	2/ 14	1051/ 44898	0.00190295	0.0413495	1
1	GO:0051781	BP	positive regulation of cell division	1/ 14	136/ 44898	0.00735294	0.0415882	1
1	GO:0007613	BP	memory	1/ 14	136/ 44898	0.00735294	0.0415882	1
3	GO:0070887	BP	cellular response to chemical stimulus	3/ 14	2594/ 44898	0.00115652	0.0434314	1
1	GO:0030326	BP	embryonic limb morphogenesis	1/ 14	144/ 44898	0.00694444	0.0439838	1
1	GO:0035113	BP	embryonic appendage morphogenesis	1/ 14	144/ 44898	0.00694444	0.0439838	1
1	GO:0060562	BP	epithelial tube morphogenesis	1/ 14	144/ 44898	0.00694444	0.0439838	1
6	GO:0048522	BP	positive regulation of cellular process	6/ 14	9001/ 44898	0.000666593	0.0442911	1
1	GO:0031099	BP	regeneration	1/ 14	148/ 44898	0.00675676	0.0451796	1
1	GO:0010769	BP	regulation of cell morphogenesis involved in differentiation	1/ 14	150/ 44898	0.00666667	0.0457769	1
1	GO:0061387	BP	regulation of extent of cell growth	1/ 14	150/ 44898	0.00666667	0.0457769	1
1	GO:0006909	BP	phagocytosis	1/ 14	152/ 44898	0.00657895	0.0463739	1
1	GO:0051588	BP	regulation of neurotransmitter transport	1/ 14	156/ 44898	0.00641026	0.0475669	1
1	GO:0048514	BP	blood vessel morphogenesis	1/ 14	157/ 44898	0.00636943	0.0478649	1
1	GO:0002688	BP	regulation of leukocyte chemotaxis	1/ 14	157/ 44898	0.00636943	0.0478649	1
1	GO:0031032	BP	actomyosin structure organization	1/ 14	159/ 44898	0.00628931	0.0484607	1
1	GO:0071675	BP	regulation of mononuclear cell migration	1/ 14	161/ 44898	0.00621118	0.0490561	1
1	GO:0043200	BP	response to amino acid	1/ 14	161/ 44898	0.00621118	0.0490561	1
1	GO:0014066	BP	regulation of phosphatidylinositol 3-kinase signaling	1/ 14	162/ 44898	0.00617284	0.0493537	1
2	GO:0042327	BP	positive regulation of phosphorylation	2/ 14	1163/ 44898	0.00171969	0.0496432	1
1	GO:0005614	CC	interstitial matrix	1/ 14	23/ 44898	0.0434783	0.00714901	1
2	GO:0009897	CC	external side of plasma membrane	2/ 14	431/ 44898	0.00464037	0.00775144	1
2	GO:0016324	CC	apical plasma membrane	2/ 14	452/ 44898	0.00442478	0.00849436	1
8	GO:0032991	CC	protein-containing complex	8/ 14	11376/ 44898	0.000703235	0.0112088	1
3	GO:0098590	CC	plasma membrane region	3/ 14	1636/ 44898	0.00183374	0.0130056	1
2	GO:0098552	CC	side of membrane	2/ 14	611/ 44898	0.00327332	0.0150981	1
1	GO:0016529	CC	sarcoplasmic reticulum	1/ 14	54/ 44898	0.0185185	0.0167096	1
3	GO:0005615	CC	extracellular space	3/ 14	1817/ 44898	0.00165107	0.017233	1
3	GO:0005783	CC	endoplasmic reticulum	3/ 14	1880/ 44898	0.00159574	0.0188679	1
1	GO:0005793	CC	endoplasmic reticulum-Golgi intermediate compartment	1/ 14	115/ 44898	0.00869565	0.0352731	1
8	GO:0016020	CC	membrane	8/ 14	13310/ 44898	0.000601052	0.0365842	1
1	GO:0099699	CC	integral component of synaptic membrane	1/ 14	138/ 44898	0.00724638	0.0421876	1
1	GO:0099240	CC	intrinsic component of synaptic membrane	1/ 14	151/ 44898	0.00662252	0.0460754	1
3	GO:0030054	CC	cell junction	3/ 14	2658/ 44898	0.00112867	0.046175	1
2	GO:1901681	MF	sulfur compound binding	2/ 14	417/ 44898	0.00479616	0.00727356	1
1	GO:0001968	MF	fibronectin binding	1/ 14	46/ 44898	0.0217391	0.0142505	1
1	GO:0005080	MF	protein kinase C binding	1/ 14	70/ 44898	0.0142857	0.0216105	1
1	GO:0016504	MF	peptidase activator activity	1/ 14	77/ 44898	0.012987	0.0237476	1
1	GO:0097718	MF	disordered domain specific binding	1/ 14	82/ 44898	0.0121951	0.0252714	1
