# Supplementary material for: Whole-transcriptome analyses of ovine lung microvascular endothelial cells infected with bluetongue virus
Source: Vet Res. 2024 Sep 27;55:122. doi: 10.1186/s13567-024-01372-0 (PMC11438077; doi:10.1186/s13567-024-01372-0)
Supplement: Supplementary file 10 — Additional file 10. GO annotation analysis of differentially expressed transcripts involved in antiviral responses between the host and pathogen. [file 13567_2024_1372_MOESM10_ESM.xls]

## Sheet: Add file 10
Number	GO id	Term type	Description	Ratio_in_study	Ratio_in_pop	Rich factor	pvalue	padjust
9	GO:0045071	BP	negative regulation of viral genome replication	9/ 45	75/ 44898	0.12	1.31697e-08	0.000158247
5	GO:0032648	BP	regulation of interferon-beta production	5/ 45	90/ 44898	0.0555556	3.31637e-08	0.000158247
4	GO:0035455	BP	response to interferon-alpha	4/ 45	34/ 44898	0.117647	3.99306e-08	0.000158247
6	GO:0060760	BP	positive regulation of response to cytokine stimulus	6/ 45	100/ 44898	0.06	5.63909e-08	0.000158247
7	GO:0001959	BP	regulation of cytokine-mediated signaling pathway	7/ 45	210/ 44898	0.0333333	6.81829e-08	0.000158247
6	GO:0045089	BP	positive regulation of innate immune response	6/ 45	213/ 44898	0.028169	7.41499e-08	0.000158247
4	GO:0032727	BP	positive regulation of interferon-alpha production	4/ 45	42/ 44898	0.0952381	9.58121e-08	0.000158247
30	GO:0140546	BP	defense response to symbiont	30/ 45	378/ 44898	0.0793651	9.77447e-08	0.000158247
30	GO:0051607	BP	defense response to virus	30/ 45	378/ 44898	0.0793651	9.77447e-08	0.000158247
5	GO:0032481	BP	positive regulation of type I interferon production	5/ 45	113/ 44898	0.0442478	1.04124e-07	0.000158247
9	GO:0060759	BP	regulation of response to cytokine stimulus	9/ 45	226/ 44898	0.039823	1.05212e-07	0.000158247
4	GO:0060337	BP	type I interferon signaling pathway	4/ 45	43/ 44898	0.0930233	1.05562e-07	0.000158247
32	GO:0098542	BP	defense response to other organism	32/ 45	1103/ 44898	0.0290118	1.12393e-07	0.000158247
32	GO:0051707	BP	response to other organism	32/ 45	1418/ 44898	0.022567	1.135e-07	0.000158247
7	GO:0031349	BP	positive regulation of defense response	7/ 45	390/ 44898	0.0179487	1.20776e-07	0.000158247
6	GO:0003725	MF	double-stranded RNA binding	6/ 45	191/ 44898	0.0314136	3.88658e-08	0.000158247
10	GO:0045069	BP	regulation of viral genome replication	10/ 45	120/ 44898	0.0833333	1.4064e-07	0.00016128
10	GO:0001817	BP	regulation of cytokine production	10/ 45	1133/ 44898	0.00882613	1.44003e-07	0.00016128
17	GO:0031347	BP	regulation of defense response	17/ 45	854/ 44898	0.0199063	1.50029e-07	0.00016128
9	GO:0034097	BP	response to cytokine	9/ 45	858/ 44898	0.0104895	1.56048e-07	0.00016128
4	GO:0032647	BP	regulation of interferon-alpha production	4/ 45	48/ 44898	0.0833333	1.65832e-07	0.00016128
10	GO:1903900	BP	regulation of viral life cycle	10/ 45	245/ 44898	0.0408163	1.6925e-07	0.00016128
19	GO:0002682	BP	regulation of immune system process	19/ 45	2252/ 44898	0.00843694	1.98113e-07	0.000173562
14	GO:0010628	BP	positive regulation of gene expression	14/ 45	1860/ 44898	0.00752688	1.98697e-07	0.000173562
10	GO:0048525	BP	negative regulation of viral process	10/ 45	134/ 44898	0.0746269	2.43829e-07	0.000193583
23	GO:0009893	BP	positive regulation of metabolic process	23/ 45	5881/ 44898	0.0039109	2.49681e-07	0.000193583
34	GO:0006952	BP	defense response	34/ 45	1537/ 44898	0.022121	2.53844e-07	0.000193583
6	GO:0050688	BP	regulation of defense response to virus	6/ 45	138/ 44898	0.0434783	2.82246e-07	0.000193583
19	GO:0023051	BP	regulation of signaling	19/ 45	5336/ 44898	0.00356072	2.86548e-07	0.000193583
19	GO:0032268	BP	regulation of cellular protein metabolic process	19/ 45	3713/ 44898	0.00511716	2.92252e-07	0.000193583
36	GO:0002376	BP	immune system process	36/ 45	2767/ 44898	0.0130105	2.98911e-07	0.000193583
6	GO:0002833	BP	positive regulation of response to biotic stimulus	6/ 45	274/ 44898	0.0218978	3.26212e-07	0.000193583
23	GO:0010604	BP	positive regulation of macromolecule metabolic process	23/ 45	5429/ 44898	0.00423651	3.76002e-07	0.000193583
38	GO:0006950	BP	response to stress	38/ 45	4860/ 44898	0.00781893	3.8283e-07	0.000193583
26	GO:0048519	BP	negative regulation of biological process	26/ 45	8689/ 44898	0.00299229	3.85099e-07	0.000193583
17	GO:0045087	BP	innate immune response	17/ 45	689/ 44898	0.0246734	3.85926e-07	0.000193583
11	GO:0050792	BP	regulation of viral process	11/ 45	282/ 44898	0.0390071	3.85997e-07	0.000193583
17	GO:0042221	BP	response to chemical	17/ 45	3793/ 44898	0.00448194	3.90372e-07	0.000193583
9	GO:0001819	BP	positive regulation of cytokine production	9/ 45	691/ 44898	0.0130246	3.94444e-07	0.000193583
13	GO:0045893	BP	positive regulation of transcription, DNA-templated	13/ 45	2392/ 44898	0.00543478	3.94827e-07	0.000193583
13	GO:1903508	BP	positive regulation of nucleic acid-templated transcription	13/ 45	2392/ 44898	0.00543478	3.94827e-07	0.000193583
14	GO:0010557	BP	positive regulation of macromolecule biosynthetic process	14/ 45	2836/ 44898	0.00493653	4.03029e-07	0.000193583
13	GO:1902680	BP	positive regulation of RNA biosynthetic process	13/ 45	2398/ 44898	0.00542118	4.06245e-07	0.000193583
17	GO:0048584	BP	positive regulation of response to stimulus	17/ 45	3307/ 44898	0.00514061	4.06299e-07	0.000193583
41	GO:0050896	BP	response to stimulus	41/ 45	8057/ 44898	0.00508874	4.50412e-07	0.000209832
4	GO:0002230	BP	positive regulation of defense response to virus by host	4/ 45	62/ 44898	0.0645161	4.7059e-07	0.000214466
11	GO:0002684	BP	positive regulation of immune system process	11/ 45	1294/ 44898	0.00850077	4.86569e-07	0.00021703
32	GO:0044419	BP	biological process involved in interspecies interaction between organisms	32/ 45	1648/ 44898	0.0194175	5.06325e-07	0.000221093
33	GO:0043207	BP	response to external biotic stimulus	33/ 45	1657/ 44898	0.0199155	5.34248e-07	0.000221093
34	GO:0009605	BP	response to external stimulus	34/ 45	2458/ 44898	0.0138324	5.37863e-07	0.000221093
3	GO:0097677	MF	STAT family protein binding	3/ 45	16/ 44898	0.1875	5.22045e-07	0.000221093
35	GO:0006955	BP	immune response	35/ 45	1663/ 44898	0.0210463	5.53612e-07	0.000223191
7	GO:0019221	BP	cytokine-mediated signaling pathway	7/ 45	492/ 44898	0.0142276	5.75772e-07	0.000224138
25	GO:0080090	BP	regulation of primary metabolic process	25/ 45	9607/ 44898	0.00260227	5.77918e-07	0.000224138
6	GO:0060338	BP	regulation of type I interferon-mediated signaling pathway	6/ 45	66/ 44898	0.0909091	6.06215e-07	0.000224138
15	GO:0045935	BP	positive regulation of nucleobase-containing compound metabolic process	15/ 45	2934/ 44898	0.00511247	6.07383e-07	0.000224138
28	GO:0048583	BP	regulation of response to stimulus	28/ 45	6210/ 44898	0.00450886	6.09418e-07	0.000224138
18	GO:0031325	BP	positive regulation of cellular metabolic process	18/ 45	5030/ 44898	0.00357853	6.3939e-07	0.000228911
5	GO:0032728	BP	positive regulation of interferon-beta production	5/ 45	67/ 44898	0.0746269	6.44235e-07	0.000228911
17	GO:0080134	BP	regulation of response to stress	17/ 45	2087/ 44898	0.00814566	6.77454e-07	0.000236703
17	GO:0032101	BP	regulation of response to external stimulus	17/ 45	1348/ 44898	0.0126113	7.05294e-07	0.000239741
14	GO:0031328	BP	positive regulation of cellular biosynthetic process	14/ 45	2972/ 44898	0.00471063	7.09022e-07	0.000239741
30	GO:0009615	BP	response to virus	30/ 45	510/ 44898	0.0588235	7.31698e-07	0.000243481
9	GO:0045088	BP	regulation of innate immune response	9/ 45	316/ 44898	0.028481	7.49407e-07	0.000244385
27	GO:0048522	BP	positive regulation of cellular process	27/ 45	9001/ 44898	0.00299967	7.57727e-07	0.000244385
20	GO:0051246	BP	regulation of protein metabolic process	20/ 45	3998/ 44898	0.0050025	7.93621e-07	0.000252083
18	GO:0050776	BP	regulation of immune response	18/ 45	1373/ 44898	0.01311	8.32905e-07	0.000257325
14	GO:0002831	BP	regulation of response to biotic stimulus	14/ 45	522/ 44898	0.0268199	8.54226e-07	0.000257325
10	GO:0050778	BP	positive regulation of immune response	10/ 45	766/ 44898	0.0130548	8.54425e-07	0.000257325
17	GO:0010033	BP	response to organic substance	17/ 45	3020/ 44898	0.00562914	8.59222e-07	0.000257325
14	GO:0009891	BP	positive regulation of biosynthetic process	14/ 45	3025/ 44898	0.0046281	8.7641e-07	0.000258569
33	GO:0009607	BP	response to biotic stimulus	33/ 45	1745/ 44898	0.0189112	8.88043e-07	0.000258569
5	GO:0032479	BP	regulation of type I interferon production	5/ 45	175/ 44898	0.0285714	9.14696e-07	0.000259131
24	GO:0005737	CC	cytoplasm	24/ 45	9086/ 44898	0.00264143	9.06319e-07	0.000259131
5	GO:0050691	BP	regulation of defense response to virus by host	5/ 45	74/ 44898	0.0675676	9.62182e-07	0.00026541
6	GO:0098586	BP	cellular response to virus	6/ 45	74/ 44898	0.0810811	9.62182e-07	0.00026541
30	GO:0048518	BP	positive regulation of biological process	30/ 45	9868/ 44898	0.00304013	9.83054e-07	0.000265448
15	GO:0051254	BP	positive regulation of RNA metabolic process	15/ 45	2594/ 44898	0.00578258	9.87645e-07	0.000265448
10	GO:0032269	BP	negative regulation of cellular protein metabolic process	10/ 45	1416/ 44898	0.00706215	1.10016e-06	0.000291946
36	GO:0050794	BP	regulation of cellular process	36/ 45	19714/ 44898	0.00182611	1.11438e-06	0.000292022
28	GO:0060255	BP	regulation of macromolecule metabolic process	28/ 45	10753/ 44898	0.00260392	1.22998e-06	0.000318337
25	GO:0031323	BP	regulation of cellular metabolic process	25/ 45	10006/ 44898	0.0024985	1.29211e-06	0.000330338
18	GO:0051173	BP	positive regulation of nitrogen compound metabolic process	18/ 45	4705/ 44898	0.00382572	1.31921e-06	0.000333203
38	GO:0050789	BP	regulation of biological process	38/ 45	20984/ 44898	0.0018109	1.36241e-06	0.000336444
28	GO:0019222	BP	regulation of metabolic process	28/ 45	11618/ 44898	0.00241005	1.39241e-06	0.000336444
19	GO:0010646	BP	regulation of cell communication	19/ 45	5305/ 44898	0.00358153	1.40295e-06	0.000336444
38	GO:0065007	BP	biological regulation	38/ 45	22120/ 44898	0.0017179	1.40403e-06	0.000336444
18	GO:0009966	BP	regulation of signal transduction	18/ 45	4728/ 44898	0.00380711	1.41228e-06	0.000336444
3	GO:0001730	MF	2'-5'-oligoadenylate synthetase activity	3/ 45	22/ 44898	0.136364	1.42959e-06	0.000336741
25	GO:0051171	BP	regulation of nitrogen compound metabolic process	25/ 45	9323/ 44898	0.00268154	1.4761e-06	0.000343833
24	GO:0010468	BP	regulation of gene expression	24/ 45	8603/ 44898	0.00278972	1.49795e-06	0.000345088
4	GO:0002720	BP	positive regulation of cytokine production involved in immune response	4/ 45	88/ 44898	0.0454545	1.93015e-06	0.000439823
4	GO:0001961	BP	positive regulation of cytokine-mediated signaling pathway	4/ 45	92/ 44898	0.0434783	2.30603e-06	0.000519825
7	GO:0032103	BP	positive regulation of response to external stimulus	7/ 45	609/ 44898	0.0114943	2.36921e-06	0.000527741
3	GO:0060339	BP	negative regulation of type I interferon-mediated signaling pathway	3/ 45	26/ 44898	0.115385	2.40683e-06	0.000527741
10	GO:0051248	BP	negative regulation of protein metabolic process	10/ 45	1546/ 44898	0.00646831	2.41667e-06	0.000527741
2	GO:0070721	CC	ISGF3 complex	2/ 45	3/ 44898	0.666667	2.94486e-06	0.000636454
3	GO:0002830	BP	positive regulation of type 2 immune response	3/ 45	28/ 44898	0.107143	3.02836e-06	0.000647822
21	GO:0048523	BP	negative regulation of cellular process	21/ 45	7587/ 44898	0.00276789	3.40713e-06	0.000721486
3	GO:0035563	BP	positive regulation of chromatin binding	3/ 45	31/ 44898	0.0967742	4.14648e-06	0.000869268
7	GO:0044389	MF	ubiquitin-like protein ligase binding	7/ 45	665/ 44898	0.0105263	4.2189e-06	0.000875693
11	GO:0071310	BP	cellular response to organic substance	11/ 45	2056/ 44898	0.00535019	4.33972e-06	0.000884524
15	GO:0003723	MF	RNA binding	15/ 45	3992/ 44898	0.00375752	4.34583e-06	0.000884524
3	GO:2001034	BP	positive regulation of double-strand break repair via nonhomologous end joining	3/ 45	32/ 44898	0.09375	4.57222e-06	0.000921654
3	GO:0060340	BP	positive regulation of type I interferon-mediated signaling pathway	3/ 45	34/ 44898	0.0882353	5.50843e-06	0.0010998
7	GO:0014070	BP	response to organic cyclic compound	7/ 45	739/ 44898	0.00947226	8.38314e-06	0.00165796
4	GO:0002718	BP	regulation of cytokine production involved in immune response	4/ 45	132/ 44898	0.030303	9.68506e-06	0.00188554
2	GO:1901666	BP	positive regulation of NAD+ ADP-ribosyltransferase activity	2/ 45	5/ 44898	0.4	9.80367e-06	0.00188554
2	GO:1901664	BP	regulation of NAD+ ADP-ribosyltransferase activity	2/ 45	5/ 44898	0.4	9.80367e-06	0.00188554
21	GO:0003676	MF	nucleic acid binding	21/ 45	8167/ 44898	0.00257132	1.12923e-05	0.00215211
5	GO:0005125	MF	cytokine activity	5/ 45	298/ 44898	0.0167785	1.22433e-05	0.00231233
11	GO:0005739	CC	mitochondrion	11/ 45	2313/ 44898	0.00475573	1.32225e-05	0.00247497
3	GO:0002726	BP	positive regulation of T cell cytokine production	3/ 45	47/ 44898	0.0638298	1.47909e-05	0.00274404
3	GO:0002828	BP	regulation of type 2 immune response	3/ 45	50/ 44898	0.06	1.78411e-05	0.00328088
5	GO:0043281	BP	regulation of cysteine-type endopeptidase activity involved in apoptotic process	5/ 45	330/ 44898	0.0151515	1.99756e-05	0.00364147
2	GO:0051902	BP	negative regulation of mitochondrial depolarization	2/ 45	7/ 44898	0.285714	2.05614e-05	0.00371595
11	GO:0031399	BP	regulation of protein modification process	11/ 45	2433/ 44898	0.00452117	2.11809e-05	0.00379518
3	GO:0035561	BP	regulation of chromatin binding	3/ 45	54/ 44898	0.0555556	2.25148e-05	0.00400001
4	GO:0002702	BP	positive regulation of production of molecular mediator of immune response	4/ 45	170/ 44898	0.0235294	2.61846e-05	0.00461289
2	GO:1904180	BP	negative regulation of membrane depolarization	2/ 45	8/ 44898	0.25	2.73977e-05	0.0047747
5	GO:2000116	BP	regulation of cysteine-type endopeptidase activity	5/ 45	353/ 44898	0.0141643	2.75586e-05	0.0047747
3	GO:2001032	BP	regulation of double-strand break repair via nonhomologous end joining	3/ 45	60/ 44898	0.05	3.09315e-05	0.00531515
30	GO:0005515	MF	protein binding	30/ 45	16237/ 44898	0.00184763	3.59426e-05	0.00612601
11	GO:0070887	BP	cellular response to chemical stimulus	11/ 45	2594/ 44898	0.00424056	3.82148e-05	0.00646077
3	GO:0043330	BP	response to exogenous dsRNA	3/ 45	66/ 44898	0.0454545	4.1189e-05	0.00690789
3	GO:0002724	BP	regulation of T cell cytokine production	3/ 45	67/ 44898	0.0447761	4.30895e-05	0.00716928
2	GO:0003726	MF	double-stranded RNA adenosine deaminase activity	2/ 45	10/ 44898	0.2	4.39759e-05	0.00725914
4	GO:0002705	BP	positive regulation of leukocyte mediated immunity	4/ 45	200/ 44898	0.02	4.93398e-05	0.00808094
11	GO:0010941	BP	regulation of cell death	11/ 45	2672/ 44898	0.00411677	5.00679e-05	0.00813662
2	GO:0032725	BP	positive regulation of granulocyte macrophage colony-stimulating factor production	2/ 45	11/ 44898	0.181818	5.3714e-05	0.00866201
3	GO:0043331	BP	response to dsRNA	3/ 45	75/ 44898	0.04	6.03979e-05	0.00966551
41	GO:0005488	MF	binding	41/ 45	28895/ 44898	0.00141893	6.30572e-05	0.0100146
2	GO:0032020	BP	ISG15-protein conjugation	2/ 45	12/ 44898	0.166667	6.44157e-05	0.0101535
14	GO:0065009	BP	regulation of molecular function	14/ 45	4406/ 44898	0.00317749	6.60834e-05	0.0103386
3	GO:0042531	BP	positive regulation of tyrosine phosphorylation of STAT protein	3/ 45	79/ 44898	0.0379747	7.05345e-05	0.0108727
3	GO:0045824	BP	negative regulation of innate immune response	3/ 45	79/ 44898	0.0379747	7.05345e-05	0.0108727
2	GO:2000646	BP	positive regulation of receptor catabolic process	2/ 45	13/ 44898	0.153846	7.60791e-05	0.0114977
2	GO:0032819	BP	positive regulation of natural killer cell proliferation	2/ 45	13/ 44898	0.153846	7.60791e-05	0.0114977
14	GO:0032879	BP	regulation of localization	14/ 45	4464/ 44898	0.0031362	7.62347e-05	0.0114977
9	GO:0045944	BP	positive regulation of transcription by RNA polymerase II	9/ 45	1852/ 44898	0.00485961	7.82726e-05	0.0117198
3	GO:0001960	BP	negative regulation of cytokine-mediated signaling pathway	3/ 45	82/ 44898	0.0365854	7.88253e-05	0.0117198
3	GO:0070566	MF	adenylyltransferase activity	3/ 45	84/ 44898	0.0357143	8.46915e-05	0.0125033
2	GO:0034340	BP	response to type I interferon	2/ 45	14/ 44898	0.142857	8.87023e-05	0.0128245
2	GO:0039528	BP	cytoplasmic pattern recognition receptor signaling pathway in response to virus	2/ 45	14/ 44898	0.142857	8.87023e-05	0.0128245
2	GO:2000553	BP	positive regulation of T-helper 2 cell cytokine production	2/ 45	14/ 44898	0.142857	8.87023e-05	0.0128245
18	GO:0005829	CC	cytosol	18/ 45	7137/ 44898	0.00252207	9.01639e-05	0.0129465
4	GO:0002700	BP	regulation of production of molecular mediator of immune response	4/ 45	235/ 44898	0.0170213	9.2094e-05	0.0131337
5	GO:0071407	BP	cellular response to organic cyclic compound	5/ 45	460/ 44898	0.0108696	9.62903e-05	0.0136394
10	GO:0009967	BP	positive regulation of signal transduction	10/ 45	2382/ 44898	0.00419815	0.000100122	0.014087
2	GO:0032817	BP	regulation of natural killer cell proliferation	2/ 45	15/ 44898	0.133333	0.000102283	0.0142951
3	GO:0060761	BP	negative regulation of response to cytokine stimulus	3/ 45	90/ 44898	0.0333333	0.000103982	0.0144363
17	GO:2000112	BP	regulation of cellular macromolecule biosynthetic process	17/ 45	6555/ 44898	0.00259344	0.000110452	0.0151789
5	GO:0005126	MF	cytokine receptor binding	5/ 45	474/ 44898	0.0105485	0.000110779	0.0151789
5	GO:0052548	BP	regulation of endopeptidase activity	5/ 45	479/ 44898	0.0104384	0.00011634	0.0155989
2	GO:0034157	BP	positive regulation of toll-like receptor 7 signaling pathway	2/ 45	16/ 44898	0.125	0.000116821	0.0155989
2	GO:0034155	BP	regulation of toll-like receptor 7 signaling pathway	2/ 45	16/ 44898	0.125	0.000116821	0.0155989
2	GO:2000551	BP	regulation of T-helper 2 cell cytokine production	2/ 45	16/ 44898	0.125	0.000116821	0.0155989
10	GO:0042981	BP	regulation of apoptotic process	10/ 45	2430/ 44898	0.00411523	0.000118051	0.0156634
12	GO:0006357	BP	regulation of transcription by RNA polymerase II	12/ 45	3493/ 44898	0.00343544	0.000122168	0.0160182
17	GO:0010556	BP	regulation of macromolecule biosynthetic process	17/ 45	6608/ 44898	0.00257264	0.000122253	0.0160182
13	GO:0051239	BP	regulation of multicellular organismal process	13/ 45	4096/ 44898	0.00317383	0.000132194	0.0171124
2	GO:0032645	BP	regulation of granulocyte macrophage colony-stimulating factor production	2/ 45	17/ 44898	0.117647	0.000132312	0.0171124
3	GO:0046631	BP	alpha-beta T cell activation	3/ 45	98/ 44898	0.0306122	0.000133869	0.0171124
3	GO:0002711	BP	positive regulation of T cell mediated immunity	3/ 45	98/ 44898	0.0306122	0.000133869	0.0171124
10	GO:0043067	BP	regulation of programmed cell death	10/ 45	2489/ 44898	0.00401768	0.000143769	0.0182665
3	GO:2000781	BP	positive regulation of double-strand break repair	3/ 45	101/ 44898	0.029703	0.000146372	0.0184851
5	GO:0052547	BP	regulation of peptidase activity	5/ 45	504/ 44898	0.00992063	0.000147436	0.0185081
2	GO:0035457	BP	cellular response to interferon-alpha	2/ 45	18/ 44898	0.111111	0.000148757	0.0185627
11	GO:0007166	BP	cell surface receptor signaling pathway	11/ 45	3025/ 44898	0.00363636	0.000152157	0.0188747
3	GO:0042509	BP	regulation of tyrosine phosphorylation of STAT protein	3/ 45	105/ 44898	0.0285714	0.000164189	0.0202474
2	GO:1902965	BP	regulation of protein localization to early endosome	2/ 45	19/ 44898	0.105263	0.000166151	0.0202511
2	GO:1902966	BP	positive regulation of protein localization to early endosome	2/ 45	19/ 44898	0.105263	0.000166151	0.0202511
17	GO:0031326	BP	regulation of cellular biosynthetic process	17/ 45	6819/ 44898	0.00249303	0.000181119	0.0219479
4	GO:2001236	BP	regulation of extrinsic apoptotic signaling pathway	4/ 45	282/ 44898	0.0141844	0.000185332	0.0222433
14	GO:0051716	BP	cellular response to stimulus	14/ 45	4849/ 44898	0.00288719	0.000185679	0.0222433
10	GO:0010647	BP	positive regulation of cell communication	10/ 45	2598/ 44898	0.00384911	0.000203894	0.0242865
4	GO:0002819	BP	regulation of adaptive immune response	4/ 45	292/ 44898	0.0136986	0.000211662	0.0250694
10	GO:0023056	BP	positive regulation of signaling	10/ 45	2618/ 44898	0.00381971	0.000216964	0.025553
8	GO:0001932	BP	regulation of protein phosphorylation	8/ 45	1660/ 44898	0.00481928	0.000218433	0.0255822
3	GO:0034121	BP	regulation of toll-like receptor signaling pathway	3/ 45	116/ 44898	0.0258621	0.000220294	0.0256569
2	GO:2000644	BP	regulation of receptor catabolic process	2/ 45	22/ 44898	0.0909091	0.000224021	0.0256632
2	GO:1905668	BP	positive regulation of protein localization to endosome	2/ 45	22/ 44898	0.0909091	0.000224021	0.0256632
2	GO:0034165	BP	positive regulation of toll-like receptor 9 signaling pathway	2/ 45	22/ 44898	0.0909091	0.000224021	0.0256632
17	GO:0009889	BP	regulation of biosynthetic process	17/ 45	6943/ 44898	0.00244851	0.000226376	0.0257921
4	GO:0031348	BP	negative regulation of defense response	4/ 45	301/ 44898	0.013289	0.000237575	0.026777
25	GO:1901363	MF	heterocyclic compound binding	25/ 45	13143/ 44898	0.00190215	0.000236492	0.026777
2	GO:1905666	BP	regulation of protein localization to endosome	2/ 45	23/ 44898	0.0869565	0.0002452	0.0273424
2	GO:0004000	MF	adenosine deaminase activity	2/ 45	23/ 44898	0.0869565	0.0002452	0.0273424
3	GO:0004857	MF	enzyme inhibitor activity	3/ 45	121/ 44898	0.0247934	0.000249423	0.0276662
9	GO:0051240	BP	positive regulation of multicellular organismal process	9/ 45	2165/ 44898	0.00415704	0.000253915	0.0280162
45	GO:0008150	BP	biological_process	45/ 45	36770/ 44898	0.00122382	0.000271503	0.0297999
2	GO:0034163	BP	regulation of toll-like receptor 9 signaling pathway	2/ 45	25/ 44898	0.08	0.00029038	0.0317059
6	GO:0043086	BP	negative regulation of catalytic activity	6/ 45	917/ 44898	0.00654308	0.000294883	0.0320307
8	GO:0008270	MF	zinc ion binding	8/ 45	1737/ 44898	0.00460564	0.000296667	0.0320584
2	GO:0033523	BP	histone H2B ubiquitination	2/ 45	26/ 44898	0.0769231	0.000314378	0.0336256
2	GO:0071360	BP	cellular response to exogenous dsRNA	2/ 45	26/ 44898	0.0769231	0.000314378	0.0336256
11	GO:0050790	BP	regulation of catalytic activity	11/ 45	3292/ 44898	0.00334143	0.000318148	0.0338561
2	GO:0032740	BP	positive regulation of interleukin-17 production	2/ 45	27/ 44898	0.0740741	0.000339311	0.0359259
7	GO:0060341	BP	regulation of cellular localization	7/ 45	1338/ 44898	0.00523169	0.000346351	0.036487
4	GO:0002703	BP	regulation of leukocyte mediated immunity	4/ 45	336/ 44898	0.0119048	0.000360359	0.0377729
3	GO:0031397	BP	negative regulation of protein ubiquitination	3/ 45	140/ 44898	0.0214286	0.000382539	0.0398982
3	GO:1900182	BP	positive regulation of protein localization to nucleus	3/ 45	144/ 44898	0.0208333	0.000415361	0.0428947
25	GO:0097159	MF	organic cyclic compound binding	25/ 45	13246/ 44898	0.00188736	0.000414525	0.0428947
4	GO:0002699	BP	positive regulation of immune effector process	4/ 45	350/ 44898	0.0114286	0.00042028	0.04319
3	GO:0002709	BP	regulation of T cell mediated immunity	3/ 45	145/ 44898	0.0206897	0.00042384	0.0433433
6	GO:0030162	BP	regulation of proteolysis	6/ 45	1000/ 44898	0.006	0.00046678	0.0473582
5	GO:0009725	BP	response to hormone	5/ 45	648/ 44898	0.00771605	0.000467618	0.0473582
2	GO:0071359	BP	cellular response to dsRNA	2/ 45	32/ 44898	0.0625	0.000477957	0.047942
2	GO:0051900	BP	regulation of mitochondrial depolarization	2/ 45	32/ 44898	0.0625	0.000477957	0.047942
3	GO:0002832	BP	negative regulation of response to biotic stimulus	3/ 45	152/ 44898	0.0197368	0.000486321	0.0483186
9	GO:0046914	MF	transition metal ion binding	9/ 45	2365/ 44898	0.0038055	0.000485595	0.0483186
3	GO:0002221	BP	pattern recognition receptor signaling pathway	3/ 45	154/ 44898	0.0194805	0.000505196	0.0499572
2	GO:0061158	BP	3'-UTR-mediated mRNA destabilization	2/ 45	33/ 44898	0.0606061	0.000508468	0.0500447
3	GO:0003724	MF	RNA helicase activity	3/ 45	155/ 44898	0.0193548	0.000514807	0.0504318
8	GO:0042325	BP	regulation of phosphorylation	8/ 45	1889/ 44898	0.00423504	0.000518896	0.050596
11	GO:0051172	BP	negative regulation of nitrogen compound metabolic process	11/ 45	3488/ 44898	0.00315367	0.000521413	0.050606
16	GO:0019219	BP	regulation of nucleobase-containing compound metabolic process	16/ 45	6726/ 44898	0.00237883	0.000526192	0.0506144
7	GO:0044092	BP	negative regulation of molecular function	7/ 45	1435/ 44898	0.00487805	0.000526328	0.0506144
3	GO:0008186	MF	ATP-dependent activity, acting on RNA	3/ 45	157/ 44898	0.0191083	0.000534379	0.051154
2	GO:0051444	BP	negative regulation of ubiquitin-protein transferase activity	2/ 45	34/ 44898	0.0588235	0.000539903	0.0512151
2	GO:0032816	BP	positive regulation of natural killer cell activation	2/ 45	34/ 44898	0.0588235	0.000539903	0.0512151
3	GO:0072593	BP	reactive oxygen species metabolic process	3/ 45	158/ 44898	0.0189873	0.000544342	0.0514035
6	GO:0012501	BP	programmed cell death	6/ 45	1035/ 44898	0.0057971	0.000559276	0.0525769
2	GO:0001836	BP	release of cytochrome c from mitochondria	2/ 45	35/ 44898	0.0571429	0.00057226	0.0535574
3	GO:1903321	BP	negative regulation of protein modification by small protein conjugation or removal	3/ 45	162/ 44898	0.0185185	0.000585379	0.0545418
14	GO:0043412	BP	macromolecule modification	14/ 45	5428/ 44898	0.00257922	0.000599684	0.0554859
4	GO:0043122	BP	regulation of I-kappaB kinase/NF-kappaB signaling	4/ 45	385/ 44898	0.0103896	0.000600807	0.0554859
3	GO:0062207	BP	regulation of pattern recognition receptor signaling pathway	3/ 45	165/ 44898	0.0181818	0.000617422	0.0567098
7	GO:0032880	BP	regulation of protein localization	7/ 45	1475/ 44898	0.00474576	0.000619468	0.0567098
3	GO:0045739	BP	positive regulation of DNA repair	3/ 45	167/ 44898	0.0179641	0.000639394	0.0582793
4	GO:0051348	BP	negative regulation of transferase activity	4/ 45	396/ 44898	0.010101	0.000667403	0.060569
3	GO:0000932	CC	P-body	3/ 45	172/ 44898	0.0174419	0.000696493	0.0629365
2	GO:0002753	BP	cytoplasmic pattern recognition receptor signaling pathway	2/ 45	39/ 44898	0.0512821	0.000710865	0.0636862
3	GO:0003727	MF	single-stranded RNA binding	3/ 45	173/ 44898	0.017341	0.000708289	0.0636862
4	GO:0032870	BP	cellular response to hormone stimulus	4/ 45	404/ 44898	0.00990099	0.000719015	0.0641422
6	GO:0008219	BP	cell death	6/ 45	1093/ 44898	0.00548948	0.000743416	0.066038
3	GO:0002708	BP	positive regulation of lymphocyte mediated immunity	3/ 45	177/ 44898	0.0169492	0.000756747	0.0669386
3	GO:0002824	BP	positive regulation of adaptive immune response based on somatic recombination of immune receptors built from immunoglobulin superfamily domains	3/ 45	178/ 44898	0.0168539	0.000769183	0.0676143
5	GO:0048018	MF	receptor ligand activity	5/ 45	724/ 44898	0.00690608	0.000770837	0.0676143
15	GO:0051252	BP	regulation of RNA metabolic process	15/ 45	6264/ 44898	0.00239464	0.00078942	0.0689558
6	GO:1901698	BP	response to nitrogen compound	6/ 45	1109/ 44898	0.00541028	0.000801674	0.0697357
3	GO:0002821	BP	positive regulation of adaptive immune response	3/ 45	181/ 44898	0.0165746	0.000807269	0.0699322
2	GO:0032660	BP	regulation of interleukin-17 production	2/ 45	42/ 44898	0.047619	0.000824408	0.071123
5	GO:0030546	MF	signaling receptor activator activity	5/ 45	736/ 44898	0.00679348	0.000829653	0.0712822
8	GO:0009968	BP	negative regulation of signal transduction	8/ 45	2038/ 44898	0.00392542	0.000853168	0.0730033
2	GO:0035456	BP	response to interferon-beta	2/ 45	43/ 44898	0.0465116	0.000864072	0.0736358
6	GO:1901701	BP	cellular response to oxygen-containing compound	6/ 45	1130/ 44898	0.00530973	0.000883444	0.0749818
14	GO:0006355	BP	regulation of transcription, DNA-templated	14/ 45	5648/ 44898	0.00247875	0.000895079	0.075663
2	GO:0033522	BP	histone H2A ubiquitination	2/ 45	44/ 44898	0.0454545	0.000904642	0.0759574
14	GO:1903506	BP	regulation of nucleic acid-templated transcription	14/ 45	5657/ 44898	0.00247481	0.000909431	0.0759574
6	GO:0031966	CC	mitochondrial membrane	6/ 45	1136/ 44898	0.00528169	0.000907952	0.0759574
14	GO:2001141	BP	regulation of RNA biosynthetic process	14/ 45	5666/ 44898	0.00247088	0.000923979	0.0765817
7	GO:0070647	BP	protein modification by small protein conjugation or removal	7/ 45	1579/ 44898	0.00443319	0.000924211	0.0765817
9	GO:0048585	BP	negative regulation of response to stimulus	9/ 45	2592/ 44898	0.00347222	0.000937256	0.0773568
2	GO:0007259	BP	receptor signaling pathway via JAK-STAT	2/ 45	45/ 44898	0.0444444	0.000946115	0.077478
2	GO:0071889	MF	14-3-3 protein binding	2/ 45	45/ 44898	0.0444444	0.000946115	0.077478
3	GO:2000779	BP	regulation of double-strand break repair	3/ 45	192/ 44898	0.015625	0.000957123	0.0780744
3	GO:0010494	CC	cytoplasmic stress granule	3/ 45	193/ 44898	0.015544	0.000971557	0.0789446
2	GO:0097696	BP	receptor signaling pathway via STAT	2/ 45	46/ 44898	0.0434783	0.000988491	0.0795895
4	GO:0097190	BP	apoptotic signaling pathway	4/ 45	441/ 44898	0.00907029	0.000995021	0.0795895
1	GO:1901951	BP	regulation of anterograde dense core granule transport	1/ 45	1/ 44898	1	0.00100227	0.0795895
1	GO:1901953	BP	positive regulation of anterograde dense core granule transport	1/ 45	1/ 44898	1	0.00100227	0.0795895
1	GO:1904809	BP	regulation of dense core granule transport	1/ 45	1/ 44898	1	0.00100227	0.0795895
1	GO:1904811	BP	positive regulation of dense core granule transport	1/ 45	1/ 44898	1	0.00100227	0.0795895
25	GO:0003824	MF	catalytic activity	25/ 45	14065/ 44898	0.00177746	0.00100752	0.0797045
11	GO:0031324	BP	negative regulation of cellular metabolic process	11/ 45	3777/ 44898	0.00291236	0.00101407	0.0799206
5	GO:0030545	MF	signaling receptor regulator activity	5/ 45	773/ 44898	0.00646831	0.00103226	0.0810496
4	GO:0050727	BP	regulation of inflammatory response	4/ 45	453/ 44898	0.00883002	0.00109861	0.0859372
9	GO:0051049	BP	regulation of transport	9/ 45	2668/ 44898	0.00337331	0.0011493	0.0889326
13	GO:0006464	BP	cellular protein modification process	13/ 45	5115/ 44898	0.00254154	0.00114963	0.0889326
13	GO:0036211	BP	protein modification process	13/ 45	5115/ 44898	0.00254154	0.00114963	0.0889326
2	GO:0019239	MF	deaminase activity	2/ 45	50/ 44898	0.04	0.00116698	0.089943
17	GO:0007165	BP	signal transduction	17/ 45	7888/ 44898	0.00215517	0.00120936	0.0928681
8	GO:0010648	BP	negative regulation of cell communication	8/ 45	2159/ 44898	0.00370542	0.00123737	0.0946724
8	GO:0019220	BP	regulation of phosphate metabolic process	8/ 45	2163/ 44898	0.00369857	0.00125211	0.094921
8	GO:0051174	BP	regulation of phosphorus metabolic process	8/ 45	2163/ 44898	0.00369857	0.00125211	0.094921
2	GO:0034123	BP	positive regulation of toll-like receptor signaling pathway	2/ 45	52/ 44898	0.0384615	0.00126158	0.094921
2	GO:0032814	BP	regulation of natural killer cell activation	2/ 45	52/ 44898	0.0384615	0.00126158	0.094921
8	GO:0023057	BP	negative regulation of signaling	8/ 45	2166/ 44898	0.00369344	0.00126326	0.094921
7	GO:0009894	BP	regulation of catabolic process	7/ 45	1668/ 44898	0.00419664	0.00127014	0.0949347
3	GO:0140678	MF	molecular function inhibitor activity	3/ 45	212/ 44898	0.0141509	0.0012725	0.0949347
8	GO:0003690	MF	double-stranded DNA binding	8/ 45	2171/ 44898	0.00368494	0.00128202	0.0953056
6	GO:0032446	BP	protein modification by small protein conjugation	6/ 45	1217/ 44898	0.00493016	0.00129316	0.0957944
2	GO:0071385	BP	cellular response to glucocorticoid stimulus	2/ 45	53/ 44898	0.0377358	0.00131022	0.0967167
3	GO:0032680	BP	regulation of tumor necrosis factor production	3/ 45	215/ 44898	0.0139535	0.00132478	0.0974477
2	GO:2001240	BP	negative regulation of extrinsic apoptotic signaling pathway in absence of ligand	2/ 45	54/ 44898	0.037037	0.00135975	0.0989786
2	GO:1901099	BP	negative regulation of signal transduction in absence of ligand	2/ 45	54/ 44898	0.037037	0.00135975	0.0989786
2	GO:0043367	BP	CD4-positive, alpha-beta T cell differentiation	2/ 45	54/ 44898	0.037037	0.00135975	0.0989786
3	GO:1903555	BP	regulation of tumor necrosis factor superfamily cytokine production	3/ 45	218/ 44898	0.0137615	0.00137839	0.0999881
2	GO:0031663	BP	lipopolysaccharide-mediated signaling pathway	2/ 45	55/ 44898	0.0363636	0.00141016	0.101581
3	GO:0051048	BP	negative regulation of secretion	3/ 45	220/ 44898	0.0136364	0.00141488	0.101581
3	GO:0043280	BP	positive regulation of cysteine-type endopeptidase activity involved in apoptotic process	3/ 45	220/ 44898	0.0136364	0.00141488	0.101581
7	GO:1901700	BP	response to oxygen-containing compound	7/ 45	1703/ 44898	0.00411039	0.00143125	0.102057
9	GO:0044093	BP	positive regulation of molecular function	9/ 45	2753/ 44898	0.00326916	0.00143126	0.102057
5	GO:0031400	BP	negative regulation of protein modification process	5/ 45	838/ 44898	0.00596659	0.00147451	0.104785
4	GO:0002697	BP	regulation of immune effector process	4/ 45	499/ 44898	0.00801603	0.00156631	0.109939
6	GO:0009719	BP	response to endogenous stimulus	6/ 45	1264/ 44898	0.00474684	0.00156801	0.109939
4	GO:0036464	CC	cytoplasmic ribonucleoprotein granule	4/ 45	499/ 44898	0.00801603	0.00156631	0.109939
2	GO:0005164	MF	tumor necrosis factor receptor binding	2/ 45	58/ 44898	0.0344828	0.0015667	0.109939
3	GO:2001056	BP	positive regulation of cysteine-type endopeptidase activity	3/ 45	236/ 44898	0.0127119	0.00172881	0.119775
2	GO:0071384	BP	cellular response to corticosteroid stimulus	2/ 45	61/ 44898	0.0327869	0.00173116	0.119775
2	GO:0003254	BP	regulation of membrane depolarization	2/ 45	61/ 44898	0.0327869	0.00173116	0.119775
2	GO:0016814	MF	hydrolase activity, acting on carbon-nitrogen (but not peptide) bonds, in cyclic amidines	2/ 45	61/ 44898	0.0327869	0.00173116	0.119775
2	GO:0035710	BP	CD4-positive, alpha-beta T cell activation	2/ 45	62/ 44898	0.0322581	0.00178772	0.123282
3	GO:2001022	BP	positive regulation of response to DNA damage stimulus	3/ 45	240/ 44898	0.0125	0.00181354	0.124653
5	GO:0004842	MF	ubiquitin-protein transferase activity	5/ 45	880/ 44898	0.00568182	0.00182638	0.125125
6	GO:0051338	BP	regulation of transferase activity	6/ 45	1305/ 44898	0.0045977	0.00184246	0.125591
2	GO:0010390	BP	histone monoubiquitination	2/ 45	63/ 44898	0.031746	0.00184516	0.125591
8	GO:0051247	BP	positive regulation of protein metabolic process	8/ 45	2312/ 44898	0.00346021	0.00191015	0.129594
4	GO:0032102	BP	negative regulation of response to external stimulus	4/ 45	531/ 44898	0.00753296	0.00196373	0.131303
3	GO:1900180	BP	regulation of protein localization to nucleus	3/ 45	248/ 44898	0.0120968	0.00199069	0.131303
3	GO:0017148	BP	negative regulation of translation	3/ 45	248/ 44898	0.0120968	0.00199069	0.131303
1	GO:1904246	BP	negative regulation of polynucleotide adenylyltransferase activity	1/ 45	2/ 44898	0.5	0.00200356	0.131303
1	GO:2001124	BP	regulation of translational frameshifting	1/ 45	2/ 44898	0.5	0.00200356	0.131303
1	GO:2001125	BP	negative regulation of translational frameshifting	1/ 45	2/ 44898	0.5	0.00200356	0.131303
1	GO:1901834	BP	regulation of deadenylation-independent decapping of nuclear-transcribed mRNA	1/ 45	2/ 44898	0.5	0.00200356	0.131303
1	GO:1901835	BP	positive regulation of deadenylation-independent decapping of nuclear-transcribed mRNA	1/ 45	2/ 44898	0.5	0.00200356	0.131303
1	GO:0039530	BP	MDA-5 signaling pathway	1/ 45	2/ 44898	0.5	0.00200356	0.131303
1	GO:0075523	BP	viral translational frameshifting	1/ 45	2/ 44898	0.5	0.00200356	0.131303
4	GO:0035770	CC	ribonucleoprotein granule	4/ 45	534/ 44898	0.00749064	0.00200425	0.131303
2	GO:2001239	BP	regulation of extrinsic apoptotic signaling pathway in absence of ligand	2/ 45	67/ 44898	0.0298507	0.00208361	0.136077
5	GO:0019787	MF	ubiquitin-like protein transferase activity	5/ 45	921/ 44898	0.00542888	0.00222598	0.144924
3	GO:0002706	BP	regulation of lymphocyte mediated immunity	3/ 45	261/ 44898	0.0114943	0.00230092	0.149339
3	GO:0010950	BP	positive regulation of endopeptidase activity	3/ 45	267/ 44898	0.011236	0.00245365	0.157795
5	GO:1903827	BP	regulation of cellular protein localization	5/ 45	942/ 44898	0.00530786	0.00245378	0.157795
3	GO:0005741	CC	mitochondrial outer membrane	3/ 45	267/ 44898	0.011236	0.00245365	0.157795
3	GO:0043123	BP	positive regulation of I-kappaB kinase/NF-kappaB signaling	3/ 45	269/ 44898	0.0111524	0.00250592	0.160655
3	GO:0050777	BP	negative regulation of immune response	3/ 45	270/ 44898	0.0111111	0.00253231	0.161427
5	GO:0006915	BP	apoptotic process	5/ 45	949/ 44898	0.0052687	0.00253336	0.161427
11	GO:0003677	MF	DNA binding	11/ 45	4243/ 44898	0.00259251	0.0025919	0.164656
2	GO:0062208	BP	positive regulation of pattern recognition receptor signaling pathway	2/ 45	75/ 44898	0.0266667	0.00260184	0.164788
3	GO:0097193	BP	intrinsic apoptotic signaling pathway	3/ 45	273/ 44898	0.010989	0.00261253	0.164967
3	GO:0050731	BP	positive regulation of peptidyl-tyrosine phosphorylation	3/ 45	275/ 44898	0.0109091	0.00266687	0.167115
3	GO:0002822	BP	regulation of adaptive immune response based on somatic recombination of immune receptors built from immunoglobulin superfamily domains	3/ 45	275/ 44898	0.0109091	0.00266687	0.167115
2	GO:0046632	BP	alpha-beta T cell differentiation	2/ 45	76/ 44898	0.0263158	0.00267046	0.167115
3	GO:0006282	BP	regulation of DNA repair	3/ 45	277/ 44898	0.0108303	0.0027219	0.169827
3	GO:0043488	BP	regulation of mRNA stability	3/ 45	278/ 44898	0.0107914	0.00274968	0.171051
3	GO:0010952	BP	positive regulation of peptidase activity	3/ 45	279/ 44898	0.0107527	0.00277763	0.172279
6	GO:0031329	BP	regulation of cellular catabolic process	6/ 45	1421/ 44898	0.00422238	0.002819	0.174329
12	GO:0009892	BP	negative regulation of metabolic process	12/ 45	4957/ 44898	0.00242082	0.00283361	0.174717
26	GO:0043231	CC	intracellular membrane-bounded organelle	26/ 45	16073/ 44898	0.00161762	0.00286281	0.176
2	GO:0002460	BP	adaptive immune response based on somatic recombination of immune receptors built from immunoglobulin superfamily domains	2/ 45	79/ 44898	0.0253165	0.00288141	0.176625
3	GO:0034249	BP	negative regulation of cellular amide metabolic process	3/ 45	284/ 44898	0.0105634	0.00292004	0.178471
4	GO:1903706	BP	regulation of hemopoiesis	4/ 45	597/ 44898	0.00670017	0.00299475	0.179411
1	GO:1904098	BP	regulation of protein O-linked glycosylation	1/ 45	3/ 44898	0.333333	0.00300387	0.179411
1	GO:0034127	BP	regulation of MyD88-independent toll-like receptor signaling pathway	1/ 45	3/ 44898	0.333333	0.00300387	0.179411
1	GO:0034124	BP	regulation of MyD88-dependent toll-like receptor signaling pathway	1/ 45	3/ 44898	0.333333	0.00300387	0.179411
1	GO:1904100	BP	positive regulation of protein O-linked glycosylation	1/ 45	3/ 44898	0.333333	0.00300387	0.179411
1	GO:0044304	CC	main axon	1/ 45	3/ 44898	0.333333	0.00300387	0.179411
1	GO:1990769	CC	proximal neuron projection	1/ 45	3/ 44898	0.333333	0.00300387	0.179411
1	GO:0045515	MF	interleukin-18 receptor binding	1/ 45	3/ 44898	0.333333	0.00300387	0.179411
4	GO:0051051	BP	negative regulation of transport	4/ 45	599/ 44898	0.0066778	0.00303079	0.180504
4	GO:0046649	BP	lymphocyte activation	4/ 45	603/ 44898	0.0066335	0.00310376	0.183806
2	GO:0032813	MF	tumor necrosis factor receptor superfamily binding	2/ 45	82/ 44898	0.0243902	0.00309995	0.183806
5	GO:0071495	BP	cellular response to endogenous stimulus	5/ 45	998/ 44898	0.00501002	0.00314418	0.185675
2	GO:0048661	BP	positive regulation of smooth muscle cell proliferation	2/ 45	83/ 44898	0.0240964	0.00317447	0.186413
2	GO:0051384	BP	response to glucocorticoid	2/ 45	83/ 44898	0.0240964	0.00317447	0.186413
2	GO:0061157	BP	mRNA destabilization	2/ 45	84/ 44898	0.0238095	0.00324983	0.189776
2	GO:0071383	BP	cellular response to steroid hormone stimulus	2/ 45	84/ 44898	0.0238095	0.00324983	0.189776
3	GO:0019867	CC	outer membrane	3/ 45	296/ 44898	0.0101351	0.00327997	0.190233
3	GO:0031968	CC	organelle outer membrane	3/ 45	296/ 44898	0.0101351	0.00327997	0.190233
10	GO:0019899	MF	enzyme binding	10/ 45	3727/ 44898	0.00268312	0.00328489	0.190233
3	GO:0043021	MF	ribonucleoprotein complex binding	3/ 45	297/ 44898	0.010101	0.00331114	0.191225
4	GO:0051098	BP	regulation of binding	4/ 45	615/ 44898	0.00650407	0.00332987	0.191778
4	GO:0004386	MF	helicase activity	4/ 45	624/ 44898	0.00641026	0.00350667	0.201407
3	GO:0061013	BP	regulation of mRNA catabolic process	3/ 45	307/ 44898	0.00977199	0.00363284	0.208084
3	GO:0043487	BP	regulation of RNA stability	3/ 45	309/ 44898	0.00970874	0.00369939	0.211319
2	GO:0043621	MF	protein self-association	2/ 45	90/ 44898	0.0222222	0.00371947	0.211888
3	GO:0051099	BP	positive regulation of binding	3/ 45	310/ 44898	0.00967742	0.00373294	0.21208
2	GO:0050779	BP	RNA destabilization	2/ 45	91/ 44898	0.021978	0.00380063	0.214184
2	GO:0002449	BP	lymphocyte mediated immunity	2/ 45	91/ 44898	0.021978	0.00380063	0.214184
2	GO:0070613	BP	regulation of protein processing	2/ 45	91/ 44898	0.021978	0.00380063	0.214184
5	GO:0001934	BP	positive regulation of protein phosphorylation	5/ 45	1051/ 44898	0.00475737	0.00391807	0.22021
2	GO:0016574	BP	histone ubiquitination	2/ 45	93/ 44898	0.0215054	0.00396544	0.221767
1	GO:0045062	BP	extrathymic T cell selection	1/ 45	4/ 44898	0.25	0.0040032	0.221767
1	GO:1903488	BP	negative regulation of lactation	1/ 45	4/ 44898	0.25	0.0040032	0.221767
1	GO:0031086	BP	nuclear-transcribed mRNA catabolic process, deadenylation-independent decay	1/ 45	4/ 44898	0.25	0.0040032	0.221767
4	GO:1901699	BP	cellular response to nitrogen compound	4/ 45	648/ 44898	0.00617284	0.00400924	0.221767
1	GO:0072570	MF	ADP-D-ribose binding	1/ 45	4/ 44898	0.25	0.0040032	0.221767
7	GO:2000026	BP	regulation of multicellular organismal development	7/ 45	2057/ 44898	0.00340301	0.00412688	0.226846
2	GO:2001238	BP	positive regulation of extrinsic apoptotic signaling pathway	2/ 45	95/ 44898	0.0210526	0.00413352	0.226846
2	GO:0051438	BP	regulation of ubiquitin-protein transferase activity	2/ 45	95/ 44898	0.0210526	0.00413352	0.226846
2	GO:1903317	BP	regulation of protein maturation	2/ 45	96/ 44898	0.0208333	0.00421879	0.230921
2	GO:0045646	BP	regulation of erythrocyte differentiation	2/ 45	98/ 44898	0.0204082	0.00439177	0.239763
3	GO:0006302	BP	double-strand break repair	3/ 45	329/ 44898	0.00911854	0.00440618	0.239925
2	GO:0031960	BP	response to corticosteroid	2/ 45	99/ 44898	0.020202	0.00447948	0.243284
2	GO:0008333	BP	endosome to lysosome transport	2/ 45	100/ 44898	0.02	0.004568	0.247451
8	GO:0035556	BP	intracellular signal transduction	8/ 45	2674/ 44898	0.00299177	0.00467109	0.251761
3	GO:0043393	BP	regulation of protein binding	3/ 45	336/ 44898	0.00892857	0.00467158	0.251761
4	GO:2001233	BP	regulation of apoptotic signaling pathway	4/ 45	678/ 44898	0.00589971	0.00470355	0.25221
7	GO:0043085	BP	positive regulation of catalytic activity	7/ 45	2107/ 44898	0.00332226	0.00470397	0.25221
11	GO:0010605	BP	negative regulation of macromolecule metabolic process	11/ 45	4599/ 44898	0.00239182	0.00483724	0.25679
2	GO:0032729	BP	positive regulation of interferon-gamma production	2/ 45	103/ 44898	0.0194175	0.00483839	0.25679
2	GO:0050709	BP	negative regulation of protein secretion	2/ 45	103/ 44898	0.0194175	0.00483839	0.25679
2	GO:0033209	BP	tumor necrosis factor-mediated signaling pathway	2/ 45	103/ 44898	0.0194175	0.00483839	0.25679
10	GO:0050793	BP	regulation of developmental process	10/ 45	3936/ 44898	0.00254065	0.00485494	0.257018
4	GO:0031331	BP	positive regulation of cellular catabolic process	4/ 45	686/ 44898	0.0058309	0.00490156	0.258832
1	GO:0034342	BP	response to type III interferon	1/ 45	5/ 44898	0.2	0.00500155	0.260827
1	GO:1901610	BP	positive regulation of vesicle transport along microtubule	1/ 45	5/ 44898	0.2	0.00500155	0.260827
1	GO:0072557	CC	IPAF inflammasome complex	1/ 45	5/ 44898	0.2	0.00500155	0.260827
1	GO:0097169	CC	AIM2 inflammasome complex	1/ 45	5/ 44898	0.2	0.00500155	0.260827
1	GO:0045569	MF	TRAIL binding	1/ 45	5/ 44898	0.2	0.00500155	0.260827
5	GO:0016567	BP	protein ubiquitination	5/ 45	1122/ 44898	0.00445633	0.00515823	0.26833
2	GO:0043154	BP	negative regulation of cysteine-type endopeptidase activity involved in apoptotic process	2/ 45	107/ 44898	0.0186916	0.00521016	0.269335
26	GO:0043227	CC	membrane-bounded organelle	26/ 45	16664/ 44898	0.00156025	0.00519293	0.269335
6	GO:0000981	MF	DNA-binding transcription factor activity, RNA polymerase II-specific	6/ 45	1612/ 44898	0.00372208	0.00521609	0.269335
3	GO:0042110	BP	T cell activation	3/ 45	351/ 44898	0.00854701	0.00527241	0.271575
2	GO:0008637	BP	apoptotic mitochondrial changes	2/ 45	108/ 44898	0.0185185	0.0053051	0.272588
7	GO:0032270	BP	positive regulation of cellular protein metabolic process	7/ 45	2173/ 44898	0.00322135	0.00555747	0.284858
2	GO:0032760	BP	positive regulation of tumor necrosis factor production	2/ 45	111/ 44898	0.018018	0.00559468	0.286065
2	GO:2000117	BP	negative regulation of cysteine-type endopeptidase activity	2/ 45	112/ 44898	0.0178571	0.00569279	0.290374
2	GO:0061014	BP	positive regulation of mRNA catabolic process	2/ 45	113/ 44898	0.0176991	0.00579168	0.293988
2	GO:1903557	BP	positive regulation of tumor necrosis factor superfamily cytokine production	2/ 45	113/ 44898	0.0176991	0.00579168	0.293988
2	GO:0042058	BP	regulation of epidermal growth factor receptor signaling pathway	2/ 45	114/ 44898	0.0175439	0.00589137	0.296607
5	GO:0042327	BP	positive regulation of phosphorylation	5/ 45	1163/ 44898	0.00429923	0.00598991	0.296607
1	GO:0001866	BP	NK T cell proliferation	1/ 45	6/ 44898	0.166667	0.00599892	0.296607
1	GO:1901608	BP	regulation of vesicle transport along microtubule	1/ 45	6/ 44898	0.166667	0.00599892	0.296607
1	GO:0009597	BP	detection of virus	1/ 45	6/ 44898	0.166667	0.00599892	0.296607
1	GO:0045900	BP	negative regulation of translational elongation	1/ 45	6/ 44898	0.166667	0.00599892	0.296607
1	GO:0051132	BP	NK T cell activation	1/ 45	6/ 44898	0.166667	0.00599892	0.296607
1	GO:2000252	BP	negative regulation of feeding behavior	1/ 45	6/ 44898	0.166667	0.00599892	0.296607
1	GO:2000373	BP	positive regulation of DNA topoisomerase (ATP-hydrolyzing) activity	1/ 45	6/ 44898	0.166667	0.00599892	0.296607
1	GO:2000371	BP	regulation of DNA topoisomerase (ATP-hydrolyzing) activity	1/ 45	6/ 44898	0.166667	0.00599892	0.296607
1	GO:0032791	MF	lead ion binding	1/ 45	6/ 44898	0.166667	0.00599892	0.296607
5	GO:0010608	BP	posttranscriptional regulation of gene expression	5/ 45	1169/ 44898	0.00427716	0.00611913	0.301839
2	GO:0032755	BP	positive regulation of interleukin-6 production	2/ 45	118/ 44898	0.0169492	0.00629795	0.30993
7	GO:0005102	MF	signaling receptor binding	7/ 45	2231/ 44898	0.00313761	0.00640002	0.314216
29	GO:0043229	CC	intracellular organelle	29/ 45	19768/ 44898	0.00146702	0.00658366	0.322476
13	GO:0044267	BP	cellular protein metabolic process	13/ 45	6056/ 44898	0.00214663	0.00669457	0.327144
2	GO:0051539	MF	4 iron, 4 sulfur cluster binding	2/ 45	122/ 44898	0.0163934	0.006717	0.327477
2	GO:0002443	BP	leukocyte mediated immunity	2/ 45	123/ 44898	0.0162602	0.0068237	0.331139
4	GO:0005743	CC	mitochondrial inner membrane	4/ 45	754/ 44898	0.00530504	0.00681564	0.331139
2	GO:1901184	BP	regulation of ERBB signaling pathway	2/ 45	124/ 44898	0.016129	0.00693117	0.332539
1	GO:0046633	BP	alpha-beta T cell proliferation	1/ 45	7/ 44898	0.142857	0.00699531	0.332539
1	GO:1904580	BP	regulation of intracellular mRNA localization	1/ 45	7/ 44898	0.142857	0.00699531	0.332539
1	GO:1904582	BP	positive regulation of intracellular mRNA localization	1/ 45	7/ 44898	0.142857	0.00699531	0.332539
1	GO:0010911	BP	regulation of isomerase activity	1/ 45	7/ 44898	0.142857	0.00699531	0.332539
1	GO:0010912	BP	positive regulation of isomerase activity	1/ 45	7/ 44898	0.142857	0.00699531	0.332539
1	GO:0072308	BP	negative regulation of metanephric nephron tubule epithelial cell differentiation	1/ 45	7/ 44898	0.142857	0.00699531	0.332539
1	GO:0045340	MF	mercury ion binding	1/ 45	7/ 44898	0.142857	0.00699531	0.332539
1	GO:0032574	MF	5'-3' RNA helicase activity	1/ 45	7/ 44898	0.142857	0.00699531	0.332539
2	GO:0060147	BP	regulation of posttranscriptional gene silencing	2/ 45	125/ 44898	0.016	0.00703941	0.333878
3	GO:0050730	BP	regulation of peptidyl-tyrosine phosphorylation	3/ 45	392/ 44898	0.00765306	0.00714465	0.337521
2	GO:0008047	MF	enzyme activator activity	2/ 45	126/ 44898	0.015873	0.00714842	0.337521
2	GO:0060966	BP	regulation of gene silencing by RNA	2/ 45	128/ 44898	0.015625	0.00736873	0.347142
13	GO:0016740	MF	transferase activity	13/ 45	6205/ 44898	0.00209508	0.00766435	0.360259
2	GO:0042119	BP	neutrophil activation	2/ 45	131/ 44898	0.0152672	0.00770492	0.360549
2	GO:0051881	BP	regulation of mitochondrial membrane potential	2/ 45	131/ 44898	0.0152672	0.00770492	0.360549
4	GO:0140098	MF	catalytic activity, acting on RNA	4/ 45	784/ 44898	0.00510204	0.00779836	0.364109
1	GO:1900369	BP	negative regulation of RNA interference	1/ 45	8/ 44898	0.125	0.00799072	0.366559
1	GO:0071374	BP	cellular response to parathyroid hormone stimulus	1/ 45	8/ 44898	0.125	0.00799072	0.366559
1	GO:1904245	BP	regulation of polynucleotide adenylyltransferase activity	1/ 45	8/ 44898	0.125	0.00799072	0.366559
1	GO:0035655	BP	interleukin-18-mediated signaling pathway	1/ 45	8/ 44898	0.125	0.00799072	0.366559
1	GO:1902172	BP	regulation of keratinocyte apoptotic process	1/ 45	8/ 44898	0.125	0.00799072	0.366559
1	GO:0002735	BP	positive regulation of myeloid dendritic cell cytokine production	1/ 45	8/ 44898	0.125	0.00799072	0.366559
1	GO:0051142	BP	positive regulation of NK T cell proliferation	1/ 45	8/ 44898	0.125	0.00799072	0.366559
1	GO:0002733	BP	regulation of myeloid dendritic cell cytokine production	1/ 45	8/ 44898	0.125	0.00799072	0.366559
2	GO:0036230	BP	granulocyte activation	2/ 45	134/ 44898	0.0149254	0.00804794	0.36806
4	GO:0009896	BP	positive regulation of catabolic process	4/ 45	792/ 44898	0.00505051	0.00807539	0.36806
3	GO:0031396	BP	regulation of protein ubiquitination	3/ 45	410/ 44898	0.00731707	0.00807611	0.36806
8	GO:0044248	BP	cellular catabolic process	8/ 45	2938/ 44898	0.00272294	0.00814563	0.370423
2	GO:0050764	BP	regulation of phagocytosis	2/ 45	135/ 44898	0.0148148	0.00816379	0.370445
5	GO:0045937	BP	positive regulation of phosphate metabolic process	5/ 45	1256/ 44898	0.00398089	0.00822116	0.37144
5	GO:0010562	BP	positive regulation of phosphorus metabolic process	5/ 45	1256/ 44898	0.00398089	0.00822116	0.37144
3	GO:0042393	MF	histone binding	3/ 45	416/ 44898	0.00721154	0.00840177	0.378784
4	GO:0045321	BP	leukocyte activation	4/ 45	805/ 44898	0.00496894	0.00853929	0.383335
4	GO:0051347	BP	positive regulation of transferase activity	4/ 45	805/ 44898	0.00496894	0.00853929	0.383335
3	GO:0006914	BP	autophagy	3/ 45	421/ 44898	0.00712589	0.00867901	0.387946
3	GO:0061919	BP	process utilizing autophagic mechanism	3/ 45	421/ 44898	0.00712589	0.00867901	0.387946
1	GO:0051140	BP	regulation of NK T cell proliferation	1/ 45	9/ 44898	0.111111	0.00898516	0.394895
1	GO:0072183	BP	negative regulation of nephron tubule epithelial cell differentiation	1/ 45	9/ 44898	0.111111	0.00898516	0.394895
1	GO:1902513	BP	regulation of organelle transport along microtubule	1/ 45	9/ 44898	0.111111	0.00898516	0.394895
1	GO:0042088	BP	T-helper 1 type immune response	1/ 45	9/ 44898	0.111111	0.00898516	0.394895
1	GO:0032461	BP	positive regulation of protein oligomerization	1/ 45	9/ 44898	0.111111	0.00898516	0.394895
1	GO:0051135	BP	positive regulation of NK T cell activation	1/ 45	9/ 44898	0.111111	0.00898516	0.394895
1	GO:0060050	BP	positive regulation of protein glycosylation	1/ 45	9/ 44898	0.111111	0.00898516	0.394895
1	GO:0008251	MF	tRNA-specific adenosine deaminase activity	1/ 45	9/ 44898	0.111111	0.00898516	0.394895
7	GO:0045595	BP	regulation of cell differentiation	7/ 45	2381/ 44898	0.00293994	0.00902426	0.395784
2	GO:0032649	BP	regulation of interferon-gamma production	2/ 45	144/ 44898	0.0138889	0.00924012	0.404405
12	GO:0065008	BP	regulation of biological quality	12/ 45	5491/ 44898	0.00218539	0.00935199	0.408448
6	GO:0000976	MF	transcription cis-regulatory region binding	6/ 45	1831/ 44898	0.0032769	0.0095236	0.415079
2	GO:0006919	BP	activation of cysteine-type endopeptidase activity involved in apoptotic process	2/ 45	147/ 44898	0.0136054	0.00961224	0.417207
2	GO:0006513	BP	protein monoubiquitination	2/ 45	147/ 44898	0.0136054	0.00961224	0.417207
4	GO:0019866	CC	organelle inner membrane	4/ 45	835/ 44898	0.00479042	0.00967596	0.419105
3	GO:0002764	BP	immune response-regulating signaling pathway	3/ 45	439/ 44898	0.00683371	0.00972146	0.420208
6	GO:0001067	MF	transcription regulatory region nucleic acid binding	6/ 45	1840/ 44898	0.00326087	0.00974271	0.42026
3	GO:0051054	BP	positive regulation of DNA metabolic process	3/ 45	440/ 44898	0.00681818	0.00978142	0.421063
3	GO:0051091	BP	positive regulation of DNA-binding transcription factor activity	3/ 45	443/ 44898	0.00677201	0.00996262	0.422279
1	GO:1900368	BP	regulation of RNA interference	1/ 45	10/ 44898	0.1	0.00997863	0.422279
1	GO:0032459	BP	regulation of protein oligomerization	1/ 45	10/ 44898	0.1	0.00997863	0.422279
1	GO:0048521	BP	negative regulation of behavior	1/ 45	10/ 44898	0.1	0.00997863	0.422279
1	GO:0051133	BP	regulation of NK T cell activation	1/ 45	10/ 44898	0.1	0.00997863	0.422279
1	GO:0072136	BP	metanephric mesenchymal cell proliferation involved in metanephros development	1/ 45	10/ 44898	0.1	0.00997863	0.422279
1	GO:0072135	BP	kidney mesenchymal cell proliferation	1/ 45	10/ 44898	0.1	0.00997863	0.422279
2	GO:0005811	CC	lipid droplet	2/ 45	150/ 44898	0.0133333	0.00999097	0.422279
1	GO:0042296	MF	ISG15 transferase activity	1/ 45	10/ 44898	0.1	0.00997863	0.422279
2	GO:0070936	BP	protein K48-linked ubiquitination	2/ 45	151/ 44898	0.013245	0.0101187	0.426817
29	GO:0043226	CC	organelle	29/ 45	20298/ 44898	0.00142871	0.010607	0.446515
3	GO:0071396	BP	cellular response to lipid	3/ 45	458/ 44898	0.00655022	0.010898	0.448243
1	GO:0071107	BP	response to parathyroid hormone	1/ 45	11/ 44898	0.0909091	0.0109711	0.448243
1	GO:0010525	BP	regulation of transposition, RNA-mediated	1/ 45	11/ 44898	0.0909091	0.0109711	0.448243
1	GO:0010526	BP	negative regulation of transposition, RNA-mediated	1/ 45	11/ 44898	0.0909091	0.0109711	0.448243
1	GO:2000697	BP	negative regulation of epithelial cell differentiation involved in kidney development	1/ 45	11/ 44898	0.0909091	0.0109711	0.448243
1	GO:0072162	BP	metanephric mesenchymal cell differentiation	1/ 45	11/ 44898	0.0909091	0.0109711	0.448243
1	GO:0016185	BP	synaptic vesicle budding from presynaptic endocytic zone membrane	1/ 45	11/ 44898	0.0909091	0.0109711	0.448243
1	GO:0035279	BP	mRNA cleavage involved in gene silencing by miRNA	1/ 45	11/ 44898	0.0909091	0.0109711	0.448243
1	GO:0098795	BP	mRNA cleavage involved in gene silencing	1/ 45	11/ 44898	0.0909091	0.0109711	0.448243
1	GO:0010573	BP	vascular endothelial growth factor production	1/ 45	11/ 44898	0.0909091	0.0109711	0.448243
1	GO:0045630	BP	positive regulation of T-helper 2 cell differentiation	1/ 45	11/ 44898	0.0909091	0.0109711	0.448243
1	GO:0006382	BP	adenosine to inosine editing	1/ 45	11/ 44898	0.0909091	0.0109711	0.448243
2	GO:0071222	BP	cellular response to lipopolysaccharide	2/ 45	158/ 44898	0.0126582	0.0110329	0.448243
2	GO:0045621	BP	positive regulation of lymphocyte differentiation	2/ 45	158/ 44898	0.0126582	0.0110329	0.448243
2	GO:0007219	BP	Notch signaling pathway	2/ 45	158/ 44898	0.0126582	0.0110329	0.448243
1	GO:0098844	CC	postsynaptic endocytic zone membrane	1/ 45	11/ 44898	0.0909091	0.0109711	0.448243
1	GO:0044530	CC	supraspliceosomal complex	1/ 45	11/ 44898	0.0909091	0.0109711	0.448243
1	GO:0005952	CC	cAMP-dependent protein kinase complex	1/ 45	11/ 44898	0.0909091	0.0109711	0.448243
2	GO:0048545	BP	response to steroid hormone	2/ 45	159/ 44898	0.0125786	0.0111664	0.452789
6	GO:0003700	MF	DNA-binding transcription factor activity	6/ 45	1898/ 44898	0.00316122	0.0112427	0.455004
2	GO:0032092	BP	positive regulation of protein binding	2/ 45	161/ 44898	0.0124224	0.0114355	0.461914
3	GO:0006954	BP	inflammatory response	3/ 45	467/ 44898	0.00642398	0.0114829	0.462939
2	GO:0048660	BP	regulation of smooth muscle cell proliferation	2/ 45	164/ 44898	0.0121951	0.0118445	0.473179
1	GO:0035723	BP	interleukin-15-mediated signaling pathway	1/ 45	12/ 44898	0.0833333	0.0119626	0.473179
1	GO:0039529	BP	RIG-I signaling pathway	1/ 45	12/ 44898	0.0833333	0.0119626	0.473179
1	GO:0060332	BP	positive regulation of response to interferon-gamma	1/ 45	12/ 44898	0.0833333	0.0119626	0.473179
1	GO:0060335	BP	positive regulation of interferon-gamma-mediated signaling pathway	1/ 45	12/ 44898	0.0833333	0.0119626	0.473179
1	GO:0097527	BP	necroptotic signaling pathway	1/ 45	12/ 44898	0.0833333	0.0119626	0.473179
1	GO:0002732	BP	positive regulation of dendritic cell cytokine production	1/ 45	12/ 44898	0.0833333	0.0119626	0.473179
1	GO:0070782	BP	phosphatidylserine exposure on apoptotic cell surface	1/ 45	12/ 44898	0.0833333	0.0119626	0.473179
1	GO:0072559	CC	NLRP3 inflammasome complex	1/ 45	12/ 44898	0.0833333	0.0119626	0.473179
1	GO:0004691	MF	cAMP-dependent protein kinase activity	1/ 45	12/ 44898	0.0833333	0.0119626	0.473179
3	GO:2001020	BP	regulation of response to DNA damage stimulus	3/ 45	477/ 44898	0.00628931	0.0121538	0.479241
5	GO:0000978	MF	RNA polymerase II cis-regulatory region sequence-specific DNA binding	5/ 45	1384/ 44898	0.00361272	0.0121616	0.479241
3	GO:1903320	BP	regulation of protein modification by small protein conjugation or removal	3/ 45	478/ 44898	0.00627615	0.0122221	0.480404
2	GO:0051865	BP	protein autoubiquitination	2/ 45	167/ 44898	0.011976	0.0122599	0.480404
2	GO:0032587	CC	ruffle membrane	2/ 45	167/ 44898	0.011976	0.0122599	0.480404
3	GO:1903829	BP	positive regulation of cellular protein localization	3/ 45	480/ 44898	0.00625	0.0123594	0.483099
4	GO:0010942	BP	positive regulation of cell death	4/ 45	898/ 44898	0.00445434	0.0123747	0.483099
2	GO:0060968	BP	regulation of gene silencing	2/ 45	168/ 44898	0.0119048	0.0123998	0.483176
2	GO:0042102	BP	positive regulation of T cell proliferation	2/ 45	169/ 44898	0.0118343	0.0125403	0.487747
4	GO:0001775	BP	cell activation	4/ 45	907/ 44898	0.00441014	0.0127959	0.496765
1	GO:0010756	BP	positive regulation of plasminogen activation	1/ 45	13/ 44898	0.0769231	0.0129532	0.497345
1	GO:0090185	BP	negative regulation of kidney development	1/ 45	13/ 44898	0.0769231	0.0129532	0.497345
1	GO:2000556	BP	positive regulation of T-helper 1 cell cytokine production	1/ 45	13/ 44898	0.0769231	0.0129532	0.497345
1	GO:2000554	BP	regulation of T-helper 1 cell cytokine production	1/ 45	13/ 44898	0.0769231	0.0129532	0.497345
1	GO:0038066	BP	p38MAPK cascade	1/ 45	13/ 44898	0.0769231	0.0129532	0.497345
1	GO:0044327	CC	dendritic spine head	1/ 45	13/ 44898	0.0769231	0.0129532	0.497345
2	GO:0071219	BP	cellular response to molecule of bacterial origin	2/ 45	173/ 44898	0.0115607	0.0131096	0.502431
2	GO:1903313	BP	positive regulation of mRNA metabolic process	2/ 45	174/ 44898	0.0114943	0.0132537	0.507026
5	GO:0051093	BP	negative regulation of developmental process	5/ 45	1423/ 44898	0.0035137	0.0135813	0.518612
2	GO:0032675	BP	regulation of interleukin-6 production	2/ 45	177/ 44898	0.0112994	0.01369	0.520867
2	GO:0140677	MF	molecular function activator activity	2/ 45	177/ 44898	0.0112994	0.01369	0.520867
3	GO:0045121	CC	membrane raft	3/ 45	500/ 44898	0.006	0.0137813	0.52339
1	GO:0000288	BP	nuclear-transcribed mRNA catabolic process, deadenylation-dependent decay	1/ 45	14/ 44898	0.0714286	0.0139428	0.523828
1	GO:1901621	BP	negative regulation of smoothened signaling pathway involved in dorsal/ventral neural tube patterning	1/ 45	14/ 44898	0.0714286	0.0139428	0.523828
1	GO:0099612	BP	protein localization to axon	1/ 45	14/ 44898	0.0714286	0.0139428	0.523828
1	GO:0002730	BP	regulation of dendritic cell cytokine production	1/ 45	14/ 44898	0.0714286	0.0139428	0.523828
1	GO:0043194	CC	axon initial segment	1/ 45	14/ 44898	0.0714286	0.0139428	0.523828
1	GO:0008385	CC	IkappaB kinase complex	1/ 45	14/ 44898	0.0714286	0.0139428	0.523828
5	GO:0000987	MF	cis-regulatory region sequence-specific DNA binding	5/ 45	1437/ 44898	0.00347947	0.0141173	0.529435
3	GO:0098857	CC	membrane microdomain	3/ 45	506/ 44898	0.00592885	0.0142254	0.532536
2	GO:2001237	BP	negative regulation of extrinsic apoptotic signaling pathway	2/ 45	182/ 44898	0.010989	0.014431	0.539273
3	GO:0009617	BP	response to bacterium	3/ 45	512/ 44898	0.00585938	0.0146775	0.547507
1	GO:2001012	BP	mesenchymal cell differentiation involved in renal system development	1/ 45	15/ 44898	0.0666667	0.0149314	0.554652
1	GO:0072161	BP	mesenchymal cell differentiation involved in kidney development	1/ 45	15/ 44898	0.0666667	0.0149314	0.554652
14	GO:0019538	BP	protein metabolic process	14/ 45	7483/ 44898	0.00187091	0.0149749	0.554652
6	GO:1990837	MF	sequence-specific double-stranded DNA binding	6/ 45	2021/ 44898	0.00296883	0.0149579	0.554652
6	GO:0044877	MF	protein-containing complex binding	6/ 45	2031/ 44898	0.00295421	0.0152936	0.56528
2	GO:0051540	MF	metal cluster binding	2/ 45	188/ 44898	0.0106383	0.0153427	0.56528
2	GO:0051536	MF	iron-sulfur cluster binding	2/ 45	188/ 44898	0.0106383	0.0153427	0.56528
2	GO:0048469	BP	cell maturation	2/ 45	190/ 44898	0.0105263	0.015652	0.575664
3	GO:0002521	BP	leukocyte differentiation	3/ 45	525/ 44898	0.00571429	0.015685	0.575869
5	GO:0051241	BP	negative regulation of multicellular organismal process	5/ 45	1479/ 44898	0.00338066	0.015811	0.57948
1	GO:0061702	CC	inflammasome complex	1/ 45	16/ 44898	0.0625	0.015919	0.582419
3	GO:0007005	BP	mitochondrion organization	3/ 45	529/ 44898	0.00567108	0.0160028	0.584463
2	GO:0010951	BP	negative regulation of endopeptidase activity	2/ 45	194/ 44898	0.0103093	0.0162786	0.593504
2	GO:0051224	BP	negative regulation of protein transport	2/ 45	196/ 44898	0.0102041	0.0165959	0.604022
1	GO:0007260	BP	tyrosine phosphorylation of STAT protein	1/ 45	17/ 44898	0.0588235	0.0169057	0.610368
1	GO:0032825	BP	positive regulation of natural killer cell differentiation	1/ 45	17/ 44898	0.0588235	0.0169057	0.610368
1	GO:0060049	BP	regulation of protein glycosylation	1/ 45	17/ 44898	0.0588235	0.0169057	0.610368
1	GO:0010288	BP	response to lead ion	1/ 45	17/ 44898	0.0588235	0.0169057	0.610368
2	GO:0120161	BP	regulation of cold-induced thermogenesis	2/ 45	198/ 44898	0.010101	0.0169159	0.610368
3	GO:0045862	BP	positive regulation of proteolysis	3/ 45	541/ 44898	0.00554529	0.0169777	0.611547
5	GO:0031401	BP	positive regulation of protein modification process	5/ 45	1508/ 44898	0.00331565	0.0170573	0.613361
2	GO:1904950	BP	negative regulation of establishment of protein localization	2/ 45	200/ 44898	0.01	0.0172384	0.61845
6	GO:0005576	CC	extracellular region	6/ 45	2088/ 44898	0.00287356	0.017309	0.61845
13	GO:0043228	CC	non-membrane-bounded organelle	13/ 45	6565/ 44898	0.0019802	0.0173463	0.61845
13	GO:0043232	CC	intracellular non-membrane-bounded organelle	13/ 45	6565/ 44898	0.0019802	0.0173463	0.61845
2	GO:0010466	BP	negative regulation of peptidase activity	2/ 45	201/ 44898	0.00995025	0.0174007	0.619336
2	GO:0046822	BP	regulation of nucleocytoplasmic transport	2/ 45	202/ 44898	0.00990099	0.0175636	0.623019
2	GO:1903531	BP	negative regulation of secretion by cell	2/ 45	203/ 44898	0.00985222	0.0177272	0.623048
1	GO:0150011	BP	regulation of neuron projection arborization	1/ 45	18/ 44898	0.0555556	0.0178914	0.623048
1	GO:0140239	BP	postsynaptic endocytosis	1/ 45	18/ 44898	0.0555556	0.0178914	0.623048
1	GO:0006449	BP	regulation of translational termination	1/ 45	18/ 44898	0.0555556	0.0178914	0.623048
1	GO:0098884	BP	postsynaptic neurotransmitter receptor internalization	1/ 45	18/ 44898	0.0555556	0.0178914	0.623048
1	GO:0072203	BP	cell proliferation involved in metanephros development	1/ 45	18/ 44898	0.0555556	0.0178914	0.623048
1	GO:0072307	BP	regulation of metanephric nephron tubule epithelial cell differentiation	1/ 45	18/ 44898	0.0555556	0.0178914	0.623048
8	GO:0042802	MF	identical protein binding	8/ 45	3372/ 44898	0.00237248	0.0177211	0.623048
1	GO:0004679	MF	AMP-activated protein kinase activity	1/ 45	18/ 44898	0.0555556	0.0178914	0.623048
1	GO:0042609	MF	CD4 receptor binding	1/ 45	18/ 44898	0.0555556	0.0178914	0.623048
1	GO:0004690	MF	cyclic nucleotide-dependent protein kinase activity	1/ 45	18/ 44898	0.0555556	0.0178914	0.623048
3	GO:0032386	BP	regulation of intracellular transport	3/ 45	553/ 44898	0.00542495	0.0179854	0.625284
8	GO:0009056	BP	catabolic process	8/ 45	3401/ 44898	0.00235225	0.0185695	0.644523
2	GO:0001764	BP	neuron migration	2/ 45	209/ 44898	0.00956938	0.0187224	0.647092
1	GO:0002532	BP	production of molecular mediator involved in inflammatory response	1/ 45	19/ 44898	0.0526316	0.0188761	0.647092
1	GO:0140374	BP	antiviral innate immune response	1/ 45	19/ 44898	0.0526316	0.0188761	0.647092
1	GO:0010744	BP	positive regulation of macrophage derived foam cell differentiation	1/ 45	19/ 44898	0.0526316	0.0188761	0.647092
1	GO:0050803	BP	regulation of synapse structure or activity	1/ 45	19/ 44898	0.0526316	0.0188761	0.647092
1	GO:0070142	BP	synaptic vesicle budding	1/ 45	19/ 44898	0.0526316	0.0188761	0.647092
1	GO:0035666	BP	TRIF-dependent toll-like receptor signaling pathway	1/ 45	19/ 44898	0.0526316	0.0188761	0.647092
2	GO:0030217	BP	T cell differentiation	2/ 45	210/ 44898	0.00952381	0.0188905	0.647092
3	GO:0061630	MF	ubiquitin protein ligase activity	3/ 45	568/ 44898	0.00528169	0.0192913	0.659744
1	GO:1901620	BP	regulation of smoothened signaling pathway involved in dorsal/ventral neural tube patterning	1/ 45	20/ 44898	0.05	0.0198599	0.673896
1	GO:0097011	BP	cellular response to granulocyte macrophage colony-stimulating factor stimulus	1/ 45	20/ 44898	0.05	0.0198599	0.673896
1	GO:0097012	BP	response to granulocyte macrophage colony-stimulating factor	1/ 45	20/ 44898	0.05	0.0198599	0.673896
4	GO:0045596	BP	negative regulation of cell differentiation	4/ 45	1036/ 44898	0.003861	0.0198658	0.673896
1	GO:0097199	MF	cysteine-type endopeptidase activity involved in apoptotic signaling pathway	1/ 45	20/ 44898	0.05	0.0198599	0.673896
2	GO:0030856	BP	regulation of epithelial cell differentiation	2/ 45	217/ 44898	0.00921659	0.0200852	0.680235
2	GO:0030522	BP	intracellular receptor signaling pathway	2/ 45	218/ 44898	0.00917431	0.0202584	0.684995
2	GO:0007041	BP	lysosomal transport	2/ 45	219/ 44898	0.00913242	0.0204322	0.689761
2	GO:0071216	BP	cellular response to biotic stimulus	2/ 45	221/ 44898	0.00904977	0.0207818	0.690278
1	GO:0044387	BP	negative regulation of protein kinase activity by regulation of protein phosphorylation	1/ 45	21/ 44898	0.047619	0.0208427	0.690278
1	GO:0003373	BP	dynamin family protein polymerization involved in membrane fission	1/ 45	21/ 44898	0.047619	0.0208427	0.690278
1	GO:0003374	BP	dynamin family protein polymerization involved in mitochondrial fission	1/ 45	21/ 44898	0.047619	0.0208427	0.690278
1	GO:0070269	BP	pyroptosis	1/ 45	21/ 44898	0.047619	0.0208427	0.690278
1	GO:0045647	BP	negative regulation of erythrocyte differentiation	1/ 45	21/ 44898	0.047619	0.0208427	0.690278
1	GO:0099590	BP	neurotransmitter receptor internalization	1/ 45	21/ 44898	0.047619	0.0208427	0.690278
1	GO:1903651	BP	positive regulation of cytoplasmic transport	1/ 45	21/ 44898	0.047619	0.0208427	0.690278
1	GO:0048011	BP	neurotrophin TRK receptor signaling pathway	1/ 45	21/ 44898	0.047619	0.0208427	0.690278
3	GO:0061659	MF	ubiquitin-like protein ligase activity	3/ 45	585/ 44898	0.00512821	0.0208336	0.690278
1	GO:0005132	MF	type I interferon receptor binding	1/ 45	21/ 44898	0.047619	0.0208427	0.690278
1	GO:0017128	MF	phospholipid scramblase activity	1/ 45	21/ 44898	0.047619	0.0208427	0.690278
3	GO:0061629	MF	RNA polymerase II-specific DNA-binding transcription factor binding	3/ 45	586/ 44898	0.00511945	0.0209264	0.691958
7	GO:0140110	MF	transcription regulator activity	7/ 45	2815/ 44898	0.00248668	0.0210699	0.695604
2	GO:0050671	BP	positive regulation of lymphocyte proliferation	2/ 45	224/ 44898	0.00892857	0.0213109	0.702454
2	GO:0032946	BP	positive regulation of mononuclear cell proliferation	2/ 45	226/ 44898	0.00884956	0.0216667	0.709348
1	GO:0010755	BP	regulation of plasminogen activation	1/ 45	22/ 44898	0.0454545	0.0218245	0.709348
1	GO:0046827	BP	positive regulation of protein export from nucleus	1/ 45	22/ 44898	0.0454545	0.0218245	0.709348
1	GO:0016553	BP	base conversion or substitution editing	1/ 45	22/ 44898	0.0454545	0.0218245	0.709348
1	GO:0060259	BP	regulation of feeding behavior	1/ 45	22/ 44898	0.0454545	0.0218245	0.709348
1	GO:0032897	BP	negative regulation of viral transcription	1/ 45	22/ 44898	0.0454545	0.0218245	0.709348
1	GO:0072111	BP	cell proliferation involved in kidney development	1/ 45	22/ 44898	0.0454545	0.0218245	0.709348
1	GO:0045820	BP	negative regulation of glycolytic process	1/ 45	22/ 44898	0.0454545	0.0218245	0.709348
1	GO:0019957	MF	C-C chemokine binding	1/ 45	22/ 44898	0.0454545	0.0218245	0.709348
5	GO:0000977	MF	RNA polymerase II transcription regulatory region sequence-specific DNA binding	5/ 45	1612/ 44898	0.00310174	0.0220641	0.716024
2	GO:0071695	BP	anatomical structure maturation	2/ 45	230/ 44898	0.00869565	0.0223857	0.725339
3	GO:0002683	BP	negative regulation of immune system process	3/ 45	602/ 44898	0.00498339	0.0224422	0.726048
8	GO:0098772	MF	molecular function regulator	8/ 45	3526/ 44898	0.00226886	0.0225677	0.728982
1	GO:0032823	BP	regulation of natural killer cell differentiation	1/ 45	23/ 44898	0.0434783	0.0228054	0.734397
1	GO:0045628	BP	regulation of T-helper 2 cell differentiation	1/ 45	23/ 44898	0.0434783	0.0228054	0.734397
4	GO:0019941	BP	modification-dependent protein catabolic process	4/ 45	1091/ 44898	0.00366636	0.0234925	0.755364
1	GO:0061081	BP	positive regulation of myeloid leukocyte cytokine production involved in immune response	1/ 45	24/ 44898	0.0416667	0.0237853	0.758958
1	GO:0072182	BP	regulation of nephron tubule epithelial cell differentiation	1/ 45	24/ 44898	0.0416667	0.0237853	0.758958
1	GO:0002888	BP	positive regulation of myeloid leukocyte mediated immunity	1/ 45	24/ 44898	0.0416667	0.0237853	0.758958
1	GO:0060211	BP	regulation of nuclear-transcribed mRNA poly(A) tail shortening	1/ 45	24/ 44898	0.0416667	0.0237853	0.758958
1	GO:0060213	BP	positive regulation of nuclear-transcribed mRNA poly(A) tail shortening	1/ 45	24/ 44898	0.0416667	0.0237853	0.758958
2	GO:0045580	BP	regulation of T cell differentiation	2/ 45	238/ 44898	0.00840336	0.0238532	0.759969
15	GO:0044260	BP	cellular macromolecule metabolic process	15/ 45	8744/ 44898	0.00171546	0.0239544	0.762034
2	GO:0002274	BP	myeloid leukocyte activation	2/ 45	239/ 44898	0.0083682	0.0240394	0.763579
3	GO:1903311	BP	regulation of mRNA metabolic process	3/ 45	619/ 44898	0.00484653	0.0241173	0.764893
5	GO:0044265	BP	cellular macromolecule catabolic process	5/ 45	1651/ 44898	0.00302847	0.0241662	0.765289
2	GO:0043244	BP	regulation of protein-containing complex disassembly	2/ 45	240/ 44898	0.00833333	0.0242262	0.76603
4	GO:0043632	BP	modification-dependent macromolecule catabolic process	4/ 45	1104/ 44898	0.00362319	0.0244051	0.770525
1	GO:0010528	BP	regulation of transposition	1/ 45	25/ 44898	0.04	0.0247643	0.777965
1	GO:0010529	BP	negative regulation of transposition	1/ 45	25/ 44898	0.04	0.0247643	0.777965
2	GO:0070665	BP	positive regulation of leukocyte proliferation	2/ 45	243/ 44898	0.00823045	0.0247901	0.777965
1	GO:0070578	CC	RISC-loading complex	1/ 45	25/ 44898	0.04	0.0247643	0.777965
3	GO:0031625	MF	ubiquitin protein ligase binding	3/ 45	626/ 44898	0.00479233	0.0248263	0.777965
2	GO:1903708	BP	positive regulation of hemopoiesis	2/ 45	244/ 44898	0.00819672	0.0249793	0.780425
2	GO:1902107	BP	positive regulation of leukocyte differentiation	2/ 45	244/ 44898	0.00819672	0.0249793	0.780425
6	GO:0043565	MF	sequence-specific DNA binding	6/ 45	2272/ 44898	0.00264085	0.0250647	0.781928
1	GO:0000185	BP	obsolete activation of MAPKKK activity	1/ 45	26/ 44898	0.0384615	0.0257423	0.794788
1	GO:0097194	BP	execution phase of apoptosis	1/ 45	26/ 44898	0.0384615	0.0257423	0.794788
1	GO:0040033	BP	negative regulation of translation, ncRNA-mediated	1/ 45	26/ 44898	0.0384615	0.0257423	0.794788
1	GO:1900153	BP	positive regulation of nuclear-transcribed mRNA catabolic process, deadenylation-dependent decay	1/ 45	26/ 44898	0.0384615	0.0257423	0.794788
1	GO:0045974	BP	regulation of translation, ncRNA-mediated	1/ 45	26/ 44898	0.0384615	0.0257423	0.794788
1	GO:0060333	BP	interferon-gamma-mediated signaling pathway	1/ 45	26/ 44898	0.0384615	0.0257423	0.794788
1	GO:0035278	BP	miRNA mediated inhibition of translation	1/ 45	26/ 44898	0.0384615	0.0257423	0.794788
43	GO:0003674	MF	molecular_function	43/ 45	37548/ 44898	0.0011452	0.025781	0.794813
2	GO:0010821	BP	regulation of mitochondrion organization	2/ 45	249/ 44898	0.00803213	0.025934	0.798356
2	GO:0051092	BP	positive regulation of NF-kappaB transcription factor activity	2/ 45	250/ 44898	0.008	0.0261267	0.80311
19	GO:0043170	BP	macromolecule metabolic process	19/ 45	11910/ 44898	0.0015953	0.0263955	0.810182
2	GO:2001235	BP	positive regulation of apoptotic signaling pathway	2/ 45	252/ 44898	0.00793651	0.0265139	0.810627
1	GO:0035280	BP	miRNA loading onto RISC involved in gene silencing by miRNA	1/ 45	27/ 44898	0.037037	0.0267193	0.810627
1	GO:0030225	BP	macrophage differentiation	1/ 45	27/ 44898	0.037037	0.0267193	0.810627
1	GO:0046641	BP	positive regulation of alpha-beta T cell proliferation	1/ 45	27/ 44898	0.037037	0.0267193	0.810627
1	GO:0001816	BP	cytokine production	1/ 45	27/ 44898	0.037037	0.0267193	0.810627
1	GO:1900543	BP	negative regulation of purine nucleotide metabolic process	1/ 45	27/ 44898	0.037037	0.0267193	0.810627
1	GO:0050765	BP	negative regulation of phagocytosis	1/ 45	27/ 44898	0.037037	0.0267193	0.810627
1	GO:0043186	CC	P granule	1/ 45	27/ 44898	0.037037	0.0267193	0.810627
1	GO:0000289	BP	nuclear-transcribed mRNA poly(A) tail shortening	1/ 45	28/ 44898	0.0357143	0.0276954	0.834204
1	GO:0010954	BP	positive regulation of protein processing	1/ 45	28/ 44898	0.0357143	0.0276954	0.834204
1	GO:0045980	BP	negative regulation of nucleotide metabolic process	1/ 45	28/ 44898	0.0357143	0.0276954	0.834204
1	GO:0071549	BP	cellular response to dexamethasone stimulus	1/ 45	28/ 44898	0.0357143	0.0276954	0.834204
1	GO:1990825	MF	sequence-specific mRNA binding	1/ 45	28/ 44898	0.0357143	0.0276954	0.834204
7	GO:0030154	BP	cell differentiation	7/ 45	2993/ 44898	0.00233879	0.0283314	0.852138
1	GO:0010560	BP	positive regulation of glycoprotein biosynthetic process	1/ 45	29/ 44898	0.0344828	0.0286705	0.853762
1	GO:0002827	BP	positive regulation of T-helper 1 type immune response	1/ 45	29/ 44898	0.0344828	0.0286705	0.853762
1	GO:0010463	BP	mesenchymal cell proliferation	1/ 45	29/ 44898	0.0344828	0.0286705	0.853762
1	GO:0017121	BP	plasma membrane phospholipid scrambling	1/ 45	29/ 44898	0.0344828	0.0286705	0.853762
1	GO:0002042	BP	cell migration involved in sprouting angiogenesis	1/ 45	29/ 44898	0.0344828	0.0286705	0.853762
1	GO:0071548	BP	response to dexamethasone	1/ 45	29/ 44898	0.0344828	0.0286705	0.853762
1	GO:0070922	BP	small RNA loading onto RISC	1/ 45	29/ 44898	0.0344828	0.0286705	0.853762
14	GO:0046872	MF	metal ion binding	14/ 45	7963/ 44898	0.00175813	0.0292129	0.868679
1	GO:0008015	BP	blood circulation	1/ 45	30/ 44898	0.0333333	0.0296447	0.871628
1	GO:2000696	BP	regulation of epithelial cell differentiation involved in kidney development	1/ 45	30/ 44898	0.0333333	0.0296447	0.871628
1	GO:0060216	BP	definitive hemopoiesis	1/ 45	30/ 44898	0.0333333	0.0296447	0.871628
1	GO:0002566	BP	somatic diversification of immune receptors via somatic mutation	1/ 45	30/ 44898	0.0333333	0.0296447	0.871628
1	GO:0099517	BP	synaptic vesicle transport along microtubule	1/ 45	30/ 44898	0.0333333	0.0296447	0.871628
1	GO:0099514	BP	synaptic vesicle cytoskeletal transport	1/ 45	30/ 44898	0.0333333	0.0296447	0.871628
1	GO:0016064	BP	immunoglobulin mediated immune response	1/ 45	30/ 44898	0.0333333	0.0296447	0.871628
1	GO:0048490	BP	anterograde synaptic vesicle transport	1/ 45	30/ 44898	0.0333333	0.0296447	0.871628
2	GO:0002250	BP	adaptive immune response	2/ 45	268/ 44898	0.00746269	0.0296949	0.871883
2	GO:0016810	MF	hydrolase activity, acting on carbon-nitrogen (but not peptide) bonds	2/ 45	269/ 44898	0.00743494	0.0298986	0.876635
2	GO:0021700	BP	developmental maturation	2/ 45	270/ 44898	0.00740741	0.0301028	0.88139
1	GO:0038179	BP	neurotrophin signaling pathway	1/ 45	31/ 44898	0.0322581	0.0306179	0.889021
1	GO:0035196	BP	production of miRNAs involved in gene silencing by miRNA	1/ 45	31/ 44898	0.0322581	0.0306179	0.889021
1	GO:0070935	BP	3'-UTR-mediated mRNA stabilization	1/ 45	31/ 44898	0.0322581	0.0306179	0.889021
1	GO:0045624	BP	positive regulation of T-helper cell differentiation	1/ 45	31/ 44898	0.0322581	0.0306179	0.889021
1	GO:0072202	BP	cell differentiation involved in metanephros development	1/ 45	31/ 44898	0.0322581	0.0306179	0.889021
1	GO:0097153	MF	cysteine-type endopeptidase activity involved in apoptotic process	1/ 45	31/ 44898	0.0322581	0.0306179	0.889021
3	GO:0051090	BP	regulation of DNA-binding transcription factor activity	3/ 45	681/ 44898	0.00440529	0.0307885	0.891506
14	GO:0043169	MF	cation binding	14/ 45	8110/ 44898	0.00172626	0.0313577	0.906736
1	GO:1903319	BP	positive regulation of protein maturation	1/ 45	32/ 44898	0.03125	0.0315901	0.90989
3	GO:0071345	BP	cellular response to cytokine stimulus	3/ 45	688/ 44898	0.00436047	0.031597	0.90989
4	GO:0051603	BP	proteolysis involved in cellular protein catabolic process	4/ 45	1205/ 44898	0.0033195	0.0322323	0.92691
3	GO:0006417	BP	regulation of translation	3/ 45	694/ 44898	0.00432277	0.0322989	0.927554
1	GO:2000810	BP	regulation of bicellular tight junction assembly	1/ 45	33/ 44898	0.030303	0.0325614	0.928732
1	GO:0010801	BP	negative regulation of peptidyl-threonine phosphorylation	1/ 45	33/ 44898	0.030303	0.0325614	0.928732
1	GO:1900151	BP	regulation of nuclear-transcribed mRNA catabolic process, deadenylation-dependent decay	1/ 45	33/ 44898	0.030303	0.0325614	0.928732
3	GO:0016779	MF	nucleotidyltransferase activity	3/ 45	695/ 44898	0.00431655	0.0324167	0.928732
7	GO:0016772	MF	transferase activity, transferring phosphorus-containing groups	7/ 45	3080/ 44898	0.00227273	0.0324433	0.928732
2	GO:0045619	BP	regulation of lymphocyte differentiation	2/ 45	284/ 44898	0.00704225	0.0330204	0.940543
2	GO:0031256	CC	leading edge membrane	2/ 45	285/ 44898	0.00701754	0.0332329	0.945312
1	GO:0061484	BP	hematopoietic stem cell homeostasis	1/ 45	34/ 44898	0.0294118	0.0335318	0.949947
1	GO:0045662	BP	negative regulation of myoblast differentiation	1/ 45	34/ 44898	0.0294118	0.0335318	0.949947
1	GO:0030014	CC	CCR4-NOT complex	1/ 45	34/ 44898	0.0294118	0.0335318	0.949947
2	GO:0007034	BP	vacuolar transport	2/ 45	287/ 44898	0.00696864	0.0336596	0.951139
9	GO:0048869	BP	cellular developmental process	9/ 45	4193/ 44898	0.00214643	0.0336646	0.951139
4	GO:0016071	BP	mRNA metabolic process	4/ 45	1226/ 44898	0.00326264	0.0340258	0.960051
2	GO:0042129	BP	regulation of T cell proliferation	2/ 45	289/ 44898	0.00692042	0.0340884	0.960523
2	GO:0000165	BP	MAPK cascade	2/ 45	290/ 44898	0.00689655	0.0343036	0.960535
4	GO:0045597	BP	positive regulation of cell differentiation	4/ 45	1230/ 44898	0.00325203	0.034374	0.960535
1	GO:0042267	BP	natural killer cell mediated cytotoxicity	1/ 45	35/ 44898	0.0285714	0.0345012	0.960535
1	GO:1903020	BP	positive regulation of glycoprotein metabolic process	1/ 45	35/ 44898	0.0285714	0.0345012	0.960535
1	GO:0002228	BP	natural killer cell mediated immunity	1/ 45	35/ 44898	0.0285714	0.0345012	0.960535
1	GO:0060330	BP	regulation of response to interferon-gamma	1/ 45	35/ 44898	0.0285714	0.0345012	0.960535
1	GO:0060334	BP	regulation of interferon-gamma-mediated signaling pathway	1/ 45	35/ 44898	0.0285714	0.0345012	0.960535
1	GO:0016540	BP	protein autoprocessing	1/ 45	35/ 44898	0.0285714	0.0345012	0.960535
1	GO:0002756	BP	MyD88-independent toll-like receptor signaling pathway	1/ 45	35/ 44898	0.0285714	0.0345012	0.960535
5	GO:0005615	CC	extracellular space	5/ 45	1817/ 44898	0.00275179	0.0345586	0.960856
2	GO:0048534	BP	hematopoietic or lymphoid organ development	2/ 45	292/ 44898	0.00684932	0.0347357	0.964501
2	GO:0032496	BP	response to lipopolysaccharide	2/ 45	294/ 44898	0.00680272	0.0351698	0.974559
5	GO:0009057	BP	macromolecule catabolic process	5/ 45	1826/ 44898	0.00273823	0.0351908	0.974559
1	GO:0060149	BP	negative regulation of posttranscriptional gene silencing	1/ 45	36/ 44898	0.0277778	0.0354696	0.978402
1	GO:0060967	BP	negative regulation of gene silencing by RNA	1/ 45	36/ 44898	0.0277778	0.0354696	0.978402
1	GO:0019724	BP	B cell mediated immunity	1/ 45	36/ 44898	0.0277778	0.0354696	0.978402
3	GO:0051052	BP	regulation of DNA metabolic process	3/ 45	721/ 44898	0.00416089	0.0355587	0.979571
1	GO:0032148	BP	activation of protein kinase B activity	1/ 45	37/ 44898	0.027027	0.0364371	0.999827
1	GO:1905820	BP	positive regulation of chromosome separation	1/ 45	37/ 44898	0.027027	0.0364371	0.999827
1	GO:0046782	BP	regulation of viral transcription	1/ 45	37/ 44898	0.027027	0.0364371	0.999827
1	GO:0048535	BP	lymph node development	1/ 45	38/ 44898	0.0263158	0.0374037	1
1	GO:0010743	BP	regulation of macrophage derived foam cell differentiation	1/ 45	38/ 44898	0.0263158	0.0374037	1
2	GO:0043434	BP	response to peptide hormone	2/ 45	308/ 44898	0.00649351	0.0382681	1
1	GO:0048240	BP	sperm capacitation	1/ 45	39/ 44898	0.025641	0.0383693	1
3	GO:0033993	BP	response to lipid	3/ 45	746/ 44898	0.00402145	0.0387241	1
1	GO:0032733	BP	positive regulation of interleukin-10 production	1/ 45	40/ 44898	0.025	0.0393339	1
1	GO:0043372	BP	positive regulation of CD4-positive, alpha-beta T cell differentiation	1/ 45	40/ 44898	0.025	0.0393339	1
1	GO:0002825	BP	regulation of T-helper 1 type immune response	1/ 45	40/ 44898	0.025	0.0393339	1
5	GO:0051336	BP	regulation of hydrolase activity	5/ 45	1887/ 44898	0.00264971	0.039668	1
4	GO:0051050	BP	positive regulation of transport	4/ 45	1291/ 44898	0.00309837	0.0399446	1
1	GO:0044344	BP	cellular response to fibroblast growth factor stimulus	1/ 45	41/ 44898	0.0243902	0.0402976	1
1	GO:0090208	BP	positive regulation of triglyceride metabolic process	1/ 45	41/ 44898	0.0243902	0.0402976	1
1	GO:1903649	BP	regulation of cytoplasmic transport	1/ 45	41/ 44898	0.0243902	0.0402976	1
1	GO:0090183	BP	regulation of kidney development	1/ 45	41/ 44898	0.0243902	0.0402976	1
1	GO:1903487	BP	regulation of lactation	1/ 45	41/ 44898	0.0243902	0.0402976	1
6	GO:0042127	BP	regulation of cell population proliferation	6/ 45	2553/ 44898	0.00235018	0.040967	1
1	GO:0070328	BP	triglyceride homeostasis	1/ 45	42/ 44898	0.0238095	0.0412604	1
1	GO:0071774	BP	response to fibroblast growth factor	1/ 45	42/ 44898	0.0238095	0.0412604	1
1	GO:0055090	BP	acylglycerol homeostasis	1/ 45	42/ 44898	0.0238095	0.0412604	1
1	GO:0006379	BP	mRNA cleavage	1/ 45	42/ 44898	0.0238095	0.0412604	1
1	GO:1903579	BP	negative regulation of ATP metabolic process	1/ 45	42/ 44898	0.0238095	0.0412604	1
1	GO:0090200	BP	positive regulation of release of cytochrome c from mitochondria	1/ 45	43/ 44898	0.0232558	0.0422222	1
1	GO:0031054	BP	pre-miRNA processing	1/ 45	43/ 44898	0.0232558	0.0422222	1
1	GO:0006448	BP	regulation of translational elongation	1/ 45	43/ 44898	0.0232558	0.0422222	1
2	GO:0002237	BP	response to molecule of bacterial origin	2/ 45	326/ 44898	0.00613497	0.0423993	1
2	GO:0032388	BP	positive regulation of intracellular transport	2/ 45	327/ 44898	0.00611621	0.0426336	1
2	GO:0030099	BP	myeloid cell differentiation	2/ 45	330/ 44898	0.00606061	0.0433393	1
1	GO:0032703	BP	negative regulation of interleukin-2 production	1/ 45	45/ 44898	0.0222222	0.044143	1
23	GO:0008152	BP	metabolic process	23/ 45	16333/ 44898	0.00140819	0.0442641	1
2	GO:0050870	BP	positive regulation of T cell activation	2/ 45	337/ 44898	0.00593472	0.0450031	1
2	GO:0045637	BP	regulation of myeloid cell differentiation	2/ 45	337/ 44898	0.00593472	0.0450031	1
2	GO:0042742	BP	defense response to bacterium	2/ 45	340/ 44898	0.00588235	0.0457233	1
3	GO:0034248	BP	regulation of cellular amide metabolic process	3/ 45	799/ 44898	0.00375469	0.0458964	1
1	GO:0048489	BP	synaptic vesicle transport	1/ 45	47/ 44898	0.0212766	0.0460601	1
1	GO:0097300	BP	programmed necrotic cell death	1/ 45	47/ 44898	0.0212766	0.0460601	1
1	GO:2000516	BP	positive regulation of CD4-positive, alpha-beta T cell activation	1/ 45	47/ 44898	0.0212766	0.0460601	1
1	GO:0008625	BP	extrinsic apoptotic signaling pathway via death domain receptors	1/ 45	47/ 44898	0.0212766	0.0460601	1
1	GO:0061005	BP	cell differentiation involved in kidney development	1/ 45	47/ 44898	0.0212766	0.0460601	1
6	GO:1902531	BP	regulation of intracellular signal transduction	6/ 45	2640/ 44898	0.00227273	0.0469632	1
1	GO:0045070	BP	positive regulation of viral genome replication	1/ 45	48/ 44898	0.0208333	0.0470172	1
1	GO:0060969	BP	negative regulation of gene silencing	1/ 45	48/ 44898	0.0208333	0.0470172	1
1	GO:0043534	BP	blood vessel endothelial cell migration	1/ 45	48/ 44898	0.0208333	0.0470172	1
1	GO:0046825	BP	regulation of protein export from nucleus	1/ 45	49/ 44898	0.0204082	0.0479733	1
1	GO:0070265	BP	necrotic cell death	1/ 45	49/ 44898	0.0204082	0.0479733	1
3	GO:0043065	BP	positive regulation of apoptotic process	3/ 45	819/ 44898	0.003663	0.0487639	1
1	GO:0000266	BP	mitochondrial fission	1/ 45	50/ 44898	0.02	0.0489286	1
1	GO:0010837	BP	regulation of keratinocyte proliferation	1/ 45	50/ 44898	0.02	0.0489286	1
3	GO:0051223	BP	regulation of protein transport	3/ 45	823/ 44898	0.0036452	0.0493478	1
3	GO:0008283	BP	cell population proliferation	3/ 45	825/ 44898	0.00363636	0.0496411	1
1	GO:0010677	BP	negative regulation of cellular carbohydrate metabolic process	1/ 45	51/ 44898	0.0196078	0.0498829	1
1	GO:0033137	BP	negative regulation of peptidyl-serine phosphorylation	1/ 45	51/ 44898	0.0196078	0.0498829	1
2	GO:0001650	CC	fibrillar center	2/ 45	301/ 44898	0.00664452	0.0367062	1
15	GO:0005634	CC	nucleus	15/ 45	9371/ 44898	0.00160068	0.0445156	1
1	GO:0097546	CC	ciliary base	1/ 45	48/ 44898	0.0208333	0.0470172	1
1	GO:0000339	MF	RNA cap binding	1/ 45	38/ 44898	0.0263158	0.0374037	1
1	GO:0035925	MF	mRNA 3'-UTR AU-rich region binding	1/ 45	40/ 44898	0.025	0.0393339	1
1	GO:0019956	MF	chemokine binding	1/ 45	42/ 44898	0.0238095	0.0412604	1
3	GO:0140297	MF	DNA-binding transcription factor binding	3/ 45	766/ 44898	0.00391645	0.0413573	1
5	GO:0140640	MF	catalytic activity, acting on a nucleic acid	5/ 45	1910/ 44898	0.0026178	0.0414435	1
19	GO:0043167	MF	ion binding	19/ 45	12412/ 44898	0.00153078	0.0434848	1
1	GO:0034237	MF	protein kinase A regulatory subunit binding	1/ 45	45/ 44898	0.0222222	0.044143	1
1	GO:0005154	MF	epidermal growth factor receptor binding	1/ 45	50/ 44898	0.02	0.0489286	1
