# Supplementary material for: Whole-transcriptome analyses of ovine lung microvascular endothelial cells infected with bluetongue virus
Source: Vet Res. 2024 Sep 27;55:122. doi: 10.1186/s13567-024-01372-0 (PMC11438077; doi:10.1186/s13567-024-01372-0)
Supplement: Supplementary file 11 — Additional file 11. KEGG enrichment analysis of differentially expressed transcripts related to ECM. [file 13567_2024_1372_MOESM11_ESM.xls]

## Sheet: Add file 11
Number	Pathway id	Description	Ratio_in_study	Ratio_in_pop	Rich factor	pvalue	padjust	First Category	Second Category
14	map04512	ECM-receptor interaction	14/ 14	280/ 39934	0.05	5e-31	1.65e-29	Environmental Information Processing	Signaling molecules and interaction
12	map04510	Focal adhesion	12/ 14	650/ 39934	0.0184615	2.76e-20	4.56e-19	Cellular Processes	Cellular community - eukaryotes
12	map05165	Human papillomavirus infection	12/ 14	1002/ 39934	0.011976	5.07e-18	4.18e-17	Human Diseases	Infectious disease: viral
12	map04151	PI3K-Akt signaling pathway	12/ 14	1001/ 39934	0.011988	5.01e-18	5.51e-17	Environmental Information Processing	Signal transduction
5	map05146	Amoebiasis	5/ 14	305/ 39934	0.0163934	4.76e-08	2.62e-07	Human Diseases	Infectious disease: parasitic
5	map05222	Small cell lung cancer	5/ 14	302/ 39934	0.0165563	4.53e-08	2.99e-07	Human Diseases	Cancer: specific types
5	map04810	Regulation of actin cytoskeleton	5/ 14	647/ 39934	0.00772797	1.95e-06	8.04e-06	Cellular Processes	Cell motility
4	map05410	Hypertrophic cardiomyopathy	4/ 14	267/ 39934	0.0149813	1.86e-06	8.75e-06	Human Diseases	Cardiovascular disease
4	map05412	Arrhythmogenic right ventricular cardiomyopathy	4/ 14	288/ 39934	0.0138889	2.51e-06	9.19e-06	Human Diseases	Cardiovascular disease
4	map05414	Dilated cardiomyopathy	4/ 14	296/ 39934	0.0135135	2.79e-06	9.22e-06	Human Diseases	Cardiovascular disease
4	map04145	Phagosome	4/ 14	493/ 39934	0.00811359	2.08e-05	6.25e-05	Cellular Processes	Transport and catabolism
4	map05206	MicroRNAs in cancer	4/ 14	520/ 39934	0.00769231	2.56e-05	7.05e-05	Human Diseases	Cancer: overview
4	map05205	Proteoglycans in cancer	4/ 14	648/ 39934	0.00617284	6.04e-05	0.000153358	Human Diseases	Cancer: overview
5	map05200	Pathways in cancer	5/ 14	1502/ 39934	0.0033289	0.000112644	0.000265519	Human Diseases	Cancer: overview
3	map04933	AGE-RAGE signaling pathway in diabetic complications	3/ 14	303/ 39934	0.00990099	0.000147971	0.000325536	Human Diseases	Endocrine and metabolic disease
2	map04640	Hematopoietic cell lineage	2/ 14	258/ 39934	0.00775194	0.00359469	0.00741406	Organismal Systems	Immune system
2	map05100	Bacterial invasion of epithelial cells	2/ 14	300/ 39934	0.00666667	0.00482229	0.00936092	Human Diseases	Infectious disease: bacterial
2	map04926	Relaxin signaling pathway	2/ 14	337/ 39934	0.00593472	0.00604251	0.0104949	Organismal Systems	Endocrine system
2	map05145	Toxoplasmosis	2/ 14	328/ 39934	0.00609756	0.00573392	0.0105122	Human Diseases	Infectious disease: parasitic
2	map04974	Protein digestion and absorption	2/ 14	385/ 39934	0.00519481	0.007814	0.0128931	Organismal Systems	Digestive system
2	map05135	Yersinia infection	2/ 14	515/ 39934	0.00388349	0.0136325	0.0214225	Human Diseases	Infectious disease: bacterial
1	map05133	Pertussis	1/ 14	173/ 39934	0.00578035	0.0589808	0.0884712	Human Diseases	Infectious disease: bacterial
1	map05144	Malaria	1/ 14	193/ 39934	0.00518135	0.065587	0.0941031	Human Diseases	Infectious disease: parasitic
1	map04919	Thyroid hormone signaling pathway	1/ 14	378/ 39934	0.0026455	0.124685	0.158254	Organismal Systems	Endocrine system
1	map04611	Platelet activation	1/ 14	350/ 39934	0.00285714	0.115969	0.159458	Organismal Systems	Immune system
2	map05168	Herpes simplex virus 1 infection	2/ 14	1863/ 39934	0.00107354	0.136713	0.161126	Human Diseases	Infectious disease: viral
1	map04380	Osteoclast differentiation	1/ 14	371/ 39934	0.00269542	0.122514	0.161718	Organismal Systems	Development and regeneration
1	map05418	Fluid shear stress and atherosclerosis	1/ 14	405/ 39934	0.00246914	0.133014	0.162573	Human Diseases	Cardiovascular disease
1	map04613	Neutrophil extracellular trap formation	1/ 14	480/ 39934	0.00208333	0.155765	0.17725	Organismal Systems	Immune system
1	map04514	Cell adhesion molecules	1/ 14	541/ 39934	0.00184843	0.17386	0.191246	Environmental Information Processing	Signaling molecules and interaction
1	map05163	Human cytomegalovirus infection	1/ 14	666/ 39934	0.0015015	0.209819	0.216375	Human Diseases	Infectious disease: viral
1	map04015	Rap1 signaling pathway	1/ 14	664/ 39934	0.00150602	0.209255	0.222755	Environmental Information Processing	Signal transduction
1	map05131	Shigellosis	1/ 14	844/ 39934	0.00118483	0.258521	0.258521	Human Diseases	Infectious disease: bacterial
