# Supplementary material for: Whole-transcriptome analyses of ovine lung microvascular endothelial cells infected with bluetongue virus
Source: Vet Res. 2024 Sep 27;55:122. doi: 10.1186/s13567-024-01372-0 (PMC11438077; doi:10.1186/s13567-024-01372-0)
Supplement: Supplementary file 12 — Additional file 12. KEGG enrichment analysis of differentially expressed transcripts associated with antiviral effects in the host. [file 13567_2024_1372_MOESM12_ESM.xls]

## Sheet: Add file 12
Number	Pathway id	Description	Ratio_in_study	Ratio_in_pop	Rich factor	pvalue	padjust	First Category	Second Category
19	map05164	Influenza A	19/ 40	529/ 39934	0.0359168	1.5374e-25	2.84418e-23	Human Diseases	Infectious disease: viral
15	map05160	Hepatitis C	15/ 40	423/ 39934	0.035461	5.84832e-20	5.40969e-18	Human Diseases	Infectious disease: viral
13	map04621	NOD-like receptor signaling pathway	13/ 40	498/ 39934	0.0261044	1.33716e-15	6.18438e-14	Organismal Systems	Immune system
13	map05162	Measles	13/ 40	487/ 39934	0.026694	1.00357e-15	6.18867e-14	Human Diseases	Infectious disease: viral
14	map05171	Coronavirus disease - COVID-19	14/ 40	921/ 39934	0.0152009	1.45388e-13	5.37935e-12	Human Diseases	Infectious disease: viral
12	map05169	Epstein-Barr virus infection	12/ 40	719/ 39934	0.0166898	3.7344e-12	1.15144e-10	Human Diseases	Infectious disease: viral
6	map04623	Cytosolic DNA-sensing pathway	6/ 40	134/ 39934	0.0447761	4.45639e-09	1.17776e-07	Organismal Systems	Immune system
8	map05161	Hepatitis B	8/ 40	439/ 39934	0.0182232	1.13132e-08	2.61617e-07	Human Diseases	Infectious disease: viral
13	map05168	Herpes simplex virus 1 infection	13/ 40	1863/ 39934	0.00697799	1.75407e-08	3.6056e-07	Human Diseases	Infectious disease: viral
10	map05165	Human papillomavirus infection	10/ 40	1002/ 39934	0.00998004	4.0503e-08	7.49305e-07	Human Diseases	Infectious disease: viral
6	map04622	RIG-I-like receptor signaling pathway	6/ 40	199/ 39934	0.0301508	4.73252e-08	7.95924e-07	Organismal Systems	Immune system
8	map05167	Kaposi sarcoma-associated herpesvirus infection	8/ 40	606/ 39934	0.0132013	1.34684e-07	2.07638e-06	Human Diseases	Infectious disease: viral
6	map04620	Toll-like receptor signaling pathway	6/ 40	251/ 39934	0.0239044	1.8638e-07	2.65234e-06	Organismal Systems	Immune system
7	map04217	Necroptosis	7/ 40	480/ 39934	0.0145833	4.59175e-07	6.06767e-06	Cellular Processes	Cell growth and death
6	map04380	Osteoclast differentiation	6/ 40	371/ 39934	0.0161725	1.81541e-06	2.23901e-05	Organismal Systems	Development and regeneration
7	map05417	Lipid and atherosclerosis	7/ 40	603/ 39934	0.0116086	2.092e-06	2.41887e-05	Human Diseases	Cardiovascular disease
6	map04630	JAK-STAT signaling pathway	6/ 40	438/ 39934	0.0136986	4.70967e-06	5.12523e-05	Environmental Information Processing	Signal transduction
5	map04625	C-type lectin receptor signaling pathway	5/ 40	289/ 39934	0.017301	1.02537e-05	0.000105385	Organismal Systems	Immune system
6	map05170	Human immunodeficiency virus 1 infection	6/ 40	707/ 39934	0.00848656	6.93072e-05	0.000674833	Human Diseases	Infectious disease: viral
5	map05135	Yersinia infection	5/ 40	515/ 39934	0.00970874	0.000158622	0.00146725	Human Diseases	Infectious disease: bacterial
6	map05131	Shigellosis	6/ 40	844/ 39934	0.007109	0.000182051	0.00160378	Human Diseases	Infectious disease: bacterial
5	map04060	Cytokine-cytokine receptor interaction	5/ 40	561/ 39934	0.00891266	0.000235637	0.00198149	Environmental Information Processing	Signaling molecules and interaction
4	map04668	TNF signaling pathway	4/ 40	314/ 39934	0.0127389	0.000274152	0.00220514	Environmental Information Processing	Signal transduction
3	map04061	Viral protein interaction with cytokine and cytokine receptor	3/ 40	145/ 39934	0.0206897	0.000419794	0.00323591	Environmental Information Processing	Signaling molecules and interaction
5	map05203	Viral carcinogenesis	5/ 40	655/ 39934	0.00763359	0.00047856	0.00354135	Human Diseases	Cancer: overview
5	map05163	Human cytomegalovirus infection	5/ 40	666/ 39934	0.00750751	0.000516087	0.00367215	Human Diseases	Infectious disease: viral
4	map04650	Natural killer cell mediated cytotoxicity	4/ 40	379/ 39934	0.0105541	0.000557144	0.00381747	Organismal Systems	Immune system
5	map05166	Human T-cell leukemia virus 1 infection	5/ 40	715/ 39934	0.00699301	0.000710872	0.00469683	Human Diseases	Infectious disease: viral
4	map04062	Chemokine signaling pathway	4/ 40	427/ 39934	0.00936768	0.000868805	0.00554238	Organismal Systems	Immune system
4	map05152	Tuberculosis	4/ 40	509/ 39934	0.00785855	0.00165769	0.0102225	Human Diseases	Infectious disease: bacterial
3	map05321	Inflammatory bowel disease	3/ 40	247/ 39934	0.0121457	0.00195045	0.0116398	Human Diseases	Immune disease
3	map05146	Amoebiasis	3/ 40	305/ 39934	0.00983607	0.00353651	0.018693	Human Diseases	Infectious disease: parasitic
3	map05323	Rheumatoid arthritis	3/ 40	303/ 39934	0.00990099	0.00347195	0.019464	Human Diseases	Immune disease
3	map04933	AGE-RAGE signaling pathway in diabetic complications	3/ 40	303/ 39934	0.00990099	0.00347195	0.019464	Human Diseases	Endocrine and metabolic disease
4	map05130	Pathogenic Escherichia coli infection	4/ 40	621/ 39934	0.00644122	0.00339667	0.019637	Human Diseases	Infectious disease: bacterial
3	map04935	Growth hormone synthesis, secretion and action	3/ 40	329/ 39934	0.00911854	0.00436912	0.0218456	Organismal Systems	Endocrine system
2	map05143	African trypanosomiasis	2/ 40	97/ 39934	0.0206186	0.00428899	0.0220406	Human Diseases	Infectious disease: parasitic
3	map05142	Chagas disease	3/ 40	349/ 39934	0.00859599	0.00514671	0.0250563	Human Diseases	Infectious disease: parasitic
4	map05132	Salmonella infection	4/ 40	736/ 39934	0.00543478	0.00618164	0.0293232	Human Diseases	Infectious disease: bacterial
3	map04919	Thyroid hormone signaling pathway	3/ 40	378/ 39934	0.00793651	0.00641431	0.0296662	Organismal Systems	Endocrine system
2	map04930	Type II diabetes mellitus	2/ 40	131/ 39934	0.0152672	0.00767751	0.0346424	Human Diseases	Endocrine and metabolic disease
3	map04150	mTOR signaling pathway	3/ 40	414/ 39934	0.00724638	0.00822677	0.036237	Environmental Information Processing	Signal transduction
3	map04140	Autophagy - animal	3/ 40	424/ 39934	0.00707547	0.00877844	0.0369093	Cellular Processes	Transport and catabolism
2	map04923	Regulation of lipolysis in adipocytes	2/ 40	140/ 39934	0.0142857	0.00872345	0.0375311	Organismal Systems	Endocrine system
2	map04330	Notch signaling pathway	2/ 40	145/ 39934	0.0137931	0.00933061	0.0383592	Environmental Information Processing	Signal transduction
2	map04213	Longevity regulating pathway - multiple species	2/ 40	164/ 39934	0.0121951	0.0118038	0.047472	Organismal Systems	Aging
2	map05133	Pertussis	2/ 40	173/ 39934	0.0115607	0.0130651	0.0514263	Human Diseases	Infectious disease: bacterial
2	map05134	Legionellosis	2/ 40	179/ 39934	0.0111732	0.0139372	0.0537161	Human Diseases	Infectious disease: bacterial
2	map04664	Fc epsilon RI signaling pathway	2/ 40	190/ 39934	0.0105263	0.0155998	0.0588972	Organismal Systems	Immune system
2	map05144	Malaria	2/ 40	193/ 39934	0.0103627	0.0160674	0.0594493	Human Diseases	Infectious disease: parasitic
5	map05200	Pathways in cancer	5/ 40	1502/ 39934	0.00332889	0.0165072	0.0598789	Human Diseases	Cancer: overview
2	map05140	Leishmaniasis	2/ 40	209/ 39934	0.00956938	0.0186613	0.066391	Human Diseases	Infectious disease: parasitic
2	map05212	Pancreatic cancer	2/ 40	231/ 39934	0.00865801	0.0224952	0.078521	Human Diseases	Cancer: specific types
2	map04917	Prolactin signaling pathway	2/ 40	231/ 39934	0.00865801	0.0224952	0.078521	Organismal Systems	Endocrine system
2	map04211	Longevity regulating pathway	2/ 40	249/ 39934	0.00803213	0.0258532	0.0869607	Organismal Systems	Aging
3	map04210	Apoptosis	3/ 40	650/ 39934	0.00461538	0.0271624	0.0881586	Cellular Processes	Cell growth and death
3	map05205	Proteoglycans in cancer	3/ 40	648/ 39934	0.00462963	0.0269488	0.0890272	Human Diseases	Cancer: overview
2	map04725	Cholinergic synapse	2/ 40	264/ 39934	0.00757576	0.0287975	0.091854	Organismal Systems	Nervous system
2	map04914	Progesterone-mediated oocyte maturation	2/ 40	272/ 39934	0.00735294	0.0304204	0.095386	Organismal Systems	Endocrine system
2	map01522	Endocrine resistance	2/ 40	278/ 39934	0.00719424	0.0316611	0.0976217	Human Diseases	Drug resistance: antineoplastic
2	map04750	Inflammatory mediator regulation of TRP channels	2/ 40	288/ 39934	0.00694444	0.0337729	0.102426	Organismal Systems	Sensory system
2	map04931	Insulin resistance	2/ 40	297/ 39934	0.00673401	0.0357196	0.103252	Human Diseases	Endocrine and metabolic disease
2	map05414	Dilated cardiomyopathy	2/ 40	296/ 39934	0.00675676	0.0355012	0.10425	Human Diseases	Cardiovascular disease
3	map05020	Prion disease	3/ 40	718/ 39934	0.00417827	0.034969	0.104343	Human Diseases	Neurodegenerative disease
2	map05235	PD-L1 expression and PD-1 checkpoint pathway in cancer	2/ 40	302/ 39934	0.00662252	0.0368197	0.104794	Human Diseases	Cancer: overview
2	map04071	Sphingolipid signaling pathway	2/ 40	312/ 39934	0.00641026	0.0390587	0.109483	Environmental Information Processing	Signal transduction
2	map05145	Toxoplasmosis	2/ 40	328/ 39934	0.00609756	0.0427468	0.118032	Human Diseases	Infectious disease: parasitic
2	map04926	Relaxin signaling pathway	2/ 40	337/ 39934	0.00593472	0.0448769	0.122091	Organismal Systems	Endocrine system
2	map04915	Estrogen signaling pathway	2/ 40	337/ 39934	0.00593472	0.0448769	0.122091	Organismal Systems	Endocrine system
2	map04611	Platelet activation	2/ 40	350/ 39934	0.00571429	0.0480221	0.126916	Organismal Systems	Immune system
2	map04068	FoxO signaling pathway	2/ 40	361/ 39934	0.00554017	0.050745	0.132223	Environmental Information Processing	Signal transduction
2	map04660	T cell receptor signaling pathway	2/ 40	384/ 39934	0.00520833	0.056614	0.145467	Organismal Systems	Immune system
2	map04910	Insulin signaling pathway	2/ 40	408/ 39934	0.00490196	0.0629796	0.157449	Organismal Systems	Endocrine system
2	map05418	Fluid shear stress and atherosclerosis	2/ 40	405/ 39934	0.00493827	0.0621709	0.157557	Human Diseases	Cardiovascular disease
2	map04932	Non-alcoholic fatty liver disease	2/ 40	420/ 39934	0.0047619	0.0662504	0.163418	Human Diseases	Endocrine and metabolic disease
3	map04151	PI3K-Akt signaling pathway	3/ 40	1001/ 39934	0.002997	0.0783376	0.19069	Environmental Information Processing	Signal transduction
2	map04613	Neutrophil extracellular trap formation	2/ 40	480/ 39934	0.00416667	0.0834144	0.200411	Organismal Systems	Immune system
2	map05206	MicroRNAs in cancer	2/ 40	520/ 39934	0.00384615	0.0955356	0.226591	Human Diseases	Cancer: overview
2	map05207	Chemical carcinogenesis - receptor activation	2/ 40	525/ 39934	0.00380952	0.0970853	0.227352	Human Diseases	Cancer: overview
1	map04960	Aldosterone-regulated sodium reabsorption	1/ 40	106/ 39934	0.00943396	0.100907	0.233347	Organismal Systems	Excretory system
1	map04962	Vasopressin-regulated water reabsorption	1/ 40	114/ 39934	0.00877193	0.108106	0.240959	Organismal Systems	Excretory system
1	map01523	Antifolate resistance	1/ 40	112/ 39934	0.00892857	0.106311	0.24281	Human Diseases	Drug resistance: antineoplastic
1	map04341	Hedgehog signaling pathway - fly	1/ 40	112/ 39934	0.00892857	0.106311	0.24281	Environmental Information Processing	Signal transduction
1	map05030	Cocaine addiction	1/ 40	118/ 39934	0.00847458	0.111684	0.245971	Human Diseases	Substance dependence
1	map04973	Carbohydrate digestion and absorption	1/ 40	121/ 39934	0.00826446	0.114359	0.248899	Organismal Systems	Digestive system
2	map04024	cAMP signaling pathway	2/ 40	616/ 39934	0.00324675	0.126464	0.272045	Environmental Information Processing	Signal transduction
1	map05110	Vibrio cholerae infection	1/ 40	138/ 39934	0.00724638	0.129367	0.275092	Human Diseases	Infectious disease: bacterial
1	map04913	Ovarian steroidogenesis	1/ 40	149/ 39934	0.00671141	0.138946	0.292103	Organismal Systems	Endocrine system
1	map05310	Asthma	1/ 40	157/ 39934	0.00636943	0.145848	0.299799	Human Diseases	Immune disease
1	map04961	Endocrine and other factor-regulated calcium reabsorption	1/ 40	156/ 39934	0.00641026	0.144989	0.301381	Organismal Systems	Excretory system
2	map04014	Ras signaling pathway	2/ 40	696/ 39934	0.00287356	0.153818	0.302726	Environmental Information Processing	Signal transduction
1	map04340	Hedgehog signaling pathway	1/ 40	164/ 39934	0.00609756	0.151843	0.308692	Environmental Information Processing	Signal transduction
1	map04742	Taste transduction	1/ 40	166/ 39934	0.0060241	0.153549	0.308766	Organismal Systems	Sensory system
1	map04370	VEGF signaling pathway	1/ 40	166/ 39934	0.0060241	0.153549	0.308766	Environmental Information Processing	Signal transduction
1	map04929	GnRH secretion	1/ 40	177/ 39934	0.00564972	0.162868	0.317164	Organismal Systems	Endocrine system
1	map05211	Renal cell carcinoma	1/ 40	205/ 39934	0.00487805	0.186141	0.318853	Human Diseases	Cancer: specific types
1	map04971	Gastric acid secretion	1/ 40	210/ 39934	0.0047619	0.19023	0.319933	Organismal Systems	Digestive system
1	map04720	Long-term potentiation	1/ 40	204/ 39934	0.00490196	0.185321	0.320415	Organismal Systems	Nervous system
1	map05214	Glioma	1/ 40	209/ 39934	0.00478469	0.189414	0.321483	Human Diseases	Cancer: specific types
1	map05220	Chronic myeloid leukemia	1/ 40	214/ 39934	0.0046729	0.193487	0.322479	Human Diseases	Cancer: specific types
1	map05031	Amphetamine addiction	1/ 40	189/ 39934	0.00529101	0.172921	0.323135	Human Diseases	Substance dependence
1	map05221	Acute myeloid leukemia	1/ 40	202/ 39934	0.0049505	0.183678	0.323624	Human Diseases	Cancer: specific types
1	map04672	Intestinal immune network for IgA production	1/ 40	202/ 39934	0.0049505	0.183678	0.323624	Organismal Systems	Immune system
1	map04727	GABAergic synapse	1/ 40	188/ 39934	0.00531915	0.172088	0.324859	Organismal Systems	Nervous system
1	map04920	Adipocytokine signaling pathway	1/ 40	201/ 39934	0.00497512	0.182856	0.325272	Organismal Systems	Endocrine system
1	map04918	Thyroid hormone synthesis	1/ 40	193/ 39934	0.00518135	0.176245	0.326054	Organismal Systems	Endocrine system
1	map05032	Morphine addiction	1/ 40	222/ 39934	0.0045045	0.199962	0.327372	Human Diseases	Substance dependence
1	map04924	Renin secretion	1/ 40	196/ 39934	0.00510204	0.17873	0.327377	Organismal Systems	Endocrine system
1	map04927	Cortisol synthesis and secretion	1/ 40	196/ 39934	0.00510204	0.17873	0.327377	Organismal Systems	Endocrine system
1	map05223	Non-small cell lung cancer	1/ 40	196/ 39934	0.00510204	0.17873	0.327377	Human Diseases	Cancer: specific types
1	map05210	Colorectal cancer	1/ 40	263/ 39934	0.00380228	0.232361	0.328143	Human Diseases	Cancer: specific types
1	map04925	Aldosterone synthesis and secretion	1/ 40	268/ 39934	0.00373134	0.236223	0.328581	Organismal Systems	Endocrine system
1	map05213	Endometrial cancer	1/ 40	221/ 39934	0.00452489	0.199156	0.328963	Human Diseases	Cancer: specific types
1	map05410	Hypertrophic cardiomyopathy	1/ 40	267/ 39934	0.00374532	0.235452	0.32999	Human Diseases	Cardiovascular disease
1	map05230	Central carbon metabolism in cancer	1/ 40	187/ 39934	0.00534759	0.171253	0.33002	Human Diseases	Cancer: overview
1	map05218	Melanoma	1/ 40	187/ 39934	0.00534759	0.171253	0.33002	Human Diseases	Cancer: specific types
1	map04012	ErbB signaling pathway	1/ 40	261/ 39934	0.00383142	0.230811	0.331007	Environmental Information Processing	Signal transduction
1	map04713	Circadian entrainment	1/ 40	261/ 39934	0.00383142	0.230811	0.331007	Organismal Systems	Environmental adaptation
1	map04970	Salivary secretion	1/ 40	227/ 39934	0.00440529	0.203984	0.331026	Organismal Systems	Digestive system
1	map04540	Gap junction	1/ 40	243/ 39934	0.00411523	0.21672	0.331349	Cellular Processes	Cellular community - eukaryotes
1	map04976	Bile secretion	1/ 40	243/ 39934	0.00411523	0.21672	0.331349	Organismal Systems	Digestive system
1	map01524	Platinum drug resistance	1/ 40	243/ 39934	0.00411523	0.21672	0.331349	Human Diseases	Drug resistance: antineoplastic
1	map01521	EGFR tyrosine kinase inhibitor resistance	1/ 40	255/ 39934	0.00392157	0.226141	0.332033	Human Diseases	Drug resistance: antineoplastic
1	map04940	Type I diabetes mellitus	1/ 40	260/ 39934	0.00384615	0.230034	0.332471	Human Diseases	Endocrine and metabolic disease
1	map04640	Hematopoietic cell lineage	1/ 40	258/ 39934	0.00387597	0.228479	0.332824	Organismal Systems	Immune system
1	map04350	TGF-beta signaling pathway	1/ 40	242/ 39934	0.00413223	0.21593	0.332892	Environmental Information Processing	Signal transduction
1	map05222	Small cell lung cancer	1/ 40	302/ 39934	0.00331126	0.26199	0.334263	Human Diseases	Cancer: specific types
1	map04657	IL-17 signaling pathway	1/ 40	241/ 39934	0.00414938	0.215139	0.334459	Organismal Systems	Immune system
1	map05332	Graft-versus-host disease	1/ 40	296/ 39934	0.00337838	0.257505	0.335482	Human Diseases	Immune disease
1	map04662	B cell receptor signaling pathway	1/ 40	235/ 39934	0.00425532	0.210377	0.335515	Organismal Systems	Immune system
1	map04916	Melanogenesis	1/ 40	235/ 39934	0.00425532	0.210377	0.335515	Organismal Systems	Endocrine system
1	map04922	Glucagon signaling pathway	1/ 40	301/ 39934	0.00332226	0.261244	0.335626	Organismal Systems	Endocrine system
1	map05215	Prostate cancer	1/ 40	277/ 39934	0.00361011	0.243128	0.335662	Human Diseases	Cancer: specific types
1	map04911	Insulin secretion	1/ 40	240/ 39934	0.00416667	0.214347	0.336053	Organismal Systems	Endocrine system
1	map05330	Allograft rejection	1/ 40	254/ 39934	0.00393701	0.22536	0.336223	Human Diseases	Immune disease
1	map04912	GnRH signaling pathway	1/ 40	254/ 39934	0.00393701	0.22536	0.336223	Organismal Systems	Endocrine system
1	map05231	Choline metabolism in cancer	1/ 40	280/ 39934	0.00357143	0.245416	0.336311	Human Diseases	Cancer: overview
2	map05010	Alzheimer disease	2/ 40	978/ 39934	0.00204499	0.256622	0.336702	Human Diseases	Neurodegenerative disease
1	map05100	Bacterial invasion of epithelial cells	1/ 40	300/ 39934	0.00333333	0.260498	0.337008	Human Diseases	Infectious disease: bacterial
2	map04010	MAPK signaling pathway	2/ 40	852/ 39934	0.00234742	0.209896	0.337658	Environmental Information Processing	Signal transduction
1	map04070	Phosphatidylinositol signaling system	1/ 40	294/ 39934	0.00340136	0.256004	0.338292	Environmental Information Processing	Signal transduction
1	map04666	Fc gamma R-mediated phagocytosis	1/ 40	293/ 39934	0.00341297	0.255253	0.339725	Organismal Systems	Immune system
1	map04928	Parathyroid hormone synthesis, secretion and action	1/ 40	287/ 39934	0.00348432	0.250728	0.341064	Organismal Systems	Endocrine system
1	map04726	Serotonergic synapse	1/ 40	292/ 39934	0.00342466	0.254501	0.341179	Organismal Systems	Nervous system
1	map04724	Glutamatergic synapse	1/ 40	290/ 39934	0.00344828	0.252994	0.341634	Organismal Systems	Nervous system
1	map04066	HIF-1 signaling pathway	1/ 40	317/ 39934	0.00315457	0.273086	0.346034	Environmental Information Processing	Signal transduction
1	map04658	Th1 and Th2 cell differentiation	1/ 40	331/ 39934	0.00302115	0.283296	0.35412	Organismal Systems	Immune system
1	map04550	Signaling pathways regulating pluripotency of stem cells	1/ 40	329/ 39934	0.00303951	0.281846	0.354704	Cellular Processes	Cellular community - eukaryotes
1	map04371	Apelin signaling pathway	1/ 40	364/ 39934	0.00274725	0.306811	0.361529	Environmental Information Processing	Signal transduction
1	map04723	Retrograde endocannabinoid signaling	1/ 40	367/ 39934	0.0027248	0.308912	0.3617	Organismal Systems	Nervous system
1	map04361	Axon regeneration	1/ 40	345/ 39934	0.00289855	0.293366	0.361818	Organismal Systems	Development and regeneration
1	map04722	Neurotrophin signaling pathway	1/ 40	343/ 39934	0.00291545	0.291936	0.36247	Organismal Systems	Nervous system
1	map05322	Systemic lupus erythematosus	1/ 40	372/ 39934	0.00268817	0.312398	0.363482	Human Diseases	Immune disease
1	map04728	Dopaminergic synapse	1/ 40	375/ 39934	0.00266667	0.314482	0.363619	Organismal Systems	Nervous system
1	map04152	AMPK signaling pathway	1/ 40	362/ 39934	0.00276243	0.305408	0.364519	Environmental Information Processing	Signal transduction
1	map04270	Vascular smooth muscle contraction	1/ 40	362/ 39934	0.00276243	0.305408	0.364519	Organismal Systems	Circulatory system
1	map05224	Breast cancer	1/ 40	361/ 39934	0.00277008	0.304705	0.366042	Human Diseases	Cancer: specific types
1	map04114	Oocyte meiosis	1/ 40	360/ 39934	0.00277778	0.304002	0.367584	Cellular Processes	Cell growth and death
1	map04612	Antigen processing and presentation	1/ 40	355/ 39934	0.0028169	0.300474	0.36813	Organismal Systems	Immune system
1	map04064	NF-kappa B signaling pathway	1/ 40	384/ 39934	0.00260417	0.320695	0.368501	Environmental Information Processing	Signal transduction
1	map04670	Leukocyte transendothelial migration	1/ 40	359/ 39934	0.00278552	0.303297	0.369145	Organismal Systems	Immune system
1	map04659	Th17 cell differentiation	1/ 40	388/ 39934	0.00257732	0.323439	0.36936	Organismal Systems	Immune system
1	map04072	Phospholipase D signaling pathway	1/ 40	410/ 39934	0.00243902	0.33834	0.381664	Environmental Information Processing	Signal transduction
1	map05226	Gastric cancer	1/ 40	408/ 39934	0.00245098	0.336999	0.382483	Human Diseases	Cancer: specific types
1	map04921	Oxytocin signaling pathway	1/ 40	420/ 39934	0.00238095	0.345006	0.384495	Organismal Systems	Endocrine system
1	map05017	Spinocerebellar ataxia	1/ 40	418/ 39934	0.00239234	0.343678	0.385336	Human Diseases	Neurodegenerative disease
1	map04261	Adrenergic signaling in cardiomyocytes	1/ 40	436/ 39934	0.00229358	0.355537	0.389197	Organismal Systems	Circulatory system
1	map04934	Cushing syndrome	1/ 40	433/ 39934	0.00230947	0.353575	0.389354	Human Diseases	Endocrine and metabolic disease
1	map05034	Alcoholism	1/ 40	432/ 39934	0.00231481	0.35292	0.390959	Human Diseases	Substance dependence
1	map04310	Wnt signaling pathway	1/ 40	454/ 39934	0.00220264	0.367187	0.399586	Environmental Information Processing	Signal transduction
1	map05225	Hepatocellular carcinoma	1/ 40	474/ 39934	0.0021097	0.37989	0.410992	Human Diseases	Cancer: specific types
1	map04218	Cellular senescence	1/ 40	501/ 39934	0.00199601	0.396646	0.426625	Cellular Processes	Cell growth and death
1	map04360	Axon guidance	1/ 40	533/ 39934	0.00187617	0.415933	0.444784	Organismal Systems	Development and regeneration
1	map04530	Tight junction	1/ 40	581/ 39934	0.00172117	0.443742	0.471795	Cellular Processes	Cellular community - eukaryotes
1	map05415	Diabetic cardiomyopathy	1/ 40	592/ 39934	0.00168919	0.449931	0.475641	Human Diseases	Cardiovascular disease
1	map04510	Focal adhesion	1/ 40	650/ 39934	0.00153846	0.481469	0.500403	Cellular Processes	Cellular community - eukaryotes
1	map04810	Regulation of actin cytoskeleton	1/ 40	647/ 39934	0.0015456	0.479881	0.501571	Cellular Processes	Cell motility
1	map04015	Rap1 signaling pathway	1/ 40	664/ 39934	0.00150602	0.488813	0.502391	Environmental Information Processing	Signal transduction
1	map05208	Chemical carcinogenesis - reactive oxygen species	1/ 40	646/ 39934	0.00154799	0.479351	0.503864	Human Diseases	Cancer: overview
1	map04714	Thermogenesis	1/ 40	663/ 39934	0.0015083	0.488292	0.504659	Organismal Systems	Environmental adaptation
1	map04020	Calcium signaling pathway	1/ 40	710/ 39934	0.00140845	0.512237	0.523557	Environmental Information Processing	Signal transduction
1	map05012	Parkinson disease	1/ 40	738/ 39934	0.00135501	0.525979	0.534649	Human Diseases	Neurodegenerative disease
1	map05014	Amyotrophic lateral sclerosis	1/ 40	950/ 39934	0.00105263	0.618463	0.625222	Human Diseases	Neurodegenerative disease
1	map04740	Olfactory transduction	1/ 40	1176/ 39934	0.00085034	0.697668	0.70146	Organismal Systems	Sensory system
1	map05022	Pathways of neurodegeneration - multiple diseases	1/ 40	1258/ 39934	0.000794913	0.722238	0.722238	Human Diseases	Neurodegenerative disease
