# Supplementary material for: Whole-transcriptome analyses of ovine lung microvascular endothelial cells infected with bluetongue virus
Source: Vet Res. 2024 Sep 27;55:122. doi: 10.1186/s13567-024-01372-0 (PMC11438077; doi:10.1186/s13567-024-01372-0)
Supplement: Supplementary file 13 — Additional file 13. Interferon-associated dif-RNAs. [file 13567_2024_1372_MOESM13_ESM.xls]

## Sheet: Add file 13
Transcript id	Gene id	Gene name	Gene description	BTV_vs_Control	Sum	GO id	GO type	GO term	KO id	KO name	Pathway id	Pathway definition	EggNOG id	EggNOG Functional Categories	NR hit-name	NR description	Swiss-Prot hit-name	Swiss-Prot description	Pfam id	Domain	Domain description
MSTRG.1339.3	ENSOARG00020005334	PLSCR1	phospholipid scramblase 1 [Source:HGNC Symbol;Acc:HGNC:9092]	yes|up	1	GO:0017121;;GO:0010628;;GO:0045089;;GO:0035456;;GO:0050765;;GO:0045071;;GO:0070782;;GO:0010288;;GO:2000373;;GO:0051607;;GO:1905820;;GO:0005730;;GO:0016021;;GO:0005654;;GO:0048471;;GO:0005794;;GO:0062023;;GO:0005887;;GO:0005886;;GO:0005829;;GO:0045121;;GO:0017128;;GO:0042609;;GO:0017124;;GO:0019899;;GO:0008270;;GO:0045340;;GO:0000287;;GO:0005509;;GO:0046872;;GO:0005154;;GO:0032791;;GO:0004518;;GO:…	biological_process;;biological_process;;biological_process;;biological_process;;biological_process;;biological_process;;biological_process;;biological_process;;biological_process;;biological_process;;biological_process;;cellular_component;;cellular_component;;cellular_component;;cellular_component;;cellular_component;;cellular_component;;cellular_component;;cellular_component;;cellular_component;…	BP:phospholipid scrambling;;BP:positive regulation of gene expression;;BP:positive regulation of innate immune response;;BP:response to interferon-beta;;BP:negative regulation of phagocytosis;;BP:negative regulation of viral genome replication;;BP:phosphatidylserine exposure on apoptotic cell surface;;BP:response to lead ion;;BP:positive regulation of DNA topoisomeras;;BP:defense response to viru…	------	------	------	------	ENOG410XSYS	S:Function unknown	XP_027815347.1	phospholipid scramblase 1 isoform X1 [Ovis aries]	sp|Q3ZBG9|PLS2_BOVIN;;	Phospholipid scramblase 2 OS=Bos taurus OX=9913 GN=PLSCR2 PE=2 SV=1;;	PF03803.17	Scramblase	Scramblase
MSTRG.1339.2	ENSOARG00020005334	PLSCR1	phospholipid scramblase 1 [Source:HGNC Symbol;Acc:HGNC:9092]	yes|up	1	GO:0017121;;GO:0010628;;GO:0045089;;GO:0035456;;GO:0050765;;GO:0045071;;GO:0070782;;GO:0010288;;GO:2000373;;GO:0051607;;GO:1905820;;GO:0005730;;GO:0016021;;GO:0005654;;GO:0048471;;GO:0005794;;GO:0062023;;GO:0005887;;GO:0005886;;GO:0005829;;GO:0045121;;GO:0017128;;GO:0042609;;GO:0017124;;GO:0019899;;GO:0008270;;GO:0045340;;GO:0000287;;GO:0005509;;GO:0046872;;GO:0005154;;GO:0032791;;GO:0004518;;GO:…	biological_process;;biological_process;;biological_process;;biological_process;;biological_process;;biological_process;;biological_process;;biological_process;;biological_process;;biological_process;;biological_process;;cellular_component;;cellular_component;;cellular_component;;cellular_component;;cellular_component;;cellular_component;;cellular_component;;cellular_component;;cellular_component;…	BP:phospholipid scrambling;;BP:positive regulation of gene expression;;BP:positive regulation of innate immune response;;BP:response to interferon-beta;;BP:negative regulation of phagocytosis;;BP:negative regulation of viral genome replication;;BP:phosphatidylserine exposure on apoptotic cell surface;;BP:response to lead ion;;BP:positive regulation of DNA topoisomeras;;BP:defense response to viru…	------	------	------	------	ENOG410XSYS	S:Function unknown	XP_027815347.1	phospholipid scramblase 1 isoform X1 [Ovis aries]	sp|Q3ZBG9|PLS2_BOVIN;;	Phospholipid scramblase 2 OS=Bos taurus OX=9913 GN=PLSCR2 PE=2 SV=1;;	PF03803.17	Scramblase	Scramblase
MSTRG.1339.1	ENSOARG00020005334	PLSCR1	phospholipid scramblase 1 [Source:HGNC Symbol;Acc:HGNC:9092]	yes|up	1	GO:0017121;;GO:0010628;;GO:0045089;;GO:0035456;;GO:0050765;;GO:0045071;;GO:0070782;;GO:0010288;;GO:2000373;;GO:0051607;;GO:1905820;;GO:0005730;;GO:0016021;;GO:0005654;;GO:0048471;;GO:0005794;;GO:0062023;;GO:0005887;;GO:0005886;;GO:0005829;;GO:0045121;;GO:0017128;;GO:0042609;;GO:0017124;;GO:0019899;;GO:0008270;;GO:0045340;;GO:0000287;;GO:0005509;;GO:0046872;;GO:0005154;;GO:0032791;;GO:0004518;;GO:…	biological_process;;biological_process;;biological_process;;biological_process;;biological_process;;biological_process;;biological_process;;biological_process;;biological_process;;biological_process;;biological_process;;cellular_component;;cellular_component;;cellular_component;;cellular_component;;cellular_component;;cellular_component;;cellular_component;;cellular_component;;cellular_component;…	BP:phospholipid scrambling;;BP:positive regulation of gene expression;;BP:positive regulation of innate immune response;;BP:response to interferon-beta;;BP:negative regulation of phagocytosis;;BP:negative regulation of viral genome replication;;BP:phosphatidylserine exposure on apoptotic cell surface;;BP:response to lead ion;;BP:positive regulation of DNA topoisomeras;;BP:defense response to viru…	------	------	------	------	ENOG410XSYS	S:Function unknown	XP_027815347.1	phospholipid scramblase 1 isoform X1 [Ovis aries]	sp|Q3ZBG9|PLS2_BOVIN;;	Phospholipid scramblase 2 OS=Bos taurus OX=9913 GN=PLSCR2 PE=2 SV=1;;	PF03803.17	Scramblase	Scramblase
MSTRG.1339.4	ENSOARG00020005334	PLSCR1	phospholipid scramblase 1 [Source:HGNC Symbol;Acc:HGNC:9092]	yes|up	1	GO:0017121;;GO:0010628;;GO:0045089;;GO:0035456;;GO:0050765;;GO:0045071;;GO:0070782;;GO:0010288;;GO:2000373;;GO:0051607;;GO:1905820;;GO:0005730;;GO:0016021;;GO:0005654;;GO:0048471;;GO:0005794;;GO:0062023;;GO:0005887;;GO:0005886;;GO:0005829;;GO:0045121;;GO:0017128;;GO:0042609;;GO:0017124;;GO:0019899;;GO:0008270;;GO:0045340;;GO:0000287;;GO:0005509;;GO:0046872;;GO:0005154;;GO:0032791;;GO:0004518;;GO:…	biological_process;;biological_process;;biological_process;;biological_process;;biological_process;;biological_process;;biological_process;;biological_process;;biological_process;;biological_process;;biological_process;;cellular_component;;cellular_component;;cellular_component;;cellular_component;;cellular_component;;cellular_component;;cellular_component;;cellular_component;;cellular_component;…	BP:phospholipid scrambling;;BP:positive regulation of gene expression;;BP:positive regulation of innate immune response;;BP:response to interferon-beta;;BP:negative regulation of phagocytosis;;BP:negative regulation of viral genome replication;;BP:phosphatidylserine exposure on apoptotic cell surface;;BP:response to lead ion;;BP:positive regulation of DNA topoisomeras;;BP:defense response to viru…	------	------	------	------	ENOG410XSYS	S:Function unknown	XP_042091803.1	phospholipid scramblase 1 isoform X2 [Ovis aries]	sp|Q3ZBG9|PLS2_BOVIN;;	Phospholipid scramblase 2 OS=Bos taurus OX=9913 GN=PLSCR2 PE=2 SV=1;;	PF03803.17	Scramblase	Scramblase
ENSOART00020013447	ENSOARG00020008771	IFIT2	interferon induced protein with tetratricopeptide repeats 2 [Source:HGNC Symbol;Acc:HGNC:5409]	yes|up	1	GO:0032091;;GO:0051607;;GO:0009615;;GO:0043065;;GO:0035457;;GO:0005737;;GO:0005783;;GO:0005829;;GO:0042802;;GO:0005515;;GO:0003723	biological_process;;biological_process;;biological_process;;biological_process;;biological_process;;cellular_component;;cellular_component;;cellular_component;;molecular_function;;molecular_function;;molecular_function;;	BP:negative regulation of protein binding;;BP:defense response to virus;;BP:response to virus;;BP:positive regulation of apoptotic process;;BP:cellular response to interferon-alpha;;CC:cytoplasm;;CC:endoplasmic reticulum;;CC:cytosol;;MF:identical protein binding;;MF:protein binding;;MF:RNA binding;;	K24848	IFIT2	------	------	COG0457	S:Function unknown	XP_004020331.2	interferon-induced protein with tetratricopeptide repeats 2 [Ovis aries]	sp|P09913|IFIT2_HUMAN;;	Interferon-induced protein with tetratricopeptide repeats 2 OS=Homo sapiens OX=9606 GN=IFIT2 PE=1 SV=1;;	PF07719.19;;PF14559.8;;PF13424.8;;PF00515.30;;PF13414.8;;PF13428.8;;PF13432.8;;PF13176.8;;PF12569.10	TPR_2;;TPR_19;;TPR_12;;TPR_1;;TPR_11;;TPR_14;;TPR_16;;TPR_7;;NARP1	Tetratricopeptide repeat;;Tetratricopeptide repeat;;Tetratricopeptide repeat;;Tetratricopeptide repeat;;TPR repeat;;Tetratricopeptide repeat;;Tetratricopeptide repeat;;Tetratricopeptide repeat;;NMDA receptor-regulated protein 1
ENSOART00020038277	ENSOARG00020024448		galectin-9 [Source:NCBI gene (formerly Entrezgene);Acc:101102156]	yes|up	1	GO:2000562;;GO:0002376;;GO:0010628;;GO:0032689;;GO:0005737;;GO:0005829;;GO:0005576;;GO:0005634;;GO:0030246;;GO:0016936	biological_process;;biological_process;;biological_process;;biological_process;;cellular_component;;cellular_component;;cellular_component;;cellular_component;;molecular_function;;molecular_function;;	BP:negative regulation of CD4-positive, alpha-beta T cell proliferation;;BP:immune system process;;BP:positive regulation of gene expression;;BP:negative regulation of interferon-gamma production;;CC:cytoplasm;;CC:cytosol;;CC:extracellular region;;CC:nucleus;;MF:carbohydrate binding;;MF:galactoside binding;;	K10093	LGALS9	------	------	ENOG4111EA0	S:Function unknown	XP_004012536.3	galectin-9 isoform X1 [Ovis aries]	sp|Q3MHZ8|LEG9_BOVIN;;	Galectin-9 OS=Bos taurus OX=9913 GN=LGALS9 PE=2 SV=1;;	PF00337.24	Gal-bind_lectin	Galactoside-binding lectin
MSTRG.13759.1	ENSOARG00020007960			yes|up	1	GO:0046006;;GO:0010922;;GO:0032649;;GO:0032147;;GO:0002819;;GO:0070235;;GO:2000379;;GO:0007165;;GO:0046777;;GO:0043029;;GO:0048538;;GO:0048536;;GO:2001244;;GO:0048535;;GO:0070266;;GO:0060545;;GO:0033077;;GO:0070301;;GO:0012501;;GO:1990000;;GO:0051092;;GO:0051607;;GO:0007249;;GO:0051351;;GO:0051353;;GO:0097527;;GO:0001914;;GO:2000452;;GO:0097528;;GO:0005737;;GO:0005634;;GO:0032991;;GO:0005829;;GO:…	biological_process;;biological_process;;biological_process;;biological_process;;biological_process;;biological_process;;biological_process;;biological_process;;biological_process;;biological_process;;biological_process;;biological_process;;biological_process;;biological_process;;biological_process;;biological_process;;biological_process;;biological_process;;biological_process;;biological_process;…	BP:regulation of activated T cell proliferation;;BP:positive regulation of phosphatase activity;;BP:regulation of interferon-gamma production;;BP:activation of protein kinase activity;;BP:regulation of adaptive immune response;;BP:regulation of activation-induced cell death of T cells;;BP:positive regulation of reactive oxygen species metabolic process;;BP:signal transduction;;BP:protein autophos…	K08847	RIPK3	map04623;;map04621;;map04217;;map04668;;map05132	Cytosolic DNA-sensing pathway;;NOD-like receptor signaling pathway;;Necroptosis;;TNF signaling pathway;;Salmonella infection	COG0515	T:Signal transduction mechanisms	XP_004010942.2	receptor-interacting serine/threonine-protein kinase 3 isoform X1 [Ovis aries]	sp|Q9Y572|RIPK3_HUMAN;;	Receptor-interacting serine/threonine-protein kinase 3 OS=Homo sapiens OX=9606 GN=RIPK3 PE=1 SV=2;;	PF12721.9;;PF07714.19;;PF00069.27;;PF01636.25	RHIM;;PK_Tyr_Ser-Thr;;Pkinase;;APH	RIP homotypic interaction motif;;Protein tyrosine and serine/threonine kinase;;Protein kinase domain;;Phosphotransferase enzyme family
ENSOART00020011228	ENSOARG00020007334	CCL20	C-C motif chemokine ligand 20 [Source:NCBI gene (formerly Entrezgene);Acc:101104302]	yes|up	1	GO:0070098;;GO:0060326;;GO:0048247;;GO:0071356;;GO:0035584;;GO:2000406;;GO:0007186;;GO:0030593;;GO:0006935;;GO:0006954;;GO:0006955;;GO:0072678;;GO:0072679;;GO:0043547;;GO:0002548;;GO:0071347;;GO:0071346;;GO:0070374;;GO:0005615;;GO:0005576;;GO:0008009;;GO:0031731;;GO:0048020	biological_process;;biological_process;;biological_process;;biological_process;;biological_process;;biological_process;;biological_process;;biological_process;;biological_process;;biological_process;;biological_process;;biological_process;;biological_process;;biological_process;;biological_process;;biological_process;;biological_process;;biological_process;;cellular_component;;cellular_component;…	BP:chemokine-mediated signaling pathway;;BP:cell chemotaxis;;BP:lymphocyte chemotaxis;;BP:cellular response to tumor necrosis factor;;BP:calcium-mediated signaling using intracellular calcium source;;BP:positive regulation of T cell migration;;BP:G-protein coupled receptor signaling pathway;;BP:neutrophil chemotaxis;;BP:chemotaxis;;BP:inflammatory response;;BP:immune response;;BP:T cell migration…	K14625	CCL20	map04657;;map05323;;map04668;;map04060;;map04062	IL-17 signaling pathway;;Rheumatoid arthritis;;TNF signaling pathway;;Cytokine-cytokine receptor interaction;;Chemokine signaling pathway	ENOG410ZGME	O:Posttranslational modification, protein turnover, chaperones	XP_005676701.2	PREDICTED: C-C motif chemokine 20 isoform X1 [Capra hircus]	sp|Q8SQB1|CCL20_BOVIN;;	C-C motif chemokine 20 OS=Bos taurus OX=9913 GN=CCL20 PE=3 SV=1;;	PF00048.22	IL8	Small cytokines
MSTRG.8806.1	ENSOARG00020014727	IRF7	interferon regulatory factor 7 [Source:NCBI gene (formerly Entrezgene);Acc:101103683]	yes|up	1	GO:0016064;;GO:0051607;;GO:0060340;;GO:0034127;;GO:0034124;;GO:0002819;;GO:0045944;;GO:0060337;;GO:0032728;;GO:0032727;;GO:0005737;;GO:0005654;;GO:0005634;;GO:0005829;;GO:0000976;;GO:0003700;;GO:0000978;;GO:0000981	biological_process;;biological_process;;biological_process;;biological_process;;biological_process;;biological_process;;biological_process;;biological_process;;biological_process;;biological_process;;cellular_component;;cellular_component;;cellular_component;;cellular_component;;molecular_function;;molecular_function;;molecular_function;;molecular_function;;	BP:immunoglobulin mediated immune response;;BP:defense response to virus;;BP:positive regulation of type I interferon-mediated signaling pathway;;BP:regulation of MyD88-independent toll-like receptor signaling pathway;;BP:regulation of MyD88-dependent toll-like receptor signaling pathway;;BP:regulation of adaptive immune response;;BP:positive regulation of transcription from RNA polymerase II pro…	K09447	IRF7	map05167;;map05164;;map05162;;map05160;;map05161;;map05168;;map05169;;map04622;;map04623;;map04620;;map04621;;map05203	Kaposi sarcoma-associated herpesvirus infection;;Influenza A;;Measles;;Hepatitis C;;Hepatitis B;;Herpes simplex infection;;Epstein-Barr virus infection;;RIG-I-like receptor signaling pathway;;Cytosolic DNA-sensing pathway;;Toll-like receptor signaling pathway;;NOD-like receptor signaling pathway;;Viral carcinogenesis	ENOG4111G85	K:Transcription	XP_027815761.1	interferon regulatory factor 7 isoform X1 [Ovis aries]	sp|Q92985|IRF7_HUMAN;;	Interferon regulatory factor 7 OS=Homo sapiens OX=9606 GN=IRF7 PE=1 SV=2;;	PF10401.11;;PF00605.19	IRF-3;;IRF	Interferon-regulatory factor 3;;Interferon regulatory factor transcription factor
MSTRG.705.4	ENSOARG00020002136	ADAR	adenosine deaminase RNA specific [Source:NCBI gene (formerly Entrezgene);Acc:101104366]	yes|up	1	GO:0044387;;GO:0031054;;GO:0035280;;GO:0035455;;GO:0001649;;GO:1900369;;GO:0045070;;GO:0002244;;GO:0043066;;GO:0006382;;GO:0098586;;GO:0030218;;GO:0060216;;GO:0060339;;GO:0002566;;GO:0051607;;GO:0061484;;GO:0006396;;GO:0005737;;GO:0005730;;GO:0005654;;GO:0044530;;GO:0003726;;GO:0003723	biological_process;;biological_process;;biological_process;;biological_process;;biological_process;;biological_process;;biological_process;;biological_process;;biological_process;;biological_process;;biological_process;;biological_process;;biological_process;;biological_process;;biological_process;;biological_process;;biological_process;;biological_process;;cellular_component;;cellular_component;…	BP:negative regulation of protein kinase activity by regulation of protein phosphorylation;;BP:pre-miRNA processing;;BP:miRNA loading onto RISC involved in gene silencing by miRNA;;BP:response to interferon-alpha;;BP:osteoblast differentiation;;BP:negative regulation of RNA interference;;BP:positive regulation of viral genome replication;;BP:hematopoietic progenitor cell differentiation;;BP:negat…	K12968	ADAR, ADAR1	map04623;;map05164;;map05162	Cytosolic DNA-sensing pathway;;Influenza A;;Measles	ENOG410XT0Z	S:Function unknown	XP_017901685.1	PREDICTED: double-stranded RNA-specific adenosine deaminase isoform X2 [Capra hircus]	sp|P55265|DSRAD_HUMAN;;	Double-stranded RNA-specific adenosine deaminase OS=Homo sapiens OX=9606 GN=ADAR PE=1 SV=4;;	PF02137.20;;PF02295.19;;PF00035.28;;PF01978.21	A_deamin;;z-alpha;;dsrm;;TrmB	Adenosine-deaminase;;Adenosine deaminase z-alpha domain;;Double-stranded RNA binding motif;;Sugar-specific transcriptional regulator TrmB
MSTRG.7140.1	ENSOARG00020009445		TOP1 binding arginine/serine rich protein, E3 ubiquitin ligase [Source:NCBI gene (formerly Entrezgene);Acc:101113202]	yes|up	1	GO:0009597;;GO:0039529;;GO:0002230;;GO:0032728;;GO:0032727;;GO:0032725;;GO:0032760;;GO:0030334;;GO:0045087;;GO:0060760;;GO:0051091;;GO:0051607;;GO:0071360;;GO:0045944;;GO:0032757;;GO:0140374;;GO:0032755;;GO:0015629;;GO:0005923;;GO:0005737;;GO:0032587;;GO:0005829;;GO:1990904;;GO:0042802;;GO:0008270;;GO:0003677;;GO:0005524;;GO:0016787;;GO:0031625;;GO:0003727;;GO:0003724;;GO:0003725;;GO:0003723	biological_process;;biological_process;;biological_process;;biological_process;;biological_process;;biological_process;;biological_process;;biological_process;;biological_process;;biological_process;;biological_process;;biological_process;;biological_process;;biological_process;;biological_process;;biological_process;;biological_process;;cellular_component;;cellular_component;;cellular_component;…	BP:detection of virus;;BP:RIG-I signaling pathway;;BP:positive regulation of defense response to virus by host;;BP:positive regulation of interferon-beta production;;BP:positive regulation of interferon-alpha production;;BP:positive regulation of granulocyte macrophage colony-stimulating factor production;;BP:positive regulation of tumor necrosis factor production;;BP:regulation of cell migration…	K12646	DDX58, RIG-I	map05164;;map05162;;map05160;;map05161;;map05168;;map05169;;map04622;;map04623;;map04064	Influenza A;;Measles;;Hepatitis C;;Hepatitis B;;Herpes simplex infection;;Epstein-Barr virus infection;;RIG-I-like receptor signaling pathway;;Cytosolic DNA-sensing pathway;;NF-kappa B signaling pathway	COG1111	L:Replication, recombination and repair	XP_004005372.1	antiviral innate immune response receptor RIG-I [Ovis aries]	sp|Q9GLV6|DDX58_PIG;;	Antiviral innate immune response receptor RIG-I OS=Sus scrofa OX=9823 GN=DDX58 PE=2 SV=1;;	PF16739.7;;PF18119.3;;PF11648.10;;PF04851.17;;PF00270.31;;PF00271.33;;PF13401.8	CARD_2;;RIG-I_C;;RIG-I_C-RD;;ResIII;;DEAD;;Helicase_C;;AAA_22	Caspase recruitment domain;;RIG-I receptor C-terminal domain;;C-terminal domain of RIG-I;;Type III restriction enzyme, res subunit;;DEAD/DEAH box helicase;;Helicase conserved C-terminal domain;;AAA domain
ENSOART00020014373	ENSOARG00020009317	PARP9	poly(ADP-ribose) polymerase family member 9 [Source:NCBI gene (formerly Entrezgene);Acc:101114071]	yes|up	1	GO:0006471;;GO:0010629;;GO:2001034;;GO:0006302;;GO:0000122;;GO:0010608;;GO:0042531;;GO:1900182;;GO:0045893;;GO:0060335;;GO:0035563;;GO:0002230;;GO:0090734;;GO:0005739;;GO:0005654;;GO:0032991;;GO:0005829;;GO:0042393;;GO:0044389;;GO:0003950;;GO:0004857;;GO:0097677;;GO:0003714;;GO:0072570	biological_process;;biological_process;;biological_process;;biological_process;;biological_process;;biological_process;;biological_process;;biological_process;;biological_process;;biological_process;;biological_process;;biological_process;;cellular_component;;cellular_component;;cellular_component;;cellular_component;;cellular_component;;molecular_function;;molecular_function;;molecular_function;…	BP:protein ADP-ribosylation;;BP:negative regulation of gene expression;;BP:positive regulation of double-strand break repair via nonhomologous end joining;;BP:double-strand break repair;;BP:negative regulation of transcription from RNA polymerase II promoter;;BP:posttranscriptional regulation of gene expression;;BP:positive regulation of tyrosine phosphorylation of STAT protein;;BP:positive regul…	K15260	PARP9	------	------	COG2110	S:Function unknown	XP_011951065.2	protein mono-ADP-ribosyltransferase PARP9 isoform X1 [Ovis aries]	sp|Q8IXQ6|PARP9_HUMAN;;	Protein mono-ADP-ribosyltransferase PARP9 OS=Homo sapiens OX=9606 GN=PARP9 PE=1 SV=2;;	PF01661.23;;PF00644.22	Macro;;PARP	Macro domain;;Pol
ENSOART00020009142	ENSOARG00020005939	KYNU	kynureninase [Source:NCBI gene (formerly Entrezgene);Acc:101101867]	yes|up	1	GO:0009435;;GO:0097053;;GO:0034354;;GO:0034516;;GO:0006569;;GO:0034341;;GO:0043420;;GO:0019441;;GO:0019805;;GO:0019363;;GO:0005737;;GO:0005829;;GO:0005654;;GO:0005739;;GO:0016787;;GO:0030429;;GO:0003824;;GO:0061981;;GO:0042803;;GO:0030170	biological_process;;biological_process;;biological_process;;biological_process;;biological_process;;biological_process;;biological_process;;biological_process;;biological_process;;biological_process;;cellular_component;;cellular_component;;cellular_component;;cellular_component;;molecular_function;;molecular_function;;molecular_function;;molecular_function;;molecular_function;;molecular_function;;	BP:NAD biosynthetic process;;BP:L-kynurenine catabolic process;;BP:'de novo' NAD biosynthetic process from tryptophan;;BP:response to vitamin B6;;BP:tryptophan catabolic process;;BP:response to interferon-gamma;;BP:anthranilate metabolic process;;BP:tryptophan catabolic process to kynurenine;;BP:quinolinate biosynthetic process;;BP:pyridine nucleotide biosynthetic process;;CC:cytoplasm;;CC:cytoso…	K01556	KYNU, kynU	map00380	Tryptophan metabolism	COG3844	E:Amino acid transport and metabolism	XP_004004770.1	kynureninase isoform X1 [Ovis aries]	sp|Q16719|KYNU_HUMAN;;	Kynureninase OS=Homo sapiens OX=9606 GN=KYNU PE=1 SV=1;;	PF00266.21	Aminotran_5	Aminotransferase class-V
ENSOART00020013513	ENSOARG00020008812	IFIT3	interferon induced protein with tetratricopeptide repeats 3 [Source:HGNC Symbol;Acc:HGNC:5411]	yes|up	1	GO:0008285;;GO:0051607;;GO:0009615;;GO:0043066;;GO:0035457;;GO:0005829;;GO:0005739;;GO:0005515;;GO:0042802;;GO:0003723	biological_process;;biological_process;;biological_process;;biological_process;;biological_process;;cellular_component;;cellular_component;;molecular_function;;molecular_function;;molecular_function;;	BP:negative regulation of cell proliferation;;BP:defense response to virus;;BP:response to virus;;BP:negative regulation of apoptotic process;;BP:cellular response to interferon-alpha;;CC:cytosol;;CC:mitochondrion;;MF:protein binding;;MF:identical protein binding;;MF:RNA binding;;	K24849	IFIT3	------	------	COG0457	S:Function unknown	XP_027816094.2	interferon-induced protein with tetratricopeptide repeats 3 isoform X1 [Ovis aries]	sp|O14879|IFIT3_HUMAN;;	Interferon-induced protein with tetratricopeptide repeats 3 OS=Homo sapiens OX=9606 GN=IFIT3 PE=1 SV=1;;	PF07719.19;;PF00515.30;;PF13424.8	TPR_2;;TPR_1;;TPR_12	Tetratricopeptide repeat;;Tetratricopeptide repeat;;Tetratricopeptide repeat
ENSOART00020022622	ENSOARG00020014727	IRF7	interferon regulatory factor 7 [Source:NCBI gene (formerly Entrezgene);Acc:101103683]	yes|up	1	GO:0060340;;GO:0002819;;GO:0016064;;GO:0032728;;GO:0010468;;GO:0034127;;GO:0034124;;GO:0032481;;GO:0045893;;GO:0032727;;GO:0051607;;GO:0006355;;GO:0045944;;GO:0060337;;GO:0005737;;GO:0005634;;GO:0005654;;GO:0005829;;GO:0003677;;GO:0000987;;GO:0000976;;GO:0000981;;GO:1990837;;GO:0003700;;GO:0005515;;GO:0000978	biological_process;;biological_process;;biological_process;;biological_process;;biological_process;;biological_process;;biological_process;;biological_process;;biological_process;;biological_process;;biological_process;;biological_process;;biological_process;;biological_process;;cellular_component;;cellular_component;;cellular_component;;cellular_component;;molecular_function;;molecular_function;…	BP:positive regulation of type I interferon-mediated signaling pathway;;BP:regulation of adaptive immune response;;BP:immunoglobulin mediated immune response;;BP:positive regulation of interferon-beta production;;BP:regulation of gene expression;;BP:regulation of MyD88-independent toll-like receptor signaling pathway;;BP:regulation of MyD88-dependent toll-like receptor signaling pathway;;BP:posit…	K09447	IRF7	map05167;;map05164;;map05162;;map05160;;map05161;;map05168;;map05169;;map04622;;map04623;;map04620;;map04621;;map05203	Kaposi sarcoma-associated herpesvirus infection;;Influenza A;;Measles;;Hepatitis C;;Hepatitis B;;Herpes simplex infection;;Epstein-Barr virus infection;;RIG-I-like receptor signaling pathway;;Cytosolic DNA-sensing pathway;;Toll-like receptor signaling pathway;;NOD-like receptor signaling pathway;;Viral carcinogenesis	ENOG4111G85	K:Transcription	XP_027815761.1	interferon regulatory factor 7 isoform X1 [Ovis aries]	sp|Q92985|IRF7_HUMAN;;	Interferon regulatory factor 7 OS=Homo sapiens OX=9606 GN=IRF7 PE=1 SV=2;;	PF10401.11;;PF00605.19	IRF-3;;IRF	Interferon-regulatory factor 3;;Interferon regulatory factor transcription factor
ENSOART00020013944	ENSOARG00020009040		interferon-activable protein 203 [Source:NCBI gene (formerly Entrezgene);Acc:101112936]	yes|up	1	GO:0002218;;GO:0035458	biological_process;;biological_process;;	BP:activation of innate immune response;;BP:cellular response to interferon-beta;;	K20914	IFI16	map04621	NOD-like receptor signaling pathway	ENOG410Y78B	K:Transcription	XP_004002693.2	interferon-activable protein 203 [Ovis aries]	sp|O35368|IFI3_MOUSE;;	Interferon-activable protein 203 OS=Mus musculus OX=10090 GN=Ifi203 PE=1 SV=1;;	PF02760.17;;PF02758.18	HIN;;PYRIN	HIN-200/IF120x domain;;PAAD/DAPIN/Pyrin domain
MSTRG.3944.2	ENSOARG00020003298			yes|up	1	GO:0002548;;GO:0070098;;GO:0070374;;GO:0030593;;GO:0071356;;GO:0007186;;GO:0071347;;GO:0071346;;GO:0006954;;GO:0006955;;GO:0048247;;GO:0043547;;GO:0005615;;GO:0008009;;GO:0048020	biological_process;;biological_process;;biological_process;;biological_process;;biological_process;;biological_process;;biological_process;;biological_process;;biological_process;;biological_process;;biological_process;;biological_process;;cellular_component;;molecular_function;;molecular_function;;	BP:monocyte chemotaxis;;BP:chemokine-mediated signaling pathway;;BP:positive regulation of ERK1 and ERK2 cascade;;BP:neutrophil chemotaxis;;BP:cellular response to tumor necrosis factor;;BP:G-protein coupled receptor signaling pathway;;BP:cellular response to interleukin-1;;BP:cellular response to interferon-gamma;;BP:inflammatory response;;BP:immune response;;BP:lymphocyte chemotaxis;;BP:positiv…	K21083	CCL17	map04060;;map04062;;map04657;;map04625	Cytokine-cytokine receptor interaction;;Chemokine signaling pathway;;IL-17 signaling pathway;;C-type lectin receptor signaling pathway	ENOG41113EM	O:Posttranslational modification, protein turnover, chaperones	XP_027833350.1	C-C motif chemokine 17-like [Ovis aries]	sp|Q95N01|CCL17_CANLF;;	C-C motif chemokine 17 OS=Canis lupus familiaris OX=9615 GN=CCL17 PE=2 SV=1;;	PF00048.22	IL8	Small cytokines
ENSOART00020021906	ENSOARG00020014334	ISG15	Ovis aries ISG15 ubiquitin like modifier (ISG15), mRNA. [Source:RefSeq mRNA;Acc:NM_001009735]	yes|up	1	GO:0032020;;GO:0032649;;GO:0042742;;GO:0030501;;GO:0045648;;GO:0009615;;GO:0009617;;GO:0045071;;GO:0032728;;GO:0032729;;GO:0031397;;GO:0032461;;GO:0019941;;GO:0034340;;GO:0060339;;GO:0070585;;GO:0051607;;GO:0007229;;GO:0032733;;GO:0022627;;GO:0005737;;GO:0005634;;GO:0005576;;GO:0005178;;GO:0031625;;GO:0005515;;GO:0031386	biological_process;;biological_process;;biological_process;;biological_process;;biological_process;;biological_process;;biological_process;;biological_process;;biological_process;;biological_process;;biological_process;;biological_process;;biological_process;;biological_process;;biological_process;;biological_process;;biological_process;;biological_process;;biological_process;;cellular_component;…	BP:ISG15-protein conjugation;;BP:regulation of interferon-gamma production;;BP:defense response to bacterium;;BP:positive regulation of bone mineralization;;BP:positive regulation of erythrocyte differentiation;;BP:response to virus;;BP:response to bacterium;;BP:negative regulation of viral genome replication;;BP:positive regulation of interferon-beta production;;BP:positive regulation of interfe…	K12159	ISG15	map04622;;map05165;;map05169	RIG-I-like receptor signaling pathway;;Human papillomavirus infection;;Epstein-Barr virus infection	COG5272	O:Posttranslational modification, protein turnover, chaperones	XP_005690852.1	PREDICTED: ubiquitin-like protein ISG15 [Capra hircus]	sp|O02741|ISG15_BOVIN;;	Ubiquitin-like protein ISG15 OS=Bos taurus OX=9913 GN=ISG15 PE=1 SV=3;;	PF00240.25;;PF11976.10;;PF18037.3	ubiquitin;;Rad60-SLD;;Ubiquitin_5	Ubiquitin family;;Ubiquitin-2 like Rad60 SUMO-like;;Ubiquitin-like domain
MSTRG.12994.1	ENSOARG00020013258			yes|up	1	GO:2000343;;GO:0033674;;GO:1902166;;GO:0048146;;GO:0002830;;GO:0045581;;GO:0035691;;GO:0002606;;GO:0046598;;GO:0002906;;GO:0016064;;GO:0030890;;GO:0090023;;GO:0051085;;GO:0006886;;GO:0045893;;GO:0001961;;GO:0031394;;GO:0030336;;GO:0019882;;GO:0070206;;GO:0019886;;GO:0043123;;GO:2000448;;GO:0034341;;GO:0001516;;GO:0045059;;GO:0006955;;GO:0002286;;GO:0045060;;GO:0060907;;GO:0050731;;GO:0002792;;GO:…	biological_process;;biological_process;;biological_process;;biological_process;;biological_process;;biological_process;;biological_process;;biological_process;;biological_process;;biological_process;;biological_process;;biological_process;;biological_process;;biological_process;;biological_process;;biological_process;;biological_process;;biological_process;;biological_process;;biological_process;…	BP:positive regulation of chemokin;;BP:positive regulation of kinase activity;;BP:negative regulation of intrinsic apoptotic signaling pathway in response to DNA damage by p53 class mediator;;BP:positive regulation of fibroblast proliferation;;BP:positive regulation of type 2 immune response;;BP:negative regulation of T cell differentiation;;BP:macrophage migration inhibitory factor signaling pat…	K06505	CD74, DHLAG	map05152;;map04612;;map05168	Tuberculosis;;Antigen processing and presentation;;Herpes simplex infection	ENOG410Z4PR	U:Intracellular trafficking, secretion, and vesicular transport	XP_017905648.1	PREDICTED: HLA class II histocompatibility antigen gamma chain isoform X2 [Capra hircus]	sp|P04233|HG2A_HUMAN;;	HLA class II histocompatibility antigen gamma chain OS=Homo sapiens OX=9606 GN=CD74 PE=1 SV=3;;	PF09307.12;;PF08831.12	MHC2-interact;;MHCassoc_trimer	CLIP, MHC2 interacting;;Class II MHC-associated invariant chain trimerisation domain
MSTRG.2469.1	ENSOARG00020013336	XAF1	XIAP associated factor 1 [Source:NCBI gene (formerly Entrezgene);Acc:101103655]	yes|up	1	GO:0006915;;GO:0035456;;GO:0005634;;GO:0005739;;GO:0005654;;GO:0008270;;GO:0046872	biological_process;;biological_process;;cellular_component;;cellular_component;;cellular_component;;molecular_function;;molecular_function;;	BP:apoptotic process;;BP:response to interferon-beta;;CC:nucleus;;CC:mitochondrion;;CC:nucleoplasm;;MF:zinc ion binding;;MF:metal ion binding;;	------	------	------	------	ENOG4110HW5	A:RNA processing and modification	XP_004012629.2	XIAP-associated factor 1 isoform X1 [Ovis aries]	sp|Q58DH1|XAF1_BOVIN;;	XIAP-associated factor 1 OS=Bos taurus OX=9913 GN=XAF1 PE=2 SV=2;;	PF18608.3;;PF18439.3	XAF1_C;;zf_UBZ	XIAP-associated factor 1 C-terminal domain;;Ubiquitin-Binding Zinc Finger
ENSOART00020011079	ENSOARG00020007263			yes|up	1	GO:0051607;;GO:0007565;;GO:0006952;;GO:0005576;;GO:0005615;;GO:0005126;;GO:0005125;;GO:0005132	biological_process;;biological_process;;biological_process;;cellular_component;;cellular_component;;molecular_function;;molecular_function;;molecular_function;;	BP:defense response to virus;;BP:female pregnancy;;BP:defense response;;CC:extracellular region;;CC:extracellular space;;MF:cytokine receptor binding;;MF:cytokine activity;;MF:type I interferon receptor binding;;	K05415	IFNB	map05167;;map05142;;map04650;;map05162;;map05163;;map05160;;map05161;;map05164;;map05168;;map05169;;map05165;;map04217;;map04622;;map04623;;map04620;;map04621;;map05131;;map05170;;map05152;;map04668;;map04380;;map04060;;map04630;;map04151	Kaposi sarcoma-associated herpesvirus infection;;Chagas diseas;;Natural killer cell mediated cytotoxicity;;Measles;;Human cytomegalovirus infection;;Hepatitis C;;Hepatitis B;;Influenza A;;Herpes simplex infection;;Epstein-Barr virus infection;;Human papillomavirus infection;;Necroptosis;;RIG-I-like receptor signaling pathway;;Cytosolic DNA-sensing pathway;;Toll-like receptor signaling pathway;;NO…	ENOG41113EJ	O:Posttranslational modification, protein turnover, chaperones	XP_027819740.2	interferon beta-2-like [Ovis aries]	sp|P01576|IFNB2_BOVIN;;	Interferon beta-2 OS=Bos taurus OX=9913 GN=IFNB2 PE=3 SV=1;;	PF00143.21	Interferon	Interferon alpha/beta domain
MSTRG.4890.1	ENSOARG00020011230	TRIM21	tripartite motif containing 21 [Source:HGNC Symbol;Acc:HGNC:11312]	yes|up	1	GO:0090086;;GO:1902187;;GO:0046596;;GO:0000209;;GO:0046598;;GO:0032880;;GO:0032092;;GO:0045787;;GO:0016567;;GO:0010508;;GO:0045824;;GO:0007049;;GO:0010468;;GO:0070534;;GO:0045087;;GO:0034341;;GO:0032897;;GO:0051092;;GO:0051091;;GO:0031648;;GO:0032088;;GO:0006513;;GO:0051865;;GO:0043123;;GO:0005737;;GO:0005634;;GO:0005776;;GO:0005654;;GO:0031410;;GO:0005829;;GO:0000932;;GO:0019005;;GO:0008270;;GO:…	biological_process;;biological_process;;biological_process;;biological_process;;biological_process;;biological_process;;biological_process;;biological_process;;biological_process;;biological_process;;biological_process;;biological_process;;biological_process;;biological_process;;biological_process;;biological_process;;biological_process;;biological_process;;biological_process;;biological_process;…	BP:negative regulation of protein deubiquitination;;BP:negative regulation of viral release from host cell;;BP:regulation of viral entry into host cell;;BP:protein polyubiquitination;;BP:positive regulation of viral entry into host cell;;BP:regulation of protein localization;;BP:positive regulation of protein binding;;BP:positive regulation of cell cycle;;BP:protein ubiquitination;;BP:positive re…	K10651	TRIM21, SSA1	map05322	Systemic lupus erythematosus	ENOG4111G04;;ENOG410YDPJ	S:Function unknown;;	XP_004016313.2	E3 ubiquitin-protein ligase TRIM21 [Ovis aries]	sp|Q7YRV4|RO52_BOVIN;;	E3 ubiquitin-protein ligase TRIM21 OS=Bos taurus OX=9913 GN=TRIM21 PE=2 SV=1;;	PF13765.8;;PF00622.30;;PF00097.27;;PF15227.8;;PF13445.8;;PF13639.8;;PF13923.8;;PF14835.8;;PF13920.8;;PF00643.26;;PF14634.8;;PF14570.8	PRY;;SPRY;;zf-C3HC4;;zf-C3HC4_4;;zf-RING_UBOX;;zf-RING_2;;zf-C3HC4_2;;zf-RING_6;;zf-C3HC4_3;;zf-B_box;;zf-RING_5;;zf-RING_4	SPRY-associated domain;;SPRY domain;;Zinc finger, C3HC4 type;;zinc finger of C3HC4-type, RING;;RING-type zinc-finger;;Ring finger domain;;Zinc finger, C3HC4 type;;zf-RING of BARD1-type protein;;Zinc finger, C3HC4 type;;B-box zinc finger;;zinc-RING finger domain;;RING/Ubox like zinc-binding domain
ENSOART00020016740	ENSOARG00020010727	IFIH1	interferon induced with helicase C domain 1 [Source:NCBI gene (formerly Entrezgene);Acc:101106234]	yes|up	1	GO:0009615;;GO:0045071;;GO:0032728;;GO:0032727;;GO:0032760;;GO:0098586;;GO:0045087;;GO:0098542;;GO:0006955;;GO:0060760;;GO:0016925;;GO:0039530;;GO:0051607;;GO:0071360;;GO:0002376;;GO:0032755;;GO:0005737;;GO:0005739;;GO:0008270;;GO:0016887;;GO:0003677;;GO:0000166;;GO:0042802;;GO:0043021;;GO:0046872;;GO:0005524;;GO:0016787;;GO:0004386;;GO:0003727;;GO:0003724;;GO:0003725;;GO:0003723	biological_process;;biological_process;;biological_process;;biological_process;;biological_process;;biological_process;;biological_process;;biological_process;;biological_process;;biological_process;;biological_process;;biological_process;;biological_process;;biological_process;;biological_process;;biological_process;;cellular_component;;cellular_component;;molecular_function;;molecular_function;…	BP:response to virus;;BP:negative regulation of viral genome replication;;BP:positive regulation of interferon-beta production;;BP:positive regulation of interferon-alpha production;;BP:positive regulation of tumor necrosis factor production;;BP:cellular response to virus;;BP:innate immune response;;BP:defense response to other organism;;BP:immune response;;BP:positive regulation of response to c…	K12647	IFIH1, MDA5	map05164;;map05162;;map05161;;map05168;;map04622	Influenza A;;Measles;;Hepatitis B;;Herpes simplex infection;;RIG-I-like receptor signaling pathway	COG1111	L:Replication, recombination and repair	XP_004004704.1	interferon-induced helicase C domain-containing protein 1 [Ovis aries]	sp|Q9BYX4|IFIH1_HUMAN;;	Interferon-induced helicase C domain-containing protein 1 OS=Homo sapiens OX=9606 GN=IFIH1 PE=1 SV=3;;	PF16739.7;;PF11648.10;;PF18119.3;;PF00271.33;;PF04851.17;;PF00270.31;;PF00619.23;;PF18766.3	CARD_2;;RIG-I_C-RD;;RIG-I_C;;Helicase_C;;ResIII;;DEAD;;CARD;;SWI2_SNF2	Caspase recruitment domain;;C-terminal domain of RIG-I;;RIG-I receptor C-terminal domain;;Helicase conserved C-terminal domain;;Type III restriction enzyme, res subunit;;DEAD/DEAH box helicase;;Caspase recruitment domain;;SWI2/SNF2 ATPase
ENSOART00020012276	ENSOARG00020007985	CD274	CD274 molecule [Source:HGNC Symbol;Acc:HGNC:17635]	yes|up	1	GO:0042130;;GO:0046007;;GO:0006955;;GO:1903556;;GO:0007166;;GO:1901998;;GO:0032693;;GO:1905404;;GO:2001186;;GO:0034097;;GO:0002845;;GO:0031295;;GO:0032689;;GO:2000562;;GO:0032733;;GO:0007165;;GO:0009897;;GO:0015629;;GO:0055038;;GO:0070062;;GO:0016021;;GO:0005654;;GO:0031901;;GO:0005886	biological_process;;biological_process;;biological_process;;biological_process;;biological_process;;biological_process;;biological_process;;biological_process;;biological_process;;biological_process;;biological_process;;biological_process;;biological_process;;biological_process;;biological_process;;biological_process;;cellular_component;;cellular_component;;cellular_component;;cellular_component;…	BP:negative regulation of T cell proliferation;;BP:negative regulation of activated T cell proliferation;;BP:immune response;;BP:negative regulation of tumor necrosis factor superfamily cytokine production;;BP:cell surface receptor signaling pathway;;BP:toxin transport;;BP:negative regulation of interleukin-10 production;;BP:positive regulation of activated CD8-positive, alpha-beta T cell apoptot…	K06745	PDL1, CD274	map04514	Cell adhesion molecule	ENOG4111V14	U:Intracellular trafficking, secretion, and vesicular transport	XP_004004411.1	programmed cell death 1 ligand 1 isoform X2 [Ovis aries]	sp|Q9NZQ7|PD1L1_HUMAN;;	Programmed cell death 1 ligand 1 OS=Homo sapiens OX=9606 GN=CD274 PE=1 SV=1;;	PF13927.8;;PF07679.18;;PF07686.19;;PF13895.8;;PF08205.14;;PF00047.27;;PF07654.17	Ig_3;;I-set;;V-set;;Ig_2;;C2-set_2;;ig;;C1-set	Immunoglobulin domain;;Immunoglobulin I-set domain;;Immunoglobulin V-set domain;;Immunoglobulin domain;;CD80-like C2-set immunoglobulin domain;;Immunoglobulin domain;;Immunoglobulin C1-set domain
MSTRG.705.3	ENSOARG00020002136	ADAR	adenosine deaminase RNA specific [Source:NCBI gene (formerly Entrezgene);Acc:101104366]	yes|up	1	GO:0044387;;GO:0031054;;GO:0035280;;GO:0035455;;GO:0001649;;GO:1900369;;GO:0045070;;GO:0002244;;GO:0043066;;GO:0006382;;GO:0098586;;GO:0030218;;GO:0060216;;GO:0060339;;GO:0002566;;GO:0051607;;GO:0061484;;GO:0006396;;GO:0005737;;GO:0005730;;GO:0005654;;GO:0044530;;GO:0008251;;GO:0003726;;GO:0003725;;GO:0003723	biological_process;;biological_process;;biological_process;;biological_process;;biological_process;;biological_process;;biological_process;;biological_process;;biological_process;;biological_process;;biological_process;;biological_process;;biological_process;;biological_process;;biological_process;;biological_process;;biological_process;;biological_process;;cellular_component;;cellular_component;…	BP:negative regulation of protein kinase activity by regulation of protein phosphorylation;;BP:pre-miRNA processing;;BP:miRNA loading onto RISC involved in gene silencing by miRNA;;BP:response to interferon-alpha;;BP:osteoblast differentiation;;BP:negative regulation of RNA interference;;BP:positive regulation of viral genome replication;;BP:hematopoietic progenitor cell differentiation;;BP:negat…	K12968	ADAR, ADAR1	map04623;;map05164;;map05162	Cytosolic DNA-sensing pathway;;Influenza A;;Measles	ENOG410XT0Z	S:Function unknown	XP_012037909.2	double-stranded RNA-specific adenosine deaminase isoform X4 [Ovis aries]	sp|P55265|DSRAD_HUMAN;;	Double-stranded RNA-specific adenosine deaminase OS=Homo sapiens OX=9606 GN=ADAR PE=1 SV=4;;	PF02137.20;;PF00035.28;;PF02295.19	A_deamin;;dsrm;;z-alpha	Adenosine-deaminase;;Double-stranded RNA binding motif;;Adenosine deaminase z-alpha domain
ENSOART00020020470	ENSOARG00020013373			yes|up	1	GO:0060340;;GO:0051607;;GO:0003726;;GO:0003723;;GO:0003677	biological_process;;biological_process;;molecular_function;;molecular_function;;molecular_function;;	BP:positive regulation of type I interferon-mediated signaling pathway;;BP:defense response to virus;;MF:double-stranded RNA adenosine deaminase activity;;MF:RNA binding;;MF:DNA binding;;	K12965	ZBP1, DAI	map04623;;map04217	Cytosolic DNA-sensing pathway;;Necroptosis	ENOG411196S	S:Function unknown	XP_004014817.1	Z-DNA-binding protein 1 isoform X3 [Ovis aries]	sp|Q9H171|ZBP1_HUMAN;;	Z-DNA-binding protein 1 OS=Homo sapiens OX=9606 GN=ZBP1 PE=1 SV=2;;	PF02295.19	z-alpha	Adenosine deaminase z-alpha domain
MSTRG.5604.2	ENSOARG00020017761			yes|up	1	GO:0032760;;GO:0051607;;GO:0009615;;GO:0045087;;GO:0045071;;GO:0060700;;GO:1903487;;GO:0042742;;GO:0032728;;GO:0060337;;GO:0070106;;GO:0005737;;GO:0005654;;GO:0016020;;GO:0048471;;GO:0005829;;GO:0046872;;GO:0003725;;GO:0001730;;GO:0005524	biological_process;;biological_process;;biological_process;;biological_process;;biological_process;;biological_process;;biological_process;;biological_process;;biological_process;;biological_process;;biological_process;;cellular_component;;cellular_component;;cellular_component;;cellular_component;;cellular_component;;molecular_function;;molecular_function;;molecular_function;;molecular_function;;	BP:positive regulation of tumor necrosis factor production;;BP:defense response to virus;;BP:response to virus;;BP:innate immune response;;BP:negative regulation of viral genome replication;;BP:regulation of ribonuclease activity;;BP:regulation of lactation;;BP:defense response to bacterium;;BP:positive regulation of interferon-beta production;;BP:type I interferon signaling pathway;;BP:interleuk…	K14216	OAS	map05164;;map05162;;map05160;;map05168;;map05169;;map04621	Influenza A;;Measles;;Hepatitis C;;Herpes simplex infection;;Epstein-Barr virus infection;;NOD-like receptor signaling pathway	COG5272	O:Posttranslational modification, protein turnover, chaperones	XP_027812374.1	2'-5'-oligoadenylate synthase 2 isoform X1 [Ovis aries]	sp|F1N3B8|OAS2_BOVIN;;	2'-5'-oligoadenylate synthase 2 OS=Bos taurus OX=9913 GN=OAS2 PE=2 SV=1;;	PF10421.11;;PF18144.3;;PF01909.25;;PF00078.29	OAS1_C;;SMODS;;NTP_transf_2;;RVT_1	2'-5'-oligoadenylate synthetase 1, domain 2, C-terminus;;Second Messenger Oligonucleotide or Dinucleotide Synthetase domain;;Nucleotidyltransferase domain;;Reverse transcriptase
MSTRG.5604.1	ENSOARG00020017761			yes|down	1	GO:0032760;;GO:0051607;;GO:0009615;;GO:0045087;;GO:0045071;;GO:0060700;;GO:1903487;;GO:0042742;;GO:0032728;;GO:0060337;;GO:0070106;;GO:0005737;;GO:0005654;;GO:0016020;;GO:0048471;;GO:0005829;;GO:0046872;;GO:0003725;;GO:0001730;;GO:0005524	biological_process;;biological_process;;biological_process;;biological_process;;biological_process;;biological_process;;biological_process;;biological_process;;biological_process;;biological_process;;biological_process;;cellular_component;;cellular_component;;cellular_component;;cellular_component;;cellular_component;;molecular_function;;molecular_function;;molecular_function;;molecular_function;;	BP:positive regulation of tumor necrosis factor production;;BP:defense response to virus;;BP:response to virus;;BP:innate immune response;;BP:negative regulation of viral genome replication;;BP:regulation of ribonuclease activity;;BP:regulation of lactation;;BP:defense response to bacterium;;BP:positive regulation of interferon-beta production;;BP:type I interferon signaling pathway;;BP:interleuk…	K14216	OAS	map05164;;map05162;;map05160;;map05168;;map05169;;map04621	Influenza A;;Measles;;Hepatitis C;;Herpes simplex infection;;Epstein-Barr virus infection;;NOD-like receptor signaling pathway	COG5272	O:Posttranslational modification, protein turnover, chaperones	KAG5198745.1	hypothetical protein JEQ12_007341 [Ovis aries]	sp|F1N3B8|OAS2_BOVIN;;	2'-5'-oligoadenylate synthase 2 OS=Bos taurus OX=9913 GN=OAS2 PE=2 SV=1;;	PF10421.11;;PF01909.25;;PF18144.3	OAS1_C;;NTP_transf_2;;SMODS	2'-5'-oligoadenylate synthetase 1, domain 2, C-terminus;;Nucleotidyltransferase domain;;Second Messenger Oligonucleotide or Dinucleotide Synthetase domain
MSTRG.5604.4	ENSOARG00020017761			yes|up	1	GO:0032760;;GO:0051607;;GO:0009615;;GO:0045087;;GO:0045071;;GO:0060700;;GO:1903487;;GO:0042742;;GO:0032728;;GO:0060337;;GO:0070106;;GO:0005737;;GO:0005654;;GO:0016020;;GO:0048471;;GO:0005829;;GO:0046872;;GO:0003725;;GO:0001730;;GO:0005524	biological_process;;biological_process;;biological_process;;biological_process;;biological_process;;biological_process;;biological_process;;biological_process;;biological_process;;biological_process;;biological_process;;cellular_component;;cellular_component;;cellular_component;;cellular_component;;cellular_component;;molecular_function;;molecular_function;;molecular_function;;molecular_function;;	BP:positive regulation of tumor necrosis factor production;;BP:defense response to virus;;BP:response to virus;;BP:innate immune response;;BP:negative regulation of viral genome replication;;BP:regulation of ribonuclease activity;;BP:regulation of lactation;;BP:defense response to bacterium;;BP:positive regulation of interferon-beta production;;BP:type I interferon signaling pathway;;BP:interleuk…	K14216	OAS	map05164;;map05162;;map05160;;map05168;;map05169;;map04621	Influenza A;;Measles;;Hepatitis C;;Herpes simplex infection;;Epstein-Barr virus infection;;NOD-like receptor signaling pathway	COG5272	O:Posttranslational modification, protein turnover, chaperones	XP_027812374.1	2'-5'-oligoadenylate synthase 2 isoform X1 [Ovis aries]	sp|F1N3B8|OAS2_BOVIN;;	2'-5'-oligoadenylate synthase 2 OS=Bos taurus OX=9913 GN=OAS2 PE=2 SV=1;;	PF10421.11;;PF18144.3;;PF01909.25;;PF00078.29	OAS1_C;;SMODS;;NTP_transf_2;;RVT_1	2'-5'-oligoadenylate synthetase 1, domain 2, C-terminus;;Second Messenger Oligonucleotide or Dinucleotide Synthetase domain;;Nucleotidyltransferase domain;;Reverse transcriptase
ENSOART00020008196	ENSOARG00020005334	PLSCR1	phospholipid scramblase 1 [Source:HGNC Symbol;Acc:HGNC:9092]	yes|up	1	GO:0017121;;GO:0010628;;GO:0070782;;GO:0035456;;GO:0050765;;GO:0045071;;GO:0045089;;GO:0010288;;GO:2000373;;GO:0006915;;GO:0051607;;GO:1905820;;GO:0045944;;GO:0005737;;GO:0005730;;GO:0005634;;GO:0005654;;GO:0048471;;GO:0005794;;GO:0062023;;GO:0005887;;GO:0005886;;GO:0005829;;GO:0045121;;GO:0017128;;GO:0042609;;GO:0017124;;GO:0019899;;GO:0008270;;GO:0045340;;GO:0000287;;GO:0005509;;GO:0005154;;GO:…	biological_process;;biological_process;;biological_process;;biological_process;;biological_process;;biological_process;;biological_process;;biological_process;;biological_process;;biological_process;;biological_process;;biological_process;;biological_process;;cellular_component;;cellular_component;;cellular_component;;cellular_component;;cellular_component;;cellular_component;;cellular_component;…	BP:phospholipid scrambling;;BP:positive regulation of gene expression;;BP:phosphatidylserine exposure on apoptotic cell surface;;BP:response to interferon-beta;;BP:negative regulation of phagocytosis;;BP:negative regulation of viral genome replication;;BP:positive regulation of innate immune response;;BP:response to lead ion;;BP:positive regulation of DNA topoisomeras;;BP:apoptotic process;;BP:de…	------	------	------	------	ENOG410XSYS	S:Function unknown	XP_027815347.1	phospholipid scramblase 1 isoform X1 [Ovis aries]	sp|Q3ZBG9|PLS2_BOVIN;;	Phospholipid scramblase 2 OS=Bos taurus OX=9913 GN=PLSCR2 PE=2 SV=1;;	PF03803.17	Scramblase	Scramblase
ENSOART00020037368	ENSOARG00020023963	PYCARD	apoptosis-associated speck-like protein containing a CARD [Source:NCBI gene (formerly Entrezgene);Acc:101105208]	yes|up	1	GO:0010803;;GO:0050729;;GO:0009617;;GO:0050727;;GO:0032729;;GO:0043281;;GO:0043280;;GO:0032722;;GO:0002588;;GO:2001238;;GO:0002821;;GO:0046330;;GO:0051707;;GO:0002277;;GO:0044351;;GO:0032731;;GO:0032733;;GO:0050829;;GO:0071901;;GO:0042981;;GO:0072332;;GO:0071356;;GO:2000406;;GO:0050766;;GO:0032760;;GO:0006952;;GO:0001773;;GO:0006954;;GO:0006955;;GO:0051607;;GO:0071347;;GO:0031647;;GO:0032088;;GO:…	biological_process;;biological_process;;biological_process;;biological_process;;biological_process;;biological_process;;biological_process;;biological_process;;biological_process;;biological_process;;biological_process;;biological_process;;biological_process;;biological_process;;biological_process;;biological_process;;biological_process;;biological_process;;biological_process;;biological_process;…	BP:regulation of tumor necrosis factor-mediated signaling pathway;;BP:positive regulation of inflammatory response;;BP:response to bacterium;;BP:regulation of inflammatory response;;BP:positive regulation of interferon-gamma production;;BP:regulation of cysteine-type endopeptidase activity involved in apoptotic process;;BP:positive regulation of cysteine-type endopeptidase activity involved in ap…	K12799	PYCARD, ASC	map05164;;map05134;;map05132;;map04623;;map04621;;map05131;;map05130;;map05133;;map04625;;map04217	Influenza A;;Legionellosis;;Salmonella infection;;Cytosolic DNA-sensing pathway;;NOD-like receptor signaling pathway;;Shigellosis;;Pathogenic Escherichia coli infection;;Pertussis;;C-type lectin receptor signaling pathway;;Necroptosis	ENOG4111XEQ	O:Posttranslational modification, protein turnover, chaperones	XP_004020973.1	apoptosis-associated speck-like protein containing a CARD [Ovis aries]	sp|Q8HXK9|ASC_BOVIN;;	Apoptosis-associated speck-like protein containing a CARD OS=Bos taurus OX=9913 GN=PYCARD PE=2 SV=1;;	PF00619.23;;PF02758.18	CARD;;PYRIN	Caspase recruitment domain;;PAAD/DAPIN/Pyrin domain
ENSOART00020024533	ENSOARG00020015467	CIITA	class II major histocompatibility complex transactivator [Source:HGNC Symbol;Acc:HGNC:7067]	yes|up	1	GO:0006954;;GO:0045345;;GO:0034341;;GO:0006355;;GO:0045892;;GO:0045944;;GO:0045348;;GO:0005829;;GO:0005654;;GO:0033613;;GO:0005515;;GO:0005524	biological_process;;biological_process;;biological_process;;biological_process;;biological_process;;biological_process;;biological_process;;cellular_component;;cellular_component;;molecular_function;;molecular_function;;molecular_function;;	BP:inflammatory response;;BP:positive regulation of MHC class I biosynthetic process;;BP:response to interferon-gamma;;BP:regulation of transcription, DNA-templated;;BP:negative regulation of transcription, DNA-templated;;BP:positive regulation of transcription from RNA polymerase II promoter;;BP:positive regulation of MHC class II biosynthetic process;;CC:cytosol;;CC:nucleoplasm;;MF:activating t…	K08060	CIITA	map05152;;map05164;;map04612;;map05145;;map05340	Tuberculosis;;Influenza A;;Antigen processing and presentation;;Toxoplasmosis;;Primary immunodeficiency	ENOG410ZBX3	S:Function unknown	XP_042095827.1	MHC class II transactivator isoform X4 [Ovis aries]	sp|P33076|C2TA_HUMAN;;	MHC class II transactivator OS=Homo sapiens OX=9606 GN=CIITA PE=1 SV=3;;	PF05729.14;;PF13516.8;;PF17776.3;;PF13855.8;;PF12799.9	NACHT;;LRR_6;;NLRC4_HD2;;LRR_8;;LRR_4	NACHT domain;;Leucine Rich repeat;;NLRC4 helical domain HD2;;Leucine rich repeat;;Leucine Rich repeats
ENSOART00020004107	ENSOARG00020002675	MX2	Ovis aries MX dynamin like GTPase 2 (MX2), mRNA. [Source:RefSeq mRNA;Acc:NM_001078652]	yes|up	1	GO:0050803;;GO:0061025;;GO:0098884;;GO:0035455;;GO:0016185;;GO:0009615;;GO:0000266;;GO:0045087;;GO:0031623;;GO:0003374;;GO:0051607;;GO:0051726;;GO:0046822;;GO:0030424;;GO:0044327;;GO:0005737;;GO:0005634;;GO:0016020;;GO:0098844;;GO:0098793;;GO:0015630;;GO:0031966;;GO:0014069;;GO:0005886;;GO:0005643;;GO:0031410;;GO:0008017;;GO:0005525;;GO:0003924	biological_process;;biological_process;;biological_process;;biological_process;;biological_process;;biological_process;;biological_process;;biological_process;;biological_process;;biological_process;;biological_process;;biological_process;;biological_process;;cellular_component;;cellular_component;;cellular_component;;cellular_component;;cellular_component;;cellular_component;;cellular_component;…	BP:regulation of synapse structure or activity;;BP:membrane fusion;;BP:postsynaptic neurotransmitter receptor internalization;;BP:response to interferon-alpha;;BP:synaptic vesicle budding from presynaptic endocytic zone membrane;;BP:response to virus;;BP:mitochondrial fission;;BP:innate immune response;;BP:receptor internalization;;BP:dynamin family protein polymerization involved in mitochondria…	K14754	MX	map05164;;map05165;;map05162;;map05160	Influenza A;;Human papillomavirus infection;;Measles;;Hepatitis C	COG0699	S:Function unknown	AHY30286.1	myxovirus resistance 2 [Ovis aries]	sp|Q5I2P5|MX2_SHEEP;;	Interferon-induced GTP-binding protein Mx2 OS=Ovis aries OX=9940 GN=MX2 PE=2 SV=1;;	PF01031.22;;PF00350.25;;PF02212.20;;PF01926.25	Dynamin_M;;Dynamin_N;;GED;;MMR_HSR1	Dynamin central region;;Dynamin family;;Dynamin GTPase effector domain;;50S ribosome-binding GTPase
MSTRG.1441.1	ENSOARG00020002706	MX1	Ovis aries MX dynamin like GTPase 1 (MX1), mRNA. [Source:RefSeq mRNA;Acc:NM_001009753]	yes|up	1	GO:0000266;;GO:0061025;;GO:0098884;;GO:0016185;;GO:0009615;;GO:0045071;;GO:0050803;;GO:0045087;;GO:0034342;;GO:0034340;;GO:0031623;;GO:0003374;;GO:0051607;;GO:0005789;;GO:0044327;;GO:0005737;;GO:0005634;;GO:0016020;;GO:0098844;;GO:0048471;;GO:0015630;;GO:0031966;;GO:0014069;;GO:0005886;;GO:0030424;;GO:0098793;;GO:0031410;;GO:0008017;;GO:0005525;;GO:0003924	biological_process;;biological_process;;biological_process;;biological_process;;biological_process;;biological_process;;biological_process;;biological_process;;biological_process;;biological_process;;biological_process;;biological_process;;biological_process;;cellular_component;;cellular_component;;cellular_component;;cellular_component;;cellular_component;;cellular_component;;cellular_component;…	BP:mitochondrial fission;;BP:membrane fusion;;BP:postsynaptic neurotransmitter receptor internalization;;BP:synaptic vesicle budding from presynaptic endocytic zone membrane;;BP:response to virus;;BP:negative regulation of viral genome replication;;BP:regulation of synapse structure or activity;;BP:innate immune response;;BP:response to type III interferon;;BP:response to type I interferon;;BP:re…	K14754	MX	map05164;;map05165;;map05162;;map05160	Influenza A;;Human papillomavirus infection;;Measles;;Hepatitis C	COG0699	S:Function unknown	KAG5216264.1	hypothetical protein JEQ12_001840 [Ovis aries]	sp|P33237|MX1_SHEEP;;	Interferon-induced GTP-binding protein Mx1 OS=Ovis aries OX=9940 GN=MX1 PE=1 SV=1;;	PF01031.22;;PF00350.25;;PF02212.20;;PF01926.25	Dynamin_M;;Dynamin_N;;GED;;MMR_HSR1	Dynamin central region;;Dynamin family;;Dynamin GTPase effector domain;;50S ribosome-binding GTPase
ENSOART00020017116	ENSOARG00020011230	TRIM21	tripartite motif containing 21 [Source:HGNC Symbol;Acc:HGNC:11312]	yes|up	1	GO:0090086;;GO:1902187;;GO:0046596;;GO:0000209;;GO:0046598;;GO:0032880;;GO:0032092;;GO:0045787;;GO:0006513;;GO:0010508;;GO:0051865;;GO:0007049;;GO:0010468;;GO:0044790;;GO:0070534;;GO:0045087;;GO:0034341;;GO:0032897;;GO:0051092;;GO:0051091;;GO:0031648;;GO:0032088;;GO:0016567;;GO:0045824;;GO:0043123;;GO:0005737;;GO:0005634;;GO:0005776;;GO:0005654;;GO:0031410;;GO:0005829;;GO:0000932;;GO:0019005;;GO:…	biological_process;;biological_process;;biological_process;;biological_process;;biological_process;;biological_process;;biological_process;;biological_process;;biological_process;;biological_process;;biological_process;;biological_process;;biological_process;;biological_process;;biological_process;;biological_process;;biological_process;;biological_process;;biological_process;;biological_process;…	BP:negative regulation of protein deubiquitination;;BP:negative regulation of viral release from host cell;;BP:regulation of viral entry into host cell;;BP:protein polyubiquitination;;BP:positive regulation of viral entry into host cell;;BP:regulation of protein localization;;BP:positive regulation of protein binding;;BP:positive regulation of cell cycle;;BP:protein monoubiquitination;;BP:positiv…	K10651	TRIM21, SSA1	map05322	Systemic lupus erythematosus	ENOG4111G04;;ENOG410YDPJ	S:Function unknown;;	XP_004016313.2	E3 ubiquitin-protein ligase TRIM21 [Ovis aries]	sp|Q7YRV4|RO52_BOVIN;;	E3 ubiquitin-protein ligase TRIM21 OS=Bos taurus OX=9913 GN=TRIM21 PE=2 SV=1;;	PF13765.8;;PF00622.30;;PF00097.27;;PF15227.8;;PF13445.8;;PF13923.8;;PF13639.8;;PF14835.8;;PF13920.8;;PF00643.26;;PF14634.8;;PF14570.8	PRY;;SPRY;;zf-C3HC4;;zf-C3HC4_4;;zf-RING_UBOX;;zf-C3HC4_2;;zf-RING_2;;zf-RING_6;;zf-C3HC4_3;;zf-B_box;;zf-RING_5;;zf-RING_4	SPRY-associated domain;;SPRY domain;;Zinc finger, C3HC4 type;;zinc finger of C3HC4-type, RING;;RING-type zinc-finger;;Zinc finger, C3HC4 type;;Ring finger domain;;zf-RING of BARD1-type protein;;Zinc finger, C3HC4 type;;B-box zinc finger;;zinc-RING finger domain;;RING/Ubox like zinc-binding domain
ENSOART00020003279	ENSOARG00020002136	ADAR	adenosine deaminase RNA specific [Source:NCBI gene (formerly Entrezgene);Acc:101104366]	yes|up	1	GO:0045070;;GO:0044387;;GO:0031054;;GO:0035280;;GO:0035455;;GO:0001649;;GO:1900369;;GO:0009615;;GO:0016553;;GO:0002244;;GO:0043066;;GO:0006382;;GO:0098586;;GO:0030218;;GO:0060216;;GO:0060339;;GO:0051607;;GO:0002566;;GO:0061484;;GO:0035196;;GO:0006396;;GO:0005737;;GO:0005730;;GO:0005634;;GO:0005654;;GO:0044530;;GO:0008251;;GO:0004000;;GO:0003726;;GO:0003725;;GO:0003723	biological_process;;biological_process;;biological_process;;biological_process;;biological_process;;biological_process;;biological_process;;biological_process;;biological_process;;biological_process;;biological_process;;biological_process;;biological_process;;biological_process;;biological_process;;biological_process;;biological_process;;biological_process;;biological_process;;biological_process;…	BP:positive regulation of viral genome replication;;BP:negative regulation of protein kinase activity by regulation of protein phosphorylation;;BP:pre-miRNA processing;;BP:miRNA loading onto RISC involved in gene silencing by miRNA;;BP:response to interferon-alpha;;BP:osteoblast differentiation;;BP:negative regulation of RNA interference;;BP:response to virus;;BP:base conversion or substitution e…	K12968	ADAR, ADAR1	map04623;;map05164;;map05162	Cytosolic DNA-sensing pathway;;Influenza A;;Measles	ENOG410XT0Z	S:Function unknown	XP_027831499.1	double-stranded RNA-specific adenosine deaminase isoform X2 [Ovis aries]	sp|P55265|DSRAD_HUMAN;;	Double-stranded RNA-specific adenosine deaminase OS=Homo sapiens OX=9606 GN=ADAR PE=1 SV=4;;	PF02137.20;;PF02295.19;;PF00035.28;;PF01978.21	A_deamin;;z-alpha;;dsrm;;TrmB	Adenosine-deaminase;;Adenosine deaminase z-alpha domain;;Double-stranded RNA binding motif;;Sugar-specific transcriptional regulator TrmB
MSTRG.8870.2	ENSOARG00020008771	IFIT2	interferon induced protein with tetratricopeptide repeats 2 [Source:HGNC Symbol;Acc:HGNC:5409]	yes|up	1	GO:0032091;;GO:0051607;;GO:0043065;;GO:0035457;;GO:0005829;;GO:0005783;;GO:0003723	biological_process;;biological_process;;biological_process;;biological_process;;cellular_component;;cellular_component;;molecular_function;;	BP:negative regulation of protein binding;;BP:defense response to virus;;BP:positive regulation of apoptotic process;;BP:cellular response to interferon-alpha;;CC:cytosol;;CC:endoplasmic reticulum;;MF:RNA binding;;	K24848	IFIT2	------	------	COG0457	S:Function unknown	XP_004020331.2	interferon-induced protein with tetratricopeptide repeats 2 [Ovis aries]	sp|P09913|IFIT2_HUMAN;;	Interferon-induced protein with tetratricopeptide repeats 2 OS=Homo sapiens OX=9606 GN=IFIT2 PE=1 SV=1;;	PF07719.19;;PF14559.8;;PF13424.8;;PF00515.30;;PF13414.8;;PF13428.8;;PF13432.8;;PF13176.8;;PF12569.10	TPR_2;;TPR_19;;TPR_12;;TPR_1;;TPR_11;;TPR_14;;TPR_16;;TPR_7;;NARP1	Tetratricopeptide repeat;;Tetratricopeptide repeat;;Tetratricopeptide repeat;;Tetratricopeptide repeat;;TPR repeat;;Tetratricopeptide repeat;;Tetratricopeptide repeat;;Tetratricopeptide repeat;;NMDA receptor-regulated protein 1
MSTRG.8870.1	ENSOARG00020008771	IFIT2	interferon induced protein with tetratricopeptide repeats 2 [Source:HGNC Symbol;Acc:HGNC:5409]	yes|up	1	GO:0032091;;GO:0051607;;GO:0043065;;GO:0035457;;GO:0005829;;GO:0005783;;GO:0003723	biological_process;;biological_process;;biological_process;;biological_process;;cellular_component;;cellular_component;;molecular_function;;	BP:negative regulation of protein binding;;BP:defense response to virus;;BP:positive regulation of apoptotic process;;BP:cellular response to interferon-alpha;;CC:cytosol;;CC:endoplasmic reticulum;;MF:RNA binding;;	K24848	IFIT2	------	------	COG0457	S:Function unknown	XP_004020331.2	interferon-induced protein with tetratricopeptide repeats 2 [Ovis aries]	sp|P09913|IFIT2_HUMAN;;	Interferon-induced protein with tetratricopeptide repeats 2 OS=Homo sapiens OX=9606 GN=IFIT2 PE=1 SV=1;;	PF07719.19;;PF14559.8;;PF13424.8;;PF00515.30;;PF13414.8;;PF13428.8;;PF13432.8;;PF13176.8;;PF12569.10	TPR_2;;TPR_19;;TPR_12;;TPR_1;;TPR_11;;TPR_14;;TPR_16;;TPR_7;;NARP1	Tetratricopeptide repeat;;Tetratricopeptide repeat;;Tetratricopeptide repeat;;Tetratricopeptide repeat;;TPR repeat;;Tetratricopeptide repeat;;Tetratricopeptide repeat;;Tetratricopeptide repeat;;NMDA receptor-regulated protein 1
MSTRG.11305.2	ENSOARG00020002651	STAT2	signal transducer and activator of transcription 2 [Source:NCBI gene (formerly Entrezgene);Acc:101108211]	yes|up	1	GO:0019221;;GO:0007165;;GO:0090140;;GO:0007259;;GO:0042127;;GO:0006952;;GO:0060337;;GO:0043434;;GO:0060339;;GO:0051607;;GO:0006357;;GO:0001932;;GO:0005737;;GO:0005886;;GO:0005829;;GO:0005634;;GO:0044389;;GO:0003677;;GO:0042802;;GO:0003700;;GO:0000981;;GO:0000978	biological_process;;biological_process;;biological_process;;biological_process;;biological_process;;biological_process;;biological_process;;biological_process;;biological_process;;biological_process;;biological_process;;biological_process;;cellular_component;;cellular_component;;cellular_component;;cellular_component;;molecular_function;;molecular_function;;molecular_function;;molecular_function;…	BP:cytokine-mediated signaling pathway;;BP:signal transduction;;BP:regulation of mitochondrial fission;;BP:JAK-STAT cascade;;BP:regulation of cell proliferation;;BP:defense response;;BP:type I interferon signaling pathway;;BP:response to peptide hormone;;BP:negative regulation of type I interferon-mediated signaling pathway;;BP:defense response to virus;;BP:regulation of transcription from RNA po…	K11221	STAT2	map05167;;map05164;;map05165;;map05162;;map05160;;map05161;;map05200;;map05168;;map05169;;map04621;;map04630;;map04625;;map04380;;map04062;;map04217	Kaposi sarcoma-associated herpesvirus infection;;Influenza A;;Human papillomavirus infection;;Measles;;Hepatitis C;;Hepatitis B;;Pathways in cancer;;Herpes simplex infection;;Epstein-Barr virus infection;;NOD-like receptor signaling pathway;;Jak-STAT signaling pathway;;C-type lectin receptor signaling pathway;;Osteoclast differentiation;;Chemokine signaling pathway;;Necroptosis	ENOG410XPN8	K:Transcription	KAG5212170.1	hypothetical protein JEQ12_014599 [Ovis aries]	sp|O02799|STAT2_PIG;;	Signal transducer and activator of transcription 2 OS=Sus scrofa OX=9823 GN=STAT2 PE=2 SV=1;;	PF01017.22;;PF12188.10;;PF02864.17;;PF02865.19;;PF00017.26	STAT_alpha;;STAT2_C;;STAT_bind;;STAT_int;;SH2	STAT protein, all-alpha domain;;Signal transducer and activator of transcription 2 C terminal;;STAT protein, DNA binding domain;;STAT protein, protein interaction domain;;SH2 domain
ENSOART00020010658	ENSOARG00020006923	GBP5	guanylate-binding protein 1-like [Source:NCBI gene (formerly Entrezgene);Acc:101105481]	yes|up	1	GO:0051289;;GO:0071345;;GO:0071346;;GO:0034067;;GO:1900227;;GO:0032731;;GO:0005794;;GO:0031410;;GO:0048471;;GO:0003924;;GO:0005525;;GO:0042803	biological_process;;biological_process;;biological_process;;biological_process;;biological_process;;biological_process;;cellular_component;;cellular_component;;cellular_component;;molecular_function;;molecular_function;;molecular_function;;	BP:protein homotetramerization;;BP:cellular response to cytokine stimulus;;BP:cellular response to interferon-gamma;;BP:protein localization to Golgi apparatus;;BP:positive regulation of NLRP3 inflammasome complex assembly;;BP:positive regulation of interleukin-1 beta production;;CC:Golgi apparatus;;CC:cytoplasmic vesicle;;CC:perinuclear region of cytoplasm;;MF:GTPase activity;;MF:GTP binding;;MF…	K20898	GBP5	map04621	NOD-like receptor signaling pathway	ENOG410XR6Z	S:Function unknown	KAG5214954.1	hypothetical protein JEQ12_000530 [Ovis aries]	sp|Q96PP8|GBP5_HUMAN;;	Guanylate-binding protein 5 OS=Homo sapiens OX=9606 GN=GBP5 PE=1 SV=1;;	PF02263.21;;PF02841.16;;PF01926.25;;PF05879.14	GBP;;GBP_C;;MMR_HSR1;;RHD3	Guanylate-binding protein, N-terminal domain;;Guanylate-binding protein, C-terminal domain;;50S ribosome-binding GTPase;;Root hair defective 3 GTP-binding protein
MSTRG.8815.1	ENSOARG00020017125			yes|up	1	GO:0051607;;GO:0045071;;GO:0034341;;GO:0046597;;GO:0060337;;GO:0035455;;GO:0035456;;GO:0016021;;GO:0005886	biological_process;;biological_process;;biological_process;;biological_process;;biological_process;;biological_process;;biological_process;;cellular_component;;cellular_component;;	BP:defense response to virus;;BP:negative regulation of viral genome replication;;BP:response to interferon-gamma;;BP:negative regulation of viral entry into host cell;;BP:type I interferon signaling pathway;;BP:response to interferon-alpha;;BP:response to interferon-beta;;CC:integral component of membrane;;CC:plasma membrane;;	K06566	IFITM	------	------	ENOG4112C1U	S:Function unknown	XP_027815807.1	interferon-induced transmembrane protein 1-like [Ovis aries]	sp|Q01628|IFM3_HUMAN;;	Interferon-induced transmembrane protein 3 OS=Homo sapiens OX=9606 GN=IFITM3 PE=1 SV=2;;	PF04505.14	CD225	Interferon-induced transmembrane protein
ENSOART00020040295	ENSOARG00020025634	STAT1	Ovis aries signal transducer and activator of transcription 1 (STAT1), mRNA. [Source:RefSeq mRNA;Acc:NM_001166203]	yes|up	1	GO:0042127;;GO:0019221;;GO:0033209;;GO:0007165;;GO:0032869;;GO:0072136;;GO:0060337;;GO:0048661;;GO:0007259;;GO:0071310;;GO:0043124;;GO:0008284;;GO:0034097;;GO:0006919;;GO:0008015;;GO:0007584;;GO:0006952;;GO:0060333;;GO:0072162;;GO:0051591;;GO:0045893;;GO:0072308;;GO:0043434;;GO:0006355;;GO:0006357;;GO:0001937;;GO:0016525;;GO:0005737;;GO:0005730;;GO:0005634;;GO:0003677;;GO:0000981;;GO:0003700;;GO:…	biological_process;;biological_process;;biological_process;;biological_process;;biological_process;;biological_process;;biological_process;;biological_process;;biological_process;;biological_process;;biological_process;;biological_process;;biological_process;;biological_process;;biological_process;;biological_process;;biological_process;;biological_process;;biological_process;;biological_process;…	BP:regulation of cell proliferation;;BP:cytokine-mediated signaling pathway;;BP:tumor necrosis factor-mediated signaling pathway;;BP:signal transduction;;BP:cellular response to insulin stimulus;;BP:metanephric mesenchymal cell proliferation involved in metanephros development;;BP:type I interferon signaling pathway;;BP:positive regulation of smooth muscle cell proliferation;;BP:JAK-STAT cascade;…	K11220	STAT1	map05140;;map05167;;map05164;;map05165;;map05162;;map05145;;map05160;;map05161;;map04659;;map04658;;map05168;;map05169;;map04217;;map05212;;map04620;;map04621;;map04625;;map04380;;map05152;;map04917;;map05200;;map05321;;map04062;;map04919;;map04630;;map04933	Leishmaniasis;;Kaposi sarcoma-associated herpesvirus infection;;Influenza A;;Human papillomavirus infection;;Measles;;Toxoplasmosis;;Hepatitis C;;Hepatitis B;;Th17 cell differentiation;;Th1 and Th2 cell differentiation;;Herpes simplex infection;;Epstein-Barr virus infection;;Necroptosis;;Pancreatic cancer;;Toll-like receptor signaling pathway;;NOD-like receptor signaling pathway;;C-type lectin re…	ENOG410XPN8	K:Transcription	XP_010859141.1	PREDICTED: signal transducer and activator of transcription 1-alpha/beta isoform X1 [Bison bison bison]	sp|Q764M5|STAT1_PIG;;	Signal transducer and activator of transcription 1 OS=Sus scrofa OX=9823 GN=STAT1 PE=2 SV=1;;	PF01017.22;;PF02864.17;;PF02865.19;;PF12162.10;;PF00017.26	STAT_alpha;;STAT_bind;;STAT_int;;STAT1_TAZ2bind;;SH2	STAT protein, all-alpha domain;;STAT protein, DNA binding domain;;STAT protein, protein interaction domain;;STAT1 TAZ2 binding domain;;SH2 domain
ENSOART00020004059	ENSOARG00020002640	IL1RL1	interleukin 1 receptor like 1 [Source:HGNC Symbol;Acc:HGNC:5998]	yes|down	1	GO:0050729;;GO:0002826;;GO:0043032;;GO:0007165;;GO:0032689;;GO:0032722;;GO:0032754;;GO:0009897;;GO:0005829;;GO:0005886;;GO:0005925;;GO:0016021;;GO:0002113;;GO:0002114;;GO:0004908;;GO:0003953	biological_process;;biological_process;;biological_process;;biological_process;;biological_process;;biological_process;;biological_process;;cellular_component;;cellular_component;;cellular_component;;cellular_component;;cellular_component;;molecular_function;;molecular_function;;molecular_function;;molecular_function;;	BP:positive regulation of inflammatory response;;BP:negative regulation of T-helper 1 type immune response;;BP:positive regulation of macrophage activation;;BP:signal transduction;;BP:negative regulation of interferon-gamma production;;BP:positive regulation of chemokine production;;BP:positive regulation of interleukin-5 production;;CC:external side of plasma membrane;;CC:cytosol;;CC:plasma memb…	K05171	IL1RL1, ST2	map04060	Cytokine-cytokine receptor interaction	ENOG4110Z8K	U:Intracellular trafficking, secretion, and vesicular transport	XP_027822841.2	interleukin-1 receptor-like 1 [Ovis aries]	sp|Q01638|ILRL1_HUMAN;;	Interleukin-1 receptor-like 1 OS=Homo sapiens OX=9606 GN=IL1RL1 PE=1 SV=4;;	PF01582.22;;PF13927.8;;PF07679.18;;PF13895.8;;PF18452.3;;PF13676.8	TIR;;Ig_3;;I-set;;Ig_2;;Ig_6;;TIR_2	TIR domain;;Immunoglobulin domain;;Immunoglobulin I-set domain;;Immunoglobulin domain;;Immunoglobulin domain;;TIR domain
MSTRG.4382.2	ENSOARG00020009726	IRF3	interferon regulatory factor 3 [Source:NCBI gene (formerly Entrezgene);Acc:780485]	yes|up	1	GO:0060340;;GO:0042981;;GO:0050727;;GO:0032728;;GO:0035666;;GO:0032727;;GO:0098586;;GO:0032481;;GO:0060337;;GO:0051607;;GO:0031663;;GO:0002376;;GO:0006357;;GO:0043330;;GO:0097300;;GO:0005737;;GO:0005634;;GO:0005739;;GO:0005829;;GO:0000981;;GO:0042803;;GO:0001227;;GO:0003700;;GO:0001228;;GO:0000976;;GO:0000978;;GO:0019904	biological_process;;biological_process;;biological_process;;biological_process;;biological_process;;biological_process;;biological_process;;biological_process;;biological_process;;biological_process;;biological_process;;biological_process;;biological_process;;biological_process;;biological_process;;cellular_component;;cellular_component;;cellular_component;;cellular_component;;molecular_function;…	BP:positive regulation of type I interferon-mediated signaling pathway;;BP:regulation of apoptotic process;;BP:regulation of inflammatory response;;BP:positive regulation of interferon-beta production;;BP:TRIF-dependent toll-like receptor signaling pathway;;BP:positive regulation of interferon-alpha production;;BP:cellular response to virus;;BP:positive regulation of type I interferon production;…	K05411	IRF3	map05167;;map05164;;map05165;;map05162;;map05163;;map05160;;map05161;;map05168;;map05169;;map04622;;map04623;;map04620;;map04621;;map05131;;map05133;;map05170;;map05203	Kaposi sarcoma-associated herpesvirus infection;;Influenza A;;Human papillomavirus infection;;Measles;;Human cytomegalovirus infection;;Hepatitis C;;Hepatitis B;;Herpes simplex infection;;Epstein-Barr virus infection;;RIG-I-like receptor signaling pathway;;Cytosolic DNA-sensing pathway;;Toll-like receptor signaling pathway;;NOD-like receptor signaling pathway;;Shigellosis;;Pertussis;;Human immuno…	ENOG410YA4B	K:Transcription	XP_004015427.2	interferon regulatory factor 3 [Ovis aries]	sp|Q4JF28|IRF3_BOVIN;;	Interferon regulatory factor 3 OS=Bos taurus OX=9913 GN=IRF3 PE=2 SV=1;;	PF10401.11;;PF00605.19	IRF-3;;IRF	Interferon-regulatory factor 3;;Interferon regulatory factor transcription factor
ENSOART00020010221	ENSOARG00020006667			yes|up	1	GO:0007565;;GO:0051607;;GO:0005615;;GO:0005125;;GO:0005132	biological_process;;biological_process;;cellular_component;;molecular_function;;molecular_function;;	BP:female pregnancy;;BP:defense response to virus;;CC:extracellular space;;MF:cytokine activity;;MF:type I interferon receptor binding;;	K05415	IFNB	map05167;;map05142;;map04650;;map05162;;map05163;;map05160;;map05161;;map05164;;map05168;;map05169;;map05165;;map04217;;map04622;;map04623;;map04620;;map04621;;map05131;;map05170;;map05152;;map04668;;map04380;;map04060;;map04630;;map04151	Kaposi sarcoma-associated herpesvirus infection;;Chagas diseas;;Natural killer cell mediated cytotoxicity;;Measles;;Human cytomegalovirus infection;;Hepatitis C;;Hepatitis B;;Influenza A;;Herpes simplex infection;;Epstein-Barr virus infection;;Human papillomavirus infection;;Necroptosis;;RIG-I-like receptor signaling pathway;;Cytosolic DNA-sensing pathway;;Toll-like receptor signaling pathway;;NO…	ENOG41113EJ	O:Posttranslational modification, protein turnover, chaperones	ELR45438.1	hypothetical protein M91_15713 [Bos mutus]	sp|P01576|IFNB2_BOVIN;;	Interferon beta-2 OS=Bos taurus OX=9913 GN=IFNB2 PE=3 SV=1;;	------	------	------
ENSOART00020038304	ENSOARG00020024448		galectin-9 [Source:NCBI gene (formerly Entrezgene);Acc:101102156]	yes|up	1	GO:2000562;;GO:0002376;;GO:0010628;;GO:0032689;;GO:0005737;;GO:0005829;;GO:0005576;;GO:0005634;;GO:0030246;;GO:0016936	biological_process;;biological_process;;biological_process;;biological_process;;cellular_component;;cellular_component;;cellular_component;;cellular_component;;molecular_function;;molecular_function;;	BP:negative regulation of CD4-positive, alpha-beta T cell proliferation;;BP:immune system process;;BP:positive regulation of gene expression;;BP:negative regulation of interferon-gamma production;;CC:cytoplasm;;CC:cytosol;;CC:extracellular region;;CC:nucleus;;MF:carbohydrate binding;;MF:galactoside binding;;	K10093	LGALS9	------	------	ENOG4111EA0	S:Function unknown	XP_004012535.3	galectin-9 isoform X2 [Ovis aries]	sp|Q3MHZ8|LEG9_BOVIN;;	Galectin-9 OS=Bos taurus OX=9913 GN=LGALS9 PE=2 SV=1;;	PF00337.24	Gal-bind_lectin	Galactoside-binding lectin
ENSOART00020029700	ENSOARG00020019313	IL18	Ovis aries interleukin 18 (IL18), mRNA. [Source:RefSeq mRNA;Acc:NM_001009263]	yes|up	1	GO:0032148;;GO:0042119;;GO:0030155;;GO:0042104;;GO:0010628;;GO:0070328;;GO:0001525;;GO:0051897;;GO:0048661;;GO:0000165;;GO:0042531;;GO:0032729;;GO:0010744;;GO:0032725;;GO:0010468;;GO:2000556;;GO:0032740;;GO:0008283;;GO:0032819;;GO:0045662;;GO:1901224;;GO:0014068;;GO:0006954;;GO:0006955;;GO:0042632;;GO:0051142;;GO:0030101;;GO:0010604;;GO:0051092;;GO:0042088;;GO:0120162;;GO:0031663;;GO:0042267;;GO:…	biological_process;;biological_process;;biological_process;;biological_process;;biological_process;;biological_process;;biological_process;;biological_process;;biological_process;;biological_process;;biological_process;;biological_process;;biological_process;;biological_process;;biological_process;;biological_process;;biological_process;;biological_process;;biological_process;;biological_process;…	BP:activation of protein kinase B activity;;BP:neutrophil activation;;BP:regulation of cell adhesion;;BP:positive regulation of activated T cell proliferation;;BP:positive regulation of gene expression;;BP:triglyceride homeostasis;;BP:angiogenesis;;BP:positive regulation of protein kinase B signaling;;BP:positive regulation of smooth muscle cell proliferation;;BP:MAPK cascade;;BP:positive regulat…	K05482	IL18, IL1F4	map05152;;map05164;;map05143;;map05144;;map04623;;map05321;;map05323;;map05134;;map04621;;map05131;;map05130;;map05132;;map04060	Tuberculosis;;Influenza A;;African trypanosomiasis;;Malaria;;Cytosolic DNA-sensing pathway;;Inflammatory bowel diseas;;Rheumatoid arthritis;;Legionellosis;;NOD-like receptor signaling pathway;;Shigellosis;;Pathogenic Escherichia coli infection;;Salmonella infection;;Cytokine-cytokine receptor interaction	ENOG410ZGS8	K:Transcription	KAG5199442.1	hypothetical protein JEQ12_005921 [Ovis aries]	sp|Q3ZT29|IL18_CAPHI;;	Interleukin-18 OS=Capra hircus OX=9925 GN=IL18 PE=2 SV=1;;	PF00340.21	IL1	Interleukin-1 / 18
ENSOART00020038450	ENSOARG00020024558	RNF125	ring finger protein 125 [Source:NCBI gene (formerly Entrezgene);Acc:101114324]	yes|up	1	GO:0039536;;GO:0032480;;GO:0016567;;GO:0006511;;GO:1990830;;GO:0000209;;GO:0043231;;GO:0034098;;GO:0000139;;GO:0031624;;GO:0061630;;GO:0008270;;GO:0046872;;GO:0002039	biological_process;;biological_process;;biological_process;;biological_process;;biological_process;;biological_process;;cellular_component;;cellular_component;;cellular_component;;molecular_function;;molecular_function;;molecular_function;;molecular_function;;molecular_function;;	BP:negative regulation of RIG-I signaling pathway;;BP:negative regulation of type I interferon production;;BP:protein ubiquitination;;BP:ubiquitin-dependent protein catabolic process;;BP:cellular response to leukemia inhibitory factor;;BP:protein polyubiquitination;;CC:intracellular membrane-bounded organelle;;CC:VCP-NPL4-UFD1 AAA ATPase complex;;CC:Golgi membrane;;MF:ubiquitin conjugating enzyme…	K12170	RNF125	map04622	RIG-I-like receptor signaling pathway	ENOG410YBNH	O:Posttranslational modification, protein turnover, chaperones	XP_027816542.1	E3 ubiquitin-protein ligase RNF125 [Ovis aries]	sp|Q95KF1|RN125_MACFA;;	E3 ubiquitin-protein ligase RNF125 OS=Macaca fascicularis OX=9541 GN=RNF125 PE=2 SV=3;;	PF18574.3;;PF05605.14;;PF13923.8;;PF13445.8;;PF15227.8;;PF00097.27;;PF13639.8;;PF13920.8;;PF14634.8;;PF14447.8;;PF04564.17	zf_C2HC_14;;zf-Di19;;zf-C3HC4_2;;zf-RING_UBOX;;zf-C3HC4_4;;zf-C3HC4;;zf-RING_2;;zf-C3HC4_3;;zf-RING_5;;Prok-RING_4;;U-box	C2HC Zing finger domain;;Drought induced 19 protein;;Zinc finger, C3HC4 type;;RING-type zinc-finger;;zinc finger of C3HC4-type, RING;;Zinc finger, C3HC4 type;;Ring finger domain;;Zinc finger, C3HC4 type;;zinc-RING finger domain;;Prokaryotic RING finger family 4;;U-box domain
ENSOART00020014500	ENSOARG00020009445		TOP1 binding arginine/serine rich protein, E3 ubiquitin ligase [Source:NCBI gene (formerly Entrezgene);Acc:101113202]	yes|up	1	GO:0009597;;GO:0039529;;GO:0009615;;GO:0002230;;GO:0032728;;GO:0032727;;GO:0032725;;GO:0043330;;GO:0032760;;GO:0030334;;GO:0045087;;GO:0060760;;GO:0002735;;GO:0051091;;GO:0051607;;GO:0071360;;GO:0045944;;GO:0032757;;GO:0140374;;GO:0032755;;GO:0015629;;GO:0005923;;GO:0005737;;GO:0032587;;GO:0005829;;GO:1990904;;GO:0042802;;GO:0008270;;GO:0003677;;GO:0003690;;GO:0005524;;GO:0016787;;GO:0031625;;GO:…	biological_process;;biological_process;;biological_process;;biological_process;;biological_process;;biological_process;;biological_process;;biological_process;;biological_process;;biological_process;;biological_process;;biological_process;;biological_process;;biological_process;;biological_process;;biological_process;;biological_process;;biological_process;;biological_process;;biological_process;…	BP:detection of virus;;BP:RIG-I signaling pathway;;BP:response to virus;;BP:positive regulation of defense response to virus by host;;BP:positive regulation of interferon-beta production;;BP:positive regulation of interferon-alpha production;;BP:positive regulation of granulocyte macrophage colony-stimulating factor production;;BP:response to exogenous dsRNA;;BP:positive regulation of tumor necro…	K10631	TOPORS	------	------	COG1111	L:Replication, recombination and repair	XP_004005372.1	antiviral innate immune response receptor RIG-I [Ovis aries]	sp|Q9GLV6|DDX58_PIG;;	Antiviral innate immune response receptor RIG-I OS=Sus scrofa OX=9823 GN=DDX58 PE=2 SV=1;;	PF16739.7;;PF18119.3;;PF11648.10;;PF04851.17;;PF00270.31;;PF00271.33;;PF13401.8	CARD_2;;RIG-I_C;;RIG-I_C-RD;;ResIII;;DEAD;;Helicase_C;;AAA_22	Caspase recruitment domain;;RIG-I receptor C-terminal domain;;C-terminal domain of RIG-I;;Type III restriction enzyme, res subunit;;DEAD/DEAH box helicase;;Helicase conserved C-terminal domain;;AAA domain
ENSOART00020000271	ENSOARG00020000229	PNPT1	polyribonucleotide nucleotidyltransferase 1 [Source:NCBI gene (formerly Entrezgene);Acc:101120906]	yes|up	1	GO:0045926;;GO:0097222;;GO:0035458;;GO:0043631;;GO:0051260;;GO:0000962;;GO:0000965;;GO:0000964;;GO:0006401;;GO:0006402;;GO:2000627;;GO:0070207;;GO:0061014;;GO:0034599;;GO:0071850;;GO:0070584;;GO:0043457;;GO:0051726;;GO:2000772;;GO:0071042;;GO:0035928;;GO:0000957;;GO:0006396;;GO:0000958;;GO:0035927;;GO:0045025;;GO:0005737;;GO:0005739;;GO:0005758;;GO:0005829;;GO:0034046;;GO:0003676;;GO:0004654;;GO:…	biological_process;;biological_process;;biological_process;;biological_process;;biological_process;;biological_process;;biological_process;;biological_process;;biological_process;;biological_process;;biological_process;;biological_process;;biological_process;;biological_process;;biological_process;;biological_process;;biological_process;;biological_process;;biological_process;;biological_process;…	BP:negative regulation of growth;;BP:mitochondrial mRNA polyadenylation;;BP:cellular response to interferon-beta;;BP:RNA polyadenylation;;BP:protein homooligomerization;;BP:positive regulation of mitochondrial RNA catabolic process;;BP:mitochondrial RNA 3'-end processing;;BP:mitochondrial RNA 5'-end processing;;BP:RNA catabolic process;;BP:mRNA catabolic process;;BP:positive regulation of miRNA c…	K00962	pnp, PNPT1	map03018	RNA degradation	COG1185	J:Translation, ribosomal structure and biogenesis	XP_004005985.1	polyribonucleotide nucleotidyltransferase 1, mitochondrial isoform X1 [Ovis aries]	sp|Q5RCW2|PNPT1_PONAB;;	Polyribonucleotide nucleotidyltransferase 1, mitochondrial OS=Pongo abelii OX=9601 GN=PNPT1 PE=2 SV=2;;	PF01138.23;;PF03725.17;;PF00013.31;;PF03726.16;;PF00575.25	RNase_PH;;RNase_PH_C;;KH_1;;PNPase;;S1	3' exoribonuclease family, domain 1;;3' exoribonuclease family, domain 2;;KH domain;;Polyribonucleotide nucleotidyltransferase, RNA binding domain;;S1 RNA binding domain
MSTRG.15187.1	MSTRG.15187			yes|up	1	GO:0140289;;GO:1902216;;GO:0042532;;GO:0042531;;GO:0010629;;GO:0060336;;GO:0005829;;GO:0005886;;GO:0019899;;GO:0008270;;GO:0003676;;GO:1990404;;GO:0003950	biological_process;;biological_process;;biological_process;;biological_process;;biological_process;;biological_process;;cellular_component;;cellular_component;;molecular_function;;molecular_function;;molecular_function;;molecular_function;;molecular_function;;	BP:protein mono-ADP-ribosylation;;BP:positive regulation of interleukin-4-mediated signaling pathway;;BP:negative regulation of tyrosine phosphorylation of STAT protein;;BP:positive regulation of tyrosine phosphorylation of STAT protein;;BP:negative regulation of gene expression;;BP:negative regulation of interferon-gamma-mediated signaling pathway;;CC:cytosol;;CC:plasma membrane;;MF:enzyme bindi…	K15261	PARP10_14_15	------	------	COG2110;;ENOG410ZFB8	S:Function unknown;;	XP_004003027.3	protein mono-ADP-ribosyltransferase PARP14 [Ovis aries]	sp|Q460N5|PAR14_HUMAN;;	Protein mono-ADP-ribosyltransferase PARP14 OS=Homo sapiens OX=9606 GN=PARP14 PE=1 SV=3;;	PF00644.22	PARP	Pol
ENSOART00020020414	ENSOARG00020013336	XAF1	XIAP associated factor 1 [Source:NCBI gene (formerly Entrezgene);Acc:101103655]	yes|up	1	GO:0006915;;GO:0035456;;GO:0005634;;GO:0005739;;GO:0005654;;GO:0008270;;GO:0005515;;GO:0046872	biological_process;;biological_process;;cellular_component;;cellular_component;;cellular_component;;molecular_function;;molecular_function;;molecular_function;;	BP:apoptotic process;;BP:response to interferon-beta;;CC:nucleus;;CC:mitochondrion;;CC:nucleoplasm;;MF:zinc ion binding;;MF:protein binding;;MF:metal ion binding;;	------	------	------	------	ENOG4110HW5	A:RNA processing and modification	XP_004012629.2	XIAP-associated factor 1 isoform X1 [Ovis aries]	sp|Q58DH1|XAF1_BOVIN;;	XIAP-associated factor 1 OS=Bos taurus OX=9913 GN=XAF1 PE=2 SV=2;;	PF18608.3;;PF18439.3	XAF1_C;;zf_UBZ	XIAP-associated factor 1 C-terminal domain;;Ubiquitin-Binding Zinc Finger
ENSOART00020004072	ENSOARG00020002651	STAT2	signal transducer and activator of transcription 2 [Source:NCBI gene (formerly Entrezgene);Acc:101108211]	yes|up	1	GO:0019221;;GO:0007165;;GO:0007259;;GO:0042127;;GO:0006952;;GO:0060337;;GO:0043434;;GO:0060339;;GO:0051607;;GO:0006355;;GO:0006357;;GO:0045944;;GO:0001932;;GO:0090140;;GO:0005737;;GO:0070721;;GO:0005634;;GO:0005886;;GO:0005829;;GO:0044389;;GO:0003677;;GO:0000981;;GO:0003700;;GO:0042802;;GO:0000978	biological_process;;biological_process;;biological_process;;biological_process;;biological_process;;biological_process;;biological_process;;biological_process;;biological_process;;biological_process;;biological_process;;biological_process;;biological_process;;biological_process;;cellular_component;;cellular_component;;cellular_component;;cellular_component;;cellular_component;;molecular_function;…	BP:cytokine-mediated signaling pathway;;BP:signal transduction;;BP:JAK-STAT cascade;;BP:regulation of cell proliferation;;BP:defense response;;BP:type I interferon signaling pathway;;BP:response to peptide hormone;;BP:negative regulation of type I interferon-mediated signaling pathway;;BP:defense response to virus;;BP:regulation of transcription, DNA-templated;;BP:regulation of transcription from…	K11221	STAT2	map05167;;map05164;;map05165;;map05162;;map05160;;map05161;;map05200;;map05168;;map05169;;map04621;;map04630;;map04625;;map04380;;map04062;;map04217	Kaposi sarcoma-associated herpesvirus infection;;Influenza A;;Human papillomavirus infection;;Measles;;Hepatitis C;;Hepatitis B;;Pathways in cancer;;Herpes simplex infection;;Epstein-Barr virus infection;;NOD-like receptor signaling pathway;;Jak-STAT signaling pathway;;C-type lectin receptor signaling pathway;;Osteoclast differentiation;;Chemokine signaling pathway;;Necroptosis	ENOG410XPN8	K:Transcription	KAG5212170.1	hypothetical protein JEQ12_014599 [Ovis aries]	sp|O02799|STAT2_PIG;;	Signal transducer and activator of transcription 2 OS=Sus scrofa OX=9823 GN=STAT2 PE=2 SV=1;;	PF01017.22;;PF12188.10;;PF02864.17;;PF02865.19;;PF00017.26	STAT_alpha;;STAT2_C;;STAT_bind;;STAT_int;;SH2	STAT protein, all-alpha domain;;Signal transducer and activator of transcription 2 C terminal;;STAT protein, DNA binding domain;;STAT protein, protein interaction domain;;SH2 domain
ENSOART00020027023	ENSOARG00020017573	CCL2	C-C motif chemokine 2 [Source:NCBI gene (formerly Entrezgene);Acc:101120093]	yes|up	1	GO:0043547;;GO:0070098;;GO:0019221;;GO:2000502;;GO:0034351;;GO:0043524;;GO:0048245;;GO:0048246;;GO:0048247;;GO:0043615;;GO:2000134;;GO:0090280;;GO:0071356;;GO:0000165;;GO:0044344;;GO:0019233;;GO:0007186;;GO:0071407;;GO:0030593;;GO:1905563;;GO:2000353;;GO:0008360;;GO:0006954;;GO:0006955;;GO:0002548;;GO:0051968;;GO:0007010;;GO:0031663;;GO:0071347;;GO:0071346;;GO:0043491;;GO:0070374;;GO:0005615;;GO:…	biological_process;;biological_process;;biological_process;;biological_process;;biological_process;;biological_process;;biological_process;;biological_process;;biological_process;;biological_process;;biological_process;;biological_process;;biological_process;;biological_process;;biological_process;;biological_process;;biological_process;;biological_process;;biological_process;;biological_process;…	BP:positive regulation of GTPase activity;;BP:chemokine-mediated signaling pathway;;BP:cytokine-mediated signaling pathway;;BP:negative regulation of natural killer cell chemotaxis;;BP:negative regulation of glial cell apoptotic process;;BP:negative regulation of neuron apoptotic process;;BP:eosinophil chemotaxis;;BP:macrophage chemotaxis;;BP:lymphocyte chemotaxis;;BP:astrocyte cell migration;;BP…	K14624	CCL2, MCP1	map05142;;map04657;;map05163;;map05323;;map05164;;map05168;;map04060;;map05144;;map04621;;map04668;;map05418;;map04062;;map04933	Chagas diseas;;IL-17 signaling pathway;;Human cytomegalovirus infection;;Rheumatoid arthritis;;Influenza A;;Herpes simplex infection;;Cytokine-cytokine receptor interaction;;Malaria;;NOD-like receptor signaling pathway;;TNF signaling pathway;;Fluid shear stress and atherosclerosis;;Chemokine signaling pathway;;AGE-RAGE signaling pathway in diabetic complications	ENOG410YXJU	O:Posttranslational modification, protein turnover, chaperones	XP_004012520.1	C-C motif chemokine 2 [Ovis aries]	sp|P28291|CCL2_BOVIN;;	C-C motif chemokine 2 OS=Bos taurus OX=9913 GN=CCL2 PE=3 SV=1;;	PF00048.22	IL8	Small cytokines
MSTRG.3525.1	ENSOARG00020013373			yes|up	1	GO:0060545;;GO:0051607;;GO:0060340;;GO:0005634;;GO:0005829;;GO:0003677	biological_process;;biological_process;;biological_process;;cellular_component;;cellular_component;;molecular_function;;	BP:positive regulation of necroptotic process;;BP:defense response to virus;;BP:positive regulation of type I interferon-mediated signaling pathway;;CC:nucleus;;CC:cytosol;;MF:DNA binding;;	K12965	ZBP1, DAI	map04623;;map04217	Cytosolic DNA-sensing pathway;;Necroptosis	ENOG411196S	S:Function unknown	XP_004014817.1	Z-DNA-binding protein 1 isoform X3 [Ovis aries]	sp|Q9H171|ZBP1_HUMAN;;	Z-DNA-binding protein 1 OS=Homo sapiens OX=9606 GN=ZBP1 PE=1 SV=2;;	PF02295.19	z-alpha	Adenosine deaminase z-alpha domain
ENSOART00020015022	ENSOARG00020009726	IRF3	interferon regulatory factor 3 [Source:NCBI gene (formerly Entrezgene);Acc:780485]	yes|up	1	GO:0071222;;GO:0060340;;GO:0032496;;GO:0042981;;GO:0009617;;GO:0050727;;GO:0032728;;GO:0035666;;GO:0032727;;GO:0010468;;GO:0098586;;GO:0043330;;GO:0060337;;GO:0032481;;GO:0045944;;GO:0051607;;GO:0031663;;GO:0002376;;GO:0006355;;GO:0006357;;GO:0097300;;GO:0045893;;GO:0005737;;GO:0005634;;GO:0005739;;GO:0005829;;GO:0043565;;GO:1990837;;GO:0042802;;GO:0042803;;GO:0019904;;GO:1990841;;GO:0001227;;GO:…	biological_process;;biological_process;;biological_process;;biological_process;;biological_process;;biological_process;;biological_process;;biological_process;;biological_process;;biological_process;;biological_process;;biological_process;;biological_process;;biological_process;;biological_process;;biological_process;;biological_process;;biological_process;;biological_process;;biological_process;…	BP:cellular response to lipopolysaccharide;;BP:positive regulation of type I interferon-mediated signaling pathway;;BP:response to lipopolysaccharide;;BP:regulation of apoptotic process;;BP:response to bacterium;;BP:regulation of inflammatory response;;BP:positive regulation of interferon-beta production;;BP:TRIF-dependent toll-like receptor signaling pathway;;BP:positive regulation of interferon…	K05411	IRF3	map05167;;map05164;;map05165;;map05162;;map05163;;map05160;;map05161;;map05168;;map05169;;map04622;;map04623;;map04620;;map04621;;map05131;;map05133;;map05170;;map05203	Kaposi sarcoma-associated herpesvirus infection;;Influenza A;;Human papillomavirus infection;;Measles;;Human cytomegalovirus infection;;Hepatitis C;;Hepatitis B;;Herpes simplex infection;;Epstein-Barr virus infection;;RIG-I-like receptor signaling pathway;;Cytosolic DNA-sensing pathway;;Toll-like receptor signaling pathway;;NOD-like receptor signaling pathway;;Shigellosis;;Pertussis;;Human immuno…	ENOG410YA4B	K:Transcription	XP_004015427.2	interferon regulatory factor 3 [Ovis aries]	sp|Q4JF28|IRF3_BOVIN;;	Interferon regulatory factor 3 OS=Bos taurus OX=9913 GN=IRF3 PE=2 SV=1;;	PF10401.11;;PF00605.19	IRF-3;;IRF	Interferon-regulatory factor 3;;Interferon regulatory factor transcription factor
ENSOART00020004746	ENSOARG00020003046	SHFL	shiftless antiviral inhibitor of ribosomal frameshifting [Source:NCBI gene (formerly Entrezgene);Acc:101111277]	yes|up	1	GO:0075523;;GO:0035456;;GO:0051607;;GO:0034342;;GO:0045071;;GO:0034340;;GO:0034341;;GO:2001125;;GO:0045087;;GO:0006449;;GO:0005737;;GO:0005634;;GO:0000932;;GO:0005654;;GO:0005829;;GO:0003723;;GO:0043022;;GO:1990825	biological_process;;biological_process;;biological_process;;biological_process;;biological_process;;biological_process;;biological_process;;biological_process;;biological_process;;biological_process;;cellular_component;;cellular_component;;cellular_component;;cellular_component;;cellular_component;;molecular_function;;molecular_function;;molecular_function;;	BP:viral translational frameshifting;;BP:response to interferon-beta;;BP:defense response to virus;;BP:response to type III interferon;;BP:negative regulation of viral genome replication;;BP:response to type I interferon;;BP:response to interferon-gamma;;BP:negative regulation of translational frameshifting;;BP:innate immune response;;BP:regulation of translational termination;;CC:cytoplasm;;CC:n…	------	------	------	------	ENOG4110MZD	S:Function unknown	XP_040096688.1	shiftless antiviral inhibitor of ribosomal frameshifting protein [Oryx dammah]	sp|Q32L09|SHFL_BOVIN;;	Shiftless antiviral inhibitor of ribosomal frameshifting protein homolog OS=Bos taurus OX=9913 GN=SHFL PE=2 SV=1;;	PF15135.8	UPF0515	Uncharacterised protein UPF0515
ENSOART00020037518	ENSOARG00020024038	TREX1	three prime repair exonuclease 1 [Source:NCBI gene (formerly Entrezgene);Acc:101119766]	yes|up	1	GO:0003015;;GO:0002383;;GO:0006304;;GO:0072421;;GO:0072422;;GO:0001822;;GO:0006308;;GO:0006260;;GO:0072711;;GO:0045184;;GO:0002320;;GO:0045824;;GO:0034644;;GO:0050821;;GO:0002457;;GO:0008340;;GO:0002281;;GO:0031571;;GO:0071357;;GO:0001568;;GO:0002437;;GO:0006110;;GO:0050790;;GO:0006954;;GO:0006955;;GO:0000738;;GO:0051607;;GO:0035781;;GO:0072394;;GO:0071480;;GO:0050727;;GO:0009411;;GO:0003228;;GO:…	biological_process;;biological_process;;biological_process;;biological_process;;biological_process;;biological_process;;biological_process;;biological_process;;biological_process;;biological_process;;biological_process;;biological_process;;biological_process;;biological_process;;biological_process;;biological_process;;biological_process;;biological_process;;biological_process;;biological_process;…	BP:heart process;;BP:immune response in brain or nervous system;;BP:DNA modification;;BP:detection of DNA damage stimulus involved in DNA damage checkpoint;;BP:signal transduction involved in DNA damage checkpoint;;BP:kidney development;;BP:DNA catabolic process;;BP:DNA replication;;BP:cellular response to hydroxyurea;;BP:establishment of protein localization;;BP:lymphoid progenitor cell differen…	K10790	TREX1	map04623	Cytosolic DNA-sensing pathway	ENOG4111YSP	L:Replication, recombination and repair	XP_004023447.4	three-prime repair exonuclease 1 [Ovis aries]	sp|Q9BG99|TREX1_BOVIN;;	Three-prime repair exonuclease 1 OS=Bos taurus OX=9913 GN=TREX1 PE=1 SV=1;;	------	------	------
ENSOART00020033348	ENSOARG00020021566		C-C motif chemokine ligand 5 [Source:NCBI gene (formerly Entrezgene);Acc:101115553]	yes|up	1	GO:0070098;;GO:0010820;;GO:0048247;;GO:0090026;;GO:0071356;;GO:2000110;;GO:0007186;;GO:0030593;;GO:0034097;;GO:0034612;;GO:0050796;;GO:0006954;;GO:0006955;;GO:1901214;;GO:0043547;;GO:0002548;;GO:0050679;;GO:0071347;;GO:0071346;;GO:0070374;;GO:0005737;;GO:0005615;;GO:0005576;;GO:0008009;;GO:0048020;;GO:0031726	biological_process;;biological_process;;biological_process;;biological_process;;biological_process;;biological_process;;biological_process;;biological_process;;biological_process;;biological_process;;biological_process;;biological_process;;biological_process;;biological_process;;biological_process;;biological_process;;biological_process;;biological_process;;biological_process;;biological_process;…	BP:chemokine-mediated signaling pathway;;BP:positive regulation of T cell chemotaxis;;BP:lymphocyte chemotaxis;;BP:positive regulation of monocyte chemotaxis;;BP:cellular response to tumor necrosis factor;;BP:negative regulation of macrophage apoptotic process;;BP:G-protein coupled receptor signaling pathway;;BP:neutrophil chemotaxis;;BP:response to cytokine;;BP:response to tumor necrosis factor;…	K12499	CCL5	map05142;;map05163;;map05120;;map05323;;map05164;;map05168;;map04623;;map04620;;map04621;;map05131;;map04668;;map04060;;map04062;;map05020	Chagas diseas;;Human cytomegalovirus infection;;Epithelial cell signaling in Helicobacter pylori infection;;Rheumatoid arthritis;;Influenza A;;Herpes simplex infection;;Cytosolic DNA-sensing pathway;;Toll-like receptor signaling pathway;;NOD-like receptor signaling pathway;;Shigellosis;;TNF signaling pathway;;Cytokine-cytokine receptor interaction;;Chemokine signaling pathway;;Prion diseases	ENOG410ZUYI	O:Posttranslational modification, protein turnover, chaperones	XP_027831106.1	C-C motif chemokine 5 [Ovis aries]	sp|O97919|CCL5_BOVIN;;	C-C motif chemokine 5 OS=Bos taurus OX=9913 GN=CCL5 PE=3 SV=2;;	PF00048.22	IL8	Small cytokines
MSTRG.7621.1	ENSOARG00020007334	CCL20	C-C motif chemokine ligand 20 [Source:NCBI gene (formerly Entrezgene);Acc:101104302]	yes|up	1	GO:0070098;;GO:0060326;;GO:0048247;;GO:0071356;;GO:0035584;;GO:2000406;;GO:0007186;;GO:0030593;;GO:0006935;;GO:0006954;;GO:0006955;;GO:0072678;;GO:0072679;;GO:0043547;;GO:0002548;;GO:0071347;;GO:0071346;;GO:0070374;;GO:0005615;;GO:0008009;;GO:0031731;;GO:0048020	biological_process;;biological_process;;biological_process;;biological_process;;biological_process;;biological_process;;biological_process;;biological_process;;biological_process;;biological_process;;biological_process;;biological_process;;biological_process;;biological_process;;biological_process;;biological_process;;biological_process;;biological_process;;cellular_component;;molecular_function;…	BP:chemokine-mediated signaling pathway;;BP:cell chemotaxis;;BP:lymphocyte chemotaxis;;BP:cellular response to tumor necrosis factor;;BP:calcium-mediated signaling using intracellular calcium source;;BP:positive regulation of T cell migration;;BP:G-protein coupled receptor signaling pathway;;BP:neutrophil chemotaxis;;BP:chemotaxis;;BP:inflammatory response;;BP:immune response;;BP:T cell migration…	K14625	CCL20	map04657;;map05323;;map04668;;map04060;;map04062	IL-17 signaling pathway;;Rheumatoid arthritis;;TNF signaling pathway;;Cytokine-cytokine receptor interaction;;Chemokine signaling pathway	ENOG410ZGME	O:Posttranslational modification, protein turnover, chaperones	XP_005676702.2	PREDICTED: C-C motif chemokine 20 isoform X2 [Capra hircus]	sp|Q8SQB1|CCL20_BOVIN;;	C-C motif chemokine 20 OS=Bos taurus OX=9913 GN=CCL20 PE=3 SV=1;;	PF00048.22	IL8	Small cytokines
ENSOART00020026467	ENSOARG00020017201		interferon-induced transmembrane protein 3 [Source:NCBI gene (formerly Entrezgene);Acc:101104700]	yes|up	1	GO:0051607;;GO:0045071;;GO:0034341;;GO:0046597;;GO:0060337;;GO:0035455;;GO:0035456;;GO:0016021;;GO:0005886	biological_process;;biological_process;;biological_process;;biological_process;;biological_process;;biological_process;;biological_process;;cellular_component;;cellular_component;;	BP:defense response to virus;;BP:negative regulation of viral genome replication;;BP:response to interferon-gamma;;BP:negative regulation of viral entry into host cell;;BP:type I interferon signaling pathway;;BP:response to interferon-alpha;;BP:response to interferon-beta;;CC:integral component of membrane;;CC:plasma membrane;;	K06566	IFITM	------	------	ENOG4112C1U	S:Function unknown	XP_027815799.2	interferon-induced transmembrane protein 3 [Ovis aries]	sp|Q01628|IFM3_HUMAN;;	Interferon-induced transmembrane protein 3 OS=Homo sapiens OX=9606 GN=IFITM3 PE=1 SV=2;;	PF04505.14	CD225	Interferon-induced transmembrane protein
