# Supplementary material for: Whole-transcriptome analyses of ovine lung microvascular endothelial cells infected with bluetongue virus
Source: Vet Res. 2024 Sep 27;55:122. doi: 10.1186/s13567-024-01372-0 (PMC11438077; doi:10.1186/s13567-024-01372-0)
Supplement: Supplementary file 14 — Additional file 14. Hierarchical clustering analysis results for differentially expressed miRNAs between the BTV-1-infected OLMECs and control OLMECs. [file 13567_2024_1372_MOESM14_ESM.xls]

## Sheet: Add file 14
Transcript id	Con_3	Con_1	Con_2	BTV_2	BTV_1	BTV_3
oar-miR-1185-3p	0.0858562	0.35524	0.265792	-0.410894	-0.220607	-0.0753873
oar-miR-127	0.10669	0.281266	0.205529	-0.429121	-0.279072	0.114709
oar-miR-299-5p	0.156831	0.222371	0.186756	-0.441356	-0.170095	0.0454921
oar-miR-323a-3p	0.044226	0.205196	0.280768	-0.324504	-0.201727	-0.00395959
oar-miR-376a-3p	0.0876906	0.18426	0.273882	-0.353761	-0.191803	-0.000268719
oar-miR-376b-3p	0.109899	0.311966	0.231967	-0.625699	-0.0178434	-0.0102891
oar-miR-376c-5p	0.122126	0.23405	0.257217	-0.471342	-0.126013	-0.0160396
oar-miR-376d	0.0127316	0.32241	0.274256	-0.519399	-0.0233767	-0.0666214
oar-miR-379-5p	0.0867559	0.242272	0.256045	-0.412798	-0.244999	0.0727248
oar-miR-382-5p	0.104917	0.301591	0.267401	-0.423973	-0.271524	0.0215878
oar-miR-3959-3p	0.139425	0.345019	0.268172	-0.55185	-0.124516	-0.0762505
oar-miR-3959-5p	0.12668	0.265017	0.252845	-0.56813	-0.0863759	0.00996383
oar-miR-409-3p	0.125047	0.373388	0.237643	-0.378655	-0.354605	-0.00281838
oar-miR-411a-5p	0.116298	0.232599	0.251784	-0.419959	-0.211443	0.0307202
oar-miR-431	0.169672	0.371983	0.20721	-0.43743	-0.239719	-0.0717148
oar-miR-432	0.0999513	0.307112	0.169709	-0.3118	-0.302	0.0370283
oar-miR-493-3p	0.10072	0.329368	0.295981	-0.525261	-0.174766	-0.0260409
oar-miR-133	0.220976	0.178698	0.164456	-0.22377	-0.152018	-0.188341
3_6115	0.156203	0.196612	0.157647	-0.0727174	-0.204926	-0.232819
4_8955	0.253804	0.189232	0.0436839	-0.0729103	-0.265118	-0.148691
oar-miR-29b	-0.197087	-0.24202	-0.376092	0.145355	0.491608	0.178236
5_9640	-0.209596	-0.189272	-0.326677	0.0619003	0.404445	0.259199
2_3108	-0.220545	-0.220545	-0.220545	0.06526	0.341248	0.255126
oar-miR-323b	0.235856	0.183552	0.0758239	-0.194182	-0.327672	0.0266215
oar-miR-369-5p	0.139913	0.14603	0.282252	-0.190911	-0.326546	-0.0507373
oar-miR-380-3p	0.0780655	0.213464	0.198849	-0.347206	-0.0290009	-0.114171
18_22069	0.0179958	0.172558	0.316528	-0.328275	-0.08816	-0.0906472
oar-miR-381-3p	-0.0535609	0.251843	0.246316	-0.103335	-0.154191	-0.187073
2_3154	-0.11974	-0.122343	-0.143622	0.197473	0.125518	0.0627151
18_21694	-0.118739	-0.12249	-0.142879	0.197969	0.123991	0.0621478
12_16644	-0.202358	-0.196854	-0.121583	0.128899	0.266362	0.125533
5_9324	-0.14294	-0.0491329	-0.14294	0.142865	0.0929926	0.0991544
5_9933	-0.118805	-0.122273	-0.142736	0.198033	0.12392	0.0618613
22_25154	-0.197386	-0.0864051	-0.169095	0.0965946	0.116178	0.240114
2_4001	-0.132807	-0.213329	-0.0218258	-0.00259487	0.234893	0.135663
1_2569	-0.0861551	-0.0861551	-0.0861551	0.0162786	0.118318	0.123869
20_23457	-0.0961229	-0.109194	-0.174773	0.24998	0.00119827	0.128912
PEKD01006704.1_30154	-0.127399	-0.311545	-0.173786	0.379515	0.0258181	0.207398
PEKD01007283.1_29885	-0.127399	-0.311545	-0.173786	0.379515	0.0258181	0.207398
PEKD01007325.1_29983	-0.127399	-0.311545	-0.173786	0.379515	0.0258181	0.207398
PEKD01006006.1_29717	-0.127399	-0.311545	-0.173786	0.379515	0.0258181	0.207398
12_17116	-0.12137	-0.1014	-0.123623	0.311063	-0.101921	0.137251
14_18938	-0.260938	-0.140759	-0.0654377	0.296797	-0.0757331	0.24607
24_26321	-0.0960215	-0.0960215	-0.0960215	0.158792	-0.0466872	0.175959
3_6144	-0.0441782	-0.146949	-0.132776	0.36032	-0.154503	0.118087
3_6694	-0.148808	-0.199535	-0.0106351	0.2365	-0.028951	0.151429
3_6693	-0.148808	-0.199535	-0.0106351	0.2365	-0.028951	0.151429
19_22736	-0.0605862	-0.088798	-0.180481	0.304742	-0.111313	0.136435
2_4675	-0.274667	-0.326403	-0.325082	0.365291	0.190039	0.370822
19_22414	0.0187852	-0.186523	-0.194682	-0.134512	0.266891	0.230041
